# Supplementary material for: Mendelian Randomization Identifies Lipidomic Signatures of Depression Risk That Are Partly Reflected in Cortisol-Induced Membrane Remodeling and Modulated by St. John’s Wort Extract (Ze 117)
Source: Int J Mol Sci. 2026 May 13;27(10):4344. doi: 10.3390/ijms27104344 (PMC13207717; doi:10.3390/ijms27104344)
Supplement: Supplementary file 1 [file ijms-27-04344-s001.zip]

Archive with 24 entries (24 files):
- Supplementary_Figures_1-8_revision_final.pdf
- __MACOSX/._Supplementary_Figures_1-8_revision_final.pdf
- TableS1_cadbyMDD_GSMR.xlsx
- __MACOSX/._TableS1_cadbyMDD_GSMR.xlsx
- TableS2_cadbyclinicalMDD_GSMR.xlsx
- __MACOSX/._TableS2_cadbyclinicalMDD_GSMR.xlsx
- TableS4_xuMDD_GSMR.xlsx
- __MACOSX/._TableS4_xuMDD_GSMR.xlsx
- TableS5_coloc_cadby_meta_all_p1e-06_snps_MDD_PGC_2025-pgc-mdd2025_no23andMe_eur.xlsx
- __MACOSX/._TableS5_coloc_cadby_meta_all_p1e-06_snps_MDD_PGC_2025-pgc-mdd2025_no23andMe_eur.xlsx
- TableS7_coloc_xu_p1e-06_snps_MDD_PGC_2025-pgc-mdd2025_no23andMe_eur.xlsx
- __MACOSX/._TableS7_coloc_xu_p1e-06_snps_MDD_PGC_2025-pgc-mdd2025_no23andMe_eur.xlsx
- TableS8_cadbyMDD_GSMR_noFADS.xlsx
- __MACOSX/._TableS8_cadbyMDD_GSMR_noFADS.xlsx
- TableS9_cadbyBIP_GSMR.xlsx
- __MACOSX/._TableS9_cadbyBIP_GSMR.xlsx
- TableS10_cadbyBIP_GSMR_noFADS.xlsx
- __MACOSX/._TableS10_cadbyBIP_GSMR_noFADS.xlsx
- TableS11_PBMC_MR_MDD.xlsx
- __MACOSX/._TableS11_PBMC_MR_MDD.xlsx
- TableS3_ott-harshMDD_GSMR.xlsx
- __MACOSX/._TableS3_ott-harshMDD_GSMR.xlsx
- TableS6_coloc_ottensmann_all_p1e-06_snps_MDD_PGC_2025-pgc-mdd2025_no23andMe_eur.xlsx
- __MACOSX/._TableS6_coloc_ottensmann_all_p1e-06_snps_MDD_PGC_2025-pgc-mdd2025_no23andMe_eur.xlsx
