# Supplementary material for: Mendelian Randomization Identifies Lipidomic Signatures of Depression Risk That Are Partly Reflected in Cortisol-Induced Membrane Remodeling and Modulated by St. John’s Wort Extract (Ze 117)
Source: Int J Mol Sci. 2026 May 13;27(10):4344. doi: 10.3390/ijms27104344 (PMC13207717; doi:10.3390/ijms27104344)
Supplement: Supplementary file 1 [file ijms-27-04344-s001.zip › TableS1_cadbyMDD_GSMR.xlsx]

## Sheet: TableS1.1
Table S1: GSMR results between lipid species from Cadby et al. and Major Depressive Disorder
GSMR results provided for species with more than two SNPs instruments used (after exlusion of linked/pleiotropic markers). FDR reported only for species entering primary analysis (10 SNPs or more used).
			GSMR Results					IVW Results						Egger Results
Exposure ID	Exposure	Lipid class	# SNPs used	GSMR bxy	GSMR bxy se	GSMR p	GSMR FDR	IVW F-Stat	IVW bxy	IVW bxy se	IVW p	IVW Cochran Q	IVW Cochran p	Egger bxy	Egger bxy se	Egger p	Egger Intercept	Egger Intercept p	Egger HeterStat	Egger Heter p
GCST90024701	DE(20:4)	Chol.esters	19	-0.0376837	0.00537481	2.36345e-12	4.41965e-10	39.7052	-0.0391384	0.00632755	6.19461e-10	24.018	0.154439	-0.0461126	0.00965732	1.79811e-06	0.00246009	0.33826	22.7887	0.156256
GCST90024943	PC(P-16:0/20:4)	PC	21	-0.0357828	0.00520111	5.99174e-12	5.60228e-10	42.0786	-0.0368051	0.00517272	1.11729e-12	21.0794	0.392474	-0.0472731	0.0074058	1.7336e-10	0.00294832	0.0537716	17.3596	0.565519
GCST90024639	CE(20:4)	Chol.esters	25	-0.0308504	0.00455319	1.2392e-11	7.72432e-10	44.5035	-0.0317124	0.0061313	2.31323e-07	41.2616	0.0155887	-0.0359017	0.00861108	3.05617e-05	0.001585	0.483486	40.3992	0.0138587
GCST90024863	PC(16:0_20:4)	PC	29	-0.0269519	0.00408748	4.28799e-11	2.00464e-09	51.0789	-0.0271633	0.00454759	2.32746e-09	35.1879	0.164462	-0.0301767	0.00517903	5.65341e-09	0.00180162	0.235071	33.4417	0.182883
GCST90024900	PC(35:5)	PC	10	-0.0505369	0.00789476	1.5404e-10	4.80092e-09	39.2341	-0.0521339	0.00835027	4.28223e-10	10.8824	0.283856	-0.0463167	0.019139	0.0155198	-0.00152166	0.732205	10.7254	0.217748
GCST90024953	PC(P-20:0/20:4)	PC	23	-0.0294127	0.00458542	1.41387e-10	4.80092e-09	51.3643	-0.0310433	0.00588795	1.34692e-07	38.0821	0.0179369	-0.0470961	0.00740559	2.02376e-10	0.0051139	0.00299885	26.829	0.176584
GCST90024864	PC(16:0_20:5)	PC	13	-0.0425482	0.00694646	9.05962e-10	2.42021e-08	39.0425	-0.0448699	0.0092078	1.099e-06	22.735	0.0300617	-0.0559937	0.0137578	4.70196e-05	0.00255537	0.279225	20.5479	0.0383695
GCST90024789	LPC(20:5) [sn2]	LPC	12	-0.0418329	0.00710593	3.93159e-09	9.1901e-08	41.7096	-0.0437398	0.00823194	1.07586e-07	16.4273	0.125995	-0.0600669	0.0132743	6.03834e-06	0.00417244	0.128927	13.3497	0.204772
GCST90024889	PC(20:0_20:4)	PC	24	-0.027254	0.0047038	6.8712e-09	1.35208e-07	42.9281	-0.0286398	0.0070388	4.72453e-05	51.5853	0.000568232	-0.0389735	0.010041	0.000103845	0.00334058	0.157116	47.283	0.00134789
GCST90024945	PC(P-17:0/20:4) (a)	PC	14	-0.0352924	0.00610017	7.23037e-09	1.35208e-07	45.2985	-0.0364638	0.00937869	0.000101098	32.3295	0.00214627	-0.0684113	0.0126662	6.6234e-08	0.00848905	0.0020394	18.0329	0.114696
GCST90025068	PI(16:0_20:3) (a)	PI	15	0.0375609	0.00680233	3.35599e-08	5.70518e-07	36.0349	0.0398063	0.00770108	2.35452e-07	18.8153	0.172129	0.0529317	0.0136009	9.9512e-05	-0.00361426	0.244412	17.0393	0.197514
GCST90025042	PE(P-18:1/20:3) (a)	PE	15	0.0314085	0.0057932	5.90627e-08	9.20394e-07	51.6605	0.0332205	0.00720512	4.01354e-06	23.9168	0.0468932	0.0474893	0.00955662	6.72109e-07	-0.00433333	0.0414466	18.1213	0.152969
GCST90024877	PC(18:0_20:4)	PC	32	-0.0215298	0.00409257	1.43505e-07	2.06426e-06	36.0232	-0.0258097	0.00558654	3.83767e-06	54.1561	0.00618221	-0.022747	0.00801222	0.00452498	-0.00103555	0.5897	53.6361	0.00504591
GCST90024914	PC(O-16:0/20:3)	PC	13	0.0363508	0.00707329	2.75965e-07	3.6861e-06	39.5573	0.0372419	0.00929417	6.14904e-05	22.1192	0.036205	0.031814	0.0139761	0.0228276	0.00185787	0.593618	21.5611	0.0280023
GCST90024787	LPC(20:4) [sn2]	LPC	18	-0.0270581	0.00550546	8.88843e-07	1.10809e-05	36.5458	-0.0279317	0.00698227	6.32439e-05	26.1185	0.0723287	-0.0230818	0.0118488	0.0514119	-0.00148538	0.608062	25.6961	0.0584572
GCST90024638	CE(20:3)	Chol.esters	15	-0.0295562	0.00632862	3.00848e-06	3.51616e-05	36.4807	-0.03187	0.0092349	0.000558426	28.5931	0.011857	-0.00590146	0.0208513	0.777157	-0.00573721	0.167914	24.9445	0.0234744
GCST90024788	LPC(20:5) [sn1]	LPC	11	-0.0371551	0.00844727	1.09012e-05	0.000119914	30.2375	-0.0396572	0.0105119	0.000161556	17.1967	0.0701242	-0.0457047	0.0256545	0.0748229	0.00134908	0.793986	17.0673	0.0476719
GCST90024871	PC(17:0_20:4)	PC	22	-0.0224334	0.00520385	1.62582e-05	0.000168905	34.5807	-0.0260521	0.00720488	0.000299308	39.3273	0.00896798	-0.0269004	0.0110977	0.0153518	0.000236555	0.918471	39.3067	0.00610544
GCST90024827	LPE(18:2) [sn1]	LPE	14	0.033238	0.00804564	3.60905e-05	0.000355206	24.0023	0.0346644	0.00866666	6.3412e-05	15.3588	0.285495	0.0340487	0.0218938	0.119905	0.000102248	0.975379	15.3575	0.222464
GCST90025181	TG(56:6) [NL-20:4]	TAG	18	-0.0241568	0.00596916	5.18923e-05	0.000485193	33.1068	-0.0235609	0.00754305	0.00178697	26.1924	0.0710261	-0.0498663	0.0152476	0.0010738	0.0048914	0.0521893	21.198	0.171024
GCST90024786	LPC(20:4) [sn1]	LPC	15	-0.0266658	0.00704735	0.000154446	0.00131279	26.3239	-0.0277615	0.0101489	0.00623029	27.2276	0.0179824	-0.0332409	0.0215295	0.122595	0.00140903	0.77066	27.0508	0.0122432
GCST90024849	PC(15:0_20:4)	PC	25	-0.0187124	0.00493616	0.000150109	0.00131279	30.1517	-0.0206392	0.00676609	0.00228544	39.8778	0.0220418	-0.0301415	0.0107543	0.00506694	0.00246997	0.257444	37.7717	0.0269453
GCST90024848	PC(15:0_20:3)	PC	11	0.0349226	0.00945198	0.000220114	0.00178962	24.3059	0.0343664	0.0113691	0.00250464	15.9072	0.102318	0.0524697	0.0293092	0.0734196	-0.0029332	0.50057	15.1438	0.0870614
GCST90024915	PC(O-16:0/20:4)	PC	16	-0.0250289	0.00711376	0.000434192	0.00338308	26.2521	-0.0283839	0.00932616	0.00233869	26.128	0.0366991	-0.0563765	0.0203461	0.00559066	0.00561736	0.125682	22.3793	0.0711487
GCST90024948	PC(P-18:0/20:4)	PC	20	-0.0203943	0.0062275	0.00105707	0.00760274	28.7373	-0.0219364	0.00733424	0.00278104	26.8945	0.107134	-0.0497507	0.0136188	0.000259118	0.0057733	0.0195436	20.6421	0.297855
GCST90025030	PE(P-18:0/20:3) (a)	PE	25	0.0169978	0.00517708	0.00102607	0.00760274	31.9555	0.0190935	0.00693588	0.00590783	39.8204	0.022356	0.0239567	0.012296	0.0513753	-0.00122409	0.629293	39.421	0.01783
GCST90024971	PE(16:1_18:2)	PE	18	0.0198376	0.0062722	0.00156269	0.010823	30.4806	0.0210412	0.00677864	0.00190891	18.9549	0.331127	0.0147848	0.0151814	0.33012	0.00129851	0.643094	18.7039	0.284317
GCST90025075	PI(18:0_20:3) (a)	PI	21	0.0174242	0.00558814	0.00182039	0.0121576	33.8379	0.0183002	0.00756261	0.0155281	36.7538	0.012523	0.0465798	0.0152127	0.00219933	-0.00593331	0.0363203	29.8658	0.0535313
GCST90025159	TG(50:3) [NL-18:1]	TAG	10	0.0257819	0.00873261	0.00315347	0.0198521	34.4906	0.0266851	0.009436	0.00468381	12.29	0.19745	0.0470902	0.0363259	0.194863	-0.00321777	0.559649	11.7885	0.160892
GCST90025182	TG(56:8) [NL-20:4]	TAG	19	-0.019127	0.00648524	0.00318483	0.0198521	25.4971	-0.0193132	0.00967543	0.0459226	39.0374	0.00281686	-0.0290798	0.019671	0.139326	0.00183278	0.566101	38.2957	0.00223778
GCST90024931	PC(O-38:5)	PC	18	-0.0199503	0.00679775	0.00333729	0.0201314	24.9444	-0.0219908	0.00924802	0.0174119	30.7854	0.0212062	-0.0283302	0.0227136	0.212295	0.00113687	0.758614	30.6048	0.0151073
GCST90024853	PC(15-MHDA_20:4)	PC	13	-0.0212621	0.00740514	0.00408832	0.0238911	29.7036	-0.0218768	0.0104645	0.0365662	23.923	0.0208368	-0.051652	0.0154761	0.000845222	0.00740675	0.0185963	15.911	0.144467
GCST90025115	SM(d18:1/14:0)/SM(d16:1/16:0)	SM	15	-0.0186003	0.00653924	0.00444938	0.0252132	39.8553	-0.0193345	0.00692162	0.00521654	16.3076	0.294951	-0.0129939	0.0115916	0.262297	-0.0018333	0.490577	15.7325	0.263879
GCST90024640	CE(20:5)	Chol.esters	17	-0.0191544	0.00699639	0.00618594	0.0315884	26.5439	-0.0202671	0.00979913	0.0386161	31.438	0.0118239	-0.0416987	0.0258936	0.107313	0.00364075	0.370719	29.8438	0.0124974
GCST90024828	LPE(18:2) [sn2]	LPE	17	0.0193169	0.00706451	0.00625011	0.0315884	23.4145	0.0219817	0.0103402	0.0335165	32.366	0.00895757	0.0183847	0.0221613	0.406771	0.000613054	0.853096	32.2922	0.00587339
GCST90024978	PE(18:0_18:2)	PE	28	0.0137361	0.00498796	0.00588976	0.0315884	31.9539	0.0123715	0.00572187	0.0306067	34.4894	0.152277	0.0286854	0.012062	0.0173996	-0.00341143	0.127009	31.6543	0.2048
GCST90025110	SM(d17:1/16:0)	SM	11	-0.0204488	0.00744919	0.00604903	0.0315884	38.6081	-0.0225536	0.00873838	0.00985192	14.2	0.164061	-0.0410752	0.0147606	0.00539004	0.00461714	0.130726	11.3259	0.254027
GCST90024645	CE(22:5) (n6)	Chol.esters	15	-0.018216	0.00673221	0.00681417	0.0335329	29.2687	-0.0195867	0.0084641	0.0206627	22.608	0.0669541	-0.0293352	0.0209698	0.161836	0.00202798	0.609428	22.1631	0.0528862
GCST90024905	PC(38:5) (a)	PC	20	-0.0151083	0.00569585	0.00798968	0.0383095	31.0379	-0.0162825	0.00771254	0.0347577	33.3843	0.0216979	-0.0323112	0.0151069	0.0324489	0.00344127	0.219329	30.8025	0.0303381
GCST90024955	PC(P-38:5) (a)	PC	17	-0.0180089	0.00681465	0.00822523	0.038453	29.019	-0.0190941	0.00876366	0.0293475	27.9129	0.0323858	-0.0449164	0.0211888	0.0340211	0.00471413	0.182795	24.9597	0.0504872
GCST90025074	PI(18:0_20:2)	PI	17	0.0160134	0.0060857	0.00850556	0.0387936	34.4631	0.0156733	0.00735371	0.033061	23.0163	0.1133	0.0501362	0.0146791	0.000636677	-0.00773028	0.00932582	15.8665	0.390981
GCST90024720	DG(18:1_20:3)	DAG	16	-0.0165984	0.0064341	0.00988715	0.041598	31.6156	-0.017452	0.00973079	0.0728958	34.7659	0.00265484	-0.0415916	0.0190763	0.029237	0.00530294	0.146038	30.2066	0.00714727
GCST90024906	PC(38:5) (b)	PC	21	-0.0146995	0.00572125	0.0101909	0.041598	32.0593	-0.0136812	0.0076063	0.0720711	36.4066	0.0137722	-0.0246866	0.0143392	0.0851383	0.00234617	0.36442	34.8958	0.014376
GCST90024949	PC(P-18:0/22:5)	PC	12	-0.0200329	0.00780138	0.0102327	0.041598	32.6482	-0.0247693	0.00813567	0.00233045	12.938	0.2974	-0.0609807	0.0169188	0.000312989	0.00617332	0.0169472	7.23613	0.702981
GCST90024956	PC(P-38:5) (b)	PC	11	-0.0229718	0.00891385	0.00996354	0.041598	29.874	-0.0255883	0.0110429	0.0204942	18.5771	0.045975	-0.0770417	0.0245603	0.00170777	0.00899959	0.0236214	11.8391	0.222535
GCST90024964	PE(16:0_18:2)	PE	27	0.0123949	0.00482516	0.0102052	0.041598	33.8782	0.0122953	0.00575881	0.032758	34.57	0.121266	0.0209303	0.011091	0.059141	-0.00193073	0.361724	33.4567	0.120041
GCST90024946	PC(P-17:0/20:4) (b)	PC	12	-0.019274	0.00755441	0.0107305	0.0426938	30.5728	-0.020971	0.0102019	0.0398217	19.7616	0.0487196	-0.0560233	0.024562	0.0225549	0.00664753	0.120991	15.931	0.101623
GCST90024721	DG(18:1_20:4)	DAG	18	-0.0163903	0.00648862	0.0115367	0.0449449	28.2712	-0.0160429	0.00911257	0.0783194	33.0253	0.0111886	-0.0196636	0.0191025	0.303306	0.000736708	0.827764	32.9279	0.00755444
GCST90025107	SM(d16:1/23:0)/SM(d17:1/22:0)	SM	12	-0.0165557	0.0066009	0.0121385	0.0463246	46.8761	-0.0174113	0.00828396	0.0355706	18.8381	0.0640627	-0.0261084	0.0156699	0.0956831	0.00191873	0.50873	18.0499	0.0541281
GCST90024876	PC(18:0_20:3)	PC	15	-0.0176852	0.00736155	0.0162892	0.0609216	32.7607	-0.0186919	0.00893284	0.0363941	23.2279	0.0566608	-0.00134183	0.0194348	0.944956	-0.00335657	0.314846	21.553	0.0626864
GCST90024740	Hex3Cer(d18:1/22:0)	HexCer	19	-0.0128136	0.00542343	0.0181459	0.0664475	38.1988	-0.0139334	0.00662207	0.0353703	26.4168	0.0906036	0.0160095	0.0150367	0.287015	-0.0060116	0.0297343	20.6717	0.241319
GCST90024967	PE(16:0_20:3)	PE	24	0.0116049	0.00492588	0.0184774	0.0664475	39.9586	0.0123147	0.00549699	0.0250737	29.5074	0.164072	0.0110124	0.012799	0.389564	0.0002875	0.909832	29.4902	0.131391
GCST90024643	CE(22:4)	Chol.esters	25	-0.0121762	0.00524638	0.0202934	0.0716013	28.1648	-0.0142333	0.00657144	0.0303167	35.8238	0.0570847	-0.0354005	0.01149	0.00206324	0.00466211	0.0295765	29.7092	0.157932
GCST90024958	PE(15-MHDA_18:2)	PE	21	0.0122362	0.0053651	0.0225658	0.0774237	35.3461	0.012301	0.0062403	0.048699	25.8564	0.170606	0.0201455	0.0137021	0.141494	-0.00175881	0.518533	25.3014	0.150859
GCST90024984	PE(18:0_22:5) (n6)	PE	13	0.01579	0.00695484	0.0231857	0.0774237	32.5656	0.0151084	0.00839361	0.0718633	16.0615	0.188438	-0.00508743	0.01608	0.751712	0.00420726	0.147107	13.4847	0.262831
GCST90025156	TG(50:2) [NL-18:2]	TAG	13	0.0185162	0.00813631	0.0228607	0.0774237	27.0303	0.0209777	0.00964273	0.0295927	17.5519	0.129989	-0.0066409	0.0311792	0.831334	0.00438875	0.351329	16.2673	0.131494
GCST90024910	PC(39:5) (b)	PC	10	-0.0201695	0.00908379	0.0263926	0.0859892	29.7443	-0.0187113	0.0145272	0.197739	25.2727	0.00268392	-0.0936358	0.0334931	0.00517915	0.0134734	0.0168748	14.7477	0.0642412
GCST90025085	PI(36:2)	PI	11	-0.0170107	0.00767526	0.0266704	0.0859892	42.3789	-0.0172716	0.00812835	0.0335987	12.7941	0.235411	-0.0352273	0.0216783	0.104162	0.00349569	0.370812	11.7486	0.227857
GCST90024743	HexCer(d18:1/16:0)	HexCer	14	-0.015474	0.00715018	0.0304538	0.0965231	30.0529	-0.0168028	0.00727144	0.0208442	12.6231	0.477329	-0.0290823	0.0157206	0.0643213	0.00203097	0.378309	11.8469	0.458053
GCST90024919	PC(O-18:0/20:4)	PC	12	-0.0180106	0.00863951	0.0370989	0.115625	24.5932	-0.0200876	0.0128289	0.117395	25.4316	0.00787823	-0.0460553	0.0275488	0.0945689	0.00507516	0.28759	22.8478	0.0113225
GCST90024654	Cer(d16:1/22:0)	Cer	18	-0.0117905	0.00573863	0.0399185	0.122373	42.6035	-0.0120251	0.00545116	0.0273864	16.2547	0.505857	-0.0165678	0.00984842	0.0925139	0.00119408	0.579684	15.9479	0.4566
GCST90024737	Hex3Cer(d18:1/16:0)	HexCer	12	-0.0147616	0.0072374	0.0413876	0.12483	35.5805	-0.0150622	0.00803798	0.0609464	14.3282	0.215359	0.000791018	0.0193139	0.967331	-0.00253622	0.365831	13.2451	0.210289
GCST90025119	SM(d18:1/20:0)/SM(d16:1/22:0)	SM	13	-0.0129132	0.0063585	0.0422691	0.125465	42.918	-0.0153399	0.00886799	0.0836644	23.1044	0.0268523	-0.0164878	0.0225463	0.464605	0.000250975	0.955471	23.0979	0.0171216
GCST90024979	PE(18:0_20:3) (a)	PE	14	0.012656	0.00625432	0.0430153	0.125685	39.6423	0.0132072	0.00709069	0.0625172	16.081	0.244783	-0.000378185	0.0156867	0.980766	0.00294336	0.33133	14.9086	0.246474
GCST90024662	Cer(d17:1/24:1)	Cer	17	-0.0132764	0.00668822	0.0471405	0.135619	34.0333	-0.013	0.00722264	0.0718781	21.2308	0.169809	-0.0148713	0.0159031	0.349726	0.00037817	0.894021	21.2057	0.130385
GCST90025057	PE(P-20:0/20:4)	PE	16	-0.0136502	0.00691328	0.0483262	0.136924	29.6422	-0.0135998	0.00930983	0.144071	27.7045	0.0234934	-0.0174004	0.0255164	0.495282	0.000696299	0.872222	27.6535	0.0158116
GCST90024856	PC(16:0_18:0)	PC	14	-0.0142807	0.00730976	0.0507431	0.141626	29.6354	-0.0159842	0.00908612	0.0785453	20.2613	0.0888839	-0.0294107	0.0171771	0.0868585	0.00270688	0.35594	18.9179	0.0905302
GCST90024784	LPC(20:3) [sn1]	LPC	11	-0.0157564	0.00810335	0.0518437	0.14257	34.4436	-0.0153708	0.00952495	0.106583	15.0097	0.131707	0.0186745	0.0289012	0.518183	-0.0070459	0.213584	12.8082	0.171479
GCST90024823	LPE(18:0) [sn1]	LPE	16	0.0110267	0.005873	0.060446	0.163817	39.0444	0.0123087	0.00695985	0.0769725	20.1356	0.166794	-0.000795806	0.0138685	0.954241	0.00266	0.275641	18.56	0.182452
GCST90024656	Cer(d16:1/24:1)	Cer	19	-0.0113475	0.00610057	0.0628746	0.167965	34.2022	-0.0146868	0.00755875	0.0520135	29.1871	0.0461393	-0.0133158	0.0183628	0.468361	-0.000327036	0.934314	29.1755	0.0329419
GCST90024974	PE(17:0_18:2)	PE	19	0.00954166	0.00520034	0.066533	0.175235	42.1412	0.00814156	0.00589328	0.167125	22.4816	0.211303	0.0179191	0.0143808	0.21275	-0.00223035	0.454907	21.7667	0.19386
GCST90024660	Cer(d17:1/22:0)	Cer	16	-0.0121024	0.00673799	0.0724704	0.185643	34.8013	-0.0138087	0.00678099	0.0417117	17.2025	0.306903	-0.00958957	0.013817	0.487657	-0.000905624	0.723368	17.0499	0.253526
GCST90024680	Cer(d18:2/18:0)	Cer	13	0.0115815	0.00644136	0.0721782	0.185643	36.2175	0.0118997	0.00721816	0.099233	15.4887	0.215791	-0.014332	0.0128108	0.263249	0.00532365	0.0183706	9.92826	0.536852
GCST90024621	AC(18:0)	Acylcarnitines	20	0.0121317	0.0068374	0.0760113	0.192083	26.2386	0.0132684	0.00839492	0.113985	29.9293	0.0527051	0.0143652	0.0237096	0.544594	-0.000180625	0.960393	29.9252	0.03818
GCST90024658	Cer(d17:1/18:0)	Cer	10	-0.0144756	0.00860544	0.0925405	0.227197	36.2722	-0.015535	0.00927372	0.0939021	12.4251	0.19039	-0.0570933	0.0207627	0.00596318	0.00776132	0.0304615	7.74206	0.459064
GCST90024965	PE(16:0_18:3) (a)	PE	13	0.0106128	0.0063101	0.0925934	0.227197	41.8445	0.0106375	0.00933463	0.254465	25.606	0.0121982	0.0154494	0.0222385	0.487234	-0.00112444	0.809865	25.472	0.00777092
GCST90025111	SM(d17:1/24:1)	SM	10	-0.0140835	0.00839828	0.0935516	0.227197	33.3862	-0.0135465	0.00826624	0.101259	8.44069	0.490416	-0.000253377	0.0309805	0.993475	-0.00242041	0.655795	8.23615	0.410749
GCST90024728	GM3(d18:1/22:0)	Gangliosides	12	-0.0131042	0.00796609	0.0999702	0.239672	30.2427	-0.0161626	0.00876162	0.0650805	14.1285	0.225964	-0.0287646	0.0153555	0.061034	0.00268733	0.317623	12.8456	0.232433
GCST90024729	GM3(d18:1/24:0)	Gangliosides	11	-0.0122612	0.00752598	0.103275	0.244311	35.7131	-0.0162944	0.0109902	0.138173	20.7728	0.0227351	-0.00950189	0.0267004	0.721937	-0.00119022	0.777889	20.5907	0.014597
GCST90024861	PC(16:0_20:3) (a)	PC	12	-0.0120529	0.00742477	0.104518	0.244311	32.8381	-0.0134081	0.0075218	0.0746566	11.9612	0.366568	0.00218148	0.0192336	0.909697	-0.00270959	0.377605	11.0973	0.349989
GCST90025015	PE(P-16:0/20:3) (a)	PE	17	0.00927446	0.00578139	0.108672	0.250884	39.2849	0.0102722	0.00733551	0.16141	24.6649	0.0759544	0.0419217	0.0117512	0.000360508	-0.00734959	0.00183507	14.9573	0.454496
GCST90024735	Hex2Cer(d18:1/24:0)	HexCer	16	-0.0091886	0.00578112	0.111967	0.255339	42.6415	-0.00919336	0.00883017	0.297814	36.1374	0.00168886	-0.000811324	0.016664	0.961169	-0.00184882	0.549596	35.2363	0.00135616
GCST90024746	HexCer(d18:1/22:0)	HexCer	23	-0.00776075	0.00513792	0.13092	0.294964	35.5647	-0.00924054	0.0058514	0.11429	28.6468	0.155225	-0.0123534	0.0124126	0.319623	0.000592715	0.774765	28.5355	0.125607
GCST90024987	PE(18:1_18:2)	PE	23	0.00773199	0.00516758	0.134589	0.29962	35.335	0.00608665	0.00688914	0.376959	38.84	0.0147193	0.0272732	0.0140117	0.0516003	-0.00482913	0.0864483	34.0712	0.0356086
GCST90024633	CE(18:2)	Chol.esters	10	-0.0118159	0.00803396	0.141361	0.310995	29.0346	-0.0148196	0.00947647	0.117858	12.166	0.204114	-0.026796	0.0154231	0.0823181	0.00373175	0.324524	10.8496	0.210367
GCST90024734	Hex2Cer(d18:1/22:0)	HexCer	14	-0.00969464	0.00678504	0.153054	0.332804	36.2014	-0.0110705	0.0103686	0.285661	30.8324	0.00356707	0.00707218	0.0299482	0.813318	-0.00296395	0.517113	29.7906	0.00300233
GCST90024741	Hex3Cer(d18:1/24:0)	HexCer	24	-0.00724846	0.00514915	0.15922	0.342231	32.668	-0.008105	0.00628739	0.197367	33.5297	0.0722711	-0.000896746	0.0141997	0.949645	-0.00141293	0.569855	33.0447	0.0612484
GCST90025100	SM(37:2)	SM	10	-0.0122461	0.0087822	0.16319	0.346779	30.8044	-0.0135401	0.00986515	0.169901	12.5052	0.186303	0.0125663	0.0255257	0.622507	-0.00414668	0.268486	10.8452	0.210623
GCST90024612	AC(14:0)	Acylcarnitines	17	0.00968856	0.00705699	0.169783	0.352771	27.6657	0.00657656	0.0105197	0.531861	35.9417	0.00294792	0.00538246	0.0268933	0.84137	0.000198047	0.961287	35.936	0.00180577
GCST90024618	AC(16:1)	Acylcarnitines	10	-0.0109934	0.00797764	0.168196	0.352771	42.5611	-0.011339	0.00861897	0.188313	11.1699	0.26424	-0.0114803	0.0305369	0.706954	2.45346e-05	0.996129	11.1699	0.192256
GCST90024825	LPE(18:1) [sn1]	LPE	13	0.00973825	0.00717058	0.174437	0.358458	34.8782	0.010177	0.00699421	0.145654	5.38544	0.943852	0.0105496	0.0181931	0.562004	-6.80475e-05	0.982298	5.38494	0.911102
GCST90024668	dhCer(d18:0/24:1)	Cer	10	-0.0104962	0.00805582	0.192596	0.387262	34.7346	-0.00994974	0.00836125	0.234053	10.0353	0.347632	-0.0211109	0.0207569	0.309127	0.00208034	0.553879	9.61422	0.293153
GCST90024976	PE(17:0_22:6)	PE	15	-0.00656211	0.00501305	0.190532	0.387262	48.2666	-0.00778569	0.00497977	0.117944	14.5163	0.411994	-0.0100486	0.00811326	0.215517	0.000742348	0.718413	14.3726	0.348138
GCST90024619	AC(17:0) (a)	Acylcarnitines	10	-0.0109911	0.00859192	0.200813	0.399491	33.2615	-0.0132152	0.0107021	0.216897	14.8476	0.0952067	0.030087	0.0239746	0.209495	-0.00700245	0.0499137	10.0285	0.263031
GCST90024653	Cer(d16:1/18:0)	Cer	19	-0.00754793	0.00610949	0.216665	0.426489	35.3301	-0.00686634	0.00883246	0.436924	41.8153	0.00117351	-0.00405163	0.0202341	0.841295	-0.000577588	0.876293	41.7557	0.000727337
GCST90024873	PC(17:1_18:2)	PC	10	0.0104918	0.00866718	0.22608	0.440386	30.243	0.0102535	0.00944596	0.277702	11.0717	0.270825	0.054555	0.0228062	0.0167515	-0.00794778	0.0362596	6.68687	0.570763
GCST90025079	PI(18:0_22:5) (n3)	PI	12	-0.00834347	0.0069374	0.2291	0.441668	45.8336	-0.00881344	0.00753847	0.242352	14.0441	0.230562	-0.0143121	0.0149824	0.339445	0.00100623	0.666788	13.7885	0.182859
GCST90024969	PE(16:0_20:5)	PE	16	0.0068328	0.00571912	0.232193	0.442399	39.6742	0.00579913	0.00588636	0.324535	6.95226	0.958961	0.00486861	0.0118079	0.680107	0.000237309	0.927567	6.94399	0.936849
GCST90025072	PI(15-MHDA_18:2)/PI(17:0_18:2)	PI	14	-0.00786515	0.0066117	0.234211	0.442399	34.5355	-0.00785792	0.00908306	0.386974	23.657	0.0344361	-0.0155322	0.0195016	0.425767	0.00136161	0.653587	23.2665	0.0255472
GCST90024671	Cer(d18:1/18:0)	Cer	11	0.00918362	0.00777034	0.237253	0.443663	37.3555	0.0103876	0.0103866	0.317261	20.0813	0.0284928	-0.0127955	0.0313813	0.683463	0.00372884	0.432564	18.7951	0.026993
GCST90024966	PE(16:0_18:3) (b)	PE	10	0.00801653	0.00688615	0.244362	0.452433	49.5819	0.00634329	0.00689186	0.357362	7.94216	0.539986	-0.0130675	0.0171218	0.445337	0.00407622	0.215548	6.40839	0.601586
GCST90024824	LPE(18:0) [sn2]	LPE	15	0.00656612	0.00595488	0.270181	0.495332	40.1751	0.0069209	0.00834907	0.407137	25.6972	0.0282768	-0.0177369	0.0165524	0.283917	0.0057642	0.0907058	21.0609	0.0717329
GCST90024907	PC(38:6) (a)	PC	14	-0.0077341	0.00739036	0.295325	0.535069	29.2779	-0.00755254	0.0105474	0.473956	26.4588	0.0147429	-0.0391393	0.0196347	0.0462209	0.00582717	0.0644121	20.5906	0.0567073
GCST90024963	PE(16:0_18:1)	PE	12	0.00652732	0.00626639	0.297579	0.535069	47.2139	0.00609876	0.00729203	0.402953	14.4117	0.211043	-0.0159737	0.0143155	0.264493	0.00489136	0.0810725	11.0492	0.353701
GCST90024820	LPE(16:0) [sn2]	LPE	16	0.0056964	0.00556636	0.306137	0.545215	43.4902	0.00615799	0.00643891	0.338885	19.036	0.212108	-0.01154	0.0128099	0.367658	0.00469265	0.115383	16.1724	0.302958
GCST90024983	PE(18:0_22:5) (n3)	PE	14	0.00584966	0.00590119	0.321555	0.567271	44.7274	0.00379144	0.00674609	0.574103	16.6322	0.216667	-0.0145581	0.0160662	0.364864	0.00444621	0.21027	14.7084	0.257772
GCST90024718	DG(18:1_18:2)	DAG	12	-0.00791691	0.00823971	0.33664	0.588334	30.757	-0.0104124	0.0108602	0.337679	23.0619	0.0173234	0.0110155	0.0370638	0.766312	-0.00308864	0.544241	22.2439	0.0139093
GCST90024826	LPE(18:1) [sn2]	LPE	13	0.00633617	0.00688928	0.357721	0.619388	34.7308	0.0078884	0.00695773	0.256895	11.503	0.486371	-0.0148418	0.0171683	0.387319	0.00373154	0.147554	9.40567	0.584501
GCST90024937	PC(P-16:0/16:0)	PC	13	-0.00662264	0.0073751	0.3692	0.633399	33.8404	-0.00856872	0.00716799	0.231925	11.0247	0.526806	-0.0270885	0.0282511	0.337636	0.00296588	0.49795	10.5654	0.480361
GCST90024992	PE(38:5) (b)	PE	21	0.00432349	0.00491967	0.3795	0.645151	42.7885	0.00244893	0.00494268	0.620271	12.9947	0.877609	0.00107197	0.0114617	0.925486	0.000354596	0.894072	12.977	0.839745
GCST90024684	Cer(d18:2/24:1)	Cer	10	0.00717227	0.0084109	0.393806	0.657516	31.8391	0.00606511	0.0105971	0.567095	14.5573	0.103837	-0.000800615	0.0280031	0.977191	0.00114138	0.789115	14.4282	0.0712638
GCST90024745	HexCer(d18:1/20:0)	HexCer	25	-0.00437087	0.00511248	0.392583	0.657516	32.2777	-0.00521193	0.00526113	0.321857	22.9198	0.524538	-0.0170596	0.0102995	0.0976494	0.00225419	0.180876	21.1294	0.573188
GCST90024785	LPC(20:3) [sn2]	LPC	12	0.00645142	0.00769328	0.401706	0.664769	35.9354	0.00857564	0.0117417	0.465171	27.7106	0.00358451	0.0316209	0.0277096	0.253806	-0.00433471	0.357776	25.5499	0.00439514
GCST90024687	Cer(d19:1/18:0)	Cer	10	0.00660417	0.00796186	0.406836	0.667353	34.7621	0.0062408	0.00822778	0.44815	9.32555	0.407782	-0.000804534	0.0156544	0.959012	0.00152228	0.590654	9.00006	0.342291
GCST90024636	CE(20:1)	Chol.esters	10	0.00669157	0.00819874	0.414402	0.668045	31.3061	0.00687269	0.00839358	0.412899	8.45236	0.489278	-0.0123946	0.0246682	0.615348	0.00316034	0.406188	7.76243	0.457014
GCST90024742	Hex3Cer(d18:1/24:1)	HexCer	17	-0.00500343	0.00608942	0.41127	0.668045	36.194	-0.00584528	0.00613724	0.34088	17.8912	0.330309	-0.004212	0.0150014	0.778884	-0.000305362	0.904394	17.874	0.26935
GCST90025108	SM(d16:1/24:1)	SM	15	0.00576209	0.00712211	0.41849	0.668869	27.8438	0.00825498	0.00824137	0.316512	19.3064	0.15357	-0.00081023	0.0158673	0.959275	0.0020172	0.500542	18.6552	0.13419
GCST90024659	Cer(d17:1/20:0)	Cer	11	-0.00611859	0.0076712	0.425099	0.67112	40.8481	-0.00853526	0.00805067	0.289057	12.6842	0.241867	-0.0421849	0.0266841	0.1139	0.00537579	0.187454	10.6317	0.301801
GCST90025071	PI(15-MHDA_18:1)/PI(17:0_18:1)	PI	10	-0.00590691	0.00743751	0.427076	0.67112	45.9012	-0.00638135	0.00726101	0.379482	9.45729	0.396176	-0.0225467	0.0148926	0.130037	0.00313971	0.217212	7.9346	0.439885
GCST90024959	PE(15-MHDA_20:4)	PE	15	0.00460208	0.00597237	0.440967	0.687173	42.4344	0.00307203	0.00592013	0.603822	13.1818	0.512259	0.0172268	0.0136158	0.205799	-0.00374629	0.248332	11.8492	0.54005
GCST90024901	PC(36:0)	PC	14	-0.00566296	0.00756465	0.454093	0.70178	28.5905	-0.00767702	0.00844204	0.363149	16.8316	0.207115	-0.00772736	0.0327914	0.813703	6.45913e-06	0.998729	16.8316	0.156041
GCST90024981	PE(18:0_20:4)	PE	21	0.00366876	0.0049804	0.461342	0.707139	40.6232	0.00271066	0.00549143	0.621577	22.9922	0.289179	0.0176362	0.00946541	0.0624308	-0.00353135	0.0597278	19.3769	0.432907
GCST90024688	Cer(d19:1/20:0)	Cer	16	0.00458335	0.00642625	0.475708	0.719689	35.7326	0.00400334	0.00637584	0.530074	12.6103	0.632373	0.00468339	0.0121731	0.700436	-0.000150845	0.947713	12.606	0.557758
GCST90024747	HexCer(d18:1/24:0)	HexCer	22	-0.00365457	0.00514171	0.477227	0.719689	39.1326	-0.00436464	0.00635998	0.492545	32.9904	0.0463234	-0.0160002	0.0121239	0.186928	0.00258687	0.260749	31.0282	0.0548187
GCST90025077	PI(18:0_20:4)	PI	11	-0.00561859	0.00818469	0.492413	0.73665	31.8229	-0.00778517	0.00837596	0.352647	11.0846	0.350969	0.00147679	0.0220698	0.94665	-0.00162369	0.64773	10.8333	0.287312
GCST90024744	HexCer(d18:1/18:0)	HexCer	17	-0.00453799	0.00702833	0.518492	0.768547	28.9576	-0.00671576	0.00695621	0.334328	10.8777	0.816971	-0.013445	0.0143551	0.348965	0.0012291	0.592035	10.5905	0.781046
GCST90025103	SM(43:1)	SM	12	-0.00476014	0.00743383	0.521954	0.768547	29.9703	-0.00444224	0.00789671	0.573746	8.33844	0.682704	0.00922791	0.0206895	0.655583	-0.0026347	0.474704	7.82743	0.645689
GCST90024748	HexCer(d18:1/24:1)	HexCer	16	-0.00384689	0.00619355	0.534525	0.780908	39.1413	-0.00482232	0.00601157	0.422453	13.5539	0.559592	-0.0226802	0.0135321	0.0937318	0.0035119	0.14075	11.3842	0.655625
GCST90024819	LPE(16:0) [sn1]	LPE	16	0.00324918	0.00529697	0.53961	0.782225	49.6251	0.00584733	0.00685614	0.393737	24.131	0.0629018	-0.00217849	0.0136702	0.873385	0.00221568	0.494687	23.3532	0.0547603
GCST90024968	PE(16:0_20:4)	PE	18	0.00308215	0.00508823	0.544687	0.783511	46.4936	0.00254992	0.0051818	0.622654	15.3039	0.573602	0.0180912	0.0096558	0.0609847	-0.00453641	0.0564608	11.6655	0.766669
GCST90024689	Cer(d19:1/22:0)	Cer	17	0.00305304	0.00517499	0.555217	0.792197	44.9147	0.00247312	0.00537883	0.645669	9.81577	0.87607	0.00811497	0.010615	0.44458	-0.00171739	0.537559	9.43569	0.853658
GCST90024831	LPE(22:6) [sn1]	LPE	10	0.00454988	0.00779045	0.559198	0.792197	39.6835	0.00500774	0.0107218	0.640456	19.8464	0.0188844	0.0224987	0.029052	0.438676	-0.00339344	0.514848	18.847	0.0156995
GCST90024690	Cer(d19:1/24:0)	Cer	13	0.00331887	0.00582627	0.568922	0.799914	50.8637	0.00285084	0.00594939	0.631809	7.3356	0.834662	0.00658561	0.0120889	0.585914	-0.00114121	0.722667	7.20965	0.78186
GCST90024681	Cer(d18:2/20:0)	Cer	16	0.00332544	0.00609897	0.585584	0.805178	37.6655	0.00199465	0.00622837	0.748777	15.7145	0.401273	0.000993682	0.0154708	0.948787	0.000194088	0.943261	15.7089	0.331475
GCST90024829	LPE(20:4) [sn1]	LPE	13	-0.00372665	0.00669015	0.577504	0.805178	42.6181	-0.00206513	0.00774578	0.789767	17.9736	0.116495	-0.0480925	0.0267909	0.0726364	0.00869818	0.0747108	13.9464	0.235973
GCST90025063	PG(36:1)	PG	11	0.00424801	0.00772983	0.582621	0.805178	31.6113	0.00440587	0.0115004	0.701642	20.5686	0.0243113	-0.0230216	0.0424011	0.587166	0.00417384	0.500568	19.5814	0.0206792
GCST90025118	SM(d18:1/18:0)/SM(d16:1/20:0)	SM	11	-0.00413558	0.00768556	0.59051	0.806024	34.2548	-0.00329566	0.0077486	0.670602	6.29414	0.789975	-0.0123987	0.0182411	0.496687	0.00177828	0.581464	5.99027	0.740892
GCST90024616	AC(15:0) (b)	Acylcarnitines	13	0.00422954	0.00822422	0.607057	0.806421	27.6079	0.0037859	0.0106964	0.723382	21.2546	0.0467743	0.0391989	0.0227686	0.0851379	-0.00578244	0.0840772	16.7188	0.116472
GCST90024649	CE(24:4)	Chol.esters	16	0.00315361	0.00624421	0.613527	0.806421	32.4536	0.00494616	0.00739565	0.503627	21.4426	0.123273	-0.0220252	0.0207161	0.287695	0.00481876	0.165163	18.8491	0.170795
GCST90024650	CE(24:5)	Chol.esters	14	0.00299962	0.00636387	0.637389	0.806421	41.684	0.00357182	0.00617156	0.562754	13.4003	0.417388	0.00417898	0.0141288	0.7674	-0.000146127	0.96152	13.3977	0.340808
GCST90024695	Cer(d20:1/24:1)	Cer	22	-0.0026412	0.00556993	0.635366	0.806421	31.8969	-0.00244278	0.00586729	0.677162	22.2486	0.385309	0.00171625	0.010695	0.872509	-0.000910175	0.639051	22.0065	0.340157
GCST90024733	Hex2Cer(d18:1/20:0)	HexCer	17	-0.00340473	0.00677077	0.615065	0.806421	29.0392	-0.00117494	0.00892353	0.895247	28.0952	0.0308015	-0.0361867	0.0205257	0.0779009	0.00648717	0.0621547	22.8059	0.0883496
GCST90024884	PC(18:1_20:3)	PC	17	-0.00337744	0.0065851	0.608028	0.806421	30.3706	-0.00344287	0.00899939	0.702041	30.8476	0.014072	0.0215146	0.020026	0.282674	-0.00488034	0.165884	27.3475	0.026029
GCST90024939	PC(P-16:0/18:0)	PC	10	-0.00449369	0.00916963	0.62409	0.806421	29.1262	-0.00265811	0.00887259	0.764492	8.98114	0.439017	-0.0136064	0.0275927	0.621931	0.001611	0.673441	8.78609	0.360662
GCST90025061	PG(34:1)	PG	10	0.00326785	0.00695044	0.638237	0.806421	46.9605	0.00539145	0.00937775	0.565346	16.1739	0.0633369	0.0072884	0.0270817	0.787832	-0.000400156	0.939972	16.1625	0.0401127
GCST90025099	SM(35:2) (b)	SM	10	-0.00396906	0.00800233	0.619903	0.806421	35.2413	-0.00493144	0.00896534	0.582281	12.3575	0.193899	-0.0107151	0.0200681	0.593385	0.00124797	0.74393	12.1948	0.142721
GCST90025114	SM(d18:0/22:0)	SM	12	-0.00400279	0.00811563	0.621857	0.806421	30.048	-0.00715482	0.0111341	0.52048	22.3676	0.0216752	-0.0189438	0.0430361	0.659803	0.00156449	0.776012	22.188	0.0141751
GCST90025134	SHexCer(d18:1/16:0)	SHexCer	11	0.00367579	0.00775859	0.635664	0.806421	38.6188	-0.000358162	0.0109142	0.973821	21.6594	0.016937	-0.0104592	0.0321058	0.744597	0.00186255	0.736354	21.39	0.011027
GCST90024626	CE(16:0)	Chol.esters	13	0.00311156	0.00716803	0.664224	0.821617	31.5097	0.00330024	0.00895938	0.712608	17.4311	0.134089	-0.015961	0.0118868	0.179354	0.00436261	0.0310218	12.2505	0.345112
GCST90024723	DG(18:2_20:4)	DAG	13	-0.00356092	0.00829825	0.667839	0.821617	22.8117	-0.0036493	0.0113169	0.7471	20.9849	0.0506015	-0.0106993	0.0282134	0.704519	0.00115972	0.783318	20.8417	0.0350492
GCST90024970	PE(16:0_22:6)	PE	20	0.00220366	0.00500666	0.659832	0.821617	43.5991	0.00136068	0.00514712	0.791505	19.3878	0.432227	0.00307736	0.0102173	0.763268	-0.000465553	0.844384	19.3463	0.370793
GCST90024985	PE(18:0_22:6)	PE	16	0.00257346	0.00594254	0.664973	0.821617	39.7012	0.00051875	0.00670011	0.938286	18.9672	0.215222	-0.0128545	0.0138394	0.352977	0.00325435	0.270466	17.4533	0.232824
GCST90024620	AC(17:0) (b)	Acylcarnitines	14	-0.00319892	0.00808049	0.692192	0.83246	24.2336	-0.00217912	0.0104727	0.83517	20.7092	0.0788828	0.00802034	0.0267668	0.764453	-0.00144957	0.676955	20.4139	0.0596498
GCST90024652	Cer(d16:1/16:0)	Cer	10	-0.00269641	0.00676111	0.690032	0.83246	53.2742	-0.00269078	0.00818828	0.742448	13.3586	0.147041	-0.0345378	0.0121189	0.0043731	0.00792066	0.00158834	3.38535	0.907903
GCST90024973	PE(17:0_18:1)	PE	10	0.00250707	0.00638238	0.694459	0.83246	53.2853	0.00125772	0.00673608	0.851885	9.7482	0.371252	-0.00164149	0.0163491	0.920025	0.000580645	0.843796	9.70112	0.286633
GCST90024988	PE(18:1_22:6) (a)	PE	14	0.00215036	0.00545721	0.693551	0.83246	55.2064	0.00203354	0.00622052	0.743737	17.6779	0.170137	0.0219435	0.0146404	0.133917	-0.00518836	0.136663	14.9232	0.245666
GCST90025138	SHexCer(d18:1/24:1)	SHexCer	12	-0.00284753	0.00799781	0.721811	0.859737	26.8688	-0.00153683	0.00954009	0.872021	14.697	0.196791	-0.0248171	0.0171544	0.147983	0.00430964	0.11182	11.7311	0.303459
GCST90025175	TG(54:2) [NL-18:0]	TAG	10	-0.00288319	0.00830996	0.728625	0.86236	36.3205	-0.00419666	0.0120348	0.727307	21.5267	0.0105064	-0.0126918	0.0327461	0.698327	0.00153347	0.778357	21.3156	0.00635464
GCST90024830	LPE(20:4) [sn2]	LPE	10	-0.00271741	0.00822949	0.741246	0.87178	33.8663	-0.000683125	0.00823429	0.933883	6.5292	0.686005	0.00614775	0.0306746	0.841154	-0.00110218	0.81718	6.47576	0.594098
GCST90024954	PC(P-36:3)	PC	12	0.00262912	0.00834823	0.752814	0.879851	28.3904	0.000961453	0.0129242	0.940699	26.9479	0.00467921	0.0304529	0.0353228	0.388615	-0.00484162	0.368994	24.9355	0.00546913
GCST90024739	Hex3Cer(d18:1/20:0)	HexCer	12	-0.00176801	0.00617319	0.774571	0.899657	50.8165	-0.00155584	0.00766808	0.839214	18.1043	0.079192	0.0271047	0.0163521	0.097405	-0.00566723	0.0534749	13.1869	0.21341
GCST90024623	AC(18:2)	Acylcarnitines	20	-0.00178167	0.00715083	0.803241	0.921819	22.158	-0.00425683	0.00786919	0.588543	21.8677	0.290891	0.0226696	0.0176518	0.199047	-0.00395037	0.0918413	18.886	0.398874
GCST90024694	Cer(d20:1/24:0)	Cer	14	-0.00147452	0.00608204	0.80844	0.921819	39.761	-0.00210359	0.00639101	0.742044	7.26142	0.888182	-0.0253475	0.0241346	0.2936	0.00479689	0.317916	6.26392	0.902198
GCST90025102	SM(41:1) (a)	SM	14	0.00176041	0.00716924	0.80603	0.921819	32.0844	0.00217812	0.00705123	0.757398	9.72362	0.716363	0.000334062	0.0130782	0.979622	0.000372119	0.867039	9.69559	0.642646
GCST90024736	Hex2Cer(d18:1/24:1)	HexCer	18	-0.00149424	0.0063555	0.814124	0.922673	34.0094	-0.00284351	0.00620622	0.64683	16.0836	0.517917	0.0124952	0.0109687	0.254635	-0.00397542	0.0898881	13.2072	0.65755
GCST90024991	PE(38:5) (a)	PE	22	0.00110911	0.00495938	0.823039	0.927158	41.5989	0.0013658	0.00594658	0.818342	30.2573	0.0869384	0.0111584	0.0107361	0.298652	-0.00267554	0.274269	28.551	0.0969844
GCST90024672	Cer(d18:1/20:0)	Cer	13	0.00137338	0.00671835	0.838023	0.9328	38.1733	0.00136128	0.00799004	0.864717	16.7042	0.161066	-0.0351412	0.0221543	0.112694	0.00619916	0.0805431	13.0744	0.28849
GCST90024957	PE(15-MHDA_18:1)	PE	14	0.00128924	0.00615604	0.834115	0.9328	40.2948	0.000978937	0.00627252	0.87598	12.1638	0.514259	-0.00184055	0.013408	0.890815	0.000607589	0.811709	12.1066	0.43716
GCST90024989	PE(18:1_22:6) (b)	PE	13	0.00113733	0.00583226	0.845388	0.935429	52.1916	0.00213711	0.00655929	0.744565	14.9714	0.243006	-0.0040793	0.0134506	0.761676	0.00148604	0.592869	14.5921	0.201941
GCST90024879	PC(18:0_22:5) (n3)/PC(20:1_20:4)	PC	11	0.00159572	0.00854054	0.851786	0.936964	28.4102	0.00250069	0.0140917	0.859148	27.7197	0.00200145	-0.0491983	0.0400066	0.218789	0.00880172	0.169793	22.9198	0.0063789
GCST90024635	CE(20:0)	Chol.esters	12	0.00124604	0.00729406	0.864357	0.945233	28.9916	-1.96253e-05	0.00865414	0.998191	16.102	0.137386	-0.0259612	0.0210644	0.217773	0.00591402	0.179725	13.6459	0.189765
GCST90024843	LPI(20:4) [sn1]	LPI	11	0.000786397	0.00635358	0.901496	0.974449	53.5761	-0.000435332	0.00618083	0.943849	9.19852	0.513373	0.0161719	0.0136053	0.234578	-0.00404553	0.170623	7.32106	0.60373
GCST90025129	SM(d18:2/20:0)	SM	12	0.000866308	0.00687851	0.899776	0.974449	37.9641	0.000401246	0.00868434	0.963148	17.2495	0.100709	0.0111693	0.0241083	0.643152	-0.00218932	0.630162	16.8587	0.0775508
GCST90025171	TG(52:4) [NL-18:1]	TAG	10	-0.000918643	0.00831479	0.912026	0.980166	37.992	-0.00129314	0.00987071	0.895769	15.0054	0.0907873	0.00545206	0.0256398	0.831608	-0.00134574	0.773423	14.8515	0.0620972
GCST90024617	AC(16:0)	Acylcarnitines	22	0.000410543	0.00583915	0.943948	0.988765	32.906	-0.000988616	0.00755311	0.895863	38.0601	0.012681	0.0029817	0.0165849	0.857322	-0.000727044	0.786747	37.9214	0.0090535
GCST90024631	CE(18:0)	Chol.esters	12	0.000589095	0.007806	0.939843	0.988765	31.9284	0.00226603	0.0103965	0.82746	21.175	0.0316025	-0.0214796	0.0239116	0.369029	0.0044378	0.271183	18.8881	0.0417067
GCST90024692	Cer(d19:1/26:0)	Cer	14	0.000338143	0.00683136	0.960522	0.988765	35.6535	-0.00147332	0.00672304	0.826537	12.8345	0.460675	-0.0111236	0.0188821	0.555789	0.00213744	0.583244	12.5204	0.404839
GCST90024731	Hex2Cer(d18:1/16:0)	HexCer	11	-0.000484953	0.00791006	0.951114	0.988765	37.9706	0.00217863	0.0106131	0.837356	21.1254	0.0202361	-0.0271576	0.0314873	0.388416	0.00421957	0.32231	19.0518	0.024756
GCST90024738	Hex3Cer(d18:1/18:0)	HexCer	12	0.000377309	0.00675194	0.955436	0.988765	35.7516	-0.000217892	0.0100201	0.982651	23.9535	0.0129309	-0.0065952	0.0240344	0.783772	0.00124498	0.768192	23.7472	0.00830055
GCST90024960	PE(15-MHDA_22:6)	PE	12	0.000273786	0.00588811	0.962913	0.988765	51.4758	-0.000446421	0.00599491	0.940639	8.93177	0.62819	0.00198716	0.0139766	0.886939	-0.000644108	0.847155	8.89462	0.542133
GCST90024972	PE(16:1_20:4)	PE	12	0.000607604	0.00667147	0.927433	0.988765	43.1948	-0.0012945	0.00656121	0.843596	9.7172	0.55599	0.0117292	0.0174954	0.502593	-0.0036734	0.421967	9.07237	0.525249
GCST90024975	PE(17:0_20:4)	PE	22	0.000198819	0.004897	0.967615	0.988765	43.3033	-0.000511911	0.00488781	0.916588	21.1808	0.447951	0.0162741	0.00937057	0.0824359	-0.0043248	0.036058	16.7864	0.666794
GCST90025133	SM(d19:1/24:1)	SM	15	0.000587541	0.00699081	0.933021	0.988765	29.8495	0.000728427	0.00759591	0.923602	16.5554	0.280644	-0.0018735	0.0158337	0.905811	0.00061216	0.849785	16.5099	0.222689
GCST90024622	AC(18:1)	Acylcarnitines	21	-0.0001767	0.00585836	0.975938	0.99185	30.7537	0.000295789	0.00654741	0.963967	23.562	0.262047	0.00702017	0.0133219	0.598218	-0.00130752	0.560048	23.1483	0.230875
GCST90024667	dhCer(d18:0/24:0)	Cer	11	0.000106988	0.00803247	0.989373	0.996936	30.4706	-0.000767569	0.0081961	0.925387	8.87246	0.544249	-0.0334228	0.0201884	0.097814	0.00579374	0.0767355	5.73974	0.765657
GCST90024691	Cer(d19:1/24:1)	Cer	20	2.74208e-05	0.00546429	0.995996	0.996936	39.6635	-0.000232265	0.00556957	0.966736	19.8121	0.405961	0.00113165	0.00948156	0.904996	-0.000378157	0.856906	19.7764	0.345546
GCST90024693	Cer(d20:1/22:0)	Cer	16	2.32735e-05	0.00606122	0.996936	0.996936	38.0843	-0.00136665	0.00613918	0.823838	12.9591	0.605457	-0.0020132	0.0144007	0.888819	0.000126138	0.960415	12.9566	0.529941
GCST90024610	AC(12:0)	Acylcarnitines	6	-0.00672995	0.0102082	0.509723		37.3987	-0.00898295	0.0129749	0.488728	8.42677	0.134231	0.0375725	0.0306048	0.219571	-0.00699072	0.101995	5.05046	0.282159
GCST90024611	AC(13:0)	Acylcarnitines	4	-0.0122849	0.0120201	0.306769		40.9891	-0.0148376	0.0151963	0.328869	5.07457	0.166418	0.0661552	0.0706984	0.349408	-0.0163528	0.242029	3.01274	0.221713
GCST90024613	AC(14:1)	Acylcarnitines	5	0.0116826	0.0124104	0.34652		30.9393	0.0123766	0.0161751	0.444176	7.33248	0.119327	0.0491581	0.0590433	0.405083	-0.00504115	0.514276	6.42194	0.0927922
GCST90024614	AC(14:2)	Acylcarnitines	6	0.0122001	0.0124273	0.326239		28.7177	0.0123708	0.0116189	0.287005	5.03173	0.41202	0.013935	0.0301532	0.643982	-0.000303	0.954167	5.02758	0.284479
GCST90024615	AC(15:0) (a)	Acylcarnitines	6	-0.000650772	0.010563	0.950875		39.9701	-0.00268316	0.0122188	0.826188	7.58236	0.180804	0.0236154	0.0478079	0.621331	-0.00392774	0.567253	7.00886	0.135421
GCST90024624	CE(14:0)	Chol.esters	4	0.0137863	0.0108276	0.202927		29.7837	0.0139209	0.010563	0.187542	1.74783	0.626353	-0.000136654	0.0185412	0.994119	0.00404942	0.356252	0.896766	0.63866
GCST90024625	CE(15:0)	Chol.esters	5	0.0146323	0.0132496	0.269437		28.9253	0.0142381	0.0126398	0.259977	3.23401	0.519456	0.0265988	0.0427294	0.533617	-0.0019565	0.761508	3.13767	0.370883
GCST90024627	CE(16:1)	Chol.esters	6	-0.00553005	0.0111488	0.61988		32.8868	-0.00506546	0.0124138	0.683236	6.68409	0.245215	-0.0806341	0.0589643	0.171467	0.0100898	0.191137	4.68333	0.321359
GCST90024628	CE(16:2)	Chol.esters	6	-0.0414	0.0120618	0.000598439		28.2121	-0.0427233	0.0114145	0.000181902	2.35399	0.798305	-0.0567954	0.0334884	0.0898908	0.00247881	0.654894	2.15421	0.707421
GCST90024629	CE(17:0)	Chol.esters	8	-0.0172436	0.00974021	0.0766692		30.6665	-0.0198746	0.00921211	0.0309709	4.20085	0.756374	-0.0324737	0.0216254	0.133188	0.00259796	0.519603	3.78617	0.705586
GCST90024630	CE(17:1)	Chol.esters	5	-0.0226333	0.0122362	0.0643576		26.3055	-0.0234881	0.0126206	0.0627306	1.7064	0.789554	-0.0213727	0.0228726	0.350086	-0.000453022	0.911698	1.6941	0.638245
GCST90024632	CE(18:1)	Chol.esters	9	0.000671839	0.00829734	0.935465		35.057	0.00027356	0.00973336	0.977578	11.2055	0.190324	-0.0118203	0.0189714	0.533244	0.00381476	0.452978	10.3711	0.168501
GCST90024634	CE(18:3)	Chol.esters	7	-0.0231417	0.00957777	0.0156841		34.4574	-0.0251068	0.0140045	0.0730104	12.9033	0.0445981	-0.0313868	0.0417647	0.452343	0.00130959	0.871619	12.8362	0.0249629
GCST90024637	CE(20:2)	Chol.esters	9	0.00327658	0.00799576	0.68196		35.9562	0.00407825	0.0100627	0.685269	11.7599	0.162243	-0.0254547	0.0179862	0.157001	0.00559911	0.0600305	7.81274	0.349396
GCST90024641	CE(22:0)	Chol.esters	7	0.0122528	0.0102826	0.233413		30.9233	0.0131272	0.0146998	0.371847	13.5459	0.0351418	-0.0783853	0.0353674	0.0266699	0.017306	0.00685501	5.50172	0.357758
GCST90024642	CE(22:1)	Chol.esters	5	0.00723923	0.0110276	0.511526		38.4175	0.00593308	0.0119997	0.620998	4.99788	0.287515	-0.000119123	0.0776979	0.998777	0.00104852	0.936905	4.98747	0.172717
GCST90024644	CE(22:5) (n3)	Chol.esters	9	-0.0258218	0.009765	0.0081854		24.2646	-0.0285172	0.0161649	0.0777085	21.3215	0.00634074	-0.0139223	0.0422659	0.741855	-0.00289846	0.705707	20.8958	0.00392748
GCST90024646	CE(22:6)	Chol.esters	5	-0.0217748	0.013194	0.09887		27.13	-0.0236366	0.0161012	0.142103	6.25042	0.181211	0.051025	0.0538095	0.343001	-0.0112476	0.150075	3.69739	0.296049
GCST90024647	CE(24:0)	Chol.esters	7	0.00985705	0.010415	0.343931		28.1489	0.0102027	0.0166042	0.538907	15.5755	0.0162234	0.0202717	0.0521683	0.697585	-0.00172594	0.836938	15.4446	0.00862222
GCST90024648	CE(24:1)	Chol.esters	8	-0.00186917	0.00841551	0.824228		41.2396	-0.00343186	0.00897768	0.702264	8.3448	0.303173	0.00098437	0.0313487	0.97495	-0.000848751	0.882255	8.3144	0.215962
GCST90024651	CE(24:6)	Chol.esters	5	-0.00577354	0.0112733	0.60855		36.2384	-0.00689118	0.0117748	0.55838	4.44615	0.34898	-0.00505655	0.0326637	0.876974	-0.00033817	0.95075	4.44051	0.217659
GCST90024655	Cer(d16:1/24:0)	Cer	9	-0.0129317	0.00683715	0.058573		57.555	-0.014587	0.0074491	0.0502045	9.84996	0.275715	-0.0406899	0.01764	0.0210722	0.00792796	0.108691	7.20241	0.408114
GCST90024657	Cer(d17:1/16:0)	Cer	7	-0.0170334	0.00833606	0.0410184		52.6964	-0.0173951	0.0101441	0.0863812	9.85228	0.131012	-0.067966	0.025239	0.00708346	0.0101696	0.0344474	5.20054	0.3919
GCST90024661	Cer(d17:1/24:0)	Cer	9	-0.0146269	0.00803058	0.0685468		42.7006	-0.0167699	0.0103657	0.105702	13.8175	0.0866479	-0.0418369	0.0258123	0.105058	0.0063033	0.28966	11.9099	0.103562
GCST90024663	dhCer(d18:0/16:0)	Cer	3	0.0221004	0.0194172	0.255042		25.3591	0.023726	0.018353	0.196094	1.353	0.508392	0.248563	0.549534	0.651042	-0.021339	0.682242	1.15878	0.281719
GCST90024664	dhCer(d18:0/18:0)	Cer	3	-0.00311661	0.0143271	0.827793		35.7797	-0.00367105	0.0147804	0.803846	0.695465	0.706288	-0.0615757	0.0715156	0.389232	0.00747884	0.407928	0.0106347	0.917864
GCST90024665	dhCer(d18:0/20:0)	Cer	9	-0.00139127	0.0089544	0.876527		27.7436	-0.000382269	0.00930219	0.967221	4.83686	0.774862	-0.024083	0.0201538	0.232102	0.00458693	0.184956	3.07951	0.87755
GCST90024666	dhCer(d18:0/22:0)	Cer	8	0.00210155	0.0109242	0.847448		25.3595	0.00240936	0.0107806	0.823155	6.7912	0.45094	-0.00469973	0.0377501	0.900923	0.000952981	0.843359	6.74729	0.344851
GCST90024669	Cer(d18:1/14:0)	Cer	5	0.0023325	0.0111479	0.834268		31.9861	0.00216692	0.0109572	0.843231	2.71373	0.606814	0.0202232	0.0213677	0.343926	-0.0043477	0.324973	1.7449	0.626998
GCST90024670	Cer(d18:1/16:0)	Cer	7	0.00438687	0.00927132	0.636095		34.3694	0.00387953	0.00951804	0.683569	4.94084	0.551423	-0.00441896	0.0177461	0.803353	0.00182284	0.579541	4.63387	0.462175
GCST90024673	Cer(d18:1/22:0)	Cer	4	-0.00120879	0.0126756	0.924026		37.8398	-0.00215807	0.0122631	0.860309	2.62354	0.453377	-0.0315359	0.0460648	0.493598	0.00445657	0.506992	2.15021	0.341262
GCST90024674	Cer(d18:1/24:0)	Cer	8	0.00370847	0.00877548	0.672591		39.7002	0.00364631	0.010856	0.736961	11.3135	0.125516	-0.0150528	0.0326598	0.644873	0.00323265	0.541331	10.6512	0.0997721
GCST90024675	Cer(d18:1/24:1)	Cer	8	-0.00054839	0.00892044	0.95098		35.1449	-0.00207876	0.00884532	0.814199	6.54433	0.477812	-0.025371	0.0245421	0.301242	0.00411167	0.308938	5.50912	0.480355
GCST90024676	Cer(d18:1/26:0)	Cer	4	-0.000120957	0.0127469	0.992429		35.1168	0.00072193	0.0155734	0.963026	4.22787	0.237887	0.0905075	0.121786	0.45738	-0.0155546	0.456621	3.31057	0.191038
GCST90024677	Cer(d18:2/14:0)	Cer	4	0.00597742	0.0123821	0.629276		36.2158	0.00498969	0.0122093	0.682775	2.16272	0.53933	-0.0441319	0.0397856	0.267325	0.00936688	0.194545	0.479856	0.786685
GCST90024678	Cer(d18:2/16:0)	Cer	6	0.0171226	0.0104327	0.100747		34.3688	0.0214539	0.0172393	0.213325	13.8429	0.0166387	-0.0484925	0.0221281	0.0284195	0.0137099	0.000347118	1.0456	0.902805
GCST90024682	Cer(d18:2/22:0)	Cer	7	4.23336e-05	0.00933605	0.996382		35.7541	-6.61525e-05	0.00921569	0.994273	3.20705	0.782448	-0.00204518	0.0181825	0.910442	0.000430176	0.899525	3.19111	0.67055
GCST90024683	Cer(d18:2/24:0)	Cer	8	0.00613692	0.00971512	0.527591		33.8725	0.00888684	0.0117489	0.449411	11.1571	0.131911	-0.0199444	0.036864	0.588489	0.00435197	0.408046	10.0146	0.124037
GCST90024685	Cer(d18:2/26:0)	Cer	4	-0.0134914	0.0146953	0.35858		26.2343	-0.0152277	0.0184481	0.409126	4.48148	0.213948	0.117387	0.0653137	0.0722917	-0.0163062	0.0368957	0.126262	0.938821
GCST90024686	Cer(d19:1/16:0)	Cer	4	0.0062445	0.0134371	0.642132		31.3661	0.00606797	0.0132517	0.647022	0.654855	0.883768	0.0252398	0.0287916	0.380684	-0.0039001	0.453224	0.0922797	0.954908
GCST90024697	COH	Cholesterols	8	-0.0151106	0.00862449	0.0797631		34.8516	-0.0166912	0.0139876	0.232758	17.8352	0.012736	0.0186387	0.023492	0.427541	-0.0103461	0.0778736	11.7482	0.0678276
GCST90024698	DE(16:0)	Chol.esters	8	0.00153556	0.00812347	0.850072		34.5441	0.00370537	0.00832597	0.656293	7.23047	0.405284	0.00950037	0.0245103	0.698306	-0.00106118	0.799536	7.15358	0.306877
GCST90024699	DE(18:1)	Chol.esters	7	-0.0018177	0.00919142	0.843232		40.3785	-0.00156837	0.00907347	0.862768	5.49678	0.481846	-0.0291601	0.0290043	0.314718	0.0067929	0.316552	4.49364	0.480735
GCST90024700	DE(18:2)	Chol.esters	6	-0.000469802	0.00909095	0.958785		42.6057	0.000220816	0.0089428	0.980301	2.42907	0.787138	0.00565939	0.0209531	0.787084	-0.00132199	0.774101	2.34669	0.672282
GCST90024702	DE(20:5)	Chol.esters	7	-0.0512894	0.0111363	4.11306e-06		26.8759	-0.0545962	0.0130923	3.0446e-05	9.25535	0.159719	-0.107073	0.0433666	0.013548	0.0125137	0.206377	7.01518	0.219514
GCST90024703	DE(22:6)	Chol.esters	5	0.00233265	0.0103106	0.821016		32.8252	0.00307399	0.0103456	0.766368	4.35989	0.359485	0.00349833	0.0292207	0.904704	-0.000178451	0.987304	4.35952	0.225168
GCST90024704	DG(14:0_16:0)	DAG	3	0.0319013	0.0140444	0.0231191		34.7065	0.0325102	0.0136175	0.016969	0.767106	0.681436	-0.0136249	0.0785784	0.862343	0.00660272	0.55108	0.41172	0.521098
GCST90024705	DG(14:0_18:2)	DAG	6	0.0135954	0.0112981	0.228848		30.2909	0.016758	0.0154462	0.277954	9.81847	0.0805453	-0.0177195	0.05539	0.749041	0.00549958	0.514567	8.87592	0.0642769
GCST90024706	DG(16:0_16:0)	DAG	4	0.0186477	0.0128136	0.145585		31.3557	0.0189535	0.013885	0.172242	3.63318	0.303895	0.020738	0.083413	0.803656	-0.000236586	0.982566	3.63232	0.16265
GCST90024707	DG(16:0_16:1)	DAG	3	0.0306615	0.0147251	0.0373185		33.0462	0.0327162	0.0138859	0.0184696	3.81112	0.14874	0.00358583	0.0477109	0.940089	0.00626601	0.489764	2.58023	0.108206
GCST90024708	DG(16:0_18:1)	DAG	5	0.0220493	0.0121901	0.0704846		32.4694	0.0238876	0.0151867	0.115734	6.97181	0.137386	-0.0461654	0.0571746	0.419409	0.0104199	0.205993	4.54746	0.208096
GCST90024709	DG(16:0_18:2)	DAG	9	0.000635668	0.00837893	0.939526		27.4754	0.00337027	0.0118856	0.776749	16.3796	0.0372578	0.0204845	0.0273348	0.45362	-0.00292597	0.483407	15.3057	0.0322748
GCST90024710	DG(16:0_20:4)	DAG	7	-0.00274405	0.00986337	0.780854		30.1555	-0.00209246	0.0149412	0.888623	13.0868	0.041678	-0.0707792	0.0286034	0.0133421	0.0130531	0.00961836	5.59062	0.348111
GCST90024711	DG(16:0_22:5)	DAG	5	0.00696676	0.0118249	0.555754		33.1279	0.00882182	0.0117647	0.453343	4.31586	0.364943	-0.0463362	0.0317298	0.144198	0.0110265	0.0627497	0.852686	0.836828
GCST90024712	DG(16:0_22:6)	DAG	4	0.00730646	0.0136005	0.591116		32.7759	0.00727503	0.0130435	0.577013	0.327335	0.954808	0.00275398	0.0327272	0.932938	0.000888806	0.880273	0.304648	0.85871
GCST90024714	DG(18:0_18:1)	DAG	7	0.0180559	0.00954593	0.0585613		39.1247	0.0200247	0.00984196	0.0418886	7.54016	0.273764	-0.0199338	0.0347513	0.56623	0.00598513	0.23191	5.86407	0.319671
GCST90024715	DG(18:0_18:2)	DAG	9	0.0149876	0.00865105	0.0831924		32.4132	0.0168279	0.0112719	0.135464	15.6175	0.0481941	0.02998	0.0427595	0.483222	-0.0017676	0.748683	15.3918	0.0312926
GCST90024716	DG(18:0_20:4)	DAG	8	-0.020245	0.0106602	0.0575489		25.1316	-0.0239788	0.0173034	0.165813	19.2756	0.00736654	-0.0500417	0.0523792	0.339389	0.00484112	0.595483	18.4107	0.00528379
GCST90024717	DG(18:1_18:1)	DAG	5	0.0193596	0.0105451	0.066374		44.825	0.0213635	0.0135177	0.114014	7.39081	0.116622	-0.0435171	0.0391637	0.2665	0.00983592	0.0841932	3.7065	0.294951
GCST90024719	DG(18:1_18:3)	DAG	9	0.00637645	0.00885746	0.47159		34.5979	0.00488716	0.00928647	0.598703	9.47329	0.303955	-0.0136154	0.031167	0.662217	0.00279735	0.532349	8.97346	0.254567
GCST90024722	DG(18:2_18:2)	DAG	6	-0.0136394	0.0109437	0.212647		34.1236	-0.0135421	0.01055	0.199281	3.67163	0.597591	-0.00136686	0.0228996	0.952403	-0.00243173	0.549146	3.31278	0.50691
GCST90024724	GM1(d18:1/16:0)	Gangliosides	5	0.00381341	0.0113948	0.73788		39.7599	0.00359767	0.0107552	0.737999	1.16905	0.883168	0.0152902	0.0269088	0.569883	-0.00185444	0.635474	0.944336	0.814717
GCST90024725	GM3(d18:1/16:0)	Gangliosides	5	-0.041234	0.0130465	0.00157471		29.0472	-0.0459477	0.0180694	0.0109954	8.89308	0.0638282	-0.0142	0.0512128	0.78157	-0.00480479	0.502743	7.73504	0.0518171
GCST90024726	GM3(d18:1/18:0)	Gangliosides	6	-0.0132054	0.010242	0.197281		33.4998	-0.0137164	0.0107527	0.202087	5.27434	0.383324	-0.0218924	0.0330682	0.507947	0.00188509	0.790965	5.18331	0.269001
GCST90024727	GM3(d18:1/20:0)	Gangliosides	7	-0.00301185	0.00938851	0.748361		34.5474	-0.00408806	0.0125023	0.743679	10.0797	0.121336	-0.00828875	0.0329711	0.80151	0.000735983	0.888658	10.0403	0.0741005
GCST90024730	GM3(d18:1/24:1)	Gangliosides	7	-0.00476267	0.009845	0.628552		31.0328	-0.00551565	0.012225	0.651861	8.62376	0.195869	-0.0336052	0.0268405	0.210556	0.00568015	0.243249	6.77791	0.237688
GCST90024732	Hex2Cer(d18:1/18:0)	HexCer	8	-0.0141573	0.00857976	0.0989268		36.0667	-0.0155638	0.0140323	0.267367	17.6858	0.0134708	-0.0247678	0.0247771	0.317493	0.00214066	0.642096	17.0712	0.00902499
GCST90024751	LPC(15:0) [sn1]	LPC	5	0.0272289	0.0137436	0.0475689		24.5417	0.0283198	0.0133269	0.033586	1.14026	0.887833	0.0306776	0.0266968	0.25051	-0.000371854	0.918816	1.12987	0.769868
GCST90024752	LPC(15:0) [sn2]	LPC	3	-0.0118848	0.0175431	0.498113		25.6907	-0.0119107	0.0170836	0.485678	3.3426	0.188003	0.131999	0.0909971	0.146896	-0.0160459	0.107375	0.750164	0.386424
GCST90024753	LPC(15-MHDA) [sn1] [104_sn1]	LPC	5	0.004147	0.0128635	0.747161		24.8782	0.00593678	0.0130094	0.64814	3.98378	0.408205	-0.0259419	0.0413817	0.530729	0.00475859	0.414843	3.26105	0.353101
GCST90024754	LPC(15-MHDA) [sn1] /LPC(17:0) [sn2]	LPC	4	-0.00717513	0.00825435	0.384708		28.2904	-0.00697923	0.0100683	0.48819	5.36044	0.147228	-0.0268945	0.0114439	0.0187675	0.00755559	0.0208049	0.0173771	0.991349
GCST90024755	LPC(15-MHDA) [sn2]	LPC	5	0.00563649	0.013583	0.678167		23.3849	0.00352313	0.0195088	0.856688	8.46034	0.0760986	-0.0427993	0.0458884	0.350984	0.00670105	0.267578	6.00148	0.111538
GCST90024756	LPC(16:0) [sn1]	LPC	6	0.00264644	0.0125689	0.833235		25.5727	0.000707135	0.0124598	0.954742	4.95104	0.421885	0.0364942	0.0309652	0.238575	-0.00542378	0.206794	3.35731	0.499904
GCST90024757	LPC(16:0) [sn2]	LPC	4	-0.0193602	0.0148629	0.192715		29.2852	-0.0260093	0.0223978	0.245543	8.22838	0.0415202	-0.00966788	0.103026	0.925237	-0.00269824	0.86936	8.11857	0.0172613
GCST90024758	LPC(16:1) [sn1]	LPC	3	0.00821207	0.013541	0.54421		51.1813	0.0106067	0.0130544	0.416505	7.09737	0.0287624	-0.0549833	0.0283425	0.0523845	0.0105564	0.00912821	0.299806	0.584004
GCST90024759	LPC(16:1) [sn2]	LPC	8	0.0128818	0.00928209	0.165195		37.5595	0.0146418	0.0139993	0.29561	17.0356	0.0171682	-0.00607559	0.0316938	0.84798	0.00327719	0.462405	15.6288	0.0158912
GCST90024760	LPC(17:0) [sn1]	LPC	4	-0.0110169	0.00802506	0.169809		27.4413	-0.0110293	0.00895095	0.217878	4.21666	0.238999	-0.0259991	0.0104963	0.0132499	0.0074223	0.0400748	0.00194945	0.999026
GCST90024761	LPC(17:1) (a) [sn1] [104_sn1]	LPC	5	-0.0140516	0.0128396	0.273783		29.2707	-0.0150695	0.0123546	0.22256	2.69593	0.609927	-0.0087208	0.0758699	0.908489	-0.00077678	0.932412	2.68874	0.442145
GCST90024762	LPC(17:1) [sn1] (a) / LPC(17:1) [sn2] (b)	LPC	4	-0.00716679	0.0147475	0.62699		27.7109	-0.00727684	0.0144555	0.614686	1.19754	0.753596	0.00182471	0.105237	0.986166	-0.00106927	0.930422	1.18991	0.551587
GCST90024763	LPC(17:1) [sn1] (b)	LPC	5	0.00233808	0.0135318	0.862821		24.7208	0.00173894	0.0180315	0.923172	7.35155	0.118436	0.0298408	0.0399222	0.454778	-0.00539742	0.424169	6.06107	0.108676
GCST90024765	LPC(18:0) [sn1]	LPC	7	0.0215833	0.0112663	0.0553986		28.4103	0.0233106	0.0114723	0.0421643	7.13478	0.308563	-0.0370999	0.0316781	0.241538	0.00985342	0.0432008	3.04725	0.692701
GCST90024767	LPC(18:1) [sn1]	LPC	5	0.00515388	0.013336	0.699154		26.8154	0.00496182	0.0147469	0.736519	4.89449	0.298295	-0.0397248	0.0433924	0.35994	0.00738275	0.274946	3.50282	0.320396
GCST90024768	LPC(18:1) [sn2]	LPC	5	-0.00155512	0.0131572	0.905913		26.9991	-0.00223331	0.0142397	0.875373	5.13427	0.273796	-0.0360072	0.0319003	0.259006	0.0065971	0.241658	3.52395	0.31767
GCST90024772	LPC(18:3) [sn1] (b)	LPC	6	-0.0100757	0.0110777	0.363059		27.0271	-0.0100411	0.0161258	0.533499	11.1989	0.0475759	-0.0415074	0.0332451	0.211838	0.00570557	0.281387	8.68068	0.0695959
GCST90024774	LPC(19:0) (a) [sn1] [104_sn1]	LPC	6	-0.00453465	0.0121501	0.708986		25.2003	-0.00536873	0.015059	0.721456	7.57563	0.181227	-0.00567254	0.040473	0.888537	5.31084e-05	0.993414	7.5755	0.108426
GCST90024776	LPC(19:0) [sn1] (b)	LPC	4	-0.00411562	0.0159279	0.796105		25.4753	-0.00743832	0.0258002	0.773113	8.73675	0.0330036	-0.111354	0.183258	0.543428	0.0143118	0.56568	7.49947	0.0235239
GCST90024778	LPC(20:0) [sn1]	LPC	4	-0.00522451	0.0140573	0.710147		32.4	-0.00476883	0.0164615	0.772049	4.90805	0.178656	-0.0276637	0.0459993	0.547578	0.0038147	0.585471	4.27256	0.118093
GCST90024779	LPC(20:0) [sn2]	LPC	7	-0.0120639	0.0115491	0.296218		24.5344	-0.014252	0.0190279	0.453855	16.8002	0.0100462	0.040334	0.0333035	0.225855	-0.00985568	0.0616708	9.89194	0.0783557
GCST90024780	LPC(20:1) [sn1]	LPC	8	-0.000769557	0.0102404	0.940096		29.2966	-0.00164101	0.0110901	0.882366	8.89837	0.260035	0.0196186	0.0326195	0.547548	-0.00299946	0.486021	8.23247	0.221562
GCST90024782	LPC(20:2) [sn1]	LPC	7	0.0218049	0.00963985	0.0237005		26.4747	0.0208283	0.00917215	0.0231582	3.89797	0.690481	0.0464694	0.0280098	0.0971075	-0.00478297	0.332618	2.9593	0.706261
GCST90024783	LPC(20:2) [sn2]	LPC	8	0.0120635	0.0102964	0.24135		26.0673	0.0131078	0.00998591	0.189307	6.91696	0.437577	0.0191192	0.022083	0.386605	-0.00125134	0.756083	6.80748	0.339019
GCST90024790	LPC(22:0) [sn1]	LPC	6	-0.00568693	0.0123408	0.644925		28.2567	-0.00409989	0.0115315	0.722186	3.68463	0.595652	-0.00624185	0.0302874	0.836722	0.000371938	0.939036	3.67878	0.451219
GCST90024791	LPC(22:0) [sn2]	LPC	5	-0.00180147	0.0123565	0.884086		30.4767	-0.00140458	0.0118241	0.905442	2.4833	0.647629	-0.00945027	0.0354656	0.789883	0.0013582	0.809845	2.42539	0.488925
GCST90024792	LPC(22:1) [sn1]	LPC	5	-0.00977244	0.0124651	0.433048		30.8372	-0.0103218	0.0182986	0.572701	8.9547	0.0622417	0.0844289	0.0569657	0.138313	-0.0125836	0.0847199	4.49839	0.212434
GCST90024793	LPC(22:1) [sn2]	LPC	5	-0.0195098	0.012755	0.12612		27.6671	-0.0214803	0.0128958	0.0957774	4.40804	0.353592	0.0185588	0.0249402	0.456796	-0.00635382	0.0650819	1.00513	0.80001
GCST90024794	LPC(22:4) [sn1]	LPC	9	-0.0303892	0.00910202	0.000841621		30.2009	-0.0372502	0.0139051	0.00738656	19.6452	0.0117649	-0.0114466	0.0390434	0.769387	-0.0045449	0.477282	18.3232	0.0105939
GCST90024795	LPC(22:4) [sn2]	LPC	7	-0.00759359	0.0105344	0.471011		32.2786	-0.00873651	0.0162814	0.591548	15.5545	0.0163558	-0.0842701	0.0300908	0.00510185	0.0126003	0.00672021	6.29927	0.278178
GCST90024796	LPC(22:5) [sn1] (n3)/LPC(22:5) [sn2] (n6)	LPC	8	-0.00995918	0.00930339	0.284399		26.1051	-0.00836967	0.0115739	0.469588	10.6155	0.15629	-0.0244096	0.0344859	0.479061	0.00310936	0.618787	10.1949	0.116682
GCST90024797	LPC(22:5) [sn1] (n6)	LPC	8	-0.0270702	0.00840381	0.00127664		40.6862	-0.0298945	0.0104227	0.00412811	11.4471	0.12027	-0.039953	0.0184165	0.0300519	0.00225448	0.499045	10.637	0.100264
GCST90024798	LPC(22:5) [sn2] (n3)	LPC	4	-0.00532497	0.0147445	0.717987		28.187	-0.00427237	0.0199513	0.830438	6.05344	0.109039	0.0213856	0.0562169	0.70364	-0.00384131	0.616832	5.38001	0.0678806
GCST90024801	LPC(24:0) [sn1]	LPC	5	-0.00425119	0.0131357	0.746213		26.1226	-0.00464269	0.019695	0.813642	9.22252	0.0557718	-0.120732	0.0448144	0.00705926	0.0213998	0.00680442	1.89864	0.593709
GCST90024803	LPC(26:0) [sn1]	LPC	5	-0.00210788	0.0135929	0.876764		25.8235	-0.00477384	0.0195741	0.807319	8.62387	0.0712202	-0.0934161	0.0464043	0.0441049	0.0148255	0.043959	3.6655	0.299923
GCST90024804	LPC(26:0) [sn2]	LPC	3					35.2367	-0.0566288	0.0296443	0.0560977	27.0181	1.9712e-05	-0.153893	0.0838456	0.0664422	0.0148197	0.218631	17.9589	0.000448529
GCST90024805	LPC(O-16:0)	LPC	5	-0.0216375	0.0128877	0.093165		28.0318	-0.0292401	0.0210546	0.164901	12.3021	0.0152404	-0.00875139	0.0530541	0.868981	-0.00573646	0.666354	11.5843	0.00895171
GCST90024806	LPC(O-18:0)	LPC	4	-0.0302172	0.0148777	0.042251		26.8841	-0.0312072	0.0245193	0.203102	8.66564	0.0340831	0.0184611	0.0531248	0.728213	-0.0100886	0.294047	5.58893	0.0611475
GCST90024808	LPC(O-20:0)	LPC	3	-0.0136101	0.0182858	0.456694		27.324	-0.0145573	0.0169081	0.389255	4.60893	0.0998122	-0.749111	0.345869	0.0303202	0.077733	0.0334754	0.0876315	0.76721
GCST90024809	LPC(O-20:1)	LPC	4	-0.0668689	0.0133458	5.42898e-07		39.6321	-0.0741706	0.0208406	0.000372339	9.09701	0.0280286	-0.12597	0.0569556	0.0269851	0.00875902	0.327903	6.15253	0.0461313
GCST90024810	LPC(O-22:0)	LPC	6	0.0120105	0.0119231	0.313775		28.7914	0.0170076	0.0151668	0.262131	8.78555	0.11793	-0.0482104	0.0528035	0.361235	0.00844821	0.19954	6.22456	0.182994
GCST90024811	LPC(O-22:1)	LPC	4	0.0435282	0.0150497	0.00382443		29.8851	0.0480789	0.0218922	0.0280799	7.0769	0.0694866	0.0118283	0.189007	0.9501	0.00485129	0.846397	6.94656	0.0310151
GCST90024812	LPC(O-24:0)	LPC	5	-0.0323951	0.0113791	0.0044146		39.5789	-0.0332697	0.0109161	0.00230549	3.79772	0.434073	-0.103781	0.0383311	0.00677939	0.0109448	0.0549846	0.115168	0.989957
GCST90024813	LPC(O-24:1)	LPC	5	0.0369031	0.0124574	0.00305303		31.7509	0.0416343	0.016418	0.0112159	7.25755	0.122888	-0.0831841	0.0786013	0.289917	0.0161424	0.106675	3.88603	0.274036
GCST90024814	LPC(O-24:2)	LPC	4	0.0405314	0.0156379	0.00954567		25.6111	0.0450153	0.0218633	0.0394992	6.35095	0.0957295	-0.106123	0.137361	0.439768	0.0165638	0.26552	3.92065	0.140813
GCST90024815	LPC(P-16:0)	LPC	5	-0.029575	0.0118203	0.0123474		36.5952	-0.0341988	0.0157494	0.0298984	8.11952	0.0872968	-0.09136	0.0332958	0.00607156	0.00937447	0.0642419	3.79161	0.284864
GCST90024816	LPC(P-18:0)	LPC	6	-0.0270459	0.0118006	0.0219105		26.8237	-0.0294513	0.0118661	0.0130658	5.69606	0.336926	-0.00263992	0.020678	0.898412	-0.00568645	0.124103	3.3313	0.503989
GCST90024817	LPC(P-18:1)	LPC	5	-0.0167826	0.0135858	0.216718		24.2687	-0.0168535	0.0137244	0.219447	1.81604	0.769547	-0.0383826	0.0329098	0.243494	0.00345668	0.471672	1.29798	0.729613
GCST90024818	LPC(P-20:0)	LPC	4	-0.0182977	0.0125869	0.146027		38.5997	-0.0208218	0.0194192	0.283616	8.22857	0.0415167	-0.114538	0.0593297	0.0535405	0.0167184	0.101673	3.51715	0.17229
GCST90024821	LPE(17:0) [sn1]	LPE	5	-0.018395	0.0124034	0.138058		35.5875	-0.0246761	0.023214	0.28779	16.6949	0.00221535	-0.0304851	0.117537	0.795354	0.000752909	0.959518	16.6806	0.000822098
GCST90024822	LPE(17:0) [sn2]	LPE	9	0.00357359	0.00805819	0.657424		32.7571	0.00210543	0.0100799	0.834547	12.4798	0.131045	0.0414667	0.0306485	0.176063	-0.0086321	0.176292	9.89497	0.194604
GCST90024832	LPE(22:6) [sn2]	LPE	9	-0.00578492	0.00813475	0.476999		40.8723	-0.00667357	0.00772119	0.387413	6.54991	0.585877	-0.00757523	0.0294342	0.796899	0.000158235	0.974676	6.5489	0.477306
GCST90024833	LPE(P-16:0)	LPE	4	-0.0075199	0.0141442	0.594962		26.0757	-0.00727937	0.0144536	0.614515	1.2957	0.730155	-0.015049	0.0233177	0.518675	0.00164236	0.671114	1.11539	0.572526
GCST90024835	LPE(P-18:1)	LPE	3	-0.0462635	0.017316	0.00754638		26.1864	-0.0477165	0.0162625	0.00334474	1.32699	0.515047	-0.0683889	0.037441	0.0677631	0.00432587	0.539893	0.951257	0.3294
GCST90024836	LPE(P-20:0)	LPE	7	-0.00937505	0.0100703	0.351875		30.3012	-0.0101823	0.0101054	0.313642	4.04709	0.670303	0.0215325	0.0285842	0.451269	-0.00537033	0.235575	2.64021	0.755246
GCST90024837	LPI(18:0) [sn1]	LPI	5	-0.0128101	0.0110839	0.247787		28.7279	-0.014053	0.0135736	0.300522	5.46006	0.243262	-0.0175221	0.0281549	0.533713	0.000707142	0.882277	5.42044	0.143475
GCST90024839	LPI(18:1) [sn1]	LPI	4	-0.00879677	0.0149993	0.557555		30.2782	-0.0102498	0.0211625	0.628145	6.4172	0.0929856	0.0653907	0.0607535	0.28178	-0.010354	0.189907	3.45165	0.178026
GCST90024840	LPI(18:1) [sn2]	LPI	5	-0.0198692	0.0132315	0.133185		29.7405	-0.0218112	0.0129732	0.0927134	2.45928	0.651942	0.0120687	0.034518	0.726612	-0.00544764	0.289524	1.33745	0.720261
GCST90024841	LPI(18:2) [sn1]	LPI	5	-0.0054964	0.0128236	0.668204		29.8886	-0.00547732	0.0126787	0.665734	1.35496	0.851985	-0.0192192	0.0352177	0.585255	0.0020679	0.675771	1.18003	0.757797
GCST90024842	LPI(18:2) [sn2]	LPI	6	0.0114158	0.0126527	0.366925		23.8926	0.0133829	0.0124988	0.284288	3.1068	0.683525	0.0659018	0.0699157	0.345891	-0.00685179	0.445182	2.52391	0.64036
GCST90024844	LPI(20:4) [sn2]	LPI	7	0.00190009	0.00767041	0.804353		56.815	0.00108606	0.00768164	0.887566	5.90721	0.433664	0.0146582	0.0202913	0.470053	-0.00263197	0.467328	5.34272	0.375501
GCST90024845	PC(14:0_16:0)	PC	3	0.038953	0.0180784	0.0311879		27.5132	0.0413649	0.0175129	0.0181782	2.64463	0.266518	0.0379519	0.0706789	0.591293	0.000472078	0.957934	2.63729	0.104381
GCST90024846	PC(14:0_20:4)	PC	6	-0.060758	0.0120512	4.61506e-07		28.4989	-0.0650338	0.0137036	2.0775e-06	7.5311	0.184041	-0.0191551	0.0267948	0.474683	-0.00990819	0.0596248	3.98331	0.408269
GCST90024847	PC(14:0_22:6)	PC	6	0.0285046	0.0115439	0.01354		28.5969	0.0294386	0.0112451	0.00884719	3.66521	0.598549	-0.0147582	0.0292886	0.614338	0.00777084	0.102203	0.994391	0.910645
GCST90024852	PC(15-MHDA_18:2)	PC	8	-0.00862014	0.00727828	0.236269		26.3392	-0.00965689	0.00871821	0.268005	11.1005	0.134296	-0.00584508	0.013822	0.67238	-0.00110027	0.709079	10.8488	0.0931639
GCST90024855	PC(16:0_16:0)	PC	7	-0.0119319	0.00970034	0.21868		35.8261	-0.01103	0.00962776	0.25194	2.43115	0.876092	0.00549072	0.0323876	0.865379	-0.00252007	0.593171	2.14573	0.828635
GCST90024857	PC(16:0_18:1)	PC	8	0.00603446	0.0101731	0.553063		27.3704	0.00520012	0.010256	0.612131	7.36187	0.392199	0.0545107	0.0242701	0.0247041	-0.00723231	0.0257577	2.38966	0.880607
GCST90024858	PC(16:0_18:2)	PC	7	0.0107898	0.00962176	0.26212		31.4871	0.0124366	0.0141631	0.37989	13.422	0.0368028	0.0618129	0.0302789	0.041206	-0.0107864	0.0750741	8.21578	0.144738
GCST90024859	PC(16:0_18:3) (a)	PC	5	-0.00291543	0.0131125	0.824049		25.0534	-0.00320425	0.0199416	0.872344	9.326	0.053448	0.0810574	0.0316202	0.0103631	-0.0131558	0.003433	0.764257	0.857996
GCST90024860	PC(16:0_18:3) (b)	PC	5	0.00430414	0.0114938	0.70805		25.384	0.00428632	0.0143774	0.765604	5.80053	0.214548	-0.0181284	0.0484592	0.708333	0.00348067	0.62418	5.3708	0.146574
GCST90024862	PC(16:0_20:3) (b)	PC	7	-0.0224738	0.0102057	0.0276596		32.2135	-0.0251356	0.0121533	0.0386199	9.68403	0.138604	-0.0934646	0.0286318	0.00109711	0.0133375	0.0113422	3.27314	0.657957
GCST90024865	PC(16:0_22:6)	PC	4	-0.00604702	0.0150156	0.687158		28.7582	-0.00736182	0.0142732	0.60601	2.52382	0.471002	-0.000897256	0.0379704	0.981147	-0.000927801	0.851293	2.48023	0.289351
GCST90024866	PC(16:1_18:2)	PC	9	0.0156628	0.00914452	0.0867487		38.1738	0.0168576	0.0127905	0.187512	19.1859	0.0138965	0.033948	0.0507661	0.503679	-0.00270734	0.726838	18.8571	0.00864682
GCST90024867	PC(16:1_20:4)	PC	9	-0.046058	0.00943403	1.04957e-06		28.8212	-0.0468954	0.0100272	2.91365e-06	9.41336	0.308633	-0.0263764	0.0220684	0.232005	-0.00437494	0.297269	8.14868	0.319666
GCST90024868	PC(16:1_22:6)	PC	4	-0.0128194	0.0150093	0.393053		27.6783	-0.0126897	0.0171642	0.459718	4.34502	0.226538	-0.896364	0.516686	0.0827706	0.125417	0.0870951	1.41776	0.492195
GCST90024869	PC(17:0_18:1)	PC	6	-0.00309969	0.0112262	0.782462		26.2275	-0.00175243	0.0108887	0.87214	4.25628	0.513139	-0.000578293	0.0203442	0.977323	-0.000240231	0.94483	4.25119	0.373077
GCST90024870	PC(17:0_18:2)	PC	8	-0.0129724	0.00696285	0.06245		30.8969	-0.0134766	0.00646305	0.0370527	1.55505	0.980342	-0.0124492	0.0113663	0.273398	-0.000329445	0.912499	1.54298	0.956589
GCST90024872	PC(17:0_22:6)	PC	7	-0.00959117	0.0109775	0.382276		25.3876	-0.0121845	0.0158098	0.440889	12.6379	0.04916	0.0189484	0.0252877	0.453668	-0.00651995	0.134332	8.72579	0.120514
GCST90024874	PC(18:0_18:1)	PC	8	0.00403876	0.00953442	0.671859		27.4419	0.00483423	0.00958388	0.613971	2.92656	0.891712	0.01124	0.0219015	0.607807	-0.000920754	0.744971	2.82076	0.830984
GCST90024875	PC(18:0_18:2)	PC	6	0.00206071	0.0110096	0.851524		31.9147	0.0019626	0.0107359	0.854949	3.41116	0.636871	0.00216858	0.0350391	0.95065	-2.92894e-05	0.995073	3.41112	0.491521
GCST90024878	PC(18:0_22:4)	PC	9	-0.0121197	0.00896155	0.176243		29.8704	-0.012438	0.0142139	0.381542	21.2635	0.00647951	-0.080857	0.0355601	0.0229773	0.0152445	0.0409086	13.3137	0.0648244
GCST90024880	PC(18:0_22:5) (n6)	PC	9	-0.0397187	0.00968829	4.13763e-05		29.5123	-0.0501199	0.016465	0.0023343	27.2034	0.000652022	-0.00369276	0.0354096	0.916941	-0.00737772	0.145255	20.8766	0.00395713
GCST90024881	PC(18:0_22:6)	PC	5	-0.00837471	0.013153	0.524312		26.2697	-0.0112751	0.0223547	0.613998	11.9387	0.0178128	0.106642	0.134545	0.428003	-0.0134061	0.373753	9.44731	0.0238986
GCST90024882	PC(18:1_18:1)	PC	8	0.0209196	0.00972691	0.0315007		28.509	0.0236149	0.014312	0.0989417	16.4921	0.0209816	-0.00210494	0.0382228	0.956082	0.00437185	0.465419	15.147	0.0191438
GCST90024883	PC(18:1_18:2)	PC	7	-0.00675887	0.0104678	0.518486		30.2789	-0.00999986	0.0125057	0.42393	9.28035	0.158414	0.0385101	0.0244697	0.115537	-0.00771315	0.0296647	4.55174	0.472991
GCST90024886	PC(18:1_22:6) (b)	PC	5	0.0104345	0.0127129	0.411773		27.3086	0.010194	0.0122183	0.4041	0.933595	0.919692	0.0174549	0.0251008	0.486808	-0.00120626	0.74053	0.823933	0.843734
GCST90024887	PC(18:2_18:2)	PC	7	0.015207	0.0107335	0.156547		24.7548	0.0191079	0.0151807	0.20814	12.1492	0.058723	0.0559837	0.0310247	0.071155	-0.00692158	0.180715	8.94407	0.111316
GCST90024888	PC(18:2_20:5)	PC	5	0.0109173	0.01261	0.386618		32.1496	0.0114405	0.0120125	0.340905	3.46093	0.483844	0.0287699	0.0448555	0.521269	-0.00247579	0.687347	3.28364	0.349926
GCST90024891	PC(31:0) (a)	PC	4	0.0180833	0.015476	0.242617		26.3545	0.0180271	0.0167355	0.281401	3.75347	0.289345	0.0442005	0.0450569	0.326596	-0.00711909	0.523243	3.11815	0.210331
GCST90024894	PC(32:2)	PC	5	-0.0048437	0.0124979	0.698341		28.1179	-0.00437027	0.0148073	0.767884	5.93634	0.203953	0.000165781	0.0324439	0.995923	-0.000951433	0.86955	5.88345	0.117421
GCST90024895	PC(33:0) (a)	PC	3	-0.0183825	0.0162638	0.258361		27.6431	-0.0179127	0.0153697	0.243835	0.403341	0.817364	-0.0333234	0.0333776	0.318097	0.0038476	0.60297	0.132801	0.715545
GCST90024896	PC(33:0) (b)	PC	6	-0.0704647	0.0123956	1.3107e-08		35.0446	-0.0773054	0.0180078	1.76374e-05	13.7343	0.0173885	0.00406482	0.0571062	0.943254	-0.0121743	0.137376	8.85066	0.0649425
GCST90024897	PC(33:1)	PC	4	-0.018746	0.0152165	0.217966		25.1619	-0.0188787	0.0150142	0.208613	0.387067	0.942901	-0.00743778	0.0471732	0.874717	-0.00162858	0.798078	0.321615	0.851456
GCST90024898	PC(33:2)	PC	8	-0.0116682	0.0104286	0.263197		24.2822	-0.0137121	0.0102884	0.182606	5.55865	0.592119	-0.0218896	0.020945	0.295977	0.00133567	0.653988	5.35774	0.498815
GCST90024899	PC(34:5)	PC	6	-0.00101895	0.0112341	0.927729		28.9566	-0.00282229	0.0215542	0.895823	18.7063	0.00217987	-0.0455041	0.0604594	0.451668	0.00745027	0.446825	16.342	0.00259294
GCST90024902	PC(36:6) (a)	PC	5	-0.0272772	0.0118501	0.0213438		30.8859	-0.0291418	0.0118083	0.0135904	3.34651	0.501596	-0.0119321	0.0361484	0.741334	-0.00354209	0.613862	3.08473	0.378745
GCST90024903	PC(38:2)	PC	8	-0.00262094	0.0100256	0.793764		30.2032	-0.00147544	0.0118552	0.900955	10.4498	0.164483	0.0374331	0.0324998	0.249407	-0.00694459	0.201359	8.21475	0.222789
GCST90024904	PC(38:4) (b)	PC	6	-0.0436929	0.0123635	0.000409288		29.2169	-0.0470473	0.0132627	0.000389152	6.36399	0.272394	0.0512262	0.0511428	0.316522	-0.0141225	0.048334	2.46566	0.650796
GCST90024908	PC(38:7) (c)	PC	5	-0.000863487	0.0126468	0.945565		28.2794	-0.000905475	0.0124439	0.941994	3.84103	0.427948	0.00662448	0.0318676	0.835326	-0.00138839	0.792798	3.75467	0.289203
GCST90024909	PC(39:5) (a)	PC	4	0.00429911	0.0150897	0.775718		24.7867	0.00651183	0.0193426	0.736375	5.31168	0.150346	0.0825573	0.0513155	0.107656	-0.00965777	0.119041	2.39811	0.301479
GCST90024911	PC(40:7) (a)	PC	6	-0.03919	0.0104984	0.000189265		32.803	-0.0431565	0.017338	0.0128059	13.6064	0.0183129	-0.113919	0.0362153	0.00165742	0.0109701	0.0355317	6.46426	0.167056
GCST90024912	PC(40:8)	PC	5	-0.0413375	0.0132969	0.00187853		26.2337	-0.0487282	0.0185398	0.00858124	8.58986	0.0722097	-0.116276	0.0273238	2.08582e-05	0.0113901	0.00528494	0.8106	0.84693
GCST90024913	PC(O-16:0/16:0)	PC	8	-0.0207091	0.00935491	0.0268486		32.9548	-0.0225343	0.00904241	0.0127003	4.40516	0.732105	-0.00314898	0.0383623	0.934579	-0.00256658	0.603083	4.13479	0.658441
GCST90024916	PC(O-16:0/22:6)	PC	4	0.00983051	0.0157246	0.531861		25.2629	0.0105299	0.0159845	0.510051	3.20705	0.36079	0.180637	0.116312	0.120413	-0.0178327	0.14005	1.02964	0.597608
GCST90024917	PC(O-18:0/18:1)	PC	6	-0.0268605	0.00873619	0.00210771		53.8722	-0.0273295	0.0106526	0.0103025	8.12939	0.149247	-0.0148536	0.0219796	0.499175	-0.00307781	0.50803	7.32687	0.11959
GCST90024918	PC(O-18:0/18:2)	PC	5	-0.0101168	0.0129369	0.434212		28.4967	-0.0126604	0.0195111	0.516415	9.48871	0.0499797	0.0523832	0.0512712	0.306928	-0.00902247	0.176273	5.89511	0.116826
GCST90024920	PC(O-18:0/22:6)	PC	4	-0.00439248	0.0157211	0.779937		29.3561	-0.00435382	0.0176952	0.805647	4.36337	0.224806	-0.0180415	0.0487477	0.711308	0.0022684	0.755273	4.16123	0.124854
GCST90024921	PC(O-18:1/18:1)	PC	8	0.000657834	0.0103747	0.949442		30.9664	-0.00011328	0.0129062	0.992997	12.5489	0.0838936	0.149409	0.0637733	0.0191386	-0.0195878	0.0175954	6.47071	0.372574
GCST90024922	PC(O-18:1/18:2)	PC	4	0.00949924	0.0137438	0.489461		28.9691	0.01106	0.0200111	0.580475	6.49139	0.0900025	0.106196	0.0541171	0.0497226	-0.0160539	0.0673179	2.42794	0.297015
GCST90024923	PC(O-32:1)	PC	5	-0.00208618	0.0104188	0.841299		38.4067	-0.0016778	0.0117752	0.886697	5.10407	0.276785	0.0374328	0.0424918	0.378349	-0.00698414	0.337676	3.90694	0.27169
GCST90024924	PC(O-32:2)	PC	7	-0.00476245	0.0110433	0.666285		24.5609	-0.00456884	0.0110857	0.680237	5.00356	0.543357	-0.0202062	0.0232172	0.384129	0.00236082	0.443348	4.41596	0.491206
GCST90024925	PC(O-34:1)	PC	8	-0.0142771	0.00885489	0.106888		40.266	-0.0148282	0.00837379	0.076597	5.78783	0.56473	-0.0200075	0.0396809	0.614114	0.000703162	0.893773	5.77	0.449441
GCST90024926	PC(O-34:2)	PC	5	-0.0160867	0.0133268	0.227396		25.7607	-0.017388	0.0129459	0.179229	2.87367	0.579184	0.00318538	0.0285787	0.911251	-0.00316362	0.419387	2.22164	0.527699
GCST90024927	PC(O-34:4)	PC	5	-0.0106161	0.0132909	0.424435		25.4279	-0.0109684	0.0131825	0.405387	0.319488	0.988522	-0.00664362	0.0282316	0.813956	-0.000759503	0.862468	0.289478	0.961995
GCST90024929	PC(O-36:0)	PC	5	-0.0172411	0.0127611	0.176673		30.3687	-0.0175479	0.0145025	0.226281	5.51663	0.238271	-0.0296093	0.0557395	0.595274	0.00213683	0.820673	5.42374	0.143272
GCST90024930	PC(O-36:5)	PC	3	0.017121	0.0168557	0.309754		29.2154	0.0194305	0.0153009	0.204122	3.80094	0.149498	0.0823849	0.0357584	0.0212264	-0.00879894	0.0514292	0.00669903	0.934768
GCST90024932	PC(O-40:5)	PC	8	-0.0373449	0.0114552	0.00111383		25.1488	-0.0410624	0.0129269	0.00149057	10.3592	0.169115	-0.0772331	0.0292545	0.00828958	0.00500431	0.173672	7.91689	0.244255
GCST90024935	PC(P-15:0/20:4) (a)	PC	3	-0.00949084	0.0174769	0.587095		27.4293	-0.0099453	0.0170081	0.558722	0.314214	0.854613	0.0214457	0.0634972	0.735557	-0.00494717	0.607868	0.0509233	0.821464
GCST90024938	PC(P-16:0/16:1)	PC	9	-0.00913368	0.00879182	0.298859		32.189	-0.00954522	0.00856262	0.264956	4.52631	0.806795	0.00473681	0.0418681	0.909922	-0.00208176	0.727476	4.40487	0.732141
GCST90024940	PC(P-16:0/18:1)	PC	5	-0.0195034	0.0128621	0.129431		24.9504	-0.0224944	0.0160519	0.161108	6.00299	0.198925	0.0273193	0.124696	0.826583	-0.00596611	0.686409	5.69364	0.127505
GCST90024941	PC(P-16:0/18:2)	PC	6	0.0053314	0.0109738	0.627087		32.3596	0.00708656	0.0175062	0.685623	14.3951	0.0132851	0.0774429	0.024732	0.00174044	-0.0127095	0.00167486	4.14977	0.386116
GCST90024944	PC(P-16:0/22:6)	PC	3	-0.0255365	0.0161078	0.112886		30.0479	-0.0270347	0.015556	0.0822289	1.42151	0.491274	0.0126321	0.205936	0.951088	-0.00422842	0.846665	1.37027	0.241766
GCST90024947	PC(P-18:0/18:2)	PC	5	-0.0026992	0.0128288	0.833355		28.4902	-0.00324497	0.0177565	0.854996	8.23171	0.0834498	0.0376639	0.0486728	0.439039	-0.00608835	0.364953	6.46338	0.0911181
GCST90024950	PC(P-18:0/22:6)	PC	4	-0.0041	0.0148503	0.782479		25.9708	-0.00357879	0.0145887	0.806215	0.879483	0.830376	0.0231027	0.036294	0.524421	-0.00406642	0.422051	0.234887	0.889191
GCST90024951	PC(P-18:1/18:1)	PC	3	0.0116898	0.0175056	0.504278		25.566	0.0154263	0.0175907	0.380509	4.6729	0.0966704	-0.0394808	0.169654	0.815984	0.00656723	0.740474	4.21091	0.0401647
GCST90024952	PC(P-18:1/22:6)	PC	6	0.00181147	0.0111376	0.870798		28.6515	0.00271489	0.0111691	0.80795	2.79516	0.731529	0.040973	0.0289077	0.156374	-0.00634298	0.15132	0.736268	0.946782
GCST90024961	PE(16:0_16:0)	PE	6	0.00291189	0.00892973	0.744356		45.9998	0.00328903	0.00911202	0.718133	1.15662	0.94897	0.00921508	0.0302696	0.760798	-0.00133576	0.837339	1.11448	0.891969
GCST90024962	PE(16:0_16:1)	PE	7	0.0050014	0.00787628	0.525431		52.4288	0.00542412	0.00899812	0.546638	7.66407	0.263762	-0.0306844	0.0244944	0.210311	0.00729055	0.118384	5.15157	0.397664
GCST90024977	PE(18:0_18:1)	PE	8	0.00218073	0.00705444	0.757224		52.1161	0.0015291	0.00732062	0.834545	7.38479	0.389944	-0.0147565	0.0169319	0.383469	0.00341064	0.287145	6.21184	0.399884
GCST90024980	PE(18:0_20:3) (b)	PE	9	0.0134233	0.00807633	0.0965017		39.2236	0.0137559	0.0082784	0.096581	2.90434	0.940217	0.0055818	0.0201329	0.78159	0.00195908	0.65603	2.70595	0.910807
GCST90024982	PE(18:0_22:4)	PE	9	0.00809515	0.00691294	0.241593		42.9166	0.00773394	0.00698509	0.268204	7.03613	0.53274	0.00215449	0.0161741	0.894031	0.00143785	0.702115	6.88985	0.440438
GCST90024986	PE(18:1_18:1)	PE	8	0.00500325	0.00754939	0.5075		49.3042	0.00553482	0.00761625	0.467403	1.93948	0.963114	0.00020547	0.0181944	0.99099	0.00129261	0.747051	1.83545	0.934193
GCST90024990	PE(36:0)	PE	5	0.00731127	0.011012	0.506733		38.0211	0.0077006	0.0107563	0.474046	1.95839	0.743412	0.032351	0.0264423	0.221157	-0.0048971	0.307499	0.917006	0.821322
GCST90024993	PE(O-16:0/18:2)	PE	4	-0.013056	0.0150064	0.384285		24.2488	-0.0136135	0.0151328	0.368332	0.353203	0.949731	-0.00909188	0.031096	0.769995	-0.00103885	0.867805	0.325498	0.849804
GCST90024994	PE(O-16:0/20:3)	PE	6	0.0181522	0.0125194	0.14708		24.9106	0.0212964	0.0128288	0.0969036	5.63643	0.343217	0.0183871	0.0293898	0.531558	0.000864083	0.909748	5.61838	0.229518
GCST90024995	PE(O-16:0/20:4)	PE	5	-0.0147672	0.0133398	0.268291		27.2254	-0.0164718	0.0159667	0.302242	6.29137	0.178419	-0.0420967	0.0367037	0.251409	0.00471207	0.43237	5.21897	0.156448
GCST90024996	PE(O-16:0/22:4)	PE	6	-0.0398024	0.0120914	0.000995536		26.079	-0.0428325	0.0143987	0.00293233	7.40096	0.192487	-0.0313483	0.0412529	0.447311	-0.00209773	0.762839	7.23623	0.123919
GCST90024997	PE(O-16:0/22:6)	PE	6	0.00206145	0.0126144	0.870187		22.8419	0.00375758	0.0150684	0.803076	6.91934	0.226709	-0.00682917	0.0339775	0.840706	0.00172543	0.721093	6.70568	0.152283
GCST90025004	PE(O-36:5)	PE	3	-0.00216536	0.0172531	0.900123		23.5431	-0.00269172	0.0173438	0.876665	0.423871	0.809017	-0.0154171	0.0298335	0.605317	0.00302514	0.600115	0.149048	0.699446
GCST90025007	PE(P-15:0/20:4)	PE	3	-0.00669994	0.0173342	0.699114		23.769	-0.0070391	0.0180831	0.697082	1.42637	0.490082	-0.0815883	0.138765	0.55656	0.00931576	0.58759	1.10219	0.293787
GCST90025008	PE(P-15:0/20:4) (a)	PE	3	0.0139884	0.00974971	0.151358		24.9013	0.0140901	0.00954303	0.139815	0.452399	0.797559	-0.00377107	0.0282353	0.893752	0.00490256	0.501497	0.000632475	0.979936
GCST90025010	PE(P-15:0/22:6) (a)	PE	6	-0.0134244	0.0101261	0.184931		38.6362	-0.0143418	0.00967526	0.138256	2.6944	0.746975	0.0239652	0.0307937	0.436422	-0.00776409	0.190079	0.977393	0.913204
GCST90025012	PE(P-16:0/18:1)	PE	3	0.0155493	0.0175166	0.374709		24.1814	0.0165165	0.0172746	0.339014	4.31063	0.115867	0.0857266	0.0398733	0.0315571	-0.00885229	0.0541201	0.601636	0.437955
GCST90025013	PE(P-16:0/18:2)	PE	9	-0.00336342	0.00959716	0.725994		28.2079	-0.00371954	0.0148008	0.801577	20.3196	0.00919214	0.0637613	0.0295664	0.0310408	-0.0103434	0.0131677	10.8195	0.14669
GCST90025014	PE(P-16:0/18:3)	PE	3	0.0154936	0.016848	0.357777		25.8491	0.0153452	0.0169148	0.364298	0.971866	0.615123	0.0447175	0.0398181	0.261419	-0.0061819	0.415165	0.307904	0.578969
GCST90025017	PE(P-16:0/20:4)	PE	5	-0.0547004	0.0105882	2.38972e-07		48.8714	-0.0593697	0.0163929	0.000292714	11.4138	0.0222868	-0.0463343	0.0494533	0.348794	-0.00226999	0.775893	11.1136	0.0111273
GCST90025021	PE(P-16:0/22:5) (n6)	PE	3	-0.0309916	0.0157003	0.0483869		34.1712	-0.0389463	0.0144315	0.006961	6.8107	0.0331951	0.00130519	0.283079	0.996321	-0.00722078	0.885942	6.6734	0.00978625
GCST90025022	PE(P-16:0/22:6)	PE	6	-0.00449667	0.0120059	0.708003		28.3322	-0.00368681	0.0118973	0.756647	4.53793	0.474824	0.00616368	0.0289214	0.831235	-0.0021179	0.705903	4.38193	0.356778
GCST90025023	PE(P-17:0/20:4) (a)	PE	5	0.025351	0.0142162	0.0745471		27.3994	0.0264804	0.0175724	0.131828	6.89698	0.141434	0.0886745	0.032995	0.00719864	-0.00991835	0.0391902	2.64437	0.449764
GCST90025024	PE(P-17:0/20:4) (b)	PE	5	0.00147603	0.013452	0.912627		23.7658	-0.000120243	0.0138341	0.993065	3.38202	0.496043	-0.0102064	0.0393532	0.795361	0.00158398	0.782768	3.29844	0.34786
GCST90025025	PE(P-17:0/22:6) (a)	PE	4	-0.0160926	0.0151463	0.288018		24.1075	-0.0163147	0.0154319	0.290416	0.396439	0.940977	-0.0300263	0.029865	0.314703	0.00292576	0.59178	0.108866	0.947022
GCST90025026	PE(P-17:0/22:6) (b)	PE	3	-0.0153361	0.0172448	0.373832		23.8809	-0.015563	0.017586	0.376176	0.760682	0.683628	-0.00513363	0.0295191	0.861937	-0.00211109	0.660015	0.567177	0.451383
GCST90025027	PE(P-18:0/18:1)	PE	3	0.00441289	0.0171057	0.796425		24.4763	0.00452198	0.0172935	0.793719	0.230285	0.891239	-0.0149865	0.0444351	0.735915	0.00244581	0.63364	0.00312894	0.955392
GCST90025028	PE(P-18:0/18:2)	PE	5	0.0410244	0.0122486	0.000810094		31.0773	0.0478844	0.0185201	0.00972274	9.62836	0.0471755	-0.009253	0.0445717	0.835543	0.0127812	0.166725	5.88033	0.11758
GCST90025029	PE(P-18:0/18:3)	PE	6	0.0140331	0.0111782	0.209332		29.7932	0.0151398	0.0109677	0.167463	5.26303	0.38463	0.00739346	0.0226861	0.744498	0.00174015	0.687223	5.05805	0.281393
GCST90025031	PE(P-18:0/20:3) (b)	PE	3	-0.0157887	0.0162961	0.332615		30.5449	-0.0159246	0.015755	0.312129	0.557144	0.756864	0.0315233	0.0671759	0.63888	-0.00653758	0.467478	0.0292127	0.864289
GCST90025032	PE(P-18:0/20:4)	PE	3	0.0407683	0.0189252	0.0312265		25.1345	0.0430892	0.0178939	0.0160388	1.53618	0.463899	0.206253	0.134349	0.124734	-0.0197474	0.220426	0.0345832	0.852472
GCST90025036	PE(P-18:0/22:5) (n6)	PE	6	-0.0282695	0.011424	0.0133394		31.5405	-0.0336185	0.0159327	0.0348561	10.6611	0.0585293	-0.104254	0.045975	0.0233518	0.0113125	0.107073	6.46431	0.167053
GCST90025037	PE(P-18:0/22:6)	PE	3	-0.0220115	0.0184082	0.231796		25.5424	-0.0231572	0.0174591	0.184719	2.24973	0.324696	-0.0920802	0.0530216	0.0824481	0.00854193	0.168611	0.35448	0.551588
GCST90025039	PE(P-18:1/18:2) (a)	PE	6	0.0096396	0.012127	0.426679		27.0801	0.00832341	0.0140298	0.553002	7.28266	0.200453	0.0358888	0.0373148	0.336158	-0.00503558	0.422377	6.27316	0.179656
GCST90025040	PE(P-18:1/18:2) (b)	PE	5	0.0592208	0.0116183	3.44695e-07		42.874	0.0636048	0.0162887	9.42872e-05	10.2187	0.0369002	-0.00567523	0.0541996	0.916606	0.0167834	0.183649	6.42977	0.0924737
GCST90025041	PE(P-18:1/18:3)	PE	3	-0.0122825	0.0165931	0.459169		30.9264	-0.0123678	0.0162709	0.447182	0.238187	0.887725	-0.0275318	0.0566974	0.627256	0.00198267	0.780092	0.160235	0.68894
GCST90025043	PE(P-18:1/20:3) (b)	PE	4	0.0231957	0.0136008	0.0881075		35.0687	0.0241649	0.0170373	0.156089	5.00437	0.171477	0.0437297	0.090617	0.629396	-0.00307807	0.824531	4.88432	0.0869729
GCST90025044	PE(P-18:1/20:4) (a)	PE	3	-0.0558473	0.0118583	2.48269e-06		65.413	-0.0587198	0.0109584	8.39396e-08	6.6411	0.0361329	-0.103703	0.0558053	0.0631259	0.00871144	0.383212	3.77256	0.0521
GCST90025045	PE(P-18:1/20:4) (b)	PE	5	-0.023818	0.013587	0.0796026		29.9863	-0.0284408	0.0213324	0.182459	11.853	0.0184787	0.0116993	0.0466936	0.802158	-0.00706799	0.332836	9.03007	0.0288937
GCST90025049	PE(P-18:1/22:5) (a)	PE	3	-0.0161696	0.0167952	0.335672		26.817	-0.0163301	0.0167696	0.33016	0.237845	0.887877	0.00423667	0.0765035	0.955837	-0.00246577	0.782905	0.161926	0.68739
GCST90025050	PE(P-18:1/22:5) (b)	PE	6	-0.00171947	0.00985509	0.861492		33.646	-0.0017194	0.0111369	0.877304	7.04847	0.21706	0.00730585	0.0539947	0.892369	-0.00152274	0.863638	6.99687	0.136054
GCST90025052	PE(P-18:1/22:6) (b)	PE	5	0.0074907	0.0140181	0.593094		23.4622	0.00720194	0.0170191	0.672172	5.66799	0.225353	-0.0309628	0.0414945	0.455553	0.00569922	0.31342	4.23384	0.237296
GCST90025053	PE(P-19:0/20:4) (a)	PE	4	0.006408	0.0142547	0.653045		23.8585	0.00783984	0.0143317	0.58436	2.72302	0.43633	-0.00613604	0.0273183	0.822281	0.00271993	0.536596	2.28644	0.318791
GCST90025054	PE(P-19:0/20:4) (b)	PE	3	0.0369052	0.016662	0.0267645		29.4635	0.0381637	0.0154706	0.0136306	2.10787	0.348563	0.00725004	0.0342027	0.832128	0.0061549	0.308659	1.0351	0.308965
GCST90025055	PE(P-20:0/18:1)	PE	7	-0.00588255	0.00951732	0.536517		37.8051	-0.00325975	0.0124111	0.792822	11.1881	0.0827346	0.000945193	0.0332752	0.977339	-0.000856753	0.889924	11.1454	0.0485724
GCST90025056	PE(P-20:0/18:2)	PE	5	0.0468308	0.0131266	0.000360216		28.7055	0.0498568	0.0174847	0.00435197	7.55389	0.109356	0.01676	0.0516082	0.745367	0.0056794	0.491194	6.52339	0.0887445
GCST90025058	PE(P-20:0/22:6)	PE	4	0.00453672	0.0147442	0.758313		27.6372	0.00387031	0.0215894	0.857726	6.37085	0.0948975	0.0797136	0.0542182	0.141498	-0.0106635	0.137449	3.0292	0.219896
GCST90025059	PE(P-20:1/20:4)	PE	3	0.018828	0.0164889	0.253511		26.8878	0.0187688	0.0163592	0.251259	0.29954	0.860906	0.0292438	0.0337871	0.386746	-0.00199657	0.723088	0.173988	0.676592
GCST90025062	PG(34:2)	PG	6	0.00195212	0.0084775	0.817882		49.6027	0.00275324	0.00866697	0.750735	3.52735	0.619253	0.00339438	0.0219073	0.876866	-0.000138226	0.974579	3.52634	0.473885
GCST90025064	PG(36:2)	PG	5	0.00104537	0.01025	0.918767		40.6594	0.00133276	0.0105427	0.899403	0.610524	0.961887	-0.000406797	0.0518526	0.99374	0.000257601	0.972667	0.60935	0.894289
GCST90025065	PI(15-MHDA_20:4)/PI(17:0_20:4)	PI	8	-0.025902	0.0095222	0.00652481		32.0702	-0.0317495	0.0161596	0.0494442	21.1159	0.00360229	-0.0750943	0.0495091	0.129323	0.00754985	0.353747	18.4688	0.0051614
GCST90025066	PI(16:0/16:0)	PI	7	0.0012997	0.0113746	0.909029		29.2972	-0.000145533	0.0165109	0.992967	13.9053	0.0307118	-0.0996407	0.0512742	0.0519809	0.0130171	0.0443409	7.68799	0.17429
GCST90025067	PI(16:0_16:1)	PI	8	-0.00541707	0.00909356	0.551373		34.9429	-0.00510377	0.0121751	0.675073	11.7422	0.109361	-0.0226145	0.0332097	0.495897	0.00318222	0.567675	11.1361	0.0842609
GCST90025069	PI(16:0_20:3) (b)	PI	3	-0.0044363	0.0142171	0.75501		38.9452	-0.00503572	0.0132273	0.70342	4.15327	0.125351	0.0444154	0.0278433	0.110669	-0.0118499	0.0435549	0.0795355	0.777928
GCST90025070	PI(16:0_20:4)	PI	8	0.00895821	0.00880821	0.309139		38.3958	0.0084332	0.00915922	0.35719	7.99995	0.332599	0.0144465	0.0264164	0.584466	-0.00116666	0.806224	7.92051	0.243985
GCST90025073	PI(18:0_18:1)	PI	6	-0.00767841	0.00873979	0.379641		57.5477	-0.00747325	0.0108728	0.491873	8.6995	0.121667	0.017177	0.0389387	0.659119	-0.00451859	0.507442	7.83856	0.0976743
GCST90025076	PI(18:0_20:3) (b)	PI	4	0.00194776	0.0118159	0.869068		48.1118	0.00278187	0.0178032	0.875831	7.45936	0.058612	0.0193372	0.295195	0.947771	-0.00243979	0.955154	7.44758	0.0241423
GCST90025078	PI(18:0_22:4)	PI	7	0.00010148	0.00994705	0.99186		34.257	0.000450926	0.0100275	0.964132	6.37665	0.382346	-0.00827659	0.0285042	0.771538	0.00134456	0.7405	6.23976	0.283583
GCST90025080	PI(18:0_22:5) (n6)	PI	4	-0.012974	0.012048	0.281542		48.6628	-0.0138781	0.0109922	0.206754	2.90112	0.407123	0.0275103	0.0460456	0.550202	-0.00581608	0.354423	2.03049	0.362314
GCST90025081	PI(18:0_22:6)	PI	8	-0.00859717	0.00858698	0.316737		42.4606	-0.00609046	0.0131782	0.643967	16.5174	0.0207878	-0.0125055	0.0361855	0.729648	0.00107503	0.847179	16.4158	0.0116881
GCST90025082	PI(18:1_18:2)	PI	4	-0.0322727	0.0123941	0.00921726		41.7651	-0.0327406	0.0120028	0.00637696	0.808938	0.847328	-0.0744175	0.0549773	0.175863	0.00594887	0.437268	0.205496	0.902354
GCST90025083	PI(20:0_20:4)	PI	7	-0.001701	0.00973049	0.861228		42.6796	-0.00432404	0.0108237	0.689527	8.19435	0.224208	0.0461081	0.0402645	0.252155	-0.00756949	0.195225	6.13557	0.29325
GCST90025084	PI(34:1)	PI	8	0.00488141	0.00974847	0.616557		33.0889	0.00570937	0.0151019	0.705389	17.9151	0.0123588	-0.0478451	0.0396364	0.227394	0.00815537	0.148468	13.2903	0.0386508
GCST90025086	PI(37:6)	PI	5	-0.0146222	0.0117319	0.212632		42.6151	-0.0152061	0.0127677	0.233663	5.7521	0.218443	-0.0502624	0.0472227	0.287161	0.0056646	0.438645	4.79365	0.187546
GCST90025087	PI(38:5) (a)	PI	9	0.00141085	0.00848332	0.867914		34.2874	0.00127759	0.0097805	0.896071	11.455	0.177225	0.0016765	0.0222499	0.939937	-6.80931e-05	0.983795	11.4543	0.119992
GCST90025088	PI(38:5) (b)	PI	5	0.00150406	0.0120027	0.900278		27.0545	0.000694813	0.0121663	0.954458	3.14576	0.533736	-0.0438424	0.0472539	0.353509	0.00670946	0.329366	2.19437	0.533058
GCST90025089	PI(38:6)	PI	6	0.00174997	0.0101812	0.86353		42.1324	0.00336607	0.0153249	0.826147	11.6915	0.0392684	-0.00747193	0.0472058	0.874233	0.00170373	0.805593	11.5171	0.0213279
GCST90025091	PS(36:1)	PS	3	0.0497087	0.0179397	0.0055905		29.0971	0.0549896	0.0170832	0.00128666	4.28067	0.117615	-0.325962	0.277878	0.240779	0.0396452	0.169198	1.48118	0.223589
GCST90025092	PS(36:2)	PS	4	0.0221119	0.0155606	0.155312		24.8614	0.0236985	0.0215752	0.272023	6.05762	0.10884	-0.0466349	0.0467968	0.318988	0.00949068	0.10549	2.62205	0.269543
GCST90025093	PS(38:3)	PS	7	0.00105818	0.00898266	0.906224		25.6732	-0.0013771	0.0142904	0.92323	15.6023	0.0160557	-0.0258513	0.0413262	0.531615	0.00489821	0.52482	14.4348	0.0130713
GCST90025094	PS(38:4)	PS	3	0.031483	0.0183872	0.0868552		23.6525	0.0324977	0.018439	0.077994	0.848936	0.654118	0.0563351	0.0687541	0.412575	-0.00310285	0.71893	0.719416	0.396336
GCST90025095	PS(38:5)	PS	6	0.0104131	0.0124262	0.402035		24.3715	0.0128394	0.0160726	0.424386	8.50008	0.130744	-0.00995903	0.0333627	0.765315	0.00576137	0.42977	7.35389	0.118327
GCST90025096	PS(40:5)	PS	4	0.012196	0.0121022	0.313574		27.0306	0.0132407	0.0120482	0.271781	3.06413	0.381843	-0.0320013	0.0478765	0.503869	0.00842851	0.328616	2.07432	0.35446
GCST90025097	PS(40:6)	PS	5	-0.00327296	0.0100176	0.743879		34.3337	-0.00291156	0.0103355	0.77817	0.357404	0.985813	0.00300692	0.0486998	0.950767	-0.000992228	0.901028	0.341938	0.951957
GCST90025098	SM(34:3)	SM	4	0.0200171	0.0141402	0.156889		26.6695	0.0207788	0.014984	0.165525	3.29386	0.348498	-0.0283657	0.0327011	0.38571	0.00888395	0.0947049	0.501333	0.778282
GCST90025101	SM(41:0)	SM	7	-0.00279178	0.0106854	0.793885		28.1014	-0.0030656	0.0104977	0.770266	1.0068	0.985353	0.0138893	0.0268669	0.60518	-0.00241196	0.492986	0.536796	0.990714
GCST90025104	SM(43:2) (b)	SM	7	0.010676	0.0100792	0.289503		32.4699	0.0155784	0.0130701	0.233294	11.0133	0.0879671	0.0381852	0.0285618	0.181245	-0.00553479	0.371176	9.49465	0.0908877
GCST90025105	SM(43:2) (c)	SM	6	-0.0138885	0.011261	0.217454		34.9692	-0.0140645	0.0106961	0.188539	2.95875	0.706345	-0.0181419	0.0244304	0.457726	0.000711798	0.852729	2.92429	0.570574
GCST90025106	SM(d16:1/19:0)	SM	5	-0.00512031	0.0119623	0.668623		30.3352	-0.00564227	0.0154839	0.715562	6.64632	0.155801	-0.0170271	0.117392	0.884676	0.00207154	0.921835	6.62506	0.0848588
GCST90025109	SM(d17:1/14:0)	SM	7	-0.0290741	0.00987617	0.00324142		37.0542	-0.0301922	0.00945161	0.00140125	5.91678	0.432577	-0.0396555	0.0224093	0.0767942	0.00186892	0.63651	5.6638	0.340319
GCST90025112	SM(d18:0/14:0)	SM	8	-0.00786914	0.00978472	0.421266		27.1916	-0.00860007	0.0103497	0.406005	6.31996	0.502925	-0.0146427	0.0297347	0.622405	0.00109896	0.827857	6.27054	0.393576
GCST90025113	SM(d18:0/16:0)	SM	5	-0.0117074	0.0106489	0.271596		38.1917	-0.0122239	0.0107748	0.256588	2.39335	0.66383	-0.0186255	0.0272994	0.495069	0.00145307	0.798556	2.32821	0.507138
GCST90025116	SM(d18:1/16:0)	SM	3	-0.016327	0.0125295	0.192547		48.2375	-0.016855	0.0124863	0.177055	2.15303	0.340781	-0.0177815	0.0688269	0.796136	0.000262329	0.988858	2.15261	0.142327
GCST90025117	SM(d18:1/17:0)/SM(d17:1/18:0)	SM	7	-0.0125095	0.0106112	0.238439		29.2617	-0.0125119	0.0122553	0.307283	8.4365	0.207836	0.00350471	0.0326243	0.914451	-0.00305981	0.592162	7.97856	0.157421
GCST90025120	SM(d18:1/22:0)/SM(d16:1/24:0)	SM	7	-0.016278	0.00970013	0.0933225		33.9842	-0.0171298	0.00963151	0.0753191	5.52706	0.478193	0.00433559	0.0183691	0.813412	-0.00476474	0.169961	3.64377	0.601754
GCST90025121	SM(d18:1/23:0)/SM(d17:1/24:0)	SM	4	-0.00949878	0.0110438	0.389736		44.4264	-0.0102248	0.0113615	0.368147	3.17748	0.365063	-0.0114905	0.027176	0.672427	0.000296041	0.95677	3.17282	0.204659
GCST90025122	SM(d18:1/24:0)	SM	8	-0.00476836	0.00856963	0.57792		37.193	-0.0016012	0.0105272	0.879107	10.5969	0.157192	-0.0154921	0.0218685	0.478682	0.00264496	0.463819	9.72693	0.136633
GCST90025123	SM(d18:1/24:1)	SM	8	-0.00847122	0.00930415	0.36257		30.9396	-0.00894996	0.00954348	0.348343	6.82893	0.446906	-0.0372634	0.0211923	0.0786889	0.00482915	0.134566	4.58991	0.597377
GCST90025124	SM(d18:2/14:0)	SM	3	-0.0164186	0.014948	0.272039		37.8816	-0.0187037	0.0142169	0.18831	6.68196	0.0354023	0.0984782	0.0824331	0.232226	-0.0207801	0.141962	2.11685	0.145686
GCST90025125	SM(d18:2/16:0)	SM	4	0.00189963	0.0136339	0.889188		29.5386	0.00250734	0.0170853	0.883326	4.76464	0.189865	-0.00319963	0.0424826	0.939963	0.000967572	0.877554	4.70875	0.0949526
GCST90025126	SM(d18:2/17:0)	SM	5	-0.0563554	0.0128628	1.17993e-05		29.0282	-0.0674424	0.0238549	0.00469573	16.7179	0.00219268	0.00598266	0.0347949	0.863484	-0.0135744	0.0171241	5.77569	0.123048
GCST90025127	SM(d18:2/18:0)	SM	9	-0.00679717	0.00882151	0.44099		32.083	-0.00798937	0.0116916	0.49439	15.9167	0.043588	0.0119328	0.0272246	0.661161	-0.00407649	0.415442	14.5393	0.0423803
GCST90025128	SM(d18:2/18:1)	SM	5	-0.0247713	0.014	0.0768305		24.6886	-0.0280281	0.0201565	0.16437	8.02661	0.0906084	0.0185875	0.0691173	0.787986	-0.00665627	0.477842	6.87252	0.076074
GCST90025130	SM(d18:2/22:0)	SM	4	-0.0757864	0.0132849	1.16535e-08		39.8856	-0.0798422	0.0169065	2.32878e-06	6.15738	0.104199	-0.14166	0.105921	0.181088	0.0113947	0.552952	5.23574	0.072958
GCST90025131	SM(d18:2/23:0)	SM	8	-0.0203775	0.00962014	0.0341575		29.2808	-0.0236964	0.013488	0.0789419	14.4311	0.0440239	-0.0162121	0.0333134	0.626503	-0.00225207	0.80296	14.2829	0.0266308
GCST90025132	SM(d18:2/24:0)	SM	5	-0.00159555	0.0102265	0.876016		37.2236	-0.00061974	0.010646	0.953579	3.53533	0.472526	-0.0144345	0.0197762	0.465456	0.00293859	0.407154	2.84824	0.415621
GCST90025135	SHexCer(d18:1/16:0(OH))	SHexCer	9	0.0171233	0.00889917	0.0543365		29.994	0.0190249	0.011838	0.108032	15.6991	0.0468944	0.00844229	0.0421706	0.841329	0.0018191	0.792592	15.5456	0.0296081
GCST90025136	SHexCer(d18:1/24:0)	SHexCer	7	-0.00964372	0.00941404	0.305647		40.2367	-0.0103292	0.0103063	0.316235	7.79814	0.253269	-0.0108818	0.0342232	0.75051	0.000114763	0.986353	7.79768	0.167744
GCST90025137	SHexCer(d18:1/24:0(OH))	SHexCer	6	0.045066	0.0106524	2.33059e-05		41.3331	0.0490376	0.0107345	4.91914e-06	5.96195	0.309939	0.0359318	0.044559	0.42002	0.00199155	0.760261	5.82633	0.212499
GCST90025139	SHexCer(d18:1/24:1(OH))	SHexCer	7	-0.0137816	0.0108504	0.204031		27.2273	-0.0146975	0.0131719	0.264499	9.07291	0.169519	-0.0249901	0.0323794	0.440239	0.00216766	0.723331	8.85106	0.115154
GCST90025141	TG(48:1) [NL-18:1]	TAG	3	0.0519803	0.0157426	0.000960353		33.1346	0.0524215	0.0150283	0.000486294	0.333826	0.846273	0.0522581	0.0591035	0.376599	2.57451e-05	0.997719	0.333818	0.56342
GCST90025142	TG(48:2) [NL-14:1]	TAG	3	0.0420513	0.0154398	0.00645802		33.6863	0.0432034	0.0152365	0.00457523	1.5041	0.471398	-0.0157359	0.0640409	0.805902	0.00937388	0.34336	0.606259	0.4362
GCST90025143	TG(48:2) [NL-16:0]	TAG	4	0.0584434	0.0153775	0.000144364		26.8265	0.0646849	0.025397	0.010867	9.47291	0.0236213	-0.0353838	0.100286	0.724218	0.0150419	0.302666	6.18657	0.0453527
GCST90025144	TG(48:2) [NL-16:1]	TAG	3	0.0332234	0.0158363	0.0359119		33.4345	0.0343798	0.0147072	0.0194072	3.88511	0.143337	0.166274	0.0703044	0.0180274	-0.0180289	0.055049	0.204508	0.651107
GCST90025146	TG(48:3) [NL-16:1]	TAG	5	0.027235	0.0120185	0.0234454		35.981	0.0278787	0.0127784	0.0291314	5.09393	0.277795	0.0285261	0.0855896	0.738916	-9.40598e-05	0.993873	5.09383	0.165054
GCST90025147	TG(48:3) [NL-18:2]	TAG	6	0.024185	0.011287	0.0321347		30.9916	0.0262148	0.0130737	0.0449457	6.8249	0.233992	0.0623958	0.0602499	0.300381	-0.00516151	0.537016	6.23122	0.182533
GCST90025148	TG(49:1) [NL-15:0]	TAG	4	0.0343606	0.0153205	0.0249104		28.1242	0.0366179	0.0167283	0.0285984	3.89448	0.273086	0.029592	0.0457874	0.518091	0.00134632	0.86401	3.83819	0.14674
GCST90025149	TG(49:1) [NL-16:0]	TAG	6	0.00958954	0.0123395	0.437076		26.6121	0.0104353	0.0214994	0.627408	15.6805	0.007818	0.0673686	0.049555	0.173997	-0.00916783	0.20771	11.2258	0.0241404
GCST90025153	TG(50:1) [NL-18:1]	TAG	6	0.00838435	0.0113768	0.46114		29.4881	0.00802216	0.0159682	0.615398	9.68448	0.0846852	-0.0242154	0.0634471	0.702712	0.00481239	0.597487	9.05345	0.0597773
GCST90025155	TG(50:2) [NL-18:1]	TAG	8	0.0278184	0.0105418	0.0083186		31.1963	0.0299875	0.00969327	0.00197716	6.52154	0.480334	0.06856	0.0356133	0.0542136	-0.0057039	0.260339	5.25459	0.5116
GCST90025157	TG(50:3) [NL-14:1]	TAG	6	0.0347422	0.0116023	0.00274957		31.9895	0.0354963	0.0108785	0.00110249	2.84068	0.724531	0.0910512	0.0785891	0.24663	-0.0067957	0.475367	2.33121	0.675093
GCST90025158	TG(50:3) [NL-16:1]	TAG	8	0.0262951	0.0101601	0.00965115		31.461	0.0298827	0.0102666	0.00360647	8.24925	0.311129	0.0617842	0.0328749	0.0601941	-0.00509472	0.307188	7.02789	0.318276
GCST90025160	TG(50:4) [NL-14:0]	TAG	9	0.00583768	0.00922772	0.526979		26.8269	0.00673819	0.010331	0.514253	10.1746	0.252983	-0.010507	0.0257011	0.682677	0.00284792	0.461056	9.44177	0.222475
GCST90025161	TG(51:0) [NL-16:0]	TAG	4	0.038867	0.013493	0.00397002		29.1029	0.038984	0.0130952	0.0029112	0.806535	0.847903	0.0359007	0.0428715	0.402367	0.000488086	0.939794	0.80083	0.670042
GCST90025162	TG(51:1) [NL-18:1]	TAG	4	-0.0488554	0.0151681	0.00127774		28.8323	-0.0527404	0.0170953	0.00203498	4.44165	0.217554	-0.0219508	0.0770263	0.775661	-0.00406954	0.678826	4.09095	0.129319
GCST90025163	TG(51:2) [NL-15:0]	TAG	7	0.0025753	0.0112568	0.819041		25.7981	0.00113604	0.012024	0.924727	6.97844	0.322846	0.0132858	0.0266709	0.618386	-0.0022272	0.603333	6.62091	0.250394
GCST90025164	TG(51:2) [NL-16:0]	TAG	3	-0.0522921	0.0183418	0.00435856		28.2597	-0.0567883	0.0164332	0.000548839	3.89908	0.142339	-0.0273924	0.11561	0.812705	-0.00406461	0.791641	3.64472	0.0562474
GCST90025165	TG(51:2) [NL-18:1]	TAG	6	0.011228	0.0109658	0.305877		28.8549	0.0133668	0.0116342	0.250588	5.31707	0.378422	0.00723461	0.0276959	0.793926	0.00108378	0.802397	5.23511	0.264013
GCST90025166	TG(52:1) [NL-18:0]	TAG	6	0.0189227	0.0114355	0.0979771		30.1544	0.0206514	0.0166783	0.215634	12.1045	0.0333835	-0.0225345	0.0390178	0.563573	0.00824955	0.225242	8.8505	0.0649468
GCST90025167	TG(52:2) [NL-16:0]	TAG	8	0.00322861	0.0094667	0.733066		33.9588	0.00512611	0.0117236	0.661933	11.5527	0.116261	0.0526935	0.0368821	0.15309	-0.00866708	0.176297	8.85429	0.18194
GCST90025168	TG(52:3) [NL-16:1]	TAG	8	0.00373059	0.00841141	0.657393		28.3964	0.00614232	0.00971058	0.527035	9.03189	0.250374	0.0311307	0.0146783	0.0339335	-0.00540562	0.0362387	4.64605	0.589942
GCST90025169	TG(52:3) [NL-18:2]	TAG	8	0.0106693	0.00936253	0.254464		34.2005	0.0122127	0.0114322	0.285398	11.1473	0.132322	0.0160939	0.0336816	0.632774	-0.000730797	0.901447	11.1189	0.0847714
GCST90025170	TG(52:4) [NL-16:0]	TAG	7	-0.00368447	0.00965933	0.702876		34.7626	-0.00349889	0.0095543	0.714208	2.95856	0.81403	-0.0129769	0.0229744	0.572182	0.00193837	0.650093	2.75278	0.738036
GCST90025172	TG(53:2) [NL-17:0]	TAG	7	0.00237642	0.00972977	0.807043		34.5506	0.00446496	0.0121545	0.713357	10.3701	0.109907	-0.0489103	0.0251491	0.0517976	0.0111192	0.022326	5.07333	0.406997
GCST90025173	TG(54:0) [NL-18:0]	TAG	4	0.000755155	0.0145362	0.958569		29.6227	-0.000133923	0.0251647	0.995754	9.75642	0.0207542	0.0451561	0.055537	0.416171	-0.0090788	0.356976	6.85021	0.0325459
GCST90025174	TG(54:1) [NL-18:1]	TAG	7	-0.00107221	0.0108959	0.92161		30.4415	-0.00260817	0.0138289	0.850404	10.4348	0.107498	0.024931	0.0320339	0.43641	-0.00487097	0.339723	8.82584	0.116216
GCST90025176	TG(54:3) [NL-18:1]	TAG	6	3.10058e-05	0.0100868	0.997547		36.4809	-0.00027395	0.00998907	0.978121	4.06776	0.539702	-0.0109019	0.0244815	0.656095	0.0017852	0.634428	3.84166	0.427859
GCST90025177	TG(54:4) [NL-18:0]	TAG	6	0.0183953	0.0112052	0.100658		32.9921	0.0215501	0.0186529	0.247959	15.0565	0.0101236	-0.0126023	0.0573034	0.825932	0.00535353	0.525143	13.676	0.00840433
GCST90025178	TG(54:4) [NL-18:2]	TAG	4	0.00880679	0.0136765	0.519615		32.1225	0.00932524	0.0132615	0.481944	1.81598	0.611463	-0.0537322	0.0534107	0.314406	0.00745567	0.222927	0.330553	0.847659
GCST90025179	TG(54:5) [NL-18:1]	TAG	7	-0.0104944	0.0102095	0.303996		34.2447	-0.0100903	0.0116709	0.387273	8.54534	0.200808	-0.039945	0.0483857	0.409057	0.00524457	0.523505	7.90214	0.161712
GCST90025180	TG(54:6) [NL-18:2]	TAG	8	-0.00580012	0.00994325	0.559676		32.8069	-0.00560556	0.00917902	0.541403	6.06643	0.532015	-0.0276528	0.0248259	0.265335	0.00394298	0.33917	5.15286	0.524362
GCST90025183	TG(58:8) [NL-22:6]	TAG	5	0.00709307	0.0119112	0.551511		24.5619	0.00712349	0.0117968	0.545943	2.20189	0.698683	0.0192792	0.036326	0.595608	-0.0033908	0.723485	2.07671	0.556638
GCST90025184	TG(O-50:1) [NL-16:0]	TAG	9	-0.00134403	0.00833597	0.871911		36.9835	-0.00451539	0.0102909	0.660824	12.5207	0.12944	-0.0114267	0.0376279	0.761374	0.00106893	0.847725	12.4551	0.0865517
GCST90025186	TG(O-52:2) [NL-16:0]	TAG	8	-0.00476994	0.00885507	0.590116		36.7607	-0.0067577	0.00877845	0.441415	5.67502	0.578166	-0.0205988	0.0290072	0.477624	0.00236227	0.616626	5.42438	0.490643
GCST90025219	Ubiquinone	Ubiquinones	7	-0.00265964	0.00864674	0.758395		41.8042	-0.00313979	0.00871322	0.718587	3.28704	0.772053	0.0145244	0.0162829	0.372392	-0.00436084	0.199087	1.63798	0.896619

## Sheet: TableS1.2
Table S1.2: Proportion of GSMR hits (FDR<.05) between Cadby et al. species and MDD across lipid classes
Proportions are given relative to the total number of species within a category (SNPs > 2, >=10 or hits).
Lipid Class	# Species > 2 SNPs	Proportion within # species with > 2 SNPs	# Species with 10 SNPs or more	Proportion within modeled species	# Species hits	Proportion within hits
Acylcarnitines	14	0.0271845	9	0.0481283	0	0
Cer	43	0.0834951	24	0.128342	0	0
Chol.esters	34	0.0660194	13	0.0695187	5	0.102041
Cholesterols	1	0.00194175	0	0	0	0
DAG	19	0.0368932	4	0.0213904	2	0.0408163
Gangliosides	7	0.0135922	2	0.0106952	0	0
HexCer	18	0.0349515	17	0.0909091	0	0
LPC	55	0.106796	6	0.0320856	4	0.0816327
LPE	17	0.0330097	11	0.0588235	2	0.0408163
LPI	7	0.0135922	1	0.00534759	0	0
PC	100	0.194175	35	0.187166	22	0.44898
PE	81	0.157282	33	0.176471	5	0.102041
PG	4	0.00776699	2	0.0106952	0	0
PI	25	0.0485437	8	0.0427807	3	0.0612245
PS	7	0.0135922	0	0	0	0
SHexCer	6	0.0116505	2	0.0106952	0	0
SM	36	0.0699029	14	0.0748663	3	0.0612245
TAG	40	0.0776699	6	0.0320856	3	0.0612245
Ubiquinones	1	0.00194175	0	0	0	0

## Sheet: TableS1.3
Table S1.3: GSMR results between lipid totals classes from Cadby et al. and Major Depressive Disorder
GSMR results provided for total classes with more than two SNPs instruments used (after exlusion of linked/pleiotropic markers).
			GSMR Results				IVW Results						Egger Results
Exposure ID	Exposure	Lipid class	# SNPs used	GSMR bxy	GSMR bxy se	GSMR p	IVW F-Stat	IVW bxy	IVW bxy se	IVW p	IVW Cochran Q	IVW Cochran p	Egger bxy	Egger bxy se	Egger p	Egger Intercept	Egger Intercept p	Egger HeterStat	Egger Heter p
GCST90025198	Total Lysoalkylphosphatidylcholine	LPC	5	-0.0723496	0.0130208	2.75275e-08	32.9579	-0.0805803	0.0222729	0.00029704	14.4033	0.00611316	-0.0242674	0.043235	0.5746	-0.0105002	0.143669	8.40951	0.0382648
GCST90025199	Total Lysoalkenylphosphatidylcholine	LPC	9	-0.0413999	0.00858274	1.40978e-06	37.8086	-0.0432636	0.0106556	4.90408e-05	13.7779	0.0877414	-0.0673666	0.0241426	0.00526488	0.00454389	0.267491	11.7194	0.110174
GCST90025214	Total Sulfatide	SHexCer	11	0.0209896	0.00733949	0.00423886	47.3979	0.0228194	0.0100886	0.0237037	21.9976	0.0151169	0.0135015	0.0325492	0.678285	0.0015266	0.762112	21.7759	0.00961711
GCST90025215	Total Triacylglycerol	TAG	8	0.0226986	0.00971183	0.0194283	33.7173	0.0234223	0.0108133	0.0303063	9.79924	0.200238	-0.0219684	0.0392305	0.575491	0.00745951	0.229858	7.90077	0.245464
GCST90025203	Total Monohexosylceramide	HexCer	23	-0.0106442	0.00490759	0.0300876	39.3437	-0.0108751	0.00573891	0.0580943	30.1148	0.1157	-0.0132632	0.012119	0.273772	0.000477867	0.821825	30.0423	0.0911416
GCST90025192	Total Diacylglycerol	DAG	5	0.0209346	0.010658	0.049505	42.7836	0.0227871	0.0131589	0.0833295	6.88106	0.142309	-0.0420971	0.0467938	0.368317	0.00961097	0.152096	4.08686	0.252236
GCST90025190	Total free cholesterol	Cholesterols	8	-0.0151106	0.00862449	0.0797631	34.8516	-0.0166912	0.0139876	0.232758	17.8352	0.012736	0.0186387	0.023492	0.427541	-0.0103461	0.0778736	11.7482	0.0678276
GCST90025217	Total Trihexosylcermide	HexCer	17	-0.00890924	0.00592715	0.132808	37.4033	-0.00934771	0.00770784	0.225224	28.8233	0.0251554	0.0210066	0.0172575	0.223513	-0.00596244	0.0534675	23.0842	0.0823692
GCST90025208	Total Alkylphosphatidylethanolamine	PE	7	-0.0153636	0.0113075	0.174241	25.456	-0.016128	0.0110224	0.143414	5.88478	0.436221	-0.0348468	0.022249	0.117297	0.00397141	0.332773	4.9467	0.42242
GCST90025206	Total Alkenylphosphatidylcholine	PC	7	-0.0126845	0.00952084	0.182767	36.4583	-0.0138713	0.0109982	0.207227	8.23845	0.221149	-0.0253163	0.0416815	0.543602	0.00179526	0.774407	8.10528	0.150528
GCST90025193	Total Dihexosylceramide	HexCer	8	-0.0111584	0.00850766	0.189667	42.0329	-0.00971058	0.0112389	0.38758	13.2148	0.0670441	0.00232263	0.032526	0.943073	-0.00215409	0.690672	12.875	0.0450643
GCST90025200	Total Lysophosphatidylethanolamine	LPE	19	0.00701761	0.00538355	0.192394	38.3362	0.00717359	0.0064358	0.265005	25.4178	0.113833	-0.015103	0.013068	0.247795	0.00460991	0.0549588	20.8914	0.231187
GCST90025197	Total Lysophosphatidylcholine	LPC	7	0.0144603	0.01142	0.205433	26.2111	0.0117165	0.0154025	0.446844	11.5229	0.0734994	0.0193961	0.045411	0.669289	-0.0012005	0.855538	11.447	0.0432033
GCST90025213	Total Sphingomyelin	SM	6	-0.0107421	0.00935714	0.250962	40.3556	-0.0086778	0.013926	0.533195	10.0839	0.0728934	-0.0298696	0.0278277	0.283103	0.00470449	0.375476	8.42875	0.0770765
GCST90025196	Total GM3 ganglioside	Gangliosides	10	-0.00886835	0.00821578	0.280397	30.2787	-0.0113381	0.00909215	0.212392	10.49	0.31229	-0.0249095	0.0148361	0.0931568	0.00336384	0.251766	9.01061	0.341402
GCST90025212	Total Phosphatidylserine	PS	5	0.0098928	0.0110117	0.368979	26.6396	0.0110756	0.0149788	0.459653	7.5297	0.110407	-0.0429451	0.026824	0.109377	0.00886854	0.0274702	2.66869	0.445574
GCST90025188	Total Cholesteryl ester	Cholesterols	9	-0.00602342	0.00773741	0.436286	39.9439	-0.00569093	0.00827402	0.491574	8.73281	0.365335	-0.0132889	0.0149133	0.372888	0.00188527	0.532668	8.27273	0.309161
GCST90025204	Total Phosphatidylcholine	PC	10	-0.00640882	0.00833633	0.442023	37.3576	-0.00718495	0.00896638	0.422946	11.9086	0.218513	0.00773771	0.0238689	0.745806	-0.00257364	0.497668	11.2612	0.187335
GCST90025194	Total Dihydroceramide	Cer	8	0.00721743	0.0100722	0.473638	27.6597	0.00761695	0.00981398	0.437671	4.14356	0.763102	-0.00164871	0.0291716	0.954929	0.00164304	0.735901	4.02979	0.672644
GCST90025205	Total Alkylphosphatidylcholine	PC	8	-0.00650316	0.00933019	0.485801	30.7642	-0.00659519	0.00950461	0.487749	7.28782	0.39954	-0.0374012	0.0268058	0.162936	0.00475203	0.220346	5.7857	0.44762
GCST90025187	Total Acylcarnitine	Acylcarnitines	12	0.00335965	0.00712115	0.63708	37.9226	0.00246866	0.00696537	0.723025	8.45254	0.672284	-0.0127157	0.0137259	0.35424	0.00323697	0.1992	6.80431	0.743781
GCST90025211	Total Phosphatidylinositol	PI	10	0.00371332	0.00874657	0.671167	31.2932	0.00417634	0.00872007	0.631985	9.64187	0.380248	0.012768	0.0197241	0.517417	-0.00139443	0.623317	9.35964	0.312871
GCST90025195	Total GM1 ganglioside	Gangliosides	5	0.00394762	0.0115131	0.731688	38.6966	0.00371972	0.0108829	0.732506	1.16412	0.883971	0.0153327	0.0266556	0.565147	-0.00182776	0.63318	0.936344	0.81665
GCST90025209	Total Alkenylphosphatidylethanolamine	PE	4	0.00480079	0.0150594	0.749886	25.7305	0.00762324	0.0239668	0.750428	7.88464	0.048457	-0.100393	0.129833	0.439374	0.0135207	0.396404	5.79922	0.0550447
GCST90025207	Total Phosphatidylethanolamine	PE	20	0.00147929	0.00480574	0.758221	44.8617	0.000124705	0.00498766	0.980053	15.8785	0.665369	0.00552617	0.00917486	0.546963	-0.00154357	0.48304	15.3865	0.63528
GCST90025218	Total Ubiquinone	Ubiquinones	7	-0.00265964	0.00864674	0.758395	41.8042	-0.00313979	0.00871322	0.718587	3.28704	0.772053	0.0145244	0.0162829	0.372392	-0.00436084	0.199087	1.63798	0.896619
GCST90025191	Total Dehydrocholesteryl ester	Chol.esters	8	-0.00183569	0.00780221	0.813993	36.3277	-0.000767012	0.00772332	0.920891	4.47402	0.723844	0.00170269	0.0134168	0.899014	-0.000749639	0.821891	4.42334	0.619586
GCST90025210	Total Phosphatidylglycerol	PG	9	0.00152573	0.00759924	0.840875	43.2934	0.00219076	0.00764187	0.774358	6.67231	0.572364	-0.024687	0.0204417	0.227172	0.00456212	0.156298	4.66263	0.701056
GCST90025189	Total Ceramide	Cer	11	-0.000615447	0.00761211	0.93556	33.2101	-0.000720437	0.00780147	0.926423	7.21945	0.704578	-0.0130607	0.020624	0.526555	0.00235319	0.51804	6.80165	0.657761
GCST90025216	Total Alkyldiacylglycerol	DAG	9	-0.000492432	0.00834709	0.952957	37.5799	-0.00512708	0.0102696	0.617603	12.492	0.130564	0.00162673	0.0410265	0.968372	-0.00112083	0.864362	12.4402	0.0869814
GCST90025202	Total Lysophosphatidylinositol	LPI	5	-0.000400549	0.00754357	0.957654	46.1631	-0.000776142	0.0100121	0.938209	7.62072	0.106503	0.0205949	0.0168768	0.222349	-0.00642963	0.138107	4.39748	0.221619
