# Supplementary material for: Mendelian Randomization Identifies Lipidomic Signatures of Depression Risk That Are Partly Reflected in Cortisol-Induced Membrane Remodeling and Modulated by St. John’s Wort Extract (Ze 117)
Source: Int J Mol Sci. 2026 May 13;27(10):4344. doi: 10.3390/ijms27104344 (PMC13207717; doi:10.3390/ijms27104344)
Supplement: Supplementary file 1 [file ijms-27-04344-s001.zip › TableS2_cadbyclinicalMDD_GSMR.xlsx]

## Sheet: TableS2
Table S2: GSMR results between lipid species from Cadby et al and clinical MDD subset
