# Supplementary material for: Mendelian Randomization Identifies Lipidomic Signatures of Depression Risk That Are Partly Reflected in Cortisol-Induced Membrane Remodeling and Modulated by St. John’s Wort Extract (Ze 117)
Source: Int J Mol Sci. 2026 May 13;27(10):4344. doi: 10.3390/ijms27104344 (PMC13207717; doi:10.3390/ijms27104344)
Supplement: Supplementary file 1 [file ijms-27-04344-s001.zip › TableS5_coloc_cadby_meta_all_p1e-06_snps_MDD_PGC_2025-pgc-mdd2025_no23andMe_eur.xlsx]

## Sheet: TableS5.1
Table S5.1: Summary of genomic regions showing evidence of colocalization between MDD and lipid species from Cadby et al.
Genomic regions defined by merging overlapping segments showing evidence of colocalization.
Locus	Locus ID (chr:start-end)	# species	# lipid classes	species	PP.H4 range	Credible_Genes	# GSMR hits	GSMR hits
4	3:115768631-116268631	1	Acylcarnitines	AC(14:1)	0.96 - 0.96	LSAMP	0
1	2:23648149-24153541	3	Acylcarnitines	AC(17:0) (a), AC(17:0) (b), AC(18:2)	0.71 - 0.8		0
12	11:61072832-62104361	297	Chol.esters, Cer, Cholesterols, DAG, Gangliosides, HexCer, LPC, LPE, LPI, PC, PE, PG, PI, PS, SHexCer, SM, TAG	CE(14:0), CE(15:0), CE(16:0), CE(16:2), CE(17:0), CE(18:0), CE(18:3), CE(20:2), CE(20:4), CE(20:5), CE(22:4), CE(22:5) (n3), CE(22:5) (n6), CE(22:6), CE(24:4), CE(24:6), Cer(d18:1/24:1), Cer(d18:2/16:0), Cer(d18:2/18:0), Cer(d18:2/24:0), Cer(d18:2/26:0), COH, DE(16:0), DE(20:4), DE(20:5), DE(22:6), DG(16:0_20:4), DG(16:0_22:5), DG(18:0_20:4), DG(18:1_18:1), DG(18:1_18:3), DG(18:1_20:3), DG(18:1_2…	0.55 - 0.99	FADS2,TMEM258,FEN1,MYRF	44	CE(20:4),CE(20:5),CE(22:5) (n6),DE(20:4),DG(18:1_20:3),DG(18:1_20:4),LPC(20:4) [sn1],LPC(20:4) [sn2],LPC(20:5) [sn1],LPC(20:5) [sn2],LPE(18:2) [sn1],LPE(18:2) [sn2],PC(15:0_20:3),PC(15:0_20:4),PC(15-MHDA_20:4),PC(16:0_20:4),PC(16:0_20:5),PC(17:0_20:4),PC(18:0_20:4),PC(20:0_20:4),PC(35:5),PC(38:5) (a),PC(38:5) (b),PC(O-16:0/20:3),PC(O-16:0/20:4),PC(O-38:5),PC(P-16:0/20:4),PC(P-17:0/20:4) (a),PC(P-…
15	16:15240337-15920295	6	Chol.esters, LPC, PC, PE	CE(20:3), LPC(20:3) [sn1], LPC(20:3) [sn2], PC(18:0_20:3), PE(15-MHDA_18:2), PE(17:0_18:2)	0.89 - 0.96	BMERB1	1	CE(20:3)
13	13:57747607-58247607	1	Cer	Cer(d16:1/18:0)	0.69 - 0.69		0
14	14:64794120-65294120	1	Cer	Cer(d16:1/24:1)	0.75 - 0.75	MTHFD1	0
9	6:30855147-31355147	1	Cer	Cer(d18:2/24:0)	0.7 - 0.7	PSORS1C1,TCF19,MUC22,C6orf15,POU5F1,HLA-C	0
17	17:45294107-46050177	4	Cer, PC, SM	Cer(d20:1/24:0), Cer(d20:1/24:1), PC(36:0), SM(d18:0/22:0)	0.82 - 0.84		0
2	2:27480940-28239909	5	DAG, LPC, PC, PG	DG(18:2_20:4), LPC(18:3) [sn1] (a)/LPC(18:3) [sn2] (b), LPC(18:3) [sn1] (b), PC(P-16:0/16:0), PG(36:2)	0.54 - 0.94		0
7	4:115224676-115724676	1	HexCer	Hex2Cer(d18:1/18:0)	0.61 - 0.61	UGT8	0
6	4:102948082-103448082	1	HexCer	Hex3Cer(d18:1/18:0)	0.67 - 0.67	SLC39A8	0
10	10:98841766-99341766	1	LPC	LPC(O-24:1)	0.95 - 0.95		0
16	17:37878648-38378648	1	LPC	LPC(O-24:2)	0.65 - 0.65		0
8	5:169081938-169584914	3	LPE, PC	LPE(P-20:0), PC(33:0) (b), PC(P-16:0/18:0)	0.75 - 0.79	DOCK2	0
18	21:27673508-28173508	1	PI	PI(15-MHDA_20:4)/PI(17:0_20:4)	0.68 - 0.68		0
5	4:47501718-48001718	1	SHexCer	SHexCer(d18:1/16:0)	0.64 - 0.64		0
3	3:1615563-2115563	1	SM	SM(43:2) (b)	0.68 - 0.68	CNTN4	0
11	10:125080177-125580177	1	TAG	TG(54:4) [NL-18:2]	0.75 - 0.75	GPR26	0

## Sheet: TableS5.2
Table S5.2: Genomic segments showing evidence of colocalization between MDD and lipid species from Cadby et al.
For each lipid measure, genomic segments were defined as surrounding clumped variant at +/-250kbp.
Locus	exposure	Lipid class	Region clump SNP	PP.H0	PP.H1	PP.H2	PP.H3	PP.H4
4	AC(14:1)	Acylcarnitines	3:116018631:C:T	0.000396606	0.0190424	0.000465101	0.0213724	0.958724
1	AC(17:0) (a)	Acylcarnitines	2:23899095:C:T	1.80606e-06	0.0340131	8.82778e-06	0.165451	0.800525
1	AC(17:0) (b)	Acylcarnitines	2:23898149:A:G	3.33596e-06	0.0488627	1.62751e-05	0.237672	0.713446
1	AC(18:2)	Acylcarnitines	2:23903541:C:G	3.57648e-05	0.0453872	0.000175708	0.222249	0.732152
12	CE(14:0)	Chol.esters	11:61605499:A:T	4.45464e-11	2.54103e-06	7.74724e-07	0.0432354	0.956761
12	CE(15:0)	Chol.esters	11:61604814:A:C	1.69657e-19	3.07258e-06	2.95057e-15	0.0524889	0.947508
12	CE(16:0)	Chol.esters	11:61604814:A:C	5.98517e-40	2.03597e-06	1.04091e-35	0.0344429	0.965555
12	CE(16:0)	Chol.esters	11:61641717:G:T	5.98517e-40	2.03597e-06	1.04091e-35	0.0344429	0.965555
12	CE(16:0)	Chol.esters	11:61536583:A:G	5.98517e-40	2.03597e-06	1.04091e-35	0.0344429	0.965555
12	CE(16:0)	Chol.esters	11:61712242:C:T	5.98517e-40	2.03598e-06	1.04089e-35	0.0344426	0.965555
12	CE(16:2)	Chol.esters	11:61609750:C:T	1.09303e-10	2.95931e-06	1.90094e-06	0.0505171	0.949478
12	CE(17:0)	Chol.esters	11:61604814:A:C	1.56473e-09	3.67815e-06	2.72128e-05	0.0630312	0.936938
12	CE(18:0)	Chol.esters	11:61604814:A:C	8.0437e-11	3.21189e-06	1.39891e-06	0.0549143	0.945081
12	CE(18:3)	Chol.esters	11:61610750:A:G	1.35884e-31	1.9242e-06	2.36322e-27	0.032497	0.967501
12	CE(18:3)	Chol.esters	11:61641717:G:T	1.35884e-31	1.9242e-06	2.36322e-27	0.032497	0.967501
12	CE(18:3)	Chol.esters	11:61633947:C:T	1.35884e-31	1.9242e-06	2.36322e-27	0.032497	0.967501
12	CE(20:2)	Chol.esters	11:61579463:A:G	9.43752e-34	2.96761e-06	1.64132e-29	0.0506616	0.949335
15	CE(20:3)	Chol.esters	16:15556396:A:G	6.5254e-15	0.0514323	1.4845e-15	0.0107628	0.937805
15	CE(20:3)	Chol.esters	16:15575906:A:C	6.52528e-15	0.0514313	1.48676e-15	0.0107807	0.937788
12	CE(20:4)	Chol.esters	11:61641717:G:T	1.52185e-181	1.78816e-06	2.64671e-177	0.0301287	0.969869
12	CE(20:4)	Chol.esters	11:61557803:C:T	1.52185e-181	1.78816e-06	2.64671e-177	0.0301287	0.969869
12	CE(20:4)	Chol.esters	11:61764082:A:G	1.52186e-181	1.78817e-06	2.64643e-177	0.0301255	0.969873
12	CE(20:4)	Chol.esters	11:61557868:C:T	1.52185e-181	1.78816e-06	2.64671e-177	0.0301287	0.969869
12	CE(20:4)	Chol.esters	11:61755845:A:G	1.52185e-181	1.78816e-06	2.64648e-177	0.030126	0.969872
12	CE(20:4)	Chol.esters	11:61607047:A:G	1.52185e-181	1.78816e-06	2.64671e-177	0.0301287	0.969869
12	CE(20:4)	Chol.esters	11:61351107:A:G	3.18625e-181	2.5526e-06	3.39334e-177	0.0262113	0.973786
12	CE(20:4)	Chol.esters	11:61639358:C:T	1.52185e-181	1.78816e-06	2.64671e-177	0.0301287	0.969869
12	CE(20:4)	Chol.esters	11:61586886:C:T	1.52185e-181	1.78816e-06	2.64671e-177	0.0301287	0.969869
12	CE(20:4)	Chol.esters	11:61695146:G:T	1.52185e-181	1.78816e-06	2.64669e-177	0.0301285	0.96987
12	CE(20:4)	Chol.esters	11:61639335:A:G	1.52185e-181	1.78816e-06	2.64671e-177	0.0301287	0.969869
12	CE(20:4)	Chol.esters	11:61557422:A:G	1.52185e-181	1.78816e-06	2.64671e-177	0.0301287	0.969869
12	CE(20:4)	Chol.esters	11:61521621:A:G	1.52185e-181	1.78816e-06	2.64671e-177	0.0301288	0.969869
12	CE(20:4)	Chol.esters	11:61662661:G:T	1.52185e-181	1.78816e-06	2.64671e-177	0.0301287	0.969869
12	CE(20:4)	Chol.esters	11:61604324:A:T	1.52185e-181	1.78816e-06	2.64671e-177	0.0301287	0.969869
12	CE(20:4)	Chol.esters	11:61529656:C:G	1.52185e-181	1.78816e-06	2.64671e-177	0.0301287	0.969869
12	CE(20:4)	Chol.esters	11:61399965:C:T	1.52181e-181	1.78811e-06	2.64896e-177	0.0301552	0.969843
12	CE(20:4)	Chol.esters	11:61712242:C:T	1.52185e-181	1.78816e-06	2.64669e-177	0.0301284	0.96987
12	CE(20:4)	Chol.esters	11:61561288:A:G	1.52185e-181	1.78816e-06	2.64671e-177	0.0301287	0.969869
12	CE(20:4)	Chol.esters	11:61810784:A:G	1.74438e-181	1.67697e-06	2.69926e-177	0.0249745	0.975024
12	CE(20:4)	Chol.esters	11:61594164:C:T	1.52185e-181	1.78816e-06	2.64671e-177	0.0301287	0.969869
12	CE(20:5)	Chol.esters	11:61607047:A:G	2.93983e-74	1.2319e-06	5.11277e-70	0.020445	0.979554
12	CE(20:5)	Chol.esters	11:61607457:A:G	2.93983e-74	1.2319e-06	5.11277e-70	0.020445	0.979554
12	CE(20:5)	Chol.esters	11:61641717:G:T	2.93983e-74	1.2319e-06	5.11277e-70	0.020445	0.979554
12	CE(20:5)	Chol.esters	11:61662661:G:T	2.93983e-74	1.2319e-06	5.11277e-70	0.020445	0.979554
12	CE(20:5)	Chol.esters	11:61712242:C:T	2.93983e-74	1.2319e-06	5.11272e-70	0.0204448	0.979554
12	CE(20:5)	Chol.esters	11:61377084:A:G	2.93976e-74	1.23188e-06	5.11805e-70	0.0204671	0.979532
12	CE(20:5)	Chol.esters	11:61557803:C:T	2.93983e-74	1.2319e-06	5.11277e-70	0.020445	0.979554
12	CE(20:5)	Chol.esters	11:61524366:A:C	2.93983e-74	1.2319e-06	5.11277e-70	0.020445	0.979554
12	CE(20:5)	Chol.esters	11:61612468:C:T	2.93983e-74	1.2319e-06	5.11277e-70	0.020445	0.979554
12	CE(20:5)	Chol.esters	11:61586886:C:T	2.93983e-74	1.2319e-06	5.11277e-70	0.020445	0.979554
12	CE(20:5)	Chol.esters	11:61639358:C:T	2.93983e-74	1.2319e-06	5.11277e-70	0.020445	0.979554
12	CE(22:4)	Chol.esters	11:61557868:C:T	1.96591e-88	2.04849e-06	3.41899e-84	0.0346608	0.965337
12	CE(22:4)	Chol.esters	11:61524119:A:G	1.96591e-88	2.04849e-06	3.41899e-84	0.0346608	0.965337
12	CE(22:4)	Chol.esters	11:61730234:C:T	1.96591e-88	2.04849e-06	3.41881e-84	0.0346589	0.965339
12	CE(22:4)	Chol.esters	11:61557803:C:T	1.96591e-88	2.04849e-06	3.41899e-84	0.0346608	0.965337
12	CE(22:4)	Chol.esters	11:61586886:C:T	1.96591e-88	2.04849e-06	3.41899e-84	0.0346608	0.965337
12	CE(22:4)	Chol.esters	11:61548004:A:G	1.96591e-88	2.04849e-06	3.41899e-84	0.0346608	0.965337
12	CE(22:4)	Chol.esters	11:61607047:A:G	1.96591e-88	2.04849e-06	3.41899e-84	0.0346608	0.965337
12	CE(22:4)	Chol.esters	11:61662661:G:T	1.96591e-88	2.04849e-06	3.41899e-84	0.0346608	0.965337
12	CE(22:4)	Chol.esters	11:61585140:A:G	1.96591e-88	2.04849e-06	3.41899e-84	0.0346608	0.965337
12	CE(22:4)	Chol.esters	11:61695146:G:T	1.96591e-88	2.04849e-06	3.41897e-84	0.0346606	0.965337
12	CE(22:4)	Chol.esters	11:61630133:C:T	1.96591e-88	2.04849e-06	3.41899e-84	0.0346608	0.965337
12	CE(22:4)	Chol.esters	11:61712242:C:T	1.96591e-88	2.04849e-06	3.41895e-84	0.0346604	0.965338
12	CE(22:4)	Chol.esters	11:61635088:G:T	1.96591e-88	2.04849e-06	3.41899e-84	0.0346608	0.965337
12	CE(22:5) (n3)	Chol.esters	11:61536583:A:G	4.6886e-37	2.15201e-06	8.15414e-33	0.036463	0.963535
12	CE(22:5) (n3)	Chol.esters	11:61639358:C:T	4.6886e-37	2.15201e-06	8.15414e-33	0.036463	0.963535
12	CE(22:5) (n3)	Chol.esters	11:61557803:C:T	4.6886e-37	2.15201e-06	8.15414e-33	0.036463	0.963535
12	CE(22:5) (n3)	Chol.esters	11:61641717:G:T	4.6886e-37	2.15201e-06	8.15414e-33	0.036463	0.963535
12	CE(22:5) (n3)	Chol.esters	11:61662661:G:T	4.6886e-37	2.15201e-06	8.15414e-33	0.036463	0.963535
12	CE(22:5) (n6)	Chol.esters	11:61639358:C:T	5.35274e-59	1.57998e-06	9.30917e-55	0.0265046	0.973494
12	CE(22:5) (n6)	Chol.esters	11:61557803:C:T	5.35274e-59	1.57998e-06	9.30917e-55	0.0265046	0.973494
12	CE(22:5) (n6)	Chol.esters	11:61521318:A:G	5.35274e-59	1.57998e-06	9.30917e-55	0.0265046	0.973494
12	CE(22:5) (n6)	Chol.esters	11:61585140:A:G	5.35274e-59	1.57998e-06	9.30917e-55	0.0265046	0.973494
12	CE(22:5) (n6)	Chol.esters	11:61586886:C:T	5.35274e-59	1.57998e-06	9.30917e-55	0.0265046	0.973494
12	CE(22:5) (n6)	Chol.esters	11:61641717:G:T	5.35274e-59	1.57998e-06	9.30917e-55	0.0265046	0.973494
12	CE(22:5) (n6)	Chol.esters	11:61607047:A:G	5.35274e-59	1.57998e-06	9.30917e-55	0.0265046	0.973494
12	CE(22:5) (n6)	Chol.esters	11:61662661:G:T	5.35274e-59	1.57998e-06	9.30916e-55	0.0265046	0.973494
12	CE(22:6)	Chol.esters	11:61662661:G:T	1.40028e-31	1.9824e-06	2.43529e-27	0.0335102	0.966488
12	CE(22:6)	Chol.esters	11:61557803:C:T	1.40028e-31	1.9824e-06	2.43529e-27	0.0335102	0.966488
12	CE(22:6)	Chol.esters	11:61536583:A:G	1.40028e-31	1.9824e-06	2.43529e-27	0.0335102	0.966488
12	CE(24:4)	Chol.esters	11:61528306:A:C	1.1693e-48	3.0555e-06	2.03357e-44	0.0521916	0.947805
12	CE(24:4)	Chol.esters	11:61662661:G:T	1.1693e-48	3.0555e-06	2.03357e-44	0.0521915	0.947805
12	CE(24:4)	Chol.esters	11:61604814:A:C	1.1693e-48	3.0555e-06	2.03357e-44	0.0521916	0.947805
12	CE(24:4)	Chol.esters	11:61695146:G:T	1.1693e-48	3.0555e-06	2.03356e-44	0.0521912	0.947806
12	CE(24:4)	Chol.esters	11:61746291:A:C	1.1693e-48	3.05551e-06	2.03344e-44	0.0521881	0.947809
12	CE(24:6)	Chol.esters	11:61606683:A:G	4.34711e-36	2.09943e-06	7.56023e-32	0.0355475	0.96445
12	CE(24:6)	Chol.esters	11:61647288:A:G	4.34711e-36	2.09943e-06	7.56023e-32	0.0355475	0.96445
13	Cer(d16:1/18:0)	Cer	13:57997607:C:G	0.0335857	0.105061	0.0420715	0.130918	0.688363
14	Cer(d16:1/24:1)	Cer	14:65044120:C:T	7.84006e-09	0.0280061	6.22912e-08	0.221765	0.750229
12	Cer(d18:1/24:1)	Cer	11:61579463:A:G	5.61426e-09	2.32838e-06	9.76399e-05	0.0395335	0.960367
12	Cer(d18:2/16:0)	Cer	11:61564299:G:T	5.31858e-08	5.53819e-06	0.000924975	0.0954132	0.903656
12	Cer(d18:2/18:0)	Cer	11:61571348:C:G	8.33284e-10	1.73955e-06	1.4492e-05	0.0292825	0.970701
12	Cer(d18:2/24:0)	Cer	11:61565908:C:T	4.43132e-08	3.0077e-06	0.000770669	0.0513603	0.947866
9	Cer(d18:2/24:0)	Cer	6:31105147:C:T	5.11112e-05	0.00303284	0.00499158	0.295494	0.69643
12	Cer(d18:2/26:0)	Cer	11:61565908:C:T	1.67373e-10	5.46639e-06	2.91085e-06	0.0941623	0.905829
17	Cer(d20:1/24:0)	Cer	17:45544107:C:T	0.000982563	0.0290639	0.00500227	0.147148	0.817803
17	Cer(d20:1/24:1)	Cer	17:45544107:C:T	0.000710974	0.026189	0.0036196	0.132492	0.836988
12	COH	Cholesterols	11:61552680:G:T	1.33967e-31	2.04942e-06	2.32987e-27	0.0346769	0.965321
12	COH	Cholesterols	11:61621611:A:G	1.33967e-31	2.04942e-06	2.32987e-27	0.0346769	0.965321
12	DE(16:0)	Chol.esters	11:61549025:A:G	9.28984e-15	6.16479e-06	1.61563e-10	0.106321	0.893673
12	DE(20:4)	Chol.esters	11:61712242:C:T	3.23593e-128	2.04849e-06	5.62769e-124	0.0346604	0.965338
12	DE(20:4)	Chol.esters	11:61662661:G:T	3.23593e-128	2.04849e-06	5.62774e-124	0.0346607	0.965337
12	DE(20:4)	Chol.esters	11:61351107:A:G	6.34692e-128	2.97621e-06	6.75944e-124	0.0307272	0.96927
12	DE(20:4)	Chol.esters	11:61726396:A:G	3.23594e-128	2.04849e-06	5.62744e-124	0.0346588	0.965339
12	DE(20:4)	Chol.esters	11:61641717:G:T	3.23593e-128	2.04849e-06	5.62774e-124	0.0346607	0.965337
12	DE(20:4)	Chol.esters	11:61561288:A:G	3.23593e-128	2.04849e-06	5.62774e-124	0.0346607	0.965337
12	DE(20:4)	Chol.esters	11:61586886:C:T	3.23593e-128	2.04849e-06	5.62774e-124	0.0346607	0.965337
12	DE(20:4)	Chol.esters	11:61695146:G:T	3.23593e-128	2.04849e-06	5.62771e-124	0.0346605	0.965337
12	DE(20:4)	Chol.esters	11:61806105:C:T	3.33223e-128	1.79694e-06	5.5954e-124	0.0292029	0.970795
12	DE(20:4)	Chol.esters	11:61607457:A:G	3.23593e-128	2.04849e-06	5.62774e-124	0.0346607	0.965337
12	DE(20:4)	Chol.esters	11:61764082:A:G	3.23595e-128	2.04849e-06	5.62715e-124	0.034657	0.965341
12	DE(20:4)	Chol.esters	11:61639335:A:G	3.23593e-128	2.04849e-06	5.62774e-124	0.0346607	0.965337
12	DE(20:4)	Chol.esters	11:61521621:A:G	3.23593e-128	2.04849e-06	5.62774e-124	0.0346607	0.965337
12	DE(20:4)	Chol.esters	11:61557803:C:T	3.23593e-128	2.04849e-06	5.62774e-124	0.0346607	0.965337
12	DE(20:4)	Chol.esters	11:61639358:C:T	3.23593e-128	2.04849e-06	5.62774e-124	0.0346607	0.965337
12	DE(20:4)	Chol.esters	11:61594164:C:T	3.23593e-128	2.04849e-06	5.62774e-124	0.0346607	0.965337
12	DE(20:4)	Chol.esters	11:61607047:A:G	3.23593e-128	2.04849e-06	5.62774e-124	0.0346607	0.965337
12	DE(20:4)	Chol.esters	11:61611033:C:T	3.23593e-128	2.04849e-06	5.62774e-124	0.0346607	0.965337
12	DE(20:5)	Chol.esters	11:61641717:G:T	3.15568e-56	2.05132e-06	5.48817e-52	0.03471	0.965288
12	DE(20:5)	Chol.esters	11:61639358:C:T	3.15568e-56	2.05132e-06	5.48817e-52	0.03471	0.965288
12	DE(20:5)	Chol.esters	11:61557803:C:T	3.15568e-56	2.05132e-06	5.48817e-52	0.03471	0.965288
12	DE(20:5)	Chol.esters	11:61662661:G:T	3.15568e-56	2.05132e-06	5.48817e-52	0.03471	0.965288
12	DE(20:5)	Chol.esters	11:61524366:A:C	3.15568e-56	2.05132e-06	5.48817e-52	0.03471	0.965288
12	DE(20:5)	Chol.esters	11:61609323:A:G	3.15568e-56	2.05132e-06	5.48817e-52	0.03471	0.965288
12	DE(22:6)	Chol.esters	11:61564299:G:T	4.28653e-16	3.0707e-06	7.45487e-12	0.0524563	0.947541
12	DG(16:0_20:4)	DAG	11:61639358:C:T	7.71188e-75	2.58025e-06	1.34121e-70	0.0439181	0.956079
12	DG(16:0_20:4)	DAG	11:61531810:A:G	7.71188e-75	2.58025e-06	1.34121e-70	0.0439181	0.956079
12	DG(16:0_20:4)	DAG	11:61579463:A:G	7.71188e-75	2.58025e-06	1.34121e-70	0.0439181	0.956079
12	DG(16:0_20:4)	DAG	11:61621611:A:G	7.71188e-75	2.58025e-06	1.34121e-70	0.0439181	0.956079
12	DG(16:0_20:4)	DAG	11:61607047:A:G	7.71188e-75	2.58025e-06	1.34121e-70	0.0439181	0.956079
12	DG(16:0_22:5)	DAG	11:61549025:A:G	4.05015e-20	2.41743e-06	7.04378e-16	0.0410835	0.958914
12	DG(18:0_20:4)	DAG	11:61621611:A:G	3.42768e-63	3.07376e-06	5.96122e-59	0.0525096	0.947487
12	DG(18:0_20:4)	DAG	11:61695146:G:T	3.42768e-63	3.07376e-06	5.96118e-59	0.0525092	0.947488
12	DG(18:0_20:4)	DAG	11:61569306:C:G	3.42768e-63	3.07376e-06	5.96122e-59	0.0525096	0.947487
12	DG(18:0_20:4)	DAG	11:61639358:C:T	3.42768e-63	3.07376e-06	5.96122e-59	0.0525096	0.947487
12	DG(18:0_20:4)	DAG	11:61524119:A:G	3.42768e-63	3.07376e-06	5.96122e-59	0.0525096	0.947487
12	DG(18:0_20:4)	DAG	11:61607047:A:G	3.42768e-63	3.07376e-06	5.96122e-59	0.0525096	0.947487
12	DG(18:1_18:1)	DAG	11:61557803:C:T	1.46841e-08	2.04283e-06	0.000255378	0.0345625	0.96518
12	DG(18:1_18:3)	DAG	11:61567753:A:C	3.80606e-11	2.9564e-06	6.61927e-07	0.0504665	0.94953
12	DG(18:1_20:3)	DAG	11:61560261:C:T	7.10829e-88	2.46914e-06	1.23623e-83	0.0419838	0.958014
12	DG(18:1_20:3)	DAG	11:61621611:A:G	7.10829e-88	2.46914e-06	1.23623e-83	0.0419838	0.958014
12	DG(18:1_20:3)	DAG	11:61695146:G:T	7.10829e-88	2.46914e-06	1.23622e-83	0.0419835	0.958014
12	DG(18:1_20:3)	DAG	11:61416970:A:G	7.10805e-88	2.46905e-06	1.23717e-83	0.0420163	0.957981
12	DG(18:1_20:3)	DAG	11:61557868:C:T	7.10829e-88	2.46914e-06	1.23623e-83	0.0419838	0.958014
12	DG(18:1_20:3)	DAG	11:61607047:A:G	7.10829e-88	2.46914e-06	1.23623e-83	0.0419838	0.958014
12	DG(18:1_20:3)	DAG	11:61724583:G:T	7.10831e-88	2.46914e-06	1.23617e-83	0.0419815	0.958016
12	DG(18:1_20:3)	DAG	11:61597972:A:G	7.10829e-88	2.46914e-06	1.23623e-83	0.0419838	0.958014
12	DG(18:1_20:3)	DAG	11:61639358:C:T	7.10829e-88	2.46914e-06	1.23623e-83	0.0419838	0.958014
12	DG(18:1_20:3)	DAG	11:61611710:C:T	7.10829e-88	2.46914e-06	1.23623e-83	0.0419838	0.958014
12	DG(18:1_20:3)	DAG	11:61524119:A:G	7.10829e-88	2.46914e-06	1.23623e-83	0.0419838	0.958014
12	DG(18:1_20:3)	DAG	11:61630133:C:T	7.10829e-88	2.46914e-06	1.23623e-83	0.0419838	0.958014
12	DG(18:1_20:4)	DAG	11:61557868:C:T	5.28969e-112	2.3218e-06	9.19952e-108	0.0394188	0.960579
12	DG(18:1_20:4)	DAG	11:61621611:A:G	5.28969e-112	2.3218e-06	9.19952e-108	0.0394188	0.960579
12	DG(18:1_20:4)	DAG	11:61639358:C:T	5.28969e-112	2.3218e-06	9.19952e-108	0.0394188	0.960579
12	DG(18:1_20:4)	DAG	11:61630133:C:T	5.28969e-112	2.3218e-06	9.19952e-108	0.0394188	0.960579
12	DG(18:1_20:4)	DAG	11:61724583:G:T	5.2897e-112	2.3218e-06	9.19903e-108	0.0394166	0.960581
12	DG(18:1_20:4)	DAG	11:61607047:A:G	5.28969e-112	2.3218e-06	9.19952e-108	0.0394188	0.960579
12	DG(18:1_20:4)	DAG	11:61531810:A:G	5.28969e-112	2.3218e-06	9.19952e-108	0.0394188	0.960579
12	DG(18:1_20:4)	DAG	11:61409247:A:G	5.2895e-112	2.32172e-06	9.20726e-108	0.0394528	0.960545
12	DG(18:1_20:4)	DAG	11:61695146:G:T	5.28969e-112	2.3218e-06	9.19946e-108	0.0394185	0.960579
12	DG(18:1_20:4)	DAG	11:61557826:C:T	5.28969e-112	2.3218e-06	9.19952e-108	0.0394188	0.960579
12	DG(18:1_20:4)	DAG	11:61626167:C:T	5.28969e-112	2.3218e-06	9.19952e-108	0.0394188	0.960579
12	DG(18:1_20:4)	DAG	11:61553201:A:G	5.28969e-112	2.3218e-06	9.19952e-108	0.0394188	0.960579
12	DG(18:1_20:4)	DAG	11:61524119:A:G	5.28969e-112	2.3218e-06	9.19952e-108	0.0394188	0.960579
12	DG(18:1_20:4)	DAG	11:61560261:C:T	5.28969e-112	2.3218e-06	9.19952e-108	0.0394188	0.960579
2	DG(18:2_20:4)	DAG	2:27730940:C:T	0.000703471	0.0129186	0.0190682	0.349552	0.617758
12	DG(18:2_20:4)	DAG	11:61531810:A:G	9.73294e-84	2.59059e-06	1.6927e-79	0.0440981	0.955899
12	DG(18:2_20:4)	DAG	11:61695146:G:T	9.73295e-84	2.59059e-06	1.69269e-79	0.0440978	0.9559
12	DG(18:2_20:4)	DAG	11:61738545:G:T	9.73297e-84	2.5906e-06	1.6926e-79	0.0440954	0.955902
12	DG(18:2_20:4)	DAG	11:61712242:C:T	9.73295e-84	2.59059e-06	1.69268e-79	0.0440977	0.9559
12	DG(18:2_20:4)	DAG	11:61639358:C:T	9.73294e-84	2.59059e-06	1.6927e-79	0.0440981	0.955899
12	DG(18:2_20:4)	DAG	11:61621611:A:G	9.73294e-84	2.59059e-06	1.6927e-79	0.0440981	0.955899
12	DG(18:2_20:4)	DAG	11:61557826:C:T	9.73294e-84	2.59059e-06	1.6927e-79	0.0440981	0.955899
12	DG(18:2_20:4)	DAG	11:61524119:A:G	9.73294e-84	2.59059e-06	1.6927e-79	0.0440981	0.955899
12	DG(18:2_20:4)	DAG	11:61607047:A:G	9.73294e-84	2.59059e-06	1.6927e-79	0.0440981	0.955899
12	DG(18:2_20:4)	DAG	11:61560261:C:T	9.73294e-84	2.59059e-06	1.6927e-79	0.0440981	0.955899
12	DG(18:2_20:4)	DAG	11:61553201:A:G	9.73294e-84	2.59059e-06	1.6927e-79	0.0440981	0.955899
12	GM1(d18:1/16:0)	Gangliosides	11:61557803:C:T	2.77378e-08	2.69988e-06	0.000482399	0.0460013	0.953514
12	GM3(d18:1/16:0)	Gangliosides	11:61528306:A:C	3.94754e-11	2.07376e-06	6.86533e-07	0.0351007	0.964897
12	GM3(d18:1/16:0)	Gangliosides	11:61557803:C:T	3.94754e-11	2.07376e-06	6.86533e-07	0.0351007	0.964897
12	GM3(d18:1/18:0)	Gangliosides	11:61557803:C:T	1.5008e-09	2.4029e-06	2.6101e-05	0.0408307	0.959141
12	GM3(d18:1/24:0)	Gangliosides	11:61610750:A:G	5.50034e-08	1.53826e-06	0.000956586	0.0257793	0.973262
12	Hex2Cer(d18:1/18:0)	HexCer	11:61557803:C:T	3.42572e-08	2.31256e-06	0.00059578	0.0392585	0.960143
7	Hex2Cer(d18:1/18:0)	HexCer	4:115474676:A:G	4.51333e-06	2.07604e-05	0.0699347	0.321077	0.608964
12	Hex2Cer(d18:1/20:0)	HexCer	11:61611216:C:T	1.66723e-08	1.44523e-05	0.000289955	0.250597	0.749098
12	Hex2Cer(d18:1/24:0)	HexCer	11:61591636:C:G	8.73684e-08	4.6726e-06	0.00151946	0.080345	0.918131
12	Hex3Cer(d18:1/16:0)	HexCer	11:61604814:A:C	6.5353e-08	1.91454e-06	0.00113658	0.03233	0.966531
6	Hex3Cer(d18:1/18:0)	HexCer	4:103198082:A:G	0.00221065	0.323337	5.10354e-05	0.00679699	0.667605
12	Hex3Cer(d18:1/24:0)	HexCer	11:61600342:A:C	9.22558e-10	3.59648e-06	1.60446e-05	0.0616096	0.938371
12	LPC(16:0) [sn1]	LPC	11:61551927:A:C	9.6152e-09	2.67272e-06	0.000167222	0.045528	0.954302
12	LPC(16:0) [sn2]	LPC	11:61551927:A:C	1.08076e-07	2.79613e-06	0.00187959	0.0476783	0.950439
12	LPC(17:0) [sn1]	LPC	11:61582708:C:T	3.60996e-14	2.93654e-06	6.27823e-10	0.0501206	0.949876
12	LPC(18:0) [sn1]	LPC	11:61552680:G:T	7.43976e-25	9.46158e-06	1.29388e-20	0.163714	0.836277
12	LPC(18:0) [sn1]	LPC	11:61621611:A:G	7.43976e-25	9.46158e-06	1.29388e-20	0.163714	0.836277
12	LPC(18:0) [sn2]	LPC	11:61551356:C:T	1.99702e-21	3.20433e-06	3.4731e-17	0.0547825	0.945214
12	LPC(18:2) [sn2]	LPC	11:61658800:C:T	9.3142e-10	3.02831e-06	1.61987e-05	0.0517183	0.948262
12	LPC(18:3) [sn1] (a)/LPC(18:3) [sn2] (b)	LPC	11:61589481:A:G	2.14087e-08	3.01373e-06	0.000372328	0.0514649	0.94816
2	LPC(18:3) [sn1] (a)/LPC(18:3) [sn2] (b)	LPC	2:27934524:C:T	0.000730365	0.00374379	0.0469427	0.239916	0.708667
12	LPC(18:3) [sn1] (b)	LPC	11:61543961:C:T	3.41641e-16	2.07727e-06	5.94162e-12	0.0351618	0.964836
2	LPC(18:3) [sn1] (b)	LPC	2:27934524:C:T	1.62836e-05	0.00711557	0.0010466	0.456804	0.535018
2	LPC(18:3) [sn1] (b)	LPC	2:27742603:C:T	2.09385e-05	0.00912411	0.000742001	0.322665	0.667448
12	LPC(18:3) [sn2] (a)	LPC	11:61565908:C:T	7.30947e-24	2.6325e-06	1.27122e-19	0.0448278	0.95517
12	LPC(19:0) [sn1] (b)	LPC	11:61581764:C:T	9.70262e-11	2.02301e-06	1.68742e-06	0.0342173	0.965779
12	LPC(20:0) [sn1]	LPC	11:61557803:C:T	2.02283e-08	2.31916e-06	0.000351799	0.0393732	0.960273
12	LPC(20:2) [sn1]	LPC	11:61585144:A:G	1.20756e-42	3.02341e-06	2.10012e-38	0.0516331	0.948364
12	LPC(20:2) [sn1]	LPC	11:61607047:A:G	1.20756e-42	3.02341e-06	2.10012e-38	0.0516331	0.948364
12	LPC(20:2) [sn1]	LPC	11:61664757:A:G	1.20756e-42	3.02341e-06	2.10012e-38	0.0516331	0.948364
12	LPC(20:2) [sn1]	LPC	11:61821948:A:G	2.15078e-42	3.11752e-06	2.50909e-38	0.0354043	0.964593
12	LPC(20:2) [sn1]	LPC	11:61712131:C:T	1.20756e-42	3.02342e-06	2.1001e-38	0.0516326	0.948364
12	LPC(20:2) [sn2]	LPC	11:61667879:C:T	2.39139e-51	1.86747e-06	4.15896e-47	0.0315094	0.968489
12	LPC(20:2) [sn2]	LPC	11:61662661:G:T	2.39139e-51	1.86747e-06	4.15896e-47	0.0315095	0.968489
12	LPC(20:2) [sn2]	LPC	11:61712131:C:T	2.39139e-51	1.86747e-06	4.15892e-47	0.0315092	0.968489
12	LPC(20:2) [sn2]	LPC	11:61593816:C:T	2.39139e-51	1.86747e-06	4.15897e-47	0.0315095	0.968489
12	LPC(20:2) [sn2]	LPC	11:61828394:A:G	2.42625e-51	1.88599e-06	2.74862e-47	0.0203862	0.979612
12	LPC(20:2) [sn2]	LPC	11:61607047:A:G	2.39139e-51	1.86747e-06	4.15897e-47	0.0315095	0.968489
15	LPC(20:3) [sn1]	LPC	16:15490337:A:G	2.15499e-09	0.035602	4.88233e-10	0.00710869	0.957289
15	LPC(20:3) [sn2]	LPC	16:15490337:A:G	9.03094e-10	0.0925289	2.04605e-10	0.0200759	0.887395
12	LPC(20:4) [sn1]	LPC	11:61585140:A:G	1.64054e-142	2.97872e-06	2.85314e-138	0.0508551	0.949142
12	LPC(20:4) [sn1]	LPC	11:61407403:A:C	1.64047e-142	2.97859e-06	2.85551e-138	0.0508982	0.949099
12	LPC(20:4) [sn1]	LPC	11:61539691:A:G	1.64054e-142	2.97872e-06	2.85314e-138	0.0508551	0.949142
12	LPC(20:4) [sn1]	LPC	11:61557803:C:T	1.64054e-142	2.97872e-06	2.85314e-138	0.0508551	0.949142
12	LPC(20:4) [sn1]	LPC	11:61557422:A:G	1.64054e-142	2.97872e-06	2.85314e-138	0.0508551	0.949142
12	LPC(20:4) [sn1]	LPC	11:61529656:C:G	1.64054e-142	2.97872e-06	2.85314e-138	0.0508551	0.949142
12	LPC(20:4) [sn1]	LPC	11:61695146:G:T	1.64055e-142	2.97873e-06	2.85312e-138	0.0508547	0.949142
12	LPC(20:4) [sn1]	LPC	11:61524119:A:G	1.64054e-142	2.97872e-06	2.85314e-138	0.0508551	0.949142
12	LPC(20:4) [sn1]	LPC	11:61639358:C:T	1.64054e-142	2.97872e-06	2.85314e-138	0.0508551	0.949142
12	LPC(20:4) [sn1]	LPC	11:61662661:G:T	1.64054e-142	2.97872e-06	2.85314e-138	0.0508551	0.949142
12	LPC(20:4) [sn1]	LPC	11:61607047:A:G	1.64054e-142	2.97872e-06	2.85314e-138	0.0508551	0.949142
12	LPC(20:4) [sn1]	LPC	11:61553201:A:G	1.64054e-142	2.97872e-06	2.85314e-138	0.0508551	0.949142
12	LPC(20:4) [sn1]	LPC	11:61641717:G:T	1.64054e-142	2.97872e-06	2.85314e-138	0.0508551	0.949142
12	LPC(20:4) [sn1]	LPC	11:61557868:C:T	1.64054e-142	2.97872e-06	2.85314e-138	0.0508551	0.949142
12	LPC(20:4) [sn1]	LPC	11:61594164:C:T	1.64054e-142	2.97872e-06	2.85314e-138	0.0508551	0.949142
12	LPC(20:4) [sn1]	LPC	11:61464124:A:G	1.6405e-142	2.97865e-06	2.85452e-138	0.0508801	0.949117
12	LPC(20:4) [sn1]	LPC	11:61322832:C:G	3.77563e-142	2.85641e-06	2.16907e-138	0.0154253	0.984572
12	LPC(20:4) [sn1]	LPC	11:61712131:C:T	1.64055e-142	2.97873e-06	2.85311e-138	0.0508546	0.949142
12	LPC(20:4) [sn2]	LPC	11:61641717:G:T	5.50479e-225	2.84667e-06	9.57361e-221	0.0485562	0.951441
12	LPC(20:4) [sn2]	LPC	11:61594164:C:T	5.50479e-225	2.84667e-06	9.57361e-221	0.0485562	0.951441
12	LPC(20:4) [sn2]	LPC	11:61529656:C:G	5.50479e-225	2.84667e-06	9.57361e-221	0.0485562	0.951441
12	LPC(20:4) [sn2]	LPC	11:61548004:A:G	5.50479e-225	2.84667e-06	9.57361e-221	0.0485562	0.951441
12	LPC(20:4) [sn2]	LPC	11:61351107:A:G	7.06996e-225	2.89439e-06	7.52947e-221	0.0298549	0.970142
12	LPC(20:4) [sn2]	LPC	11:61586571:C:T	5.50479e-225	2.84667e-06	9.57361e-221	0.0485562	0.951441
12	LPC(20:4) [sn2]	LPC	11:61531810:A:G	5.50479e-225	2.84667e-06	9.57361e-221	0.0485562	0.951441
12	LPC(20:4) [sn2]	LPC	11:61409247:A:G	5.50455e-225	2.84655e-06	9.58158e-221	0.0485975	0.9514
12	LPC(20:4) [sn2]	LPC	11:61557868:C:T	5.50479e-225	2.84667e-06	9.57361e-221	0.0485562	0.951441
12	LPC(20:4) [sn2]	LPC	11:61464124:A:G	5.50465e-225	2.8466e-06	9.57824e-221	0.0485802	0.951417
12	LPC(20:4) [sn2]	LPC	11:61607047:A:G	5.50479e-225	2.84667e-06	9.57361e-221	0.0485562	0.951441
12	LPC(20:4) [sn2]	LPC	11:61717607:C:T	5.50479e-225	2.84668e-06	9.57351e-221	0.0485557	0.951441
12	LPC(20:4) [sn2]	LPC	11:61560261:C:T	5.50479e-225	2.84667e-06	9.57361e-221	0.0485562	0.951441
12	LPC(20:4) [sn2]	LPC	11:61567670:G:T	5.50479e-225	2.84667e-06	9.57361e-221	0.0485562	0.951441
12	LPC(20:4) [sn2]	LPC	11:61695146:G:T	5.50479e-225	2.84668e-06	9.57354e-221	0.0485559	0.951441
12	LPC(20:4) [sn2]	LPC	11:61671956:A:G	5.50479e-225	2.84667e-06	9.57359e-221	0.0485562	0.951441
12	LPC(20:4) [sn2]	LPC	11:61730234:C:T	5.5048e-225	2.84668e-06	9.57311e-221	0.0485536	0.951444
12	LPC(20:4) [sn2]	LPC	11:61586886:C:T	5.50479e-225	2.84667e-06	9.57361e-221	0.0485562	0.951441
12	LPC(20:4) [sn2]	LPC	11:61621611:A:G	5.50479e-225	2.84667e-06	9.57361e-221	0.0485562	0.951441
12	LPC(20:4) [sn2]	LPC	11:61524119:A:G	5.50479e-225	2.84667e-06	9.57361e-221	0.0485562	0.951441
12	LPC(20:4) [sn2]	LPC	11:61629377:C:T	5.50479e-225	2.84667e-06	9.57361e-221	0.0485562	0.951441
12	LPC(20:4) [sn2]	LPC	11:61557826:C:T	5.50479e-225	2.84667e-06	9.57361e-221	0.0485562	0.951441
12	LPC(20:4) [sn2]	LPC	11:61626167:C:T	5.50479e-225	2.84667e-06	9.57361e-221	0.0485562	0.951441
12	LPC(20:4) [sn2]	LPC	11:61399965:C:T	5.50455e-225	2.84655e-06	9.58158e-221	0.0485975	0.9514
12	LPC(20:5) [sn1]	LPC	11:61597972:A:G	4.78727e-75	2.20221e-06	8.32573e-71	0.0373369	0.962661
12	LPC(20:5) [sn1]	LPC	11:61639358:C:T	4.78727e-75	2.20221e-06	8.32573e-71	0.0373369	0.962661
12	LPC(20:5) [sn1]	LPC	11:61607047:A:G	4.78727e-75	2.20221e-06	8.32573e-71	0.0373369	0.962661
12	LPC(20:5) [sn1]	LPC	11:61586886:C:T	4.78727e-75	2.20221e-06	8.32573e-71	0.0373369	0.962661
12	LPC(20:5) [sn1]	LPC	11:61641717:G:T	4.78727e-75	2.20221e-06	8.32573e-71	0.0373369	0.962661
12	LPC(20:5) [sn1]	LPC	11:61567670:G:T	4.78727e-75	2.20221e-06	8.32573e-71	0.0373369	0.962661
12	LPC(20:5) [sn1]	LPC	11:61621611:A:G	4.78727e-75	2.20221e-06	8.32573e-71	0.0373369	0.962661
12	LPC(20:5) [sn1]	LPC	11:61560261:C:T	4.78727e-75	2.20221e-06	8.32573e-71	0.0373369	0.962661
12	LPC(20:5) [sn1]	LPC	11:61471678:C:T	4.78719e-75	2.20218e-06	8.32921e-71	0.0373529	0.962645
12	LPC(20:5) [sn2]	LPC	11:61641717:G:T	1.91104e-75	1.91784e-06	3.32357e-71	0.0323864	0.967612
12	LPC(20:5) [sn2]	LPC	11:61567670:G:T	1.91104e-75	1.91784e-06	3.32357e-71	0.0323864	0.967612
12	LPC(20:5) [sn2]	LPC	11:61586886:C:T	1.91104e-75	1.91784e-06	3.32357e-71	0.0323864	0.967612
12	LPC(20:5) [sn2]	LPC	11:61607047:A:G	1.91104e-75	1.91784e-06	3.32357e-71	0.0323864	0.967612
12	LPC(20:5) [sn2]	LPC	11:61621611:A:G	1.91104e-75	1.91784e-06	3.32357e-71	0.0323864	0.967612
12	LPC(20:5) [sn2]	LPC	11:61671956:A:G	1.91104e-75	1.91784e-06	3.32357e-71	0.0323863	0.967612
12	LPC(20:5) [sn2]	LPC	11:61560261:C:T	1.91104e-75	1.91784e-06	3.32357e-71	0.0323864	0.967612
12	LPC(20:5) [sn2]	LPC	11:61639358:C:T	1.91104e-75	1.91784e-06	3.32357e-71	0.0323864	0.967612
12	LPC(20:5) [sn2]	LPC	11:61471678:C:T	1.91101e-75	1.91781e-06	3.32497e-71	0.0324004	0.967598
12	LPC(20:5) [sn2]	LPC	11:61597972:A:G	1.91104e-75	1.91784e-06	3.32357e-71	0.0323864	0.967612
12	LPC(22:0) [sn1]	LPC	11:61557803:C:T	8.60691e-16	2.66147e-06	1.49686e-11	0.0453321	0.954665
12	LPC(22:0) [sn2]	LPC	11:61588305:A:G	6.93302e-14	2.24043e-06	1.20575e-09	0.0380022	0.961996
12	LPC(22:1) [sn1]	LPC	11:61557803:C:T	2.50143e-12	2.71021e-06	4.35034e-08	0.0461806	0.953817
12	LPC(22:1) [sn2]	LPC	11:61557803:C:T	1.27554e-10	1.89383e-06	2.21834e-06	0.0319683	0.968028
12	LPC(22:4) [sn1]	LPC	11:61636017:A:T	2.12518e-67	1.97351e-06	3.69599e-63	0.0333555	0.966643
12	LPC(22:4) [sn1]	LPC	11:61607047:A:G	2.12518e-67	1.97351e-06	3.69599e-63	0.0333555	0.966643
12	LPC(22:4) [sn1]	LPC	11:61548004:A:G	2.12518e-67	1.97351e-06	3.69599e-63	0.0333555	0.966643
12	LPC(22:4) [sn1]	LPC	11:61524119:A:G	2.12518e-67	1.97351e-06	3.69599e-63	0.0333555	0.966643
12	LPC(22:4) [sn1]	LPC	11:61557868:C:T	2.12518e-67	1.97351e-06	3.69599e-63	0.0333555	0.966643
12	LPC(22:4) [sn1]	LPC	11:61621611:A:G	2.12518e-67	1.97351e-06	3.69599e-63	0.0333555	0.966643
12	LPC(22:4) [sn1]	LPC	11:61560261:C:T	2.12518e-67	1.97351e-06	3.69599e-63	0.0333555	0.966643
12	LPC(22:4) [sn1]	LPC	11:61597972:A:G	2.12518e-67	1.97351e-06	3.69599e-63	0.0333555	0.966643
12	LPC(22:4) [sn2]	LPC	11:61607047:A:G	2.31648e-49	2.11528e-06	4.02869e-45	0.0358235	0.964174
12	LPC(22:4) [sn2]	LPC	11:61548004:A:G	2.31648e-49	2.11528e-06	4.02869e-45	0.0358235	0.964174
12	LPC(22:4) [sn2]	LPC	11:61430988:A:C	2.31642e-49	2.11523e-06	4.03144e-45	0.0358486	0.964149
12	LPC(22:4) [sn2]	LPC	11:61636017:A:T	2.31648e-49	2.11528e-06	4.02869e-45	0.0358235	0.964174
12	LPC(22:4) [sn2]	LPC	11:61606683:A:G	2.31648e-49	2.11528e-06	4.02869e-45	0.0358235	0.964174
12	LPC(22:5) [sn1] (n3)/LPC(22:5) [sn2] (n6)	LPC	11:61607047:A:G	8.96138e-52	2.77643e-06	1.55851e-47	0.0473334	0.952664
12	LPC(22:5) [sn1] (n3)/LPC(22:5) [sn2] (n6)	LPC	11:61639358:C:T	8.96138e-52	2.77643e-06	1.55851e-47	0.0473334	0.952664
12	LPC(22:5) [sn1] (n3)/LPC(22:5) [sn2] (n6)	LPC	11:61597972:A:G	8.96138e-52	2.77643e-06	1.55851e-47	0.0473334	0.952664
12	LPC(22:5) [sn2] (n3)	LPC	11:61604814:A:C	1.41702e-31	2.08634e-06	2.4644e-27	0.0353197	0.964678
12	LPC(22:6) [sn1]	LPC	11:61581764:C:T	3.82447e-18	2.58115e-06	6.65129e-14	0.0439337	0.956064
12	LPC(22:6) [sn2]	LPC	11:61551927:A:C	1.69896e-20	7.61705e-06	2.95473e-16	0.131603	0.868389
12	LPC(24:0) [sn1]	LPC	11:61596633:C:T	6.99565e-24	2.92406e-06	1.21664e-19	0.0499034	0.950094
12	LPC(24:0) [sn2]	LPC	11:61600342:A:C	2.24895e-19	2.61305e-06	3.91123e-15	0.0444892	0.955508
12	LPC(26:0) [sn1]	LPC	11:61524366:A:C	4.58928e-30	2.77533e-06	7.98141e-26	0.0473142	0.952683
12	LPC(26:0) [sn1]	LPC	11:61600342:A:C	4.58928e-30	2.77533e-06	7.98141e-26	0.0473142	0.952683
12	LPC(26:0) [sn2]	LPC	11:61641717:G:T	6.1521e-22	2.59315e-06	1.06994e-17	0.0441427	0.955855
12	LPC(26:0) [sn2]	LPC	11:61600342:A:C	6.1521e-22	2.59315e-06	1.06994e-17	0.0441427	0.955855
12	LPC(O-16:0)	LPC	11:61617015:C:G	8.78567e-24	3.16571e-06	1.52795e-19	0.0541103	0.945887
12	LPC(O-16:0)	LPC	11:61551356:C:T	8.78567e-24	3.16571e-06	1.52795e-19	0.0541103	0.945887
12	LPC(O-18:0)	LPC	11:61571348:C:G	1.03127e-21	2.34933e-06	1.79353e-17	0.0398981	0.9601
12	LPC(O-18:0)	LPC	11:61537529:G:T	1.03127e-21	2.34933e-06	1.79353e-17	0.0398981	0.9601
12	LPC(O-18:1)	LPC	11:61551356:C:T	1.98821e-16	2.75049e-06	3.45777e-12	0.0468819	0.953115
12	LPC(O-20:0)	LPC	11:61557803:C:T	2.06047e-23	2.54854e-06	3.58345e-19	0.0433661	0.956631
12	LPC(O-20:0)	LPC	11:61521446:A:C	2.06047e-23	2.54854e-06	3.58345e-19	0.0433661	0.956631
12	LPC(O-20:1)	LPC	11:61571382:A:G	1.26786e-19	2.31084e-06	2.20498e-15	0.0392281	0.96077
12	LPC(O-22:0)	LPC	11:61557803:C:T	2.7141e-26	2.62878e-06	4.72021e-22	0.0447629	0.955234
12	LPC(O-22:0)	LPC	11:61521446:A:C	2.7141e-26	2.62878e-06	4.72021e-22	0.0447629	0.955234
12	LPC(O-22:1)	LPC	11:61557803:C:T	7.00047e-18	2.28324e-06	1.21748e-13	0.0387476	0.96125
12	LPC(O-24:0)	LPC	11:61557803:C:T	4.05804e-23	1.28826e-06	7.0575e-19	0.021426	0.978573
10	LPC(O-24:1)	LPC	10:99091766:C:G	4.65116e-06	0.00806453	2.54828e-05	0.0432354	0.94867
12	LPC(O-24:1)	LPC	11:61557803:C:T	8.46918e-18	2.4832e-06	1.47291e-13	0.0422286	0.957769
12	LPC(O-24:2)	LPC	11:61571348:C:G	1.00234e-19	2.51413e-06	1.74322e-15	0.042767	0.95723
16	LPC(O-24:2)	LPC	17:38128648:C:T	0.000706867	0.0806391	0.00234964	0.267397	0.648907
12	LPC(P-16:0)	LPC	11:61605578:G:T	3.09461e-34	2.10236e-06	5.38196e-30	0.0355986	0.964399
12	LPC(P-16:0)	LPC	11:61521621:A:G	3.09461e-34	2.10236e-06	5.38196e-30	0.0355986	0.964399
12	LPC(P-16:0)	LPC	11:61551356:C:T	3.09461e-34	2.10236e-06	5.38196e-30	0.0355986	0.964399
12	LPC(P-18:0)	LPC	11:61557422:A:G	1.34818e-36	2.56583e-06	2.34468e-32	0.0436671	0.95633
12	LPC(P-18:0)	LPC	11:61521621:A:G	1.34818e-36	2.56583e-06	2.34468e-32	0.0436671	0.95633
12	LPC(P-18:0)	LPC	11:61557803:C:T	1.34818e-36	2.56583e-06	2.34468e-32	0.0436671	0.95633
12	LPC(P-18:1)	LPC	11:61521621:A:G	5.97293e-26	2.90817e-06	1.03878e-21	0.0496268	0.95037
12	LPC(P-18:1)	LPC	11:61606642:A:G	5.97293e-26	2.90817e-06	1.03878e-21	0.0496268	0.95037
12	LPC(P-20:0)	LPC	11:61604324:A:T	4.84175e-56	2.90891e-06	8.42049e-52	0.0496396	0.950357
12	LPC(P-20:0)	LPC	11:61557803:C:T	4.84175e-56	2.90891e-06	8.42049e-52	0.0496396	0.950357
12	LPC(P-20:0)	LPC	11:61521446:A:C	4.84175e-56	2.90891e-06	8.42049e-52	0.0496396	0.950357
12	LPE(18:1) [sn1]	LPE	11:61623140:C:T	1.17916e-12	8.11467e-06	2.05072e-08	0.140266	0.859726
12	LPE(18:1) [sn2]	LPE	11:61623140:C:T	1.25761e-12	6.12975e-06	2.18715e-08	0.105711	0.894283
12	LPE(18:2) [sn1]	LPE	11:61815803:C:T	7.83083e-67	2.03667e-06	1.20039e-62	0.0302504	0.969748
12	LPE(18:2) [sn1]	LPE	11:61701418:A:G	7.79753e-67	2.02825e-06	1.35609e-62	0.0343082	0.96569
12	LPE(18:2) [sn1]	LPE	11:61685790:C:G	7.79753e-67	2.02825e-06	1.35609e-62	0.0343083	0.96569
12	LPE(18:2) [sn1]	LPE	11:61533797:A:T	7.79752e-67	2.02825e-06	1.3561e-62	0.0343085	0.965689
12	LPE(18:2) [sn1]	LPE	11:61588305:A:G	7.79752e-67	2.02825e-06	1.3561e-62	0.0343085	0.965689
12	LPE(18:2) [sn1]	LPE	11:61607047:A:G	7.79752e-67	2.02825e-06	1.3561e-62	0.0343085	0.965689
12	LPE(18:2) [sn1]	LPE	11:61604324:A:T	7.79752e-67	2.02825e-06	1.3561e-62	0.0343085	0.965689
12	LPE(18:2) [sn1]	LPE	11:61664757:A:G	7.79752e-67	2.02825e-06	1.3561e-62	0.0343085	0.965689
12	LPE(18:2) [sn1]	LPE	11:61671956:A:G	7.79752e-67	2.02825e-06	1.3561e-62	0.0343085	0.96569
12	LPE(18:2) [sn1]	LPE	11:61594164:C:T	7.79752e-67	2.02825e-06	1.3561e-62	0.0343085	0.965689
12	LPE(18:2) [sn1]	LPE	11:61811917:C:T	7.82852e-67	2.03607e-06	1.21139e-62	0.0305368	0.969461
12	LPE(18:2) [sn2]	LPE	11:61639358:C:T	5.03441e-67	2.80531e-06	8.75556e-63	0.0478361	0.952161
12	LPE(18:2) [sn2]	LPE	11:61594164:C:T	5.03441e-67	2.80531e-06	8.75556e-63	0.0478362	0.952161
12	LPE(18:2) [sn2]	LPE	11:61685790:C:G	5.03441e-67	2.80531e-06	8.75551e-63	0.0478359	0.952161
12	LPE(18:2) [sn2]	LPE	11:61699827:A:C	5.03442e-67	2.80531e-06	8.75547e-63	0.0478357	0.952162
12	LPE(18:2) [sn2]	LPE	11:61588305:A:G	5.03441e-67	2.80531e-06	8.75556e-63	0.0478362	0.952161
12	LPE(18:2) [sn2]	LPE	11:61533797:A:T	5.03441e-67	2.80531e-06	8.75556e-63	0.0478362	0.952161
12	LPE(18:2) [sn2]	LPE	11:61607047:A:G	5.03441e-67	2.80531e-06	8.75556e-63	0.0478362	0.952161
12	LPE(18:2) [sn2]	LPE	11:61671956:A:G	5.03441e-67	2.80531e-06	8.75554e-63	0.0478361	0.952161
12	LPE(18:2) [sn2]	LPE	11:61604324:A:T	5.03441e-67	2.80531e-06	8.75556e-63	0.0478362	0.952161
12	LPE(18:2) [sn2]	LPE	11:61815803:C:T	5.84883e-67	2.60728e-06	8.96569e-63	0.0390061	0.960991
12	LPE(20:4) [sn1]	LPE	11:61717607:C:T	1.43874e-63	2.04871e-06	2.50215e-59	0.0346643	0.965334
12	LPE(20:4) [sn1]	LPE	11:61414010:A:C	1.4387e-63	2.04865e-06	2.50416e-59	0.0346931	0.965305
12	LPE(20:4) [sn1]	LPE	11:61607047:A:G	1.43874e-63	2.04871e-06	2.50217e-59	0.0346646	0.965333
12	LPE(20:4) [sn1]	LPE	11:61483324:C:G	1.43872e-63	2.04868e-06	2.50306e-59	0.0346774	0.965321
12	LPE(20:4) [sn1]	LPE	11:61585140:A:G	1.43874e-63	2.04871e-06	2.50217e-59	0.0346646	0.965333
12	LPE(20:4) [sn1]	LPE	11:61557803:C:T	1.43874e-63	2.04871e-06	2.50217e-59	0.0346646	0.965333
12	LPE(20:4) [sn1]	LPE	11:61636017:A:T	1.43874e-63	2.04871e-06	2.50217e-59	0.0346646	0.965333
12	LPE(20:4) [sn2]	LPE	11:61722212:G:T	5.76064e-43	2.04867e-06	1.0018e-38	0.0346619	0.965336
12	LPE(20:4) [sn2]	LPE	11:61557803:C:T	5.76062e-43	2.04866e-06	1.00185e-38	0.0346638	0.965334
12	LPE(20:4) [sn2]	LPE	11:61483324:C:G	5.76055e-43	2.04864e-06	1.00221e-38	0.0346765	0.965321
12	LPE(20:4) [sn2]	LPE	11:61636017:A:T	5.76062e-43	2.04866e-06	1.00185e-38	0.0346638	0.965334
12	LPE(22:6) [sn1]	LPE	11:61581764:C:T	1.52211e-09	2.01194e-06	2.64716e-05	0.0340245	0.965947
12	LPE(22:6) [sn2]	LPE	11:61582708:C:T	6.68758e-09	2.24111e-06	0.000116306	0.0380141	0.961867
12	LPE(P-20:0)	LPE	11:61498197:A:G	1.92398e-17	2.49053e-06	3.34663e-13	0.0423634	0.957634
8	LPE(P-20:0)	LPE	5:169334914:C:T	0.0151621	0.164823	0.00230857	0.0243025	0.793404
12	LPE(P-20:0)	LPE	11:61557803:C:T	1.92399e-17	2.49055e-06	3.34609e-13	0.0423565	0.957641
12	LPI(18:0) [sn1]	LPI	11:61581764:C:T	5.86131e-09	2.21763e-06	0.000101936	0.0376054	0.96229
12	LPI(18:2) [sn1]	LPI	11:61623140:C:T	1.77441e-15	4.07622e-06	3.08595e-11	0.0699612	0.930035
12	LPI(18:2) [sn2]	LPI	11:61579463:A:G	4.11739e-16	2.84014e-06	7.16072e-12	0.0484425	0.951555
12	LPI(18:2) [sn2]	LPI	11:61639358:C:T	4.11739e-16	2.84014e-06	7.16072e-12	0.0484425	0.951555
12	LPI(20:4) [sn1]	LPI	11:61549025:A:G	7.01057e-40	2.03221e-06	1.21924e-35	0.0343775	0.965621
12	LPI(20:4) [sn2]	LPI	11:61597972:A:G	1.57956e-31	2.14843e-06	2.74707e-27	0.0364006	0.963597
12	PC(14:0_20:4)	PC	11:61560261:C:T	8.34364e-60	2.04825e-06	1.45108e-55	0.0346566	0.965341
12	PC(14:0_20:4)	PC	11:61621611:A:G	8.34364e-60	2.04825e-06	1.45108e-55	0.0346566	0.965341
12	PC(14:0_20:4)	PC	11:61607047:A:G	8.34364e-60	2.04825e-06	1.45108e-55	0.0346566	0.965341
12	PC(14:0_20:4)	PC	11:61597972:A:G	8.34364e-60	2.04825e-06	1.45108e-55	0.0346566	0.965341
12	PC(14:0_20:4)	PC	11:61639358:C:T	8.34364e-60	2.04825e-06	1.45108e-55	0.0346566	0.965341
12	PC(14:0_22:6)	PC	11:61582708:C:T	3.00987e-11	2.98626e-06	5.23459e-07	0.0509863	0.94901
12	PC(15-MHDA_18:2)	PC	11:61647288:A:G	7.40895e-31	2.53302e-06	1.28852e-26	0.0430958	0.956902
12	PC(15-MHDA_18:2)	PC	11:61569306:C:G	7.40895e-31	2.53302e-06	1.28852e-26	0.0430958	0.956902
12	PC(15-MHDA_20:4)	PC	11:61601202:A:G	5.46143e-93	1.98299e-06	9.49819e-89	0.0335204	0.966478
12	PC(15-MHDA_20:4)	PC	11:61662661:G:T	5.46143e-93	1.98299e-06	9.49819e-89	0.0335204	0.966478
12	PC(15-MHDA_20:4)	PC	11:61604814:A:C	5.46143e-93	1.98299e-06	9.49819e-89	0.0335204	0.966478
12	PC(15-MHDA_20:4)	PC	11:61607047:A:G	5.46143e-93	1.98299e-06	9.49819e-89	0.0335204	0.966478
12	PC(15-MHDA_20:4)	PC	11:61629377:C:T	5.46143e-93	1.98299e-06	9.49819e-89	0.0335204	0.966478
12	PC(15-MHDA_20:4)	PC	11:61724583:G:T	5.46144e-93	1.98299e-06	9.49769e-89	0.0335186	0.966479
12	PC(15-MHDA_20:4)	PC	11:61641717:G:T	5.46143e-93	1.98299e-06	9.49819e-89	0.0335204	0.966478
12	PC(15-MHDA_20:4)	PC	11:61586886:C:T	5.46143e-93	1.98299e-06	9.49819e-89	0.0335204	0.966478
12	PC(15-MHDA_20:4)	PC	11:61594164:C:T	5.46143e-93	1.98299e-06	9.49819e-89	0.0335204	0.966478
12	PC(15-MHDA_20:4)	PC	11:61700933:C:G	5.46143e-93	1.98299e-06	9.4981e-89	0.0335201	0.966478
12	PC(15-MHDA_20:4)	PC	11:61524366:A:C	5.46143e-93	1.98299e-06	9.4982e-89	0.0335204	0.966478
12	PC(15-MHDA_20:4)	PC	11:61764082:A:G	5.46145e-93	1.98299e-06	9.4972e-89	0.0335168	0.966481
12	PC(15-MHDA_22:6)	PC	11:61610750:A:G	6.85213e-10	2.89587e-06	1.19168e-05	0.0494127	0.950572
12	PC(15:0_20:3)	PC	11:61418816:C:G	3.22131e-59	2.5455e-06	5.60659e-55	0.043347	0.95665
12	PC(15:0_20:3)	PC	11:61571382:A:G	3.22142e-59	2.54559e-06	5.6025e-55	0.0433147	0.956683
12	PC(15:0_20:3)	PC	11:61624414:C:T	3.22142e-59	2.54559e-06	5.6025e-55	0.0433147	0.956683
12	PC(15:0_20:3)	PC	11:61624885:C:G	3.22142e-59	2.54559e-06	5.6025e-55	0.0433147	0.956683
12	PC(15:0_20:3)	PC	11:61647288:A:G	3.22142e-59	2.54559e-06	5.6025e-55	0.0433147	0.956683
12	PC(15:0_20:3)	PC	11:61351107:A:G	3.27767e-59	2.59004e-06	3.4907e-55	0.0266104	0.973387
12	PC(15:0_20:3)	PC	11:61567670:G:T	3.22142e-59	2.54559e-06	5.6025e-55	0.0433147	0.956683
12	PC(15:0_20:3)	PC	11:61631331:A:G	3.22142e-59	2.54559e-06	5.6025e-55	0.0433147	0.956683
12	PC(15:0_20:4)	PC	11:61639358:C:T	1.80738e-202	2.96262e-06	3.14328e-198	0.0505748	0.949422
12	PC(15:0_20:4)	PC	11:61376680:C:T	1.80727e-202	2.96246e-06	3.14656e-198	0.0506286	0.949368
12	PC(15:0_20:4)	PC	11:61539691:A:G	1.80738e-202	2.96262e-06	3.14328e-198	0.0505748	0.949422
12	PC(15:0_20:4)	PC	11:61641717:G:T	1.80738e-202	2.96262e-06	3.14328e-198	0.0505748	0.949422
12	PC(15:0_20:4)	PC	11:61531810:A:G	1.80738e-202	2.96262e-06	3.14328e-198	0.0505748	0.949422
12	PC(15:0_20:4)	PC	11:61700933:C:G	1.80738e-202	2.96263e-06	3.14325e-198	0.0505743	0.949423
12	PC(15:0_20:4)	PC	11:61662661:G:T	1.80738e-202	2.96262e-06	3.14328e-198	0.0505748	0.949422
12	PC(15:0_20:4)	PC	11:61710872:C:T	1.80738e-202	2.96263e-06	3.14325e-198	0.0505743	0.949423
12	PC(15:0_20:4)	PC	11:61764082:A:G	1.80739e-202	2.96264e-06	3.14296e-198	0.0505695	0.949428
12	PC(15:0_20:4)	PC	11:61724583:G:T	1.80738e-202	2.96263e-06	3.14312e-198	0.0505721	0.949425
12	PC(15:0_20:4)	PC	11:61588305:A:G	1.80738e-202	2.96262e-06	3.14328e-198	0.0505748	0.949422
12	PC(15:0_20:4)	PC	11:61594164:C:T	1.80738e-202	2.96262e-06	3.14328e-198	0.0505748	0.949422
12	PC(15:0_20:4)	PC	11:61607047:A:G	1.80738e-202	2.96262e-06	3.14328e-198	0.0505748	0.949422
12	PC(15:0_20:4)	PC	11:61621611:A:G	1.80738e-202	2.96262e-06	3.14328e-198	0.0505748	0.949422
12	PC(15:0_20:4)	PC	11:61586886:C:T	1.80738e-202	2.96262e-06	3.14328e-198	0.0505748	0.949422
12	PC(15:0_20:4)	PC	11:61730234:C:T	1.80738e-202	2.96263e-06	3.14312e-198	0.0505721	0.949425
12	PC(15:0_20:4)	PC	11:61561288:A:G	1.80738e-202	2.96262e-06	3.14328e-198	0.0505748	0.949422
12	PC(15:0_20:4)	PC	11:61521446:A:C	1.80738e-202	2.96262e-06	3.14328e-198	0.0505748	0.949422
12	PC(15:0_20:4)	PC	11:61557868:C:T	1.80738e-202	2.96262e-06	3.14328e-198	0.0505748	0.949422
12	PC(15:0_20:4)	PC	11:61607457:A:G	1.80738e-202	2.96262e-06	3.14328e-198	0.0505748	0.949422
12	PC(15:0_22:6)	PC	11:61581764:C:T	7.97055e-13	2.44176e-06	1.38619e-08	0.0415071	0.95849
12	PC(16:0_16:0)	PC	11:61600342:A:C	4.03786e-26	2.92619e-06	7.02242e-22	0.0499405	0.950057
12	PC(16:0_16:0)	PC	11:61508379:A:G	4.03785e-26	2.92618e-06	7.02272e-22	0.0499427	0.950054
12	PC(16:0_18:0)	PC	11:61641717:G:T	4.12893e-36	2.63987e-06	7.1808e-32	0.044956	0.955041
12	PC(16:0_18:0)	PC	11:61755845:A:G	4.12895e-36	2.63988e-06	7.18017e-32	0.044952	0.955045
12	PC(16:0_18:0)	PC	11:61521318:A:G	4.12893e-36	2.63987e-06	7.1808e-32	0.044956	0.955041
12	PC(16:0_18:0)	PC	11:61605499:A:T	4.12893e-36	2.63987e-06	7.1808e-32	0.044956	0.955041
12	PC(16:0_18:2)	PC	11:61635088:G:T	1.85656e-59	2.73499e-06	3.22882e-55	0.0466119	0.953385
12	PC(16:0_18:2)	PC	11:61604324:A:T	1.85656e-59	2.73499e-06	3.22882e-55	0.0466119	0.953385
12	PC(16:0_18:2)	PC	11:61575158:A:G	1.85656e-59	2.73499e-06	3.22882e-55	0.0466119	0.953385
12	PC(16:0_18:2)	PC	11:61607047:A:G	1.85656e-59	2.73499e-06	3.22882e-55	0.0466119	0.953385
12	PC(16:0_18:3) (a)	PC	11:61575158:A:G	3.45764e-63	2.73518e-06	6.01333e-59	0.0466153	0.953382
12	PC(16:0_18:3) (a)	PC	11:61607047:A:G	3.45764e-63	2.73518e-06	6.01333e-59	0.0466153	0.953382
12	PC(16:0_18:3) (a)	PC	11:61664757:A:G	3.45764e-63	2.73518e-06	6.01333e-59	0.0466152	0.953382
12	PC(16:0_18:3) (a)	PC	11:61525730:A:G	3.45764e-63	2.73518e-06	6.01333e-59	0.0466153	0.953382
12	PC(16:0_18:3) (a)	PC	11:61604324:A:T	3.45764e-63	2.73518e-06	6.01333e-59	0.0466153	0.953382
12	PC(16:0_18:3) (b)	PC	11:61581368:A:G	1.12044e-05	2.4921e-06	0.19486	0.0425786	0.762548
12	PC(16:0_20:3) (b)	PC	11:61610750:A:G	4.79355e-37	2.04882e-06	8.33665e-33	0.0346665	0.965331
12	PC(16:0_20:3) (b)	PC	11:61636017:A:T	4.79355e-37	2.04882e-06	8.33665e-33	0.0346665	0.965331
12	PC(16:0_20:3) (b)	PC	11:61524366:A:C	4.79355e-37	2.04882e-06	8.33665e-33	0.0346665	0.965331
12	PC(16:0_20:3) (b)	PC	11:61557868:C:T	4.79355e-37	2.04882e-06	8.33665e-33	0.0346665	0.965331
12	PC(16:0_20:3) (b)	PC	11:61630133:C:T	4.79355e-37	2.04882e-06	8.33665e-33	0.0346665	0.965331
12	PC(16:0_20:3) (b)	PC	11:61607047:A:G	4.79355e-37	2.04882e-06	8.33665e-33	0.0346665	0.965331
12	PC(16:0_20:4)	PC	11:61742972:C:T	1.77561e-273	1.76413e-06	3.08782e-269	0.0297083	0.97029
12	PC(16:0_20:4)	PC	11:61770303:C:T	1.77561e-273	1.76413e-06	3.0876e-269	0.0297061	0.970292
12	PC(16:0_20:4)	PC	11:61815803:C:T	1.89031e-273	1.69028e-06	2.89767e-269	0.0249353	0.975063
12	PC(16:0_20:4)	PC	11:61408729:C:T	1.77556e-273	1.76408e-06	3.09065e-269	0.0297365	0.970262
12	PC(16:0_20:4)	PC	11:61585140:A:G	1.77561e-273	1.76413e-06	3.08803e-269	0.0297104	0.970288
12	PC(16:0_20:4)	PC	11:61586886:C:T	1.77561e-273	1.76413e-06	3.08803e-269	0.0297104	0.970288
12	PC(16:0_20:4)	PC	11:61464124:A:G	1.77558e-273	1.7641e-06	3.08955e-269	0.0297255	0.970273
12	PC(16:0_20:4)	PC	11:61611710:C:T	1.77561e-273	1.76413e-06	3.08803e-269	0.0297104	0.970288
12	PC(16:0_20:4)	PC	11:61524119:A:G	1.77561e-273	1.76413e-06	3.08803e-269	0.0297104	0.970288
12	PC(16:0_20:4)	PC	11:61607047:A:G	1.77561e-273	1.76413e-06	3.08803e-269	0.0297104	0.970288
12	PC(16:0_20:4)	PC	11:61604814:A:C	1.77561e-273	1.76413e-06	3.08803e-269	0.0297104	0.970288
12	PC(16:0_20:4)	PC	11:61557868:C:T	1.77561e-273	1.76413e-06	3.08803e-269	0.0297104	0.970288
12	PC(16:0_20:4)	PC	11:61399965:C:T	1.77556e-273	1.76408e-06	3.09065e-269	0.0297365	0.970262
12	PC(16:0_20:4)	PC	11:61724583:G:T	1.77561e-273	1.76413e-06	3.08786e-269	0.0297087	0.97029
12	PC(16:0_20:4)	PC	11:61630133:C:T	1.77561e-273	1.76413e-06	3.08803e-269	0.0297104	0.970288
12	PC(16:0_20:4)	PC	11:61539691:A:G	1.77561e-273	1.76413e-06	3.08803e-269	0.0297104	0.970288
12	PC(16:0_20:4)	PC	11:61662661:G:T	1.77561e-273	1.76413e-06	3.08803e-269	0.0297103	0.970288
12	PC(16:0_20:4)	PC	11:61407403:A:C	1.77556e-273	1.76408e-06	3.09065e-269	0.0297365	0.970262
12	PC(16:0_20:4)	PC	11:61574999:C:T	1.77561e-273	1.76413e-06	3.08803e-269	0.0297104	0.970288
12	PC(16:0_20:4)	PC	11:61351107:A:G	4.08838e-273	2.64027e-06	4.3541e-269	0.0271459	0.972851
12	PC(16:0_20:4)	PC	11:61561288:A:G	1.77561e-273	1.76413e-06	3.08803e-269	0.0297104	0.970288
12	PC(16:0_20:4)	PC	11:61710547:A:G	1.77561e-273	1.76413e-06	3.088e-269	0.0297101	0.970288
12	PC(16:0_20:4)	PC	11:61730234:C:T	1.77561e-273	1.76413e-06	3.08786e-269	0.0297087	0.97029
12	PC(16:0_20:4)	PC	11:61811917:C:T	1.88985e-273	1.68987e-06	2.92436e-269	0.0251743	0.974824
12	PC(16:0_20:4)	PC	11:61711475:G:T	1.77561e-273	1.76413e-06	3.088e-269	0.0297101	0.970288
12	PC(16:0_20:4)	PC	11:61639358:C:T	1.77561e-273	1.76413e-06	3.08803e-269	0.0297104	0.970288
12	PC(16:0_20:4)	PC	11:61695146:G:T	1.77561e-273	1.76413e-06	3.08801e-269	0.0297102	0.970288
12	PC(16:0_20:4)	PC	11:61586571:C:T	1.77561e-273	1.76413e-06	3.08803e-269	0.0297104	0.970288
12	PC(16:0_20:4)	PC	11:61607457:A:G	1.77561e-273	1.76413e-06	3.08803e-269	0.0297104	0.970288
12	PC(16:0_20:5)	PC	11:61724583:G:T	2.93738e-73	1.23088e-05	5.10824e-69	0.213269	0.786719
12	PC(16:0_20:5)	PC	11:61597972:A:G	2.93735e-73	1.23086e-05	5.10847e-69	0.213278	0.78671
12	PC(16:0_20:5)	PC	11:61471678:C:T	2.93708e-73	1.23075e-05	5.11021e-69	0.213351	0.786637
12	PC(16:0_20:5)	PC	11:61671956:A:G	2.93735e-73	1.23086e-05	5.10846e-69	0.213278	0.78671
12	PC(16:0_20:5)	PC	11:61639358:C:T	2.93735e-73	1.23086e-05	5.10846e-69	0.213278	0.78671
12	PC(16:0_20:5)	PC	11:61607047:A:G	2.93735e-73	1.23086e-05	5.10847e-69	0.213278	0.78671
12	PC(16:0_20:5)	PC	11:61621611:A:G	2.93735e-73	1.23086e-05	5.10846e-69	0.213278	0.78671
12	PC(16:0_20:5)	PC	11:61586886:C:T	2.93735e-73	1.23086e-05	5.10847e-69	0.213278	0.78671
12	PC(16:0_20:5)	PC	11:61560261:C:T	2.93735e-73	1.23086e-05	5.10846e-69	0.213278	0.78671
12	PC(16:0_20:5)	PC	11:61641717:G:T	2.93735e-73	1.23086e-05	5.10846e-69	0.213278	0.78671
12	PC(16:0_22:6)	PC	11:61564299:G:T	9.88823e-15	3.90861e-06	1.7197e-10	0.0670433	0.932953
12	PC(16:1_18:2)	PC	11:61639358:C:T	2.10446e-52	2.60159e-06	3.65995e-48	0.0442897	0.955708
12	PC(16:1_18:2)	PC	11:61351107:A:G	2.1424e-52	2.64808e-06	2.28165e-48	0.0272292	0.972768
12	PC(16:1_18:2)	PC	11:61604324:A:T	2.10446e-52	2.60159e-06	3.65995e-48	0.0442897	0.955708
12	PC(16:1_18:2)	PC	11:61712131:C:T	2.10446e-52	2.60159e-06	3.65992e-48	0.0442892	0.955708
12	PC(16:1_18:2)	PC	11:61557826:C:T	2.10446e-52	2.60159e-06	3.65995e-48	0.0442897	0.955708
12	PC(16:1_20:4)	PC	11:61607047:A:G	1.55471e-63	2.04823e-06	2.70387e-59	0.0346563	0.965342
12	PC(16:1_20:4)	PC	11:61639358:C:T	1.55471e-63	2.04823e-06	2.70387e-59	0.0346563	0.965342
12	PC(16:1_20:4)	PC	11:61662661:G:T	1.55471e-63	2.04823e-06	2.70387e-59	0.0346563	0.965342
12	PC(16:1_20:4)	PC	11:61705521:C:T	1.55472e-63	2.04823e-06	2.70384e-59	0.034656	0.965342
12	PC(16:1_20:4)	PC	11:61606683:A:G	1.55471e-63	2.04823e-06	2.70387e-59	0.0346563	0.965342
12	PC(16:1_20:4)	PC	11:61536583:A:G	1.55471e-63	2.04823e-06	2.70387e-59	0.0346563	0.965342
12	PC(16:1_20:4)	PC	11:61641717:G:T	1.55471e-63	2.04823e-06	2.70387e-59	0.0346563	0.965342
12	PC(16:1_20:4)	PC	11:61490245:A:G	1.5547e-63	2.04821e-06	2.70474e-59	0.0346678	0.96533
12	PC(17:0_18:2)	PC	11:61579463:A:G	4.44146e-16	2.79913e-06	7.72433e-12	0.0477285	0.952269
12	PC(17:0_20:4)	PC	11:61815803:C:T	7.5644e-233	1.83863e-06	1.15955e-228	0.0272116	0.972787
12	PC(17:0_20:4)	PC	11:61399965:C:T	6.64582e-233	1.92304e-06	1.15681e-228	0.0325062	0.967492
12	PC(17:0_20:4)	PC	11:61639358:C:T	6.64601e-233	1.9231e-06	1.15584e-228	0.0324779	0.96752
12	PC(17:0_20:4)	PC	11:61531810:A:G	6.64601e-233	1.9231e-06	1.15584e-228	0.0324779	0.96752
12	PC(17:0_20:4)	PC	11:61607047:A:G	6.64601e-233	1.9231e-06	1.15584e-228	0.0324779	0.96752
12	PC(17:0_20:4)	PC	11:61594164:C:T	6.64601e-233	1.9231e-06	1.15584e-228	0.0324779	0.96752
12	PC(17:0_20:4)	PC	11:61351107:A:G	1.31847e-232	2.7469e-06	1.40416e-228	0.0282826	0.971715
12	PC(17:0_20:4)	PC	11:61524366:A:C	6.64601e-233	1.9231e-06	1.15584e-228	0.0324779	0.96752
12	PC(17:0_20:4)	PC	11:61764082:A:G	6.64604e-233	1.92311e-06	1.15571e-228	0.0324744	0.967524
12	PC(17:0_20:4)	PC	11:61621611:A:G	6.64601e-233	1.9231e-06	1.15584e-228	0.0324779	0.96752
12	PC(17:0_20:4)	PC	11:61539691:A:G	6.64601e-233	1.9231e-06	1.15584e-228	0.0324779	0.96752
12	PC(17:0_20:4)	PC	11:61529656:C:G	6.64601e-233	1.9231e-06	1.15584e-228	0.0324779	0.96752
12	PC(17:0_20:4)	PC	11:61557868:C:T	6.64601e-233	1.9231e-06	1.15584e-228	0.0324779	0.96752
12	PC(17:0_20:4)	PC	11:61726396:A:G	6.64603e-233	1.9231e-06	1.15577e-228	0.0324761	0.967522
12	PC(17:0_20:4)	PC	11:61811917:C:T	7.56239e-233	1.83814e-06	1.17021e-228	0.0274709	0.972527
12	PC(17:0_20:4)	PC	11:61561288:A:G	6.64601e-233	1.9231e-06	1.15584e-228	0.0324779	0.96752
12	PC(17:0_20:4)	PC	11:61700933:C:G	6.64602e-233	1.9231e-06	1.15582e-228	0.0324775	0.967521
12	PC(17:0_20:4)	PC	11:61662661:G:T	6.64601e-233	1.9231e-06	1.15583e-228	0.0324779	0.96752
12	PC(17:0_20:4)	PC	11:61586886:C:T	6.64601e-233	1.9231e-06	1.15584e-228	0.0324779	0.96752
12	PC(17:0_20:4)	PC	11:61641717:G:T	6.64601e-233	1.9231e-06	1.15584e-228	0.0324779	0.96752
12	PC(17:0_20:4)	PC	11:61557422:A:G	6.64601e-233	1.9231e-06	1.15584e-228	0.0324779	0.96752
12	PC(17:0_20:4)	PC	11:61712242:C:T	6.64602e-233	1.9231e-06	1.15582e-228	0.0324775	0.967521
12	PC(17:0_20:4)	PC	11:61506468:C:T	6.646e-233	1.9231e-06	1.15589e-228	0.0324793	0.967519
12	PC(17:0_20:4)	PC	11:61730234:C:T	6.64603e-233	1.9231e-06	1.15577e-228	0.0324761	0.967522
12	PC(17:0_20:4)	PC	11:61588305:A:G	6.64601e-233	1.9231e-06	1.15584e-228	0.0324779	0.96752
12	PC(17:0_22:6)	PC	11:61588305:A:G	5.96452e-20	2.70742e-06	1.03731e-15	0.0461321	0.953865
12	PC(17:1_18:2)	PC	11:61712242:C:T	6.70959e-67	3.24018e-06	1.16688e-62	0.0554061	0.944591
12	PC(17:1_18:2)	PC	11:61569306:C:G	6.70959e-67	3.24018e-06	1.16689e-62	0.0554067	0.94459
12	PC(17:1_18:2)	PC	11:61586886:C:T	6.70959e-67	3.24018e-06	1.16689e-62	0.0554067	0.94459
12	PC(17:1_18:2)	PC	11:61607047:A:G	6.70959e-67	3.24018e-06	1.16689e-62	0.0554067	0.94459
12	PC(17:1_18:2)	PC	11:61716395:C:G	6.70959e-67	3.24018e-06	1.16688e-62	0.0554061	0.944591
12	PC(17:1_18:2)	PC	11:61647288:A:G	6.70959e-67	3.24018e-06	1.16689e-62	0.0554067	0.94459
12	PC(18:0_18:2)	PC	11:61575158:A:G	1.2514e-19	2.3365e-06	2.17636e-15	0.0396747	0.960323
15	PC(18:0_20:3)	PC	16:15670295:A:G	9.35926e-10	0.0660469	2.15482e-10	0.0142865	0.919667
12	PC(18:0_20:4)	PC	11:61621611:A:G	0	2.36684e-06	0	0.0402029	0.959795
12	PC(18:0_20:4)	PC	11:61695146:G:T	0	2.36684e-06	0	0.0402027	0.959795
12	PC(18:0_20:4)	PC	11:61639358:C:T	0	2.36684e-06	0	0.0402029	0.959795
12	PC(18:0_20:4)	PC	11:61811917:C:T	0	2.23052e-06	0	0.0335487	0.966449
12	PC(18:0_20:4)	PC	11:61815803:C:T	0	2.23124e-06	0	0.033236	0.966762
12	PC(18:0_20:4)	PC	11:61557868:C:T	0	2.36684e-06	0	0.0402029	0.959795
12	PC(18:0_20:4)	PC	11:61728105:A:G	0	2.36685e-06	0	0.0402008	0.959797
12	PC(18:0_20:4)	PC	11:61803540:A:G	0	2.17218e-06	0	0.0355103	0.964488
12	PC(18:0_20:4)	PC	11:61611710:C:T	0	2.36684e-06	0	0.0402029	0.959795
12	PC(18:0_20:4)	PC	11:61607047:A:G	0	2.36684e-06	0	0.0402029	0.959795
12	PC(18:0_20:4)	PC	11:61592488:A:C	0	2.36684e-06	0	0.0402029	0.959795
12	PC(18:0_20:4)	PC	11:61351107:A:G	0	2.40522e-06	0	0.0246401	0.975357
12	PC(18:0_20:4)	PC	11:61685790:C:G	0	2.36684e-06	0	0.0402027	0.959795
12	PC(18:0_20:4)	PC	11:61439288:C:T	0	2.36677e-06	0	0.0402309	0.959767
12	PC(18:0_20:4)	PC	11:61712242:C:T	0	2.36684e-06	0	0.0402025	0.959795
12	PC(18:0_20:4)	PC	11:61764082:A:G	0	2.36685e-06	0	0.0401987	0.959799
12	PC(18:0_20:4)	PC	11:61399965:C:T	0	2.36676e-06	0	0.0402376	0.95976
12	PC(18:0_20:4)	PC	11:61519815:C:T	0	2.36684e-06	0	0.040203	0.959795
12	PC(18:0_20:4)	PC	11:61524119:A:G	0	2.36684e-06	0	0.040203	0.959795
12	PC(18:0_20:4)	PC	11:61529656:C:G	0	2.36684e-06	0	0.0402029	0.959795
12	PC(18:0_20:4)	PC	11:61561288:A:G	0	2.36684e-06	0	0.0402029	0.959795
12	PC(18:0_20:4)	PC	11:61506468:C:T	0	2.36684e-06	0	0.0402047	0.959793
12	PC(18:0_20:4)	PC	11:61641717:G:T	0	2.36684e-06	0	0.0402029	0.959795
12	PC(18:0_20:4)	PC	11:61594164:C:T	0	2.36684e-06	0	0.0402029	0.959795
12	PC(18:0_20:4)	PC	11:61515326:C:T	0	2.36684e-06	0	0.0402038	0.959794
12	PC(18:0_20:4)	PC	11:61586886:C:T	0	2.36684e-06	0	0.0402029	0.959795
12	PC(18:0_20:4)	PC	11:61662661:G:T	0	2.36684e-06	0	0.0402029	0.959795
12	PC(18:0_20:4)	PC	11:61730234:C:T	0	2.36685e-06	0	0.0402008	0.959797
12	PC(18:0_20:4)	PC	11:61726396:A:G	0	2.36685e-06	0	0.0402008	0.959797
12	PC(18:0_20:4)	PC	11:61552680:G:T	0	2.36684e-06	0	0.0402029	0.959795
12	PC(18:0_20:4)	PC	11:61409247:A:G	0	2.36676e-06	0	0.0402376	0.95976
12	PC(18:0_20:4)	PC	11:61557422:A:G	0	2.36684e-06	0	0.0402029	0.959795
12	PC(18:0_20:4)	PC	11:61626167:C:T	0	2.36684e-06	0	0.0402029	0.959795
12	PC(18:0_20:4)	PC	11:61530500:A:G	0	2.36684e-06	0	0.0402029	0.959795
12	PC(18:0_20:4)	PC	11:61570073:C:T	0	2.36684e-06	0	0.0402029	0.959795
12	PC(18:0_22:4)	PC	11:61630133:C:T	7.72672e-60	2.04856e-06	1.34379e-55	0.034662	0.965336
12	PC(18:0_22:4)	PC	11:61636017:A:T	7.72672e-60	2.04856e-06	1.34379e-55	0.034662	0.965336
12	PC(18:0_22:4)	PC	11:61548004:A:G	7.72672e-60	2.04856e-06	1.34379e-55	0.034662	0.965336
12	PC(18:0_22:4)	PC	11:61524119:A:G	7.72672e-60	2.04856e-06	1.34379e-55	0.034662	0.965336
12	PC(18:0_22:4)	PC	11:61557868:C:T	7.72672e-60	2.04856e-06	1.34379e-55	0.034662	0.965336
12	PC(18:0_22:4)	PC	11:61695146:G:T	7.72673e-60	2.04856e-06	1.34378e-55	0.0346618	0.965336
12	PC(18:0_22:4)	PC	11:61662661:G:T	7.72672e-60	2.04856e-06	1.34379e-55	0.034662	0.965336
12	PC(18:0_22:4)	PC	11:61606642:A:G	7.72672e-60	2.04856e-06	1.34379e-55	0.034662	0.965336
12	PC(18:0_22:4)	PC	11:61607047:A:G	7.72672e-60	2.04856e-06	1.34379e-55	0.034662	0.965336
12	PC(18:0_22:5) (n3)/PC(20:1_20:4)	PC	11:61607047:A:G	1.70383e-59	1.00466e-06	2.9632e-55	0.016489	0.98351
12	PC(18:0_22:5) (n3)/PC(20:1_20:4)	PC	11:61606642:A:G	1.70383e-59	1.00466e-06	2.9632e-55	0.016489	0.98351
12	PC(18:0_22:5) (n3)/PC(20:1_20:4)	PC	11:61641717:G:T	1.70383e-59	1.00466e-06	2.9632e-55	0.016489	0.98351
12	PC(18:0_22:5) (n3)/PC(20:1_20:4)	PC	11:61662661:G:T	1.70383e-59	1.00466e-06	2.9632e-55	0.0164889	0.98351
12	PC(18:0_22:5) (n3)/PC(20:1_20:4)	PC	11:61647288:A:G	1.70383e-59	1.00466e-06	2.9632e-55	0.016489	0.98351
12	PC(18:0_22:5) (n3)/PC(20:1_20:4)	PC	11:61639358:C:T	1.70383e-59	1.00466e-06	2.9632e-55	0.016489	0.98351
12	PC(18:0_22:6)	PC	11:61564299:G:T	3.71041e-26	3.3755e-06	6.45292e-22	0.0577625	0.942234
12	PC(18:1_18:1)	PC	11:61571382:A:G	2.8278e-31	2.55491e-06	4.91794e-27	0.043477	0.95652
12	PC(18:1_18:1)	PC	11:61624414:C:T	2.8278e-31	2.55491e-06	4.91794e-27	0.043477	0.95652
12	PC(18:1_18:2)	PC	11:61604324:A:T	1.69762e-39	2.99711e-06	2.9524e-35	0.0511752	0.948822
12	PC(18:1_18:2)	PC	11:61575158:A:G	1.69762e-39	2.99711e-06	2.9524e-35	0.0511752	0.948822
12	PC(18:1_18:2)	PC	11:61607047:A:G	1.69762e-39	2.99711e-06	2.9524e-35	0.0511752	0.948822
12	PC(18:1_20:3)	PC	11:61854361:C:G	4.92067e-71	1.01527e-06	3.16281e-67	0.00553131	0.994468
12	PC(18:1_20:3)	PC	11:61322832:C:G	7.47303e-79	2.57215e-06	4.29319e-75	0.0137906	0.986207
12	PC(18:1_22:6) (a)	PC	11:61569306:C:G	5.40479e-21	5.41687e-06	9.3997e-17	0.0933003	0.906694
12	PC(18:1_22:6) (b)	PC	11:61557826:C:T	1.2728e-09	2.69062e-06	2.21357e-05	0.0458396	0.954136
12	PC(18:2_18:2)	PC	11:61604324:A:T	2.50351e-42	2.31286e-06	4.35395e-38	0.0392631	0.960735
12	PC(18:2_18:2)	PC	11:61607047:A:G	2.50351e-42	2.31286e-06	4.35395e-38	0.0392631	0.960735
12	PC(18:2_18:2)	PC	11:61575158:A:G	2.50351e-42	2.31286e-06	4.35395e-38	0.0392631	0.960735
12	PC(18:2_20:5)	PC	11:61610750:A:G	1.37854e-14	1.11389e-06	2.39748e-10	0.0183906	0.981608
12	PC(20:0_20:4)	PC	11:61695146:G:T	4.98862e-167	2.65806e-06	8.67585e-163	0.0452724	0.954725
12	PC(20:0_20:4)	PC	11:61594164:C:T	4.98862e-167	2.65806e-06	8.67591e-163	0.0452727	0.954725
12	PC(20:0_20:4)	PC	11:61399965:C:T	4.98842e-167	2.65795e-06	8.68316e-163	0.0453114	0.954686
12	PC(20:0_20:4)	PC	11:61561288:A:G	4.98862e-167	2.65806e-06	8.67591e-163	0.0452727	0.954725
12	PC(20:0_20:4)	PC	11:61379646:C:T	4.98837e-167	2.65793e-06	8.68463e-163	0.0453192	0.954678
12	PC(20:0_20:4)	PC	11:61726396:A:G	4.98863e-167	2.65807e-06	8.67545e-163	0.0452703	0.954727
12	PC(20:0_20:4)	PC	11:61662661:G:T	4.98862e-167	2.65806e-06	8.67591e-163	0.0452727	0.954725
12	PC(20:0_20:4)	PC	11:61639358:C:T	4.98862e-167	2.65806e-06	8.67591e-163	0.0452727	0.954725
12	PC(20:0_20:4)	PC	11:61515326:C:T	4.98861e-167	2.65806e-06	8.67609e-163	0.0452737	0.954724
12	PC(20:0_20:4)	PC	11:61557422:A:G	4.98862e-167	2.65806e-06	8.67591e-163	0.0452727	0.954725
12	PC(20:0_20:4)	PC	11:61717607:C:T	4.98862e-167	2.65806e-06	8.67582e-163	0.0452722	0.954725
12	PC(20:0_20:4)	PC	11:61524119:A:G	4.98862e-167	2.65806e-06	8.67591e-163	0.0452727	0.954725
12	PC(20:0_20:4)	PC	11:61582527:A:C	4.98862e-167	2.65806e-06	8.67591e-163	0.0452727	0.954725
12	PC(20:0_20:4)	PC	11:61604814:A:C	4.98862e-167	2.65806e-06	8.67591e-163	0.0452727	0.954725
12	PC(20:0_20:4)	PC	11:61586886:C:T	4.98862e-167	2.65806e-06	8.67591e-163	0.0452727	0.954725
12	PC(20:0_20:4)	PC	11:61557868:C:T	4.98862e-167	2.65806e-06	8.67591e-163	0.0452727	0.954725
12	PC(20:0_20:4)	PC	11:61641717:G:T	4.98862e-167	2.65806e-06	8.67591e-163	0.0452727	0.954725
12	PC(20:0_20:4)	PC	11:61730234:C:T	4.98863e-167	2.65807e-06	8.67545e-163	0.0452703	0.954727
12	PC(20:0_20:4)	PC	11:61529656:C:G	4.98862e-167	2.65806e-06	8.67591e-163	0.0452727	0.954725
12	PC(20:0_20:4)	PC	11:61607047:A:G	4.98862e-167	2.65806e-06	8.67591e-163	0.0452727	0.954725
12	PC(31:0) (b)	PC	11:61597972:A:G	3.14755e-12	2.82286e-06	5.47404e-08	0.0481417	0.951855
12	PC(32:2)	PC	11:61557803:C:T	1.08993e-23	1.97238e-06	1.89554e-19	0.0333359	0.966662
12	PC(33:0) (a)	PC	11:61597972:A:G	1.04208e-10	3.20583e-06	1.81232e-06	0.0548087	0.945186
12	PC(33:0) (b)	PC	11:61508379:A:G	1.43969e-19	3.10432e-06	2.50394e-15	0.0530441	0.946953
8	PC(33:0) (b)	PC	5:169331938:A:G	0.0194146	0.200607	0.00295605	0.029797	0.747225
12	PC(33:0) (b)	PC	11:61605499:A:T	1.4397e-19	3.10433e-06	2.50384e-15	0.0530417	0.946955
12	PC(33:2)	PC	11:61569306:C:G	2.11407e-18	7.8865e-06	3.67666e-14	0.136294	0.863698
12	PC(34:5)	PC	11:61639358:C:T	1.57761e-31	1.87824e-06	2.74369e-27	0.0316969	0.968301
12	PC(34:5)	PC	11:61585144:A:G	1.57761e-31	1.87824e-06	2.74369e-27	0.0316969	0.968301
12	PC(35:5)	PC	11:61533797:A:T	4.07321e-66	1.51855e-06	7.08389e-62	0.0254351	0.974563
12	PC(35:5)	PC	11:61662661:G:T	4.07321e-66	1.51855e-06	7.08389e-62	0.0254351	0.974563
12	PC(35:5)	PC	11:61597972:A:G	4.07321e-66	1.51855e-06	7.08389e-62	0.0254351	0.974563
12	PC(35:5)	PC	11:61639358:C:T	4.07321e-66	1.51855e-06	7.08389e-62	0.0254351	0.974563
12	PC(35:5)	PC	11:61621611:A:G	4.07321e-66	1.51855e-06	7.08389e-62	0.0254351	0.974563
12	PC(35:5)	PC	11:61607457:A:G	4.07321e-66	1.51855e-06	7.08389e-62	0.0254351	0.974563
12	PC(35:5)	PC	11:61607047:A:G	4.07321e-66	1.51855e-06	7.08389e-62	0.0254351	0.974563
12	PC(35:5)	PC	11:61641717:G:T	4.07321e-66	1.51855e-06	7.08389e-62	0.0254351	0.974563
17	PC(36:0)	PC	17:45800177:C:T	0.00264985	0.0404871	0.00782328	0.118702	0.830338
12	PC(36:6) (a)	PC	11:61639358:C:T	2.90498e-34	2.04863e-06	5.05217e-30	0.0346633	0.965335
12	PC(36:6) (a)	PC	11:61610750:A:G	2.90498e-34	2.04863e-06	5.05217e-30	0.0346633	0.965335
12	PC(38:2)	PC	11:61712131:C:T	1.01267e-42	2.93505e-06	1.76115e-38	0.0500943	0.949903
12	PC(38:2)	PC	11:61639358:C:T	1.01267e-42	2.93505e-06	1.76117e-38	0.0500948	0.949902
12	PC(38:2)	PC	11:61645892:A:G	1.01267e-42	2.93505e-06	1.76117e-38	0.0500948	0.949902
12	PC(38:2)	PC	11:61570783:C:T	1.01267e-42	2.93505e-06	1.76117e-38	0.0500948	0.949902
12	PC(38:5) (a)	PC	11:61585140:A:G	3.23593e-128	2.04849e-06	5.62774e-124	0.0346607	0.965337
12	PC(38:5) (a)	PC	11:61557868:C:T	3.23593e-128	2.04849e-06	5.62774e-124	0.0346607	0.965337
12	PC(38:5) (a)	PC	11:61594164:C:T	3.23593e-128	2.04849e-06	5.62774e-124	0.0346607	0.965337
12	PC(38:5) (a)	PC	11:61641717:G:T	3.23593e-128	2.04849e-06	5.62774e-124	0.0346607	0.965337
12	PC(38:5) (a)	PC	11:61662661:G:T	3.23593e-128	2.04849e-06	5.62774e-124	0.0346607	0.965337
12	PC(38:5) (a)	PC	11:61730234:C:T	3.23594e-128	2.04849e-06	5.62744e-124	0.0346588	0.965339
12	PC(38:5) (a)	PC	11:61607457:A:G	3.23593e-128	2.04849e-06	5.62774e-124	0.0346607	0.965337
12	PC(38:5) (a)	PC	11:61529656:C:G	3.23593e-128	2.04849e-06	5.62774e-124	0.0346607	0.965337
12	PC(38:5) (a)	PC	11:61611710:C:T	3.23593e-128	2.04849e-06	5.62774e-124	0.0346607	0.965337
12	PC(38:5) (a)	PC	11:61524119:A:G	3.23593e-128	2.04849e-06	5.62774e-124	0.0346607	0.965337
12	PC(38:5) (a)	PC	11:61586886:C:T	3.23593e-128	2.04849e-06	5.62774e-124	0.0346607	0.965337
12	PC(38:5) (a)	PC	11:61607047:A:G	3.23593e-128	2.04849e-06	5.62774e-124	0.0346607	0.965337
12	PC(38:5) (a)	PC	11:61695146:G:T	3.23593e-128	2.04849e-06	5.6277e-124	0.0346605	0.965337
12	PC(38:5) (a)	PC	11:61639358:C:T	3.23593e-128	2.04849e-06	5.62774e-124	0.0346607	0.965337
12	PC(38:5) (a)	PC	11:61724583:G:T	3.23594e-128	2.04849e-06	5.62744e-124	0.0346588	0.965339
12	PC(38:5) (a)	PC	11:61351107:A:G	6.34691e-128	2.97621e-06	6.75943e-124	0.0307272	0.96927
12	PC(38:5) (a)	PC	11:61626167:C:T	3.23593e-128	2.04849e-06	5.62774e-124	0.0346607	0.965337
12	PC(38:5) (a)	PC	11:61606683:A:G	3.23593e-128	2.04849e-06	5.62774e-124	0.0346607	0.965337
12	PC(38:5) (b)	PC	11:61641717:G:T	5.66072e-139	8.95039e-07	9.84479e-135	0.0145806	0.985419
12	PC(38:5) (b)	PC	11:61724583:G:T	5.66072e-139	8.95039e-07	9.84425e-135	0.0145797	0.985419
12	PC(38:5) (b)	PC	11:61695146:G:T	5.66072e-139	8.95039e-07	9.84472e-135	0.0145805	0.985419
12	PC(38:5) (b)	PC	11:61607457:A:G	5.66072e-139	8.95039e-07	9.84479e-135	0.0145806	0.985419
12	PC(38:5) (b)	PC	11:61529656:C:G	5.66072e-139	8.95039e-07	9.84479e-135	0.0145806	0.985419
12	PC(38:5) (b)	PC	11:61561288:A:G	5.66072e-139	8.95039e-07	9.84479e-135	0.0145806	0.985419
12	PC(38:5) (b)	PC	11:61662661:G:T	5.66072e-139	8.95039e-07	9.84478e-135	0.0145806	0.985419
12	PC(38:5) (b)	PC	11:61607047:A:G	5.66072e-139	8.95039e-07	9.84479e-135	0.0145806	0.985419
12	PC(38:5) (b)	PC	11:61606683:A:G	5.66072e-139	8.95039e-07	9.84479e-135	0.0145806	0.985419
12	PC(38:5) (b)	PC	11:61609323:A:G	5.66072e-139	8.95039e-07	9.84479e-135	0.0145806	0.985419
12	PC(38:5) (b)	PC	11:61377084:A:G	5.66062e-139	8.95024e-07	9.855e-135	0.0145967	0.985402
12	PC(38:5) (b)	PC	11:61557868:C:T	5.66072e-139	8.95039e-07	9.84479e-135	0.0145806	0.985419
12	PC(38:5) (b)	PC	11:61639358:C:T	5.66072e-139	8.95039e-07	9.84479e-135	0.0145806	0.985419
12	PC(38:5) (b)	PC	11:61594164:C:T	5.66072e-139	8.95039e-07	9.84479e-135	0.0145806	0.985419
12	PC(38:5) (b)	PC	11:61815803:C:T	5.67119e-139	8.96692e-07	8.69338e-135	0.0127582	0.987241
12	PC(38:5) (b)	PC	11:61730234:C:T	5.66072e-139	8.95039e-07	9.84425e-135	0.0145797	0.985419
12	PC(38:5) (b)	PC	11:61764082:A:G	5.66073e-139	8.9504e-07	9.84374e-135	0.0145789	0.98542
12	PC(38:5) (b)	PC	11:61524366:A:C	5.66072e-139	8.95039e-07	9.84479e-135	0.0145806	0.985419
12	PC(38:5) (b)	PC	11:61586886:C:T	5.66072e-139	8.95039e-07	9.84479e-135	0.0145806	0.985419
12	PC(38:6) (a)	PC	11:61641717:G:T	4.93344e-75	6.19275e-07	8.57994e-71	0.00977985	0.99022
12	PC(38:6) (a)	PC	11:61764082:A:G	4.93344e-75	6.19276e-07	8.57902e-71	0.00977869	0.990221
12	PC(38:6) (a)	PC	11:61606642:A:G	4.93344e-75	6.19275e-07	8.57995e-71	0.00977985	0.99022
12	PC(38:6) (a)	PC	11:61639358:C:T	4.93344e-75	6.19275e-07	8.57994e-71	0.00977985	0.99022
12	PC(38:6) (a)	PC	11:61524119:A:G	4.93344e-75	6.19275e-07	8.57995e-71	0.00977985	0.99022
12	PC(38:6) (a)	PC	11:61607047:A:G	4.93344e-75	6.19275e-07	8.57995e-71	0.00977985	0.99022
12	PC(38:6) (a)	PC	11:61586886:C:T	4.93344e-75	6.19275e-07	8.57995e-71	0.00977985	0.99022
12	PC(38:6) (a)	PC	11:61695146:G:T	4.93344e-75	6.19275e-07	8.57989e-71	0.00977977	0.99022
12	PC(38:6) (a)	PC	11:61607457:A:G	4.93344e-75	6.19275e-07	8.57995e-71	0.00977985	0.99022
12	PC(38:7) (c)	PC	11:61610750:A:G	1.3944e-13	2.56077e-06	2.42506e-09	0.043579	0.956418
12	PC(39:5) (a)	PC	11:61671956:A:G	9.74323e-20	3.09674e-06	1.69448e-15	0.0529095	0.947087
12	PC(39:5) (a)	PC	11:61582708:C:T	9.74323e-20	3.09674e-06	1.69449e-15	0.0529096	0.947087
12	PC(39:5) (b)	PC	11:61641717:G:T	2.53382e-63	1.20215e-06	4.40668e-59	0.0199271	0.980072
12	PC(39:5) (b)	PC	11:61607047:A:G	2.53382e-63	1.20215e-06	4.40668e-59	0.0199271	0.980072
12	PC(39:5) (b)	PC	11:61606683:A:G	2.53382e-63	1.20215e-06	4.40668e-59	0.0199271	0.980072
12	PC(39:5) (b)	PC	11:61508379:A:G	2.53382e-63	1.20215e-06	4.40687e-59	0.019928	0.980071
12	PC(39:5) (b)	PC	11:61662661:G:T	2.53382e-63	1.20215e-06	4.40668e-59	0.0199271	0.980072
12	PC(39:5) (b)	PC	11:61639358:C:T	2.53382e-63	1.20215e-06	4.40668e-59	0.0199271	0.980072
12	PC(39:5) (b)	PC	11:61607457:A:G	2.53382e-63	1.20215e-06	4.40668e-59	0.0199271	0.980072
12	PC(40:8)	PC	11:61639358:C:T	1.95453e-31	2.87713e-06	3.3992e-27	0.0490864	0.950911
12	PC(40:8)	PC	11:61557803:C:T	1.95453e-31	2.87713e-06	3.3992e-27	0.0490864	0.950911
12	PC(40:8)	PC	11:61641717:G:T	1.95453e-31	2.87713e-06	3.3992e-27	0.0490864	0.950911
12	PC(O-16:0/20:3)	PC	11:61611710:C:T	9.27061e-97	3.07652e-06	1.61229e-92	0.0525576	0.947439
12	PC(O-16:0/20:3)	PC	11:61580635:C:T	9.27061e-97	3.07652e-06	1.61229e-92	0.0525576	0.947439
12	PC(O-16:0/20:3)	PC	11:61560261:C:T	9.27061e-97	3.07652e-06	1.61229e-92	0.0525576	0.947439
12	PC(O-16:0/20:3)	PC	11:61711475:G:T	9.27061e-97	3.07652e-06	1.61227e-92	0.0525571	0.94744
12	PC(O-16:0/20:3)	PC	11:61647288:A:G	9.27061e-97	3.07652e-06	1.61229e-92	0.0525576	0.947439
12	PC(O-16:0/20:3)	PC	11:61639358:C:T	9.27061e-97	3.07652e-06	1.61229e-92	0.0525576	0.947439
12	PC(O-16:0/20:3)	PC	11:61685790:C:G	9.27061e-97	3.07652e-06	1.61228e-92	0.0525573	0.94744
12	PC(O-16:0/20:3)	PC	11:61624414:C:T	9.27061e-97	3.07652e-06	1.61229e-92	0.0525576	0.947439
12	PC(O-16:0/20:3)	PC	11:61567670:G:T	9.27061e-97	3.07652e-06	1.61229e-92	0.0525576	0.947439
12	PC(O-16:0/20:3)	PC	11:61830169:C:G	4.3956e-96	5.8349e-06	4.76534e-92	0.0623194	0.937675
12	PC(O-16:0/20:3)	PC	11:61531443:A:G	9.27061e-97	3.07652e-06	1.61229e-92	0.0525576	0.947439
12	PC(O-16:0/20:3)	PC	11:61607047:A:G	9.27061e-97	3.07652e-06	1.61229e-92	0.0525576	0.947439
12	PC(O-16:0/20:4)	PC	11:61524366:A:C	1.14312e-97	2.04849e-06	1.98805e-93	0.0346607	0.965337
12	PC(O-16:0/20:4)	PC	11:61635088:G:T	1.14312e-97	2.04849e-06	1.98805e-93	0.0346607	0.965337
12	PC(O-16:0/20:4)	PC	11:61641717:G:T	1.14312e-97	2.04849e-06	1.98805e-93	0.0346607	0.965337
12	PC(O-16:0/20:4)	PC	11:61671956:A:G	1.14312e-97	2.04849e-06	1.98805e-93	0.0346607	0.965337
12	PC(O-16:0/20:4)	PC	11:61604814:A:C	1.14312e-97	2.04849e-06	1.98805e-93	0.0346607	0.965337
12	PC(O-16:0/20:4)	PC	11:61557868:C:T	1.14312e-97	2.04849e-06	1.98805e-93	0.0346607	0.965337
12	PC(O-16:0/20:4)	PC	11:61594164:C:T	1.14312e-97	2.04849e-06	1.98805e-93	0.0346607	0.965337
12	PC(O-16:0/20:4)	PC	11:61567670:G:T	1.14312e-97	2.04849e-06	1.98805e-93	0.0346607	0.965337
12	PC(O-16:0/20:4)	PC	11:61351107:A:G	2.24211e-97	2.97621e-06	2.38784e-93	0.0307272	0.96927
12	PC(O-16:0/20:4)	PC	11:61695146:G:T	1.14312e-97	2.04849e-06	1.98804e-93	0.0346605	0.965337
12	PC(O-16:0/20:4)	PC	11:61607047:A:G	1.14312e-97	2.04849e-06	1.98805e-93	0.0346607	0.965337
12	PC(O-16:0/20:4)	PC	11:61712242:C:T	1.14312e-97	2.04849e-06	1.98803e-93	0.0346604	0.965338
12	PC(O-16:0/20:4)	PC	11:61586886:C:T	1.14312e-97	2.04849e-06	1.98805e-93	0.0346607	0.965337
12	PC(O-16:0/20:4)	PC	11:61585140:A:G	1.14312e-97	2.04849e-06	1.98805e-93	0.0346607	0.965337
12	PC(O-16:0/20:4)	PC	11:61730234:C:T	1.14313e-97	2.04849e-06	1.98795e-93	0.0346588	0.965339
12	PC(O-16:0/22:6)	PC	11:61564299:G:T	8.31206e-11	2.67901e-06	1.44558e-06	0.0456374	0.954358
12	PC(O-18:0/18:2)	PC	11:61593816:C:T	8.25574e-15	2.74228e-06	1.43579e-10	0.0467389	0.953258
12	PC(O-18:0/18:2)	PC	11:61607047:A:G	8.25574e-15	2.74228e-06	1.43579e-10	0.0467389	0.953258
12	PC(O-18:0/20:4)	PC	11:61557803:C:T	5.52676e-84	1.85807e-06	9.61182e-80	0.0313457	0.968652
12	PC(O-18:0/20:4)	PC	11:61712131:C:T	5.52676e-84	1.85807e-06	9.61173e-80	0.0313454	0.968653
12	PC(O-18:0/20:4)	PC	11:61567670:G:T	5.52676e-84	1.85807e-06	9.61182e-80	0.0313457	0.968652
12	PC(O-18:0/20:4)	PC	11:61586886:C:T	5.52676e-84	1.85807e-06	9.61182e-80	0.0313457	0.968652
12	PC(O-18:0/20:4)	PC	11:61524366:A:C	5.52676e-84	1.85807e-06	9.61182e-80	0.0313457	0.968652
12	PC(O-18:0/20:4)	PC	11:61641717:G:T	5.52676e-84	1.85807e-06	9.61182e-80	0.0313457	0.968652
12	PC(O-18:0/20:4)	PC	11:61607047:A:G	5.52676e-84	1.85807e-06	9.61182e-80	0.0313457	0.968652
12	PC(O-18:0/20:4)	PC	11:61746291:A:C	5.52678e-84	1.85807e-06	9.61118e-80	0.0313436	0.968655
12	PC(O-18:0/20:4)	PC	11:61695146:G:T	5.52676e-84	1.85807e-06	9.61176e-80	0.0313455	0.968653
12	PC(O-18:0/20:4)	PC	11:61671956:A:G	5.52676e-84	1.85807e-06	9.61181e-80	0.0313457	0.968652
12	PC(O-18:0/20:4)	PC	11:61635427:C:T	5.52676e-84	1.85807e-06	9.61182e-80	0.0313457	0.968652
12	PC(O-18:0/22:6)	PC	11:61557803:C:T	3.7083e-12	2.82151e-06	6.44926e-08	0.0481182	0.951879
12	PC(O-18:1/18:2)	PC	11:61589481:A:G	2.29652e-26	2.969e-06	3.99397e-22	0.0506858	0.949311
12	PC(O-18:1/18:2)	PC	11:61607047:A:G	2.29652e-26	2.969e-06	3.99397e-22	0.0506858	0.949311
12	PC(O-34:2)	PC	11:61580635:C:T	1.65339e-11	2.50648e-06	2.87547e-07	0.0426339	0.957363
12	PC(O-34:4)	PC	11:61624181:C:T	4.02414e-13	5.68341e-06	6.99855e-09	0.0979405	0.902054
12	PC(O-35:4)	PC	11:61551356:C:T	6.77027e-13	3.0205e-06	1.17744e-08	0.0515824	0.948415
12	PC(O-36:5)	PC	11:61623140:C:T	2.29204e-07	8.29663e-06	0.00398618	0.143438	0.852568
12	PC(O-38:5)	PC	11:61607047:A:G	5.43287e-93	2.04849e-06	9.44853e-89	0.0346608	0.965337
12	PC(O-38:5)	PC	11:61755845:A:G	5.43289e-93	2.0485e-06	9.44769e-89	0.0346576	0.96534
12	PC(O-38:5)	PC	11:61671956:A:G	5.43287e-93	2.04849e-06	9.44852e-89	0.0346608	0.965337
12	PC(O-38:5)	PC	11:61641717:G:T	5.43287e-93	2.04849e-06	9.44853e-89	0.0346608	0.965337
12	PC(O-38:5)	PC	11:61604814:A:C	5.43287e-93	2.04849e-06	9.44853e-89	0.0346608	0.965337
12	PC(O-38:5)	PC	11:61586886:C:T	5.43287e-93	2.04849e-06	9.44853e-89	0.0346608	0.965337
12	PC(O-38:5)	PC	11:61567670:G:T	5.43287e-93	2.04849e-06	9.44853e-89	0.0346608	0.965337
12	PC(O-38:5)	PC	11:61351107:A:G	1.0656e-92	2.97622e-06	1.13486e-88	0.0307273	0.96927
12	PC(O-38:5)	PC	11:61695146:G:T	5.43287e-93	2.04849e-06	9.44847e-89	0.0346606	0.965337
12	PC(O-38:5)	PC	11:61557868:C:T	5.43287e-93	2.04849e-06	9.44853e-89	0.0346608	0.965337
12	PC(O-38:5)	PC	11:61521318:A:G	5.43287e-93	2.04849e-06	9.44853e-89	0.0346608	0.965337
12	PC(O-38:5)	PC	11:61712131:C:T	5.43288e-93	2.04849e-06	9.44844e-89	0.0346605	0.965337
12	PC(O-38:5)	PC	11:61594164:C:T	5.43287e-93	2.04849e-06	9.44853e-89	0.0346608	0.965337
12	PC(O-38:5)	PC	11:61635088:G:T	5.43287e-93	2.04849e-06	9.44853e-89	0.0346608	0.965337
12	PC(O-40:5)	PC	11:61641717:G:T	1.54077e-63	1.78685e-06	2.67962e-59	0.0301059	0.969892
12	PC(O-40:5)	PC	11:61671956:A:G	1.54077e-63	1.78685e-06	2.67962e-59	0.0301058	0.969892
12	PC(O-40:5)	PC	11:61567670:G:T	1.54077e-63	1.78685e-06	2.67963e-59	0.0301059	0.969892
12	PC(O-40:5)	PC	11:61524366:A:C	1.54077e-63	1.78685e-06	2.67963e-59	0.0301059	0.969892
12	PC(O-40:5)	PC	11:61557803:C:T	1.54077e-63	1.78685e-06	2.67963e-59	0.0301059	0.969892
12	PC(O-40:5)	PC	11:61712131:C:T	1.54078e-63	1.78685e-06	2.6796e-59	0.0301056	0.969893
12	PC(P-15:0/20:4) (a)	PC	11:61579463:A:G	2.31116e-19	3.08873e-06	4.01943e-15	0.0527702	0.947227
12	PC(P-15:0/20:4) (b)	PC	11:61671956:A:G	2.56362e-24	2.05187e-06	4.45849e-20	0.0347195	0.965278
12	PC(P-15:0/20:4) (b)	PC	11:61597972:A:G	2.56362e-24	2.05187e-06	4.4585e-20	0.0347196	0.965278
2	PC(P-16:0/16:0)	PC	2:27989909:C:T	1.28852e-05	0.000849022	0.000830496	0.053778	0.94453
12	PC(P-16:0/16:0)	PC	11:61600342:A:C	3.56245e-15	3.33477e-06	6.19561e-11	0.0570534	0.942943
8	PC(P-16:0/18:0)	PC	5:169334914:C:T	0.00885631	0.175609	0.00134846	0.02595	0.788236
12	PC(P-16:0/18:0)	PC	11:61604814:A:C	8.62065e-15	1.52788e-06	1.49925e-10	0.0255975	0.974401
12	PC(P-16:0/18:0)	PC	11:61513725:A:G	8.62064e-15	1.52787e-06	1.49928e-10	0.0255981	0.9744
12	PC(P-16:0/18:3)	PC	11:61604782:A:T	1.17319e-08	2.56554e-06	0.000204034	0.0436622	0.956131
12	PC(P-16:0/20:4)	PC	11:61806105:C:T	8.28632e-123	1.67222e-06	1.39142e-118	0.0271067	0.972892
12	PC(P-16:0/20:4)	PC	11:61586886:C:T	8.2031e-123	1.73426e-06	1.42664e-118	0.0291904	0.970808
12	PC(P-16:0/20:4)	PC	11:61639358:C:T	8.2031e-123	1.73426e-06	1.42664e-118	0.0291904	0.970808
12	PC(P-16:0/20:4)	PC	11:61597972:A:G	8.2031e-123	1.73426e-06	1.42664e-118	0.0291904	0.970808
12	PC(P-16:0/20:4)	PC	11:61557868:C:T	8.2031e-123	1.73426e-06	1.42664e-118	0.0291904	0.970808
12	PC(P-16:0/20:4)	PC	11:61524366:A:C	8.2031e-123	1.73426e-06	1.42664e-118	0.0291904	0.970808
12	PC(P-16:0/20:4)	PC	11:61730553:C:T	8.20312e-123	1.73426e-06	1.42656e-118	0.0291888	0.970809
12	PC(P-16:0/20:4)	PC	11:61630133:C:T	8.2031e-123	1.73426e-06	1.42664e-118	0.0291904	0.970808
12	PC(P-16:0/20:4)	PC	11:61511794:C:G	8.2031e-123	1.73426e-06	1.42667e-118	0.029191	0.970807
12	PC(P-16:0/20:4)	PC	11:61621611:A:G	8.2031e-123	1.73426e-06	1.42664e-118	0.0291904	0.970808
12	PC(P-16:0/20:4)	PC	11:61671956:A:G	8.2031e-123	1.73426e-06	1.42663e-118	0.0291904	0.970808
12	PC(P-16:0/20:4)	PC	11:61695146:G:T	8.2031e-123	1.73426e-06	1.42663e-118	0.0291902	0.970808
12	PC(P-16:0/20:4)	PC	11:61560261:C:T	8.2031e-123	1.73426e-06	1.42664e-118	0.0291904	0.970808
12	PC(P-16:0/20:4)	PC	11:61607047:A:G	8.2031e-123	1.73426e-06	1.42664e-118	0.0291904	0.970808
12	PC(P-16:0/20:4)	PC	11:61712242:C:T	8.20311e-123	1.73426e-06	1.42662e-118	0.0291901	0.970808
12	PC(P-16:0/20:4)	PC	11:61557422:A:G	8.2031e-123	1.73426e-06	1.42664e-118	0.0291904	0.970808
12	PC(P-16:0/22:6)	PC	11:61564299:G:T	2.27816e-16	4.91109e-06	3.96204e-12	0.0844953	0.9155
12	PC(P-17:0/20:4) (a)	PC	11:61586886:C:T	5.94851e-84	1.83321e-06	1.03453e-79	0.030913	0.969085
12	PC(P-17:0/20:4) (a)	PC	11:61641717:G:T	5.94851e-84	1.83321e-06	1.03453e-79	0.030913	0.969085
12	PC(P-17:0/20:4) (a)	PC	11:61529656:C:G	5.94851e-84	1.83321e-06	1.03453e-79	0.030913	0.969085
12	PC(P-17:0/20:4) (a)	PC	11:61806105:C:T	5.95507e-84	1.83521e-06	9.99961e-80	0.0298463	0.970152
12	PC(P-17:0/20:4) (a)	PC	11:61585144:A:G	5.94851e-84	1.83321e-06	1.03453e-79	0.030913	0.969085
12	PC(P-17:0/20:4) (a)	PC	11:61671956:A:G	5.94851e-84	1.83321e-06	1.03453e-79	0.030913	0.969085
12	PC(P-17:0/20:4) (a)	PC	11:61712131:C:T	5.94852e-84	1.83321e-06	1.03452e-79	0.0309127	0.969085
12	PC(P-17:0/20:4) (a)	PC	11:61639358:C:T	5.94851e-84	1.83321e-06	1.03453e-79	0.030913	0.969085
12	PC(P-17:0/20:4) (a)	PC	11:61521446:A:C	5.94851e-84	1.83321e-06	1.03453e-79	0.030913	0.969085
12	PC(P-17:0/20:4) (a)	PC	11:61594164:C:T	5.94851e-84	1.83321e-06	1.03453e-79	0.030913	0.969085
12	PC(P-17:0/20:4) (a)	PC	11:61607047:A:G	5.94851e-84	1.83321e-06	1.03453e-79	0.030913	0.969085
12	PC(P-17:0/20:4) (a)	PC	11:61695146:G:T	5.94851e-84	1.83321e-06	1.03452e-79	0.0309128	0.969085
12	PC(P-17:0/20:4) (b)	PC	11:61671956:A:G	5.43288e-93	2.04849e-06	9.44853e-89	0.0346607	0.965337
12	PC(P-17:0/20:4) (b)	PC	11:61641717:G:T	5.43288e-93	2.04849e-06	9.44854e-89	0.0346607	0.965337
12	PC(P-17:0/20:4) (b)	PC	11:61712131:C:T	5.43288e-93	2.04849e-06	9.44845e-89	0.0346604	0.965338
12	PC(P-17:0/20:4) (b)	PC	11:61557422:A:G	5.43288e-93	2.04849e-06	9.44854e-89	0.0346607	0.965337
12	PC(P-17:0/20:4) (b)	PC	11:61695146:G:T	5.43288e-93	2.04849e-06	9.44848e-89	0.0346605	0.965337
12	PC(P-17:0/20:4) (b)	PC	11:61806105:C:T	5.59455e-93	1.79694e-06	9.39424e-89	0.0292029	0.970795
12	PC(P-17:0/20:4) (b)	PC	11:61586886:C:T	5.43288e-93	2.04849e-06	9.44854e-89	0.0346607	0.965337
12	PC(P-17:0/20:4) (b)	PC	11:61629377:C:T	5.43288e-93	2.04849e-06	9.44854e-89	0.0346607	0.965337
12	PC(P-17:0/20:4) (b)	PC	11:61557868:C:T	5.43288e-93	2.04849e-06	9.44854e-89	0.0346607	0.965337
12	PC(P-17:0/20:4) (b)	PC	11:61521446:A:C	5.43288e-93	2.04849e-06	9.44854e-89	0.0346607	0.965337
12	PC(P-17:0/20:4) (b)	PC	11:61604814:A:C	5.43288e-93	2.04849e-06	9.44854e-89	0.0346607	0.965337
12	PC(P-17:0/20:4) (b)	PC	11:61607047:A:G	5.43288e-93	2.04849e-06	9.44854e-89	0.0346607	0.965337
12	PC(P-18:0/20:4)	PC	11:61604814:A:C	2.09198e-112	1.98948e-06	3.63825e-108	0.0336335	0.966365
12	PC(P-18:0/20:4)	PC	11:61529656:C:G	2.09198e-112	1.98948e-06	3.63825e-108	0.0336335	0.966365
12	PC(P-18:0/20:4)	PC	11:61539691:A:G	2.09198e-112	1.98948e-06	3.63825e-108	0.0336335	0.966365
12	PC(P-18:0/20:4)	PC	11:61629377:C:T	2.09198e-112	1.98948e-06	3.63825e-108	0.0336335	0.966365
12	PC(P-18:0/20:4)	PC	11:61671956:A:G	2.09198e-112	1.98948e-06	3.63825e-108	0.0336334	0.966365
12	PC(P-18:0/20:4)	PC	11:61633736:A:G	2.09198e-112	1.98948e-06	3.63825e-108	0.0336335	0.966365
12	PC(P-18:0/20:4)	PC	11:61586886:C:T	2.09198e-112	1.98948e-06	3.63825e-108	0.0336335	0.966365
12	PC(P-18:0/20:4)	PC	11:61607047:A:G	2.09198e-112	1.98948e-06	3.63825e-108	0.0336335	0.966365
12	PC(P-18:0/20:4)	PC	11:61594164:C:T	2.09198e-112	1.98948e-06	3.63825e-108	0.0336335	0.966365
12	PC(P-18:0/20:4)	PC	11:61557422:A:G	2.09198e-112	1.98948e-06	3.63825e-108	0.0336335	0.966365
12	PC(P-18:0/20:4)	PC	11:61585140:A:G	2.09198e-112	1.98948e-06	3.63825e-108	0.0336335	0.966365
12	PC(P-18:0/20:4)	PC	11:61641717:G:T	2.09198e-112	1.98948e-06	3.63825e-108	0.0336334	0.966365
12	PC(P-18:0/20:4)	PC	11:61712242:C:T	2.09198e-112	1.98948e-06	3.63822e-108	0.0336331	0.966365
12	PC(P-18:0/20:4)	PC	11:61557868:C:T	2.09198e-112	1.98948e-06	3.63825e-108	0.0336335	0.966365
12	PC(P-18:0/20:4)	PC	11:61524366:A:C	2.09198e-112	1.98948e-06	3.63825e-108	0.0336335	0.966365
12	PC(P-18:0/20:4)	PC	11:61806105:C:T	2.13598e-112	1.79694e-06	3.58669e-108	0.0292029	0.970795
12	PC(P-18:0/20:4)	PC	11:61695146:G:T	2.09198e-112	1.98948e-06	3.63823e-108	0.0336332	0.966365
12	PC(P-18:0/22:5)	PC	11:61641717:G:T	8.51466e-60	1.67228e-06	1.48082e-55	0.0281115	0.971887
12	PC(P-18:0/22:5)	PC	11:61586886:C:T	8.51466e-60	1.67228e-06	1.48082e-55	0.0281115	0.971887
12	PC(P-18:0/22:5)	PC	11:61671956:A:G	8.51466e-60	1.67228e-06	1.48082e-55	0.0281114	0.971887
12	PC(P-18:0/22:5)	PC	11:61557422:A:G	8.51466e-60	1.67228e-06	1.48082e-55	0.0281115	0.971887
12	PC(P-18:0/22:5)	PC	11:61521318:A:G	8.51466e-60	1.67228e-06	1.48082e-55	0.0281115	0.971887
12	PC(P-18:0/22:5)	PC	11:61604814:A:C	8.51466e-60	1.67228e-06	1.48082e-55	0.0281115	0.971887
12	PC(P-18:0/22:6)	PC	11:61557803:C:T	6.49997e-17	3.73525e-06	1.13044e-12	0.0640253	0.935971
12	PC(P-20:0/20:4)	PC	11:61639358:C:T	2.4494e-181	2.48556e-06	4.25984e-177	0.0422697	0.957728
12	PC(P-20:0/20:4)	PC	11:61611710:C:T	2.4494e-181	2.48556e-06	4.25984e-177	0.0422697	0.957728
12	PC(P-20:0/20:4)	PC	11:61662661:G:T	2.4494e-181	2.48556e-06	4.25984e-177	0.0422696	0.957728
12	PC(P-20:0/20:4)	PC	11:61730234:C:T	2.4494e-181	2.48557e-06	4.25962e-177	0.0422674	0.95773
12	PC(P-20:0/20:4)	PC	11:61695146:G:T	2.4494e-181	2.48556e-06	4.25982e-177	0.0422694	0.957728
12	PC(P-20:0/20:4)	PC	11:61557803:C:T	2.4494e-181	2.48556e-06	4.25984e-177	0.0422697	0.957728
12	PC(P-20:0/20:4)	PC	11:61712242:C:T	2.4494e-181	2.48556e-06	4.2598e-177	0.0422692	0.957728
12	PC(P-20:0/20:4)	PC	11:61607047:A:G	2.4494e-181	2.48556e-06	4.25984e-177	0.0422697	0.957728
12	PC(P-20:0/20:4)	PC	11:61539691:A:G	2.4494e-181	2.48556e-06	4.25984e-177	0.0422697	0.957728
12	PC(P-20:0/20:4)	PC	11:61557868:C:T	2.4494e-181	2.48556e-06	4.25984e-177	0.0422697	0.957728
12	PC(P-20:0/20:4)	PC	11:61437564:C:G	2.44932e-181	2.48548e-06	4.26273e-177	0.042299	0.957699
12	PC(P-20:0/20:4)	PC	11:61521446:A:C	2.4494e-181	2.48556e-06	4.25984e-177	0.0422697	0.957728
12	PC(P-20:0/20:4)	PC	11:61630133:C:T	2.4494e-181	2.48556e-06	4.25984e-177	0.0422697	0.957728
12	PC(P-20:0/20:4)	PC	11:61379646:C:T	2.44928e-181	2.48545e-06	4.26414e-177	0.0423133	0.957684
12	PC(P-20:0/20:4)	PC	11:61586886:C:T	2.4494e-181	2.48556e-06	4.25984e-177	0.0422697	0.957728
12	PC(P-20:0/20:4)	PC	11:61557422:A:G	2.4494e-181	2.48556e-06	4.25984e-177	0.0422697	0.957728
12	PC(P-20:0/20:4)	PC	11:61611913:C:G	2.4494e-181	2.48556e-06	4.25984e-177	0.0422697	0.957728
12	PC(P-20:0/20:4)	PC	11:61726396:A:G	2.4494e-181	2.48557e-06	4.25962e-177	0.0422674	0.95773
12	PC(P-38:5) (a)	PC	11:61607047:A:G	1.99365e-88	1.92352e-06	3.46723e-84	0.0324852	0.967513
12	PC(P-38:5) (a)	PC	11:61557422:A:G	1.99365e-88	1.92352e-06	3.46723e-84	0.0324852	0.967513
12	PC(P-38:5) (a)	PC	11:61604814:A:C	1.99365e-88	1.92352e-06	3.46723e-84	0.0324852	0.967513
12	PC(P-38:5) (a)	PC	11:61671956:A:G	1.99365e-88	1.92352e-06	3.46723e-84	0.0324851	0.967513
12	PC(P-38:5) (a)	PC	11:61586886:C:T	1.99365e-88	1.92352e-06	3.46723e-84	0.0324852	0.967513
12	PC(P-38:5) (a)	PC	11:61529656:C:G	1.99365e-88	1.92352e-06	3.46723e-84	0.0324852	0.967513
12	PC(P-38:5) (a)	PC	11:61629377:C:T	1.99365e-88	1.92352e-06	3.46723e-84	0.0324852	0.967513
12	PC(P-38:5) (a)	PC	11:61557868:C:T	1.99365e-88	1.92352e-06	3.46723e-84	0.0324852	0.967513
12	PC(P-38:5) (a)	PC	11:61806105:C:T	2.02441e-88	1.79694e-06	3.39934e-84	0.029203	0.970795
12	PC(P-38:5) (a)	PC	11:61712242:C:T	1.99365e-88	1.92352e-06	3.4672e-84	0.0324848	0.967513
12	PC(P-38:5) (a)	PC	11:61521621:A:G	1.99365e-88	1.92352e-06	3.46723e-84	0.0324852	0.967513
12	PC(P-38:5) (a)	PC	11:61695146:G:T	1.99365e-88	1.92352e-06	3.46721e-84	0.0324849	0.967513
12	PC(P-38:5) (a)	PC	11:61641717:G:T	1.99365e-88	1.92352e-06	3.46723e-84	0.0324852	0.967513
12	PC(P-38:5) (b)	PC	11:61641717:G:T	1.43975e-63	2.04851e-06	2.50394e-59	0.0346611	0.965337
12	PC(P-38:5) (b)	PC	11:61610750:A:G	1.43975e-63	2.04851e-06	2.50394e-59	0.0346611	0.965337
12	PC(P-38:5) (b)	PC	11:61607457:A:G	1.43975e-63	2.04851e-06	2.50394e-59	0.0346611	0.965337
12	PC(P-38:5) (b)	PC	11:61607047:A:G	1.43975e-63	2.04851e-06	2.50394e-59	0.0346611	0.965337
12	PC(P-38:5) (b)	PC	11:61585140:A:G	1.43975e-63	2.04851e-06	2.50394e-59	0.0346611	0.965337
12	PC(P-38:5) (b)	PC	11:61521446:A:C	1.43975e-63	2.04851e-06	2.50394e-59	0.0346611	0.965337
12	PC(P-38:5) (b)	PC	11:61586886:C:T	1.43975e-63	2.04851e-06	2.50394e-59	0.0346611	0.965337
12	PE(15-MHDA_18:1)	PE	11:61552680:G:T	5.82285e-22	2.73755e-06	1.01268e-17	0.0466566	0.953341
12	PE(15-MHDA_18:2)	PE	11:61569306:C:G	5.91743e-88	2.05548e-06	1.02912e-83	0.0347825	0.965215
12	PE(15-MHDA_18:2)	PE	11:61586886:C:T	5.91743e-88	2.05548e-06	1.02912e-83	0.0347825	0.965215
12	PE(15-MHDA_18:2)	PE	11:61437564:C:G	5.91728e-88	2.05543e-06	1.02983e-83	0.0348069	0.965191
12	PE(15-MHDA_18:2)	PE	11:61607047:A:G	5.91743e-88	2.05548e-06	1.02912e-83	0.0347825	0.965215
12	PE(15-MHDA_18:2)	PE	11:61730234:C:T	5.91744e-88	2.05548e-06	1.02907e-83	0.0347806	0.965217
12	PE(15-MHDA_18:2)	PE	11:61525730:A:G	5.91743e-88	2.05548e-06	1.02912e-83	0.0347825	0.965215
12	PE(15-MHDA_18:2)	PE	11:61639358:C:T	5.91743e-88	2.05548e-06	1.02912e-83	0.0347825	0.965215
12	PE(15-MHDA_18:2)	PE	11:61662661:G:T	5.91743e-88	2.05548e-06	1.02912e-83	0.0347825	0.965215
12	PE(15-MHDA_18:2)	PE	11:61712242:C:T	5.91743e-88	2.05548e-06	1.02911e-83	0.0347821	0.965216
12	PE(15-MHDA_18:2)	PE	11:61594164:C:T	5.91743e-88	2.05548e-06	1.02912e-83	0.0347825	0.965215
15	PE(15-MHDA_18:2)	PE	16:15568332:C:T	0.00350388	0.0497186	0.000797781	0.0103846	0.935595
12	PE(15-MHDA_18:2)	PE	11:61351107:A:G	6.00089e-88	2.08441e-06	6.39092e-84	0.0212201	0.978778
12	PE(15-MHDA_18:2)	PE	11:61604324:A:T	5.91743e-88	2.05548e-06	1.02912e-83	0.0347825	0.965215
12	PE(16:0_16:1)	PE	11:61557803:C:T	5.69436e-21	1.34606e-06	9.90329e-17	0.0224323	0.977566
12	PE(16:0_18:1)	PE	11:61557803:C:T	6.695e-16	3.15052e-06	1.16435e-11	0.0538459	0.946151
12	PE(16:0_18:2)	PE	11:61664757:A:G	3.1918e-75	2.93628e-06	5.55099e-71	0.0501161	0.949881
12	PE(16:0_18:2)	PE	11:61671956:A:G	3.1918e-75	2.93628e-06	5.55099e-71	0.0501161	0.949881
12	PE(16:0_18:2)	PE	11:61594164:C:T	3.1918e-75	2.93628e-06	5.551e-71	0.0501161	0.949881
12	PE(16:0_18:2)	PE	11:61607047:A:G	3.1918e-75	2.93628e-06	5.551e-71	0.0501161	0.949881
12	PE(16:0_18:2)	PE	11:61854361:C:G	8.64178e-74	3.61501e-06	5.5546e-70	0.0222581	0.977738
12	PE(16:0_18:2)	PE	11:61569306:C:G	3.1918e-75	2.93628e-06	5.551e-71	0.0501161	0.949881
12	PE(16:0_18:2)	PE	11:61604324:A:T	3.1918e-75	2.93628e-06	5.551e-71	0.0501161	0.949881
12	PE(16:0_18:2)	PE	11:61521446:A:C	3.1918e-75	2.93628e-06	5.551e-71	0.0501161	0.949881
12	PE(16:0_18:2)	PE	11:61815803:C:T	4.16346e-75	2.78557e-06	6.38217e-71	0.0417419	0.958255
12	PE(16:0_18:2)	PE	11:61557422:A:G	3.1918e-75	2.93628e-06	5.551e-71	0.0501161	0.949881
12	PE(16:0_18:3) (a)	PE	11:61521621:A:G	3.51106e-63	2.59079e-06	6.10623e-59	0.0441016	0.955896
12	PE(16:0_18:3) (a)	PE	11:61569306:C:G	3.51106e-63	2.59079e-06	6.10623e-59	0.0441016	0.955896
12	PE(16:0_18:3) (a)	PE	11:61607047:A:G	3.51106e-63	2.59079e-06	6.10623e-59	0.0441016	0.955896
12	PE(16:0_18:3) (a)	PE	11:61662661:G:T	3.51106e-63	2.59079e-06	6.10623e-59	0.0441016	0.955896
12	PE(16:0_18:3) (a)	PE	11:61604324:A:T	3.51106e-63	2.59079e-06	6.10623e-59	0.0441016	0.955896
12	PE(16:0_18:3) (b)	PE	11:61564299:G:T	6.10023e-19	4.21101e-06	1.06092e-14	0.0723077	0.927688
12	PE(16:0_20:3)	PE	11:61604324:A:T	3.04662e-79	2.03479e-06	5.2985e-75	0.0344223	0.965576
12	PE(16:0_20:3)	PE	11:61586886:C:T	3.04662e-79	2.03479e-06	5.2985e-75	0.0344223	0.965576
12	PE(16:0_20:3)	PE	11:61569306:C:G	3.04662e-79	2.03479e-06	5.2985e-75	0.0344223	0.965576
12	PE(16:0_20:3)	PE	11:61712242:C:T	3.04662e-79	2.03479e-06	5.29845e-75	0.0344219	0.965576
12	PE(16:0_20:3)	PE	11:61607047:A:G	3.04662e-79	2.03479e-06	5.2985e-75	0.0344223	0.965576
12	PE(16:0_20:3)	PE	11:61671956:A:G	3.04662e-79	2.03479e-06	5.29849e-75	0.0344222	0.965576
12	PE(16:0_20:3)	PE	11:61557422:A:G	3.04662e-79	2.03479e-06	5.2985e-75	0.0344223	0.965576
12	PE(16:0_20:3)	PE	11:61664757:A:G	3.04662e-79	2.03479e-06	5.29849e-75	0.0344223	0.965576
12	PE(16:0_20:3)	PE	11:61533797:A:T	3.04662e-79	2.03479e-06	5.2985e-75	0.0344223	0.965576
12	PE(16:1_18:2)	PE	11:61560261:C:T	2.86958e-75	2.87982e-06	4.99061e-71	0.0491332	0.950864
12	PE(16:1_18:2)	PE	11:61712131:C:T	2.86959e-75	2.87982e-06	4.99056e-71	0.0491327	0.950864
12	PE(16:1_18:2)	PE	11:61521621:A:G	2.86958e-75	2.87982e-06	4.99061e-71	0.0491332	0.950864
12	PE(16:1_18:2)	PE	11:61854361:C:G	2.18175e-74	2.73708e-06	1.40234e-70	0.0166095	0.983388
12	PE(16:1_18:2)	PE	11:61557422:A:G	2.86958e-75	2.87982e-06	4.99061e-71	0.0491332	0.950864
12	PE(16:1_18:2)	PE	11:61604324:A:T	2.86958e-75	2.87982e-06	4.99061e-71	0.0491332	0.950864
12	PE(16:1_18:2)	PE	11:61671956:A:G	2.86958e-75	2.87982e-06	4.99061e-71	0.0491331	0.950864
12	PE(16:1_18:2)	PE	11:61815803:C:T	3.63382e-75	2.73508e-06	5.57029e-71	0.0409672	0.95903
12	PE(16:1_18:2)	PE	11:61557826:C:T	2.86958e-75	2.87982e-06	4.99061e-71	0.0491332	0.950864
12	PE(16:1_18:2)	PE	11:61664757:A:G	2.86958e-75	2.87982e-06	4.99061e-71	0.0491332	0.950864
12	PE(16:1_18:2)	PE	11:61586886:C:T	2.86958e-75	2.87982e-06	4.99061e-71	0.0491332	0.950864
12	PE(16:1_18:2)	PE	11:61607047:A:G	2.86958e-75	2.87982e-06	4.99061e-71	0.0491332	0.950864
12	PE(17:0_18:1)	PE	11:61564299:G:T	6.68794e-14	3.11365e-06	1.16313e-09	0.053204	0.946793
12	PE(17:0_18:2)	PE	11:61604324:A:T	4.83763e-67	2.87537e-06	8.41332e-63	0.0490559	0.950941
12	PE(17:0_18:2)	PE	11:61664757:A:G	4.83763e-67	2.87537e-06	8.41332e-63	0.0490558	0.950941
15	PE(17:0_18:2)	PE	16:15556503:C:T	0.00223558	0.0487096	0.000508587	0.0101429	0.938403
12	PE(17:0_18:2)	PE	11:61569306:C:G	4.83763e-67	2.87537e-06	8.41332e-63	0.0490559	0.950941
12	PE(17:0_18:2)	PE	11:61662661:G:T	4.83763e-67	2.87537e-06	8.41332e-63	0.0490558	0.950941
12	PE(17:0_18:2)	PE	11:61607047:A:G	4.83763e-67	2.87537e-06	8.41332e-63	0.0490559	0.950941
12	PE(17:0_18:2)	PE	11:61594164:C:T	4.83763e-67	2.87537e-06	8.41332e-63	0.0490559	0.950941
12	PE(18:0_18:1)	PE	11:61557803:C:T	1.3602e-15	2.73275e-06	2.36559e-11	0.046573	0.953424
12	PE(18:0_18:2)	PE	11:61536583:A:G	1.99089e-79	3.05795e-06	3.46243e-75	0.0522344	0.947763
12	PE(18:0_18:2)	PE	11:61854361:C:G	5.08305e-78	6.78982e-06	3.26718e-74	0.042685	0.957308
12	PE(18:0_18:2)	PE	11:61557422:A:G	1.99089e-79	3.05795e-06	3.46243e-75	0.0522344	0.947763
12	PE(18:0_18:2)	PE	11:61604324:A:T	1.99089e-79	3.05795e-06	3.46243e-75	0.0522344	0.947763
12	PE(18:0_18:2)	PE	11:61594164:C:T	1.99089e-79	3.05795e-06	3.46243e-75	0.0522344	0.947763
12	PE(18:0_18:2)	PE	11:61664757:A:G	1.99089e-79	3.05796e-06	3.46243e-75	0.0522344	0.947763
12	PE(18:0_18:2)	PE	11:61671956:A:G	1.99089e-79	3.05796e-06	3.46243e-75	0.0522343	0.947763
12	PE(18:0_18:2)	PE	11:61322832:C:G	4.27729e-79	2.85643e-06	2.45727e-75	0.0154254	0.984572
12	PE(18:0_18:2)	PE	11:61607047:A:G	1.99089e-79	3.05795e-06	3.46243e-75	0.0522344	0.947763
12	PE(18:0_18:2)	PE	11:61730234:C:T	1.99089e-79	3.05796e-06	3.46225e-75	0.0522316	0.947765
12	PE(18:0_18:2)	PE	11:61557803:C:T	1.99089e-79	3.05795e-06	3.46243e-75	0.0522344	0.947763
12	PE(18:0_18:2)	PE	11:61712242:C:T	1.99089e-79	3.05796e-06	3.4624e-75	0.0522339	0.947763
12	PE(18:0_18:2)	PE	11:61437564:C:G	1.99081e-79	3.05784e-06	3.46475e-75	0.0522701	0.947727
12	PE(18:0_18:2)	PE	11:61586886:C:T	1.99089e-79	3.05795e-06	3.46243e-75	0.0522344	0.947763
12	PE(18:0_18:2)	PE	11:61815803:C:T	2.59485e-79	2.94591e-06	3.97766e-75	0.0442022	0.955795
12	PE(18:0_20:3) (a)	PE	11:61569306:C:G	8.39877e-60	2.06547e-06	1.46066e-55	0.0349564	0.965041
12	PE(18:0_20:3) (a)	PE	11:61351107:A:G	1.51172e-59	2.97545e-06	1.60997e-55	0.0307191	0.969278
12	PE(18:0_20:3) (a)	PE	11:61533797:A:T	8.39877e-60	2.06547e-06	1.46066e-55	0.0349564	0.965041
12	PE(18:0_20:3) (a)	PE	11:61730553:C:T	8.39879e-60	2.06548e-06	1.46059e-55	0.0349545	0.965043
12	PE(18:0_20:3) (a)	PE	11:61671956:A:G	8.39877e-60	2.06547e-06	1.46066e-55	0.0349564	0.965042
12	PE(18:0_20:3) (a)	PE	11:61557422:A:G	8.39877e-60	2.06547e-06	1.46066e-55	0.0349564	0.965041
12	PE(18:0_20:4)	PE	11:61605215:A:G	5.22377e-11	3.36102e-06	9.08487e-07	0.0575104	0.942485
12	PE(18:1_18:1)	PE	11:61557803:C:T	1.61158e-39	2.0352e-06	2.80277e-35	0.0344294	0.965569
12	PE(18:1_18:2)	PE	11:61607047:A:G	1.62358e-92	2.49415e-06	2.82363e-88	0.0424192	0.957578
12	PE(18:1_18:2)	PE	11:61815803:C:T	1.9504e-92	2.17908e-06	2.98977e-88	0.0324356	0.967562
12	PE(18:1_18:2)	PE	11:61712242:C:T	1.62358e-92	2.49415e-06	2.8236e-88	0.0424188	0.957579
12	PE(18:1_18:2)	PE	11:61662661:G:T	1.62358e-92	2.49415e-06	2.82363e-88	0.0424192	0.957578
12	PE(18:1_18:2)	PE	11:61533908:C:T	1.62358e-92	2.49415e-06	2.82363e-88	0.0424192	0.957578
12	PE(18:1_18:2)	PE	11:61604324:A:T	1.62358e-92	2.49415e-06	2.82363e-88	0.0424192	0.957578
12	PE(18:1_18:2)	PE	11:61639358:C:T	1.62358e-92	2.49415e-06	2.82363e-88	0.0424192	0.957578
12	PE(18:1_18:2)	PE	11:61700933:C:G	1.62358e-92	2.49415e-06	2.8236e-88	0.0424188	0.957579
12	PE(18:1_18:2)	PE	11:61594164:C:T	1.62358e-92	2.49415e-06	2.82363e-88	0.0424192	0.957578
12	PE(18:1_18:2)	PE	11:61854361:C:G	4.38456e-88	1.01527e-06	2.81822e-84	0.00553131	0.994468
12	PE(18:1_18:2)	PE	11:61569306:C:G	1.62358e-92	2.49415e-06	2.82363e-88	0.0424192	0.957578
12	PE(18:1_18:2)	PE	11:61641717:G:T	1.62358e-92	2.49415e-06	2.82363e-88	0.0424192	0.957578
12	PE(18:1_18:2)	PE	11:61557422:A:G	1.62358e-92	2.49415e-06	2.82363e-88	0.0424192	0.957578
12	PE(18:1_18:2)	PE	11:61730234:C:T	1.62358e-92	2.49416e-06	2.82348e-88	0.0424169	0.957581
12	PE(18:1_22:6) (a)	PE	11:61549025:A:G	1.49786e-13	3.86041e-06	2.60499e-09	0.0662041	0.933792
12	PE(O-16:0/18:2)	PE	11:61571348:C:G	6.7364e-13	2.18119e-06	1.17155e-08	0.0369709	0.963027
12	PE(O-16:0/20:3)	PE	11:61571348:C:G	1.74187e-26	2.66962e-06	3.02935e-22	0.0454739	0.954523
12	PE(O-16:0/20:3)	PE	11:61624885:C:G	1.74187e-26	2.66962e-06	3.02935e-22	0.0454739	0.954523
12	PE(O-16:0/20:4)	PE	11:61597972:A:G	2.82603e-15	4.24639e-06	4.91486e-11	0.0729236	0.927072
12	PE(O-16:0/22:4)	PE	11:61591636:C:G	3.54572e-08	6.69037e-06	0.000616652	0.115471	0.883905
12	PE(O-18:0/20:4)	PE	11:61521446:A:C	1.25754e-26	2.05017e-06	2.18703e-22	0.03469	0.965308
12	PE(O-18:0/20:4)	PE	11:61557826:C:T	1.25754e-26	2.05017e-06	2.18703e-22	0.03469	0.965308
12	PE(O-18:0/22:5)	PE	11:61581368:A:G	3.26427e-07	2.02192e-06	0.00567702	0.034204	0.960117
12	PE(O-18:1/18:2)	PE	11:61579463:A:G	1.06802e-14	2.65746e-06	1.85743e-10	0.0452622	0.954735
12	PE(O-38:5) (a)	PE	11:61597972:A:G	2.81151e-12	2.66141e-06	4.88962e-08	0.045331	0.954666
12	PE(P-15:0/20:4)	PE	11:61549025:A:G	4.83729e-13	4.17936e-06	8.41273e-09	0.0717567	0.928239
12	PE(P-15:0/20:4) (a)	PE	11:61585144:A:G	4.16395e-08	2.50934e-06	0.00072417	0.0426843	0.956589
12	PE(P-16:0/18:2)	PE	11:61624414:C:T	2.71165e-24	2.63298e-06	4.71594e-20	0.0448362	0.955161
12	PE(P-16:0/18:2)	PE	11:61607047:A:G	2.71165e-24	2.63298e-06	4.71594e-20	0.0448362	0.955161
12	PE(P-16:0/18:2)	PE	11:61639358:C:T	2.71165e-24	2.63298e-06	4.71594e-20	0.0448362	0.955161
12	PE(P-16:0/18:2)	PE	11:61571348:C:G	2.71165e-24	2.63298e-06	4.71594e-20	0.0448362	0.955161
12	PE(P-16:0/18:3)	PE	11:61571348:C:G	6.55873e-16	1.61413e-06	1.14066e-11	0.0270991	0.972899
12	PE(P-16:0/20:4)	PE	11:61430988:A:C	3.55376e-34	2.0433e-06	6.18486e-30	0.0345956	0.965402
12	PE(P-16:0/20:4)	PE	11:61597972:A:G	3.55385e-34	2.04335e-06	6.18064e-30	0.0345714	0.965427
12	PE(P-16:0/22:4)	PE	11:61606642:A:G	8.16081e-18	1.22754e-06	1.41928e-13	0.020369	0.97963
12	PE(P-16:0/22:5) (n3)	PE	11:61573684:C:T	9.30897e-08	2.08529e-06	0.00161896	0.035303	0.963076
12	PE(P-17:0/20:4) (a)	PE	11:61414010:A:C	1.55511e-23	3.75847e-06	2.70679e-19	0.0644837	0.935513
12	PE(P-17:0/20:4) (a)	PE	11:61597972:A:G	1.55519e-23	3.75868e-06	2.7047e-19	0.0644331	0.935563
12	PE(P-17:0/20:4) (b)	PE	11:61597972:A:G	6.14484e-37	1.84914e-06	1.06868e-32	0.0311903	0.968808
12	PE(P-17:0/20:4) (b)	PE	11:61629377:C:T	6.14484e-37	1.84914e-06	1.06868e-32	0.0311903	0.968808
12	PE(P-17:0/20:4) (b)	PE	11:61430988:A:C	6.1447e-37	1.8491e-06	1.06941e-32	0.0312124	0.968786
12	PE(P-18:0/18:2)	PE	11:61622227:C:T	9.74874e-20	5.41204e-06	1.69544e-15	0.0932162	0.906778
12	PE(P-18:0/18:2)	PE	11:61603358:A:T	9.74874e-20	5.41204e-06	1.69544e-15	0.0932162	0.906778
12	PE(P-18:0/20:4)	PE	11:61557826:C:T	5.76081e-43	2.04859e-06	1.00189e-38	0.0346625	0.965335
12	PE(P-18:0/20:4)	PE	11:61430988:A:C	5.76066e-43	2.04854e-06	1.00257e-38	0.0346868	0.965311
12	PE(P-18:0/22:4)	PE	11:61606642:A:G	8.59045e-18	1.14436e-06	1.494e-13	0.018921	0.981078
12	PE(P-18:0/22:5) (n3)	PE	11:61581368:A:G	1.93898e-06	2.15737e-06	0.0337217	0.03659	0.929684
12	PE(P-18:1/18:1)	PE	11:61571348:C:G	6.2776e-09	2.84995e-06	0.000109176	0.0486134	0.951275
12	PE(P-18:1/18:2) (a)	PE	11:61685790:C:G	4.17469e-33	2.24463e-06	7.26034e-29	0.038075	0.961923
12	PE(P-18:1/18:2) (a)	PE	11:61639358:C:T	4.17469e-33	2.24462e-06	7.26038e-29	0.0380753	0.961922
12	PE(P-18:1/18:2) (a)	PE	11:61588305:A:G	4.17469e-33	2.24462e-06	7.26038e-29	0.0380753	0.961922
12	PE(P-18:1/18:2) (a)	PE	11:61607047:A:G	4.17469e-33	2.24462e-06	7.26038e-29	0.0380753	0.961922
12	PE(P-18:1/18:2) (b)	PE	11:61589481:A:G	1.24558e-23	1.51234e-06	2.16623e-19	0.025327	0.974671
12	PE(P-18:1/18:2) (b)	PE	11:61607047:A:G	1.24558e-23	1.51234e-06	2.16623e-19	0.025327	0.974671
12	PE(P-18:1/18:3)	PE	11:61571348:C:G	6.06332e-09	2.37561e-06	0.00010545	0.0403557	0.959536
12	PE(P-18:1/20:3) (a)	PE	11:61586886:C:T	3.61676e-133	2.17391e-06	6.29005e-129	0.0368442	0.963154
12	PE(P-18:1/20:3) (a)	PE	11:61579058:A:G	3.61676e-133	2.17391e-06	6.29005e-129	0.0368442	0.963154
12	PE(P-18:1/20:3) (a)	PE	11:61418816:C:G	3.61665e-133	2.17385e-06	6.29467e-129	0.036872	0.963126
12	PE(P-18:1/20:3) (a)	PE	11:61557422:A:G	3.61676e-133	2.17391e-06	6.29005e-129	0.0368442	0.963154
12	PE(P-18:1/20:3) (a)	PE	11:61624414:C:T	3.61676e-133	2.17391e-06	6.29005e-129	0.0368442	0.963154
12	PE(P-18:1/20:3) (a)	PE	11:61665122:A:G	3.61676e-133	2.17391e-06	6.29005e-129	0.0368442	0.963154
12	PE(P-18:1/20:3) (a)	PE	11:61471678:C:T	3.6167e-133	2.17387e-06	6.29268e-129	0.03686	0.963138
12	PE(P-18:1/20:3) (a)	PE	11:61711475:G:T	3.61676e-133	2.17391e-06	6.28999e-129	0.0368438	0.963154
12	PE(P-18:1/20:3) (a)	PE	11:61571382:A:G	3.61676e-133	2.17391e-06	6.29005e-129	0.0368442	0.963154
12	PE(P-18:1/20:3) (a)	PE	11:61647288:A:G	3.61676e-133	2.17391e-06	6.29005e-129	0.0368442	0.963154
12	PE(P-18:1/20:3) (a)	PE	11:61624885:C:G	3.61676e-133	2.17391e-06	6.29005e-129	0.0368442	0.963154
12	PE(P-18:1/20:3) (a)	PE	11:61527927:C:T	3.61676e-133	2.17391e-06	6.29005e-129	0.0368442	0.963154
12	PE(P-18:1/20:3) (a)	PE	11:61730553:C:T	3.61676e-133	2.17391e-06	6.28972e-129	0.0368422	0.963156
12	PE(P-18:1/20:3) (a)	PE	11:61685790:C:G	3.61676e-133	2.17391e-06	6.29002e-129	0.036844	0.963154
12	PE(P-18:1/20:4) (a)	PE	11:61521621:A:G	3.69834e-34	1.93367e-06	6.43193e-30	0.0326619	0.967336
12	PE(P-18:1/20:4) (a)	PE	11:61597972:A:G	3.69834e-34	1.93367e-06	6.43193e-30	0.0326619	0.967336
12	PE(P-18:1/20:4) (b)	PE	11:61414010:A:C	2.85395e-24	2.11413e-06	4.96753e-20	0.0358339	0.964164
12	PE(P-18:1/20:4) (b)	PE	11:61610750:A:G	2.85404e-24	2.11419e-06	4.96358e-20	0.0358046	0.964193
12	PE(P-18:1/22:4)	PE	11:61581368:A:G	3.21263e-14	1.07409e-06	5.58722e-10	0.0176976	0.982301
12	PE(P-18:1/22:5) (a)	PE	11:61581368:A:G	1.91891e-05	3.31704e-06	0.333726	0.0570788	0.609173
12	PE(P-19:0/20:4) (a)	PE	11:61557826:C:T	4.03544e-22	2.16534e-06	7.0182e-18	0.036695	0.963303
12	PE(P-19:0/20:4) (b)	PE	11:61567670:G:T	4.19557e-46	2.04857e-06	7.29669e-42	0.0346622	0.965336
12	PE(P-19:0/20:4) (b)	PE	11:61557826:C:T	4.19557e-46	2.04857e-06	7.29669e-42	0.0346622	0.965336
12	PE(P-19:0/20:4) (b)	PE	11:61521446:A:C	4.19557e-46	2.04857e-06	7.29669e-42	0.0346622	0.965336
12	PE(P-20:0/20:4)	PE	11:61557868:C:T	6.54207e-93	1.73586e-06	1.13776e-88	0.0292182	0.97078
12	PE(P-20:0/20:4)	PE	11:61662661:G:T	6.54207e-93	1.73586e-06	1.13776e-88	0.0292182	0.97078
12	PE(P-20:0/20:4)	PE	11:61521446:A:C	6.54207e-93	1.73586e-06	1.13776e-88	0.0292182	0.97078
12	PE(P-20:0/20:4)	PE	11:61755845:A:G	6.54209e-93	1.73586e-06	1.13766e-88	0.0292155	0.970783
12	PE(P-20:0/20:4)	PE	11:61586886:C:T	6.54207e-93	1.73586e-06	1.13776e-88	0.0292182	0.97078
12	PE(P-20:0/20:4)	PE	11:61567670:G:T	6.54207e-93	1.73586e-06	1.13776e-88	0.0292182	0.97078
12	PE(P-20:0/20:4)	PE	11:61607047:A:G	6.54207e-93	1.73586e-06	1.13776e-88	0.0292182	0.97078
12	PE(P-20:0/20:4)	PE	11:61639358:C:T	6.54207e-93	1.73586e-06	1.13776e-88	0.0292182	0.97078
12	PE(P-20:0/20:4)	PE	11:61695146:G:T	6.54208e-93	1.73586e-06	1.13775e-88	0.029218	0.97078
12	PE(P-20:0/20:4)	PE	11:61557803:C:T	6.54207e-93	1.73586e-06	1.13776e-88	0.0292182	0.97078
12	PE(P-20:0/20:4)	PE	11:61351107:A:G	1.25887e-92	2.46123e-06	1.34069e-88	0.0252372	0.97476
12	PE(P-20:0/20:4)	PE	11:61611913:C:G	6.54207e-93	1.73586e-06	1.13776e-88	0.0292182	0.97078
12	PE(P-20:0/22:6)	PE	11:61557803:C:T	1.60931e-09	2.57178e-06	2.79882e-05	0.0437707	0.956199
12	PE(P-20:1/20:4)	PE	11:61606642:A:G	4.676e-18	1.9676e-06	8.13223e-14	0.0332526	0.966745
12	PG(34:2)	PG	11:61591636:C:G	8.09652e-10	4.06994e-06	1.4081e-05	0.0698518	0.93013
2	PG(36:2)	PG	2:27934524:C:T	9.60898e-05	0.00663787	0.00617598	0.426075	0.561015
12	PG(36:2)	PG	11:61557803:C:T	5.84898e-12	1.24261e-06	1.01722e-07	0.0206313	0.979367
12	PI(15-MHDA_18:2)/PI(17:0_18:2)	PI	11:61664757:A:G	1.52524e-28	2.47783e-06	2.6526e-24	0.0421351	0.957862
12	PI(15-MHDA_18:2)/PI(17:0_18:2)	PI	11:61557803:C:T	1.52524e-28	2.47783e-06	2.6526e-24	0.0421352	0.957862
18	PI(15-MHDA_20:4)/PI(17:0_20:4)	PI	21:27923508:C:G	0.00238083	0.213425	0.00110597	0.098458	0.68463
12	PI(15-MHDA_20:4)/PI(17:0_20:4)	PI	11:61621611:A:G	2.61808e-26	3.02049e-06	4.55322e-22	0.0515822	0.948415
12	PI(15-MHDA_20:4)/PI(17:0_20:4)	PI	11:61582708:C:T	2.61808e-26	3.02049e-06	4.55322e-22	0.0515822	0.948415
12	PI(16:0_16:1)	PI	11:61557803:C:T	9.00143e-10	2.78076e-06	1.56548e-05	0.0474087	0.952573
12	PI(16:0_20:3) (a)	PI	11:61569306:C:G	1.04133e-83	2.91757e-06	1.81103e-79	0.0497905	0.950207
12	PI(16:0_20:3) (a)	PI	11:61586886:C:T	1.04133e-83	2.91757e-06	1.81103e-79	0.0497905	0.950207
12	PI(16:0_20:3) (a)	PI	11:61671956:A:G	1.04133e-83	2.91758e-06	1.81103e-79	0.0497905	0.950207
12	PI(16:0_20:3) (a)	PI	11:61712131:C:T	1.04134e-83	2.91758e-06	1.81101e-79	0.04979	0.950207
12	PI(16:0_20:3) (a)	PI	11:61525730:A:G	1.04133e-83	2.91757e-06	1.81103e-79	0.0497905	0.950207
12	PI(16:0_20:3) (a)	PI	11:61639335:A:G	1.04133e-83	2.91758e-06	1.81103e-79	0.0497905	0.950207
12	PI(16:0_20:3) (a)	PI	11:61607047:A:G	1.04133e-83	2.91757e-06	1.81103e-79	0.0497905	0.950207
12	PI(16:0_20:3) (a)	PI	11:61639358:C:T	1.04133e-83	2.91758e-06	1.81103e-79	0.0497905	0.950207
12	PI(16:0_20:3) (a)	PI	11:61611710:C:T	1.04133e-83	2.91757e-06	1.81103e-79	0.0497905	0.950207
12	PI(16:0_20:3) (a)	PI	11:61695146:G:T	1.04134e-83	2.91758e-06	1.81102e-79	0.0497902	0.950207
12	PI(16:0_20:3) (a)	PI	11:61557422:A:G	1.04133e-83	2.91757e-06	1.81103e-79	0.0497905	0.950207
12	PI(16:0_20:3) (a)	PI	11:61351107:A:G	1.06227e-83	2.97619e-06	1.13132e-79	0.030727	0.96927
12	PI(16:0_20:3) (b)	PI	11:61581368:A:G	2.08582e-07	4.26233e-06	0.00362754	0.0732048	0.923163
12	PI(16:0_20:4)	PI	11:61582708:C:T	3.04123e-20	7.12846e-06	5.28913e-16	0.123097	0.876896
12	PI(18:0_18:1)	PI	11:61571348:C:G	4.54092e-11	2.27236e-06	7.89731e-07	0.0385581	0.961439
12	PI(18:0_20:2)	PI	11:61639335:A:G	2.77411e-122	2.66589e-06	4.82457e-118	0.045409	0.954588
12	PI(18:0_20:2)	PI	11:61553201:A:G	2.77411e-122	2.66589e-06	4.82457e-118	0.045409	0.954588
12	PI(18:0_20:2)	PI	11:61712131:C:T	2.77411e-122	2.66589e-06	4.82452e-118	0.0454085	0.954589
12	PI(18:0_20:2)	PI	11:61737244:G:T	2.77412e-122	2.6659e-06	4.82428e-118	0.0454062	0.954591
12	PI(18:0_20:2)	PI	11:61579381:G:T	2.77411e-122	2.66589e-06	4.82457e-118	0.045409	0.954588
12	PI(18:0_20:2)	PI	11:61635303:C:T	2.77411e-122	2.66589e-06	4.82457e-118	0.045409	0.954588
12	PI(18:0_20:2)	PI	11:61695146:G:T	2.77411e-122	2.66589e-06	4.82454e-118	0.0454087	0.954589
12	PI(18:0_20:2)	PI	11:61594164:C:T	2.77411e-122	2.66589e-06	4.82457e-118	0.045409	0.954588
12	PI(18:0_20:2)	PI	11:61662661:G:T	2.77411e-122	2.66589e-06	4.82457e-118	0.0454089	0.954588
12	PI(18:0_20:2)	PI	11:61525730:A:G	2.77411e-122	2.66589e-06	4.82457e-118	0.045409	0.954588
12	PI(18:0_20:2)	PI	11:61569830:C:T	2.77411e-122	2.66589e-06	4.82457e-118	0.045409	0.954588
12	PI(18:0_20:2)	PI	11:61607047:A:G	2.77411e-122	2.66589e-06	4.82457e-118	0.045409	0.954588
12	PI(18:0_20:2)	PI	11:61854361:C:G	3.27095e-117	1.01527e-06	2.10244e-113	0.00553131	0.994468
12	PI(18:0_20:2)	PI	11:61611710:C:T	2.77411e-122	2.66589e-06	4.82457e-118	0.045409	0.954588
12	PI(18:0_20:2)	PI	11:61639358:C:T	2.77411e-122	2.66589e-06	4.82457e-118	0.045409	0.954588
12	PI(18:0_20:3) (a)	PI	11:61575158:A:G	1.42331e-167	2.27512e-06	2.47533e-163	0.0386062	0.961391
12	PI(18:0_20:3) (a)	PI	11:61527927:C:T	1.42331e-167	2.27512e-06	2.47534e-163	0.0386062	0.961391
12	PI(18:0_20:3) (a)	PI	11:61509589:C:G	1.42331e-167	2.27512e-06	2.47544e-163	0.038608	0.96139
12	PI(18:0_20:3) (a)	PI	11:61685790:C:G	1.42331e-167	2.27513e-06	2.47532e-163	0.038606	0.961392
12	PI(18:0_20:3) (a)	PI	11:61607047:A:G	1.42331e-167	2.27512e-06	2.47533e-163	0.0386062	0.961391
12	PI(18:0_20:3) (a)	PI	11:61633182:C:T	1.42331e-167	2.27512e-06	2.47533e-163	0.0386062	0.961391
12	PI(18:0_20:3) (a)	PI	11:61372069:C:G	1.42364e-167	2.27566e-06	2.46122e-163	0.0383804	0.961617
12	PI(18:0_20:3) (a)	PI	11:61671956:A:G	1.42331e-167	2.27512e-06	2.47533e-163	0.0386062	0.961392
12	PI(18:0_20:3) (a)	PI	11:61730553:C:T	1.42331e-167	2.27513e-06	2.4752e-163	0.0386041	0.961394
12	PI(18:0_20:3) (a)	PI	11:61611710:C:T	1.42331e-167	2.27512e-06	2.47533e-163	0.0386062	0.961391
12	PI(18:0_20:3) (a)	PI	11:61607457:A:G	1.42331e-167	2.27512e-06	2.47533e-163	0.0386062	0.961391
12	PI(18:0_20:3) (a)	PI	11:61586886:C:T	1.42331e-167	2.27512e-06	2.47533e-163	0.0386062	0.961391
12	PI(18:0_20:3) (a)	PI	11:61854361:C:G	3.31005e-161	1.01527e-06	2.12757e-157	0.00553131	0.994468
12	PI(18:0_20:3) (a)	PI	11:61695146:G:T	1.42331e-167	2.27513e-06	2.47532e-163	0.038606	0.961392
12	PI(18:0_20:3) (a)	PI	11:61639358:C:T	1.42331e-167	2.27512e-06	2.47533e-163	0.0386062	0.961391
12	PI(18:0_20:3) (a)	PI	11:61604324:A:T	1.42331e-167	2.27512e-06	2.47533e-163	0.0386062	0.961391
12	PI(18:0_20:3) (a)	PI	11:61712131:C:T	1.42331e-167	2.27513e-06	2.47531e-163	0.0386058	0.961392
12	PI(18:0_20:3) (b)	PI	11:61636017:A:T	1.78632e-17	3.97179e-06	3.10666e-13	0.0681431	0.931853
12	PI(18:0_20:3) (b)	PI	11:61606642:A:G	1.78632e-17	3.97179e-06	3.10666e-13	0.0681431	0.931853
12	PI(18:0_20:3) (b)	PI	11:61524366:A:C	1.78632e-17	3.97179e-06	3.10666e-13	0.0681431	0.931853
12	PI(18:0_20:4)	PI	11:61607047:A:G	5.63988e-43	2.05122e-06	9.80855e-39	0.0347083	0.96529
12	PI(18:0_20:4)	PI	11:61606642:A:G	5.63988e-43	2.05122e-06	9.80855e-39	0.0347083	0.96529
12	PI(18:0_20:4)	PI	11:61639358:C:T	5.63988e-43	2.05122e-06	9.80855e-39	0.0347083	0.96529
12	PI(18:0_20:4)	PI	11:61524366:A:C	5.63988e-43	2.05122e-06	9.80855e-39	0.0347083	0.96529
12	PI(18:0_22:5) (n6)	PI	11:61605499:A:T	9.8425e-29	2.70436e-06	1.71175e-24	0.0460787	0.953919
12	PI(18:1_18:2)	PI	11:61597972:A:G	9.48406e-24	3.41487e-06	1.64941e-19	0.0584478	0.941549
12	PI(20:0_20:4)	PI	11:61589481:A:G	5.76671e-17	1.70719e-06	1.00291e-12	0.0287191	0.971279
12	PI(34:1)	PI	11:61543961:C:T	2.74861e-08	3.16407e-06	0.000478021	0.0540823	0.945437
12	PI(36:2)	PI	11:61579463:A:G	1.97222e-25	1.3102e-06	3.42997e-21	0.0218081	0.978191
12	PS(36:2)	PS	11:61588305:A:G	1.52719e-08	2.81567e-06	0.000265599	0.0480167	0.951715
12	PS(38:3)	PS	11:61575158:A:G	4.59958e-52	2.4956e-06	7.99932e-48	0.0424444	0.957553
12	PS(38:3)	PS	11:61611710:C:T	4.59958e-52	2.4956e-06	7.99932e-48	0.0424444	0.957553
12	PS(38:3)	PS	11:61639358:C:T	4.59958e-52	2.4956e-06	7.99932e-48	0.0424444	0.957553
12	PS(38:3)	PS	11:61662661:G:T	4.59958e-52	2.4956e-06	7.99932e-48	0.0424444	0.957553
12	SHexCer(d18:1/16:0(OH))	SHexCer	11:61610750:A:G	1.28248e-12	1.84708e-06	2.23041e-08	0.0311546	0.968844
5	SHexCer(d18:1/16:0)	SHexCer	4:47751718:A:T	0.00090601	0.307595	0.000161114	0.054062	0.637276
12	SHexCer(d18:1/16:0)	SHexCer	11:61604814:A:C	9.61573e-11	2.32684e-06	1.67231e-06	0.0395066	0.960489
12	SHexCer(d18:1/24:0(OH))	SHexCer	11:61543499:C:T	2.2368e-08	3.2519e-06	0.000389011	0.0556112	0.943997
12	SHexCer(d18:1/24:0)	SHexCer	11:61609750:C:T	1.27304e-08	2.05006e-06	0.000221399	0.0346884	0.965088
12	SM(34:3)	SM	11:61647427:G:T	2.68278e-09	7.28119e-06	4.66574e-05	0.125756	0.87419
12	SM(37:2)	SM	11:61647427:G:T	1.91553e-07	2.58161e-05	0.00333138	0.44843	0.548213
3	SM(43:2) (b)	SM	3:1865563:A:T	0.0247636	0.287975	0.000818442	0.00884002	0.677603
12	SM(43:2) (c)	SM	11:61557803:C:T	2.26613e-14	2.9225e-06	3.94112e-10	0.0498764	0.950121
12	SM(d17:1/16:0)	SM	11:61508379:A:G	2.83355e-08	2.84099e-06	0.000492818	0.04846	0.951044
12	SM(d17:1/16:0)	SM	11:61600342:A:C	2.83348e-08	2.84252e-06	0.000492783	0.0484843	0.95102
12	SM(d18:0/14:0)	SM	11:61600342:A:C	6.76918e-09	3.93249e-06	0.000117726	0.0674592	0.932419
12	SM(d18:0/16:0)	SM	11:61528306:A:C	2.06933e-15	3.03552e-06	3.59886e-11	0.0518438	0.948153
12	SM(d18:0/16:0)	SM	11:61600342:A:C	2.06933e-15	3.03552e-06	3.59886e-11	0.0518438	0.948153
17	SM(d18:0/22:0)	SM	17:45800177:C:T	0.00159562	0.038354	0.00471081	0.112391	0.842948
12	SM(d18:1/16:0)	SM	11:61604814:A:C	1.37114e-10	2.43003e-06	2.38461e-06	0.0413029	0.958692
12	SM(d18:1/18:0)/SM(d16:1/20:0)	SM	11:61581764:C:T	6.37849e-10	2.0624e-06	1.10931e-05	0.0349029	0.965084
12	SM(d18:1/23:0)/SM(d17:1/24:0)	SM	11:61600342:A:C	4.84769e-08	2.38247e-06	0.000843081	0.0404758	0.958679
12	SM(d18:2/16:0)	SM	11:61564299:G:T	7.41872e-17	3.79349e-06	1.29022e-12	0.0650392	0.934957
12	SM(d18:2/17:0)	SM	11:61508379:A:G	3.69123e-12	4.18069e-06	6.41986e-08	0.0717833	0.928213
12	SM(d18:2/17:0)	SM	11:61624181:C:T	3.69124e-12	4.18071e-06	6.41959e-08	0.0717802	0.928216
12	SM(d18:2/18:0)	SM	11:61537529:G:T	2.24108e-19	2.03646e-06	3.89755e-15	0.0344513	0.965547
12	SM(d18:2/18:0)	SM	11:61581764:C:T	2.24108e-19	2.03646e-06	3.89755e-15	0.0344513	0.965547
12	SM(d18:2/20:0)	SM	11:61581764:C:T	7.29187e-16	1.49451e-06	1.26816e-11	0.0250167	0.974982
12	SM(d18:2/20:0)	SM	11:61641717:G:T	7.29187e-16	1.49451e-06	1.26816e-11	0.0250167	0.974982
12	SM(d18:2/22:0)	SM	11:61581764:C:T	2.33737e-21	3.17793e-06	4.06502e-17	0.0543231	0.945674
12	SM(d18:2/22:0)	SM	11:61641717:G:T	2.33737e-21	3.17793e-06	4.06502e-17	0.0543231	0.945674
12	SM(d18:2/23:0)	SM	11:61641717:G:T	7.67082e-24	3.20485e-06	1.33406e-19	0.0547917	0.945205
12	SM(d18:2/23:0)	SM	11:61508379:A:G	7.6708e-24	3.20485e-06	1.33412e-19	0.0547941	0.945203
12	SM(d18:2/23:0)	SM	11:61600342:A:C	7.67082e-24	3.20485e-06	1.33406e-19	0.0547917	0.945205
12	SM(d18:2/24:0)	SM	11:61600342:A:C	3.97749e-26	2.88704e-06	6.91741e-22	0.0492589	0.950738
12	SM(d18:2/24:0)	SM	11:61641717:G:T	3.97749e-26	2.88704e-06	6.91741e-22	0.0492589	0.950738
12	TG(50:3) [NL-14:1]	TAG	11:61557803:C:T	1.64784e-07	2.46968e-06	0.00286583	0.041996	0.955136
12	TG(54:3) [NL-18:1]	TAG	11:61619829:A:C	8.53159e-12	1.55103e-06	1.48376e-07	0.0260006	0.973998
11	TG(54:4) [NL-18:2]	TAG	10:125330177:A:G	6.35664e-05	0.00250151	0.00623484	0.244611	0.746589
12	TG(56:6) [NL-20:4]	TAG	11:61594164:C:T	2.23115e-138	1.41114e-06	3.88028e-134	0.0235653	0.976433
12	TG(56:6) [NL-20:4]	TAG	11:61797240:C:G	2.2321e-138	1.41174e-06	3.81478e-134	0.0231506	0.976848
12	TG(56:6) [NL-20:4]	TAG	11:61407403:A:C	2.2311e-138	1.41111e-06	3.8836e-134	0.0235863	0.976412
12	TG(56:6) [NL-20:4]	TAG	11:61662661:G:T	2.23115e-138	1.41114e-06	3.88028e-134	0.0235653	0.976433
12	TG(56:6) [NL-20:4]	TAG	11:61712131:C:T	2.23115e-138	1.41114e-06	3.88024e-134	0.0235651	0.976434
12	TG(56:6) [NL-20:4]	TAG	11:61539691:A:G	2.23115e-138	1.41114e-06	3.88028e-134	0.0235653	0.976433
12	TG(56:6) [NL-20:4]	TAG	11:61611033:C:T	2.23115e-138	1.41114e-06	3.88028e-134	0.0235653	0.976433
12	TG(56:6) [NL-20:4]	TAG	11:61524119:A:G	2.23115e-138	1.41114e-06	3.88028e-134	0.0235653	0.976433
12	TG(56:6) [NL-20:4]	TAG	11:61557868:C:T	2.23115e-138	1.41114e-06	3.88028e-134	0.0235653	0.976433
12	TG(56:6) [NL-20:4]	TAG	11:61586886:C:T	2.23115e-138	1.41114e-06	3.88028e-134	0.0235653	0.976433
12	TG(56:6) [NL-20:4]	TAG	11:61557803:C:T	2.23115e-138	1.41114e-06	3.88028e-134	0.0235653	0.976433
12	TG(56:6) [NL-20:4]	TAG	11:61641717:G:T	2.23115e-138	1.41114e-06	3.88028e-134	0.0235653	0.976433
12	TG(56:6) [NL-20:4]	TAG	11:61639358:C:T	2.23115e-138	1.41114e-06	3.88028e-134	0.0235653	0.976433
12	TG(56:6) [NL-20:4]	TAG	11:61607047:A:G	2.23115e-138	1.41114e-06	3.88028e-134	0.0235653	0.976433
12	TG(56:6) [NL-20:4]	TAG	11:61695146:G:T	2.23115e-138	1.41114e-06	3.88026e-134	0.0235652	0.976433
12	TG(56:8) [NL-20:4]	TAG	11:61738545:G:T	3.00921e-127	1.41116e-06	5.23312e-123	0.0235641	0.976435
12	TG(56:8) [NL-20:4]	TAG	11:61557803:C:T	3.00921e-127	1.41116e-06	5.23344e-123	0.0235656	0.976433
12	TG(56:8) [NL-20:4]	TAG	11:61712242:C:T	3.00921e-127	1.41116e-06	5.23339e-123	0.0235653	0.976433
12	TG(56:8) [NL-20:4]	TAG	11:61639358:C:T	3.00921e-127	1.41116e-06	5.23344e-123	0.0235656	0.976433
12	TG(56:8) [NL-20:4]	TAG	11:61664992:C:T	3.00921e-127	1.41116e-06	5.23344e-123	0.0235656	0.976433
12	TG(56:8) [NL-20:4]	TAG	11:61418816:C:G	3.00915e-127	1.41113e-06	5.23733e-123	0.0235838	0.976415
12	TG(56:8) [NL-20:4]	TAG	11:61695146:G:T	3.00921e-127	1.41116e-06	5.2334e-123	0.0235654	0.976433
12	TG(56:8) [NL-20:4]	TAG	11:61609323:A:G	3.00921e-127	1.41116e-06	5.23344e-123	0.0235656	0.976433
12	TG(56:8) [NL-20:4]	TAG	11:61594164:C:T	3.00921e-127	1.41116e-06	5.23344e-123	0.0235656	0.976433
12	TG(56:8) [NL-20:4]	TAG	11:61586886:C:T	3.00921e-127	1.41116e-06	5.23344e-123	0.0235656	0.976433
12	TG(56:8) [NL-20:4]	TAG	11:61539691:A:G	3.00921e-127	1.41116e-06	5.23344e-123	0.0235656	0.976433
12	TG(56:8) [NL-20:4]	TAG	11:61524119:A:G	3.00921e-127	1.41116e-06	5.23344e-123	0.0235656	0.976433
12	TG(56:8) [NL-20:4]	TAG	11:61557868:C:T	3.00921e-127	1.41116e-06	5.23344e-123	0.0235656	0.976433
12	TG(56:8) [NL-20:4]	TAG	11:61641717:G:T	3.00921e-127	1.41116e-06	5.23344e-123	0.0235656	0.976433
12	TG(56:8) [NL-20:4]	TAG	11:61407403:A:C	3.00914e-127	1.41113e-06	5.23792e-123	0.0235866	0.976412
12	TG(56:8) [NL-20:4]	TAG	11:61607047:A:G	3.00921e-127	1.41116e-06	5.23344e-123	0.0235656	0.976433
12	Total Alkenylphosphatidylcholine	PC	11:61509589:C:G	7.16874e-29	2.66001e-06	1.2468e-24	0.0453087	0.954689
12	Total Alkenylphosphatidylcholine	PC	11:61604814:A:C	7.16875e-29	2.66001e-06	1.24675e-24	0.0453067	0.954691
12	Total Alkenylphosphatidylethanolamine	PE	11:61573684:C:T	4.2421e-07	1.8853e-06	0.00737761	0.0318272	0.960793
12	Total Alkylphosphatidylcholine	PC	11:61508379:A:G	5.76142e-33	3.09099e-06	1.00204e-28	0.0528119	0.947185
12	Total Alkylphosphatidylcholine	PC	11:61604814:A:C	5.76143e-33	3.09099e-06	1.00199e-28	0.0528095	0.947187
12	Total Cholesteryl ester	Cholesterols	11:61604814:A:C	4.83716e-15	3.77184e-06	8.41251e-11	0.0646622	0.935334
12	Total Dehydrocholesteryl ester	Chol.esters	11:61549025:A:G	1.56514e-09	2.20202e-06	2.72201e-05	0.0373335	0.962637
12	Total Dihexosylceramide	HexCer	11:61564299:G:T	8.47055e-08	3.01744e-06	0.00147315	0.0515305	0.946993
12	Total free cholesterol	Cholesterols	11:61552680:G:T	1.33967e-31	2.04942e-06	2.32987e-27	0.0346769	0.965321
12	Total free cholesterol	Cholesterols	11:61621611:A:G	1.33967e-31	2.04942e-06	2.32987e-27	0.0346769	0.965321
12	Total GM1 ganglioside	Gangliosides	11:61557803:C:T	1.45511e-08	2.43017e-06	0.000253063	0.0413057	0.958439
12	Total GM3 ganglioside	Gangliosides	11:61610750:A:G	3.63421e-10	5.89264e-07	6.32041e-06	0.00925739	0.990736
12	Total Lysoalkenylphosphatidylcholine	LPC	11:61521621:A:G	1.89141e-36	3.00246e-06	3.28943e-32	0.0512683	0.948729
12	Total Lysoalkenylphosphatidylcholine	LPC	11:61557422:A:G	1.89141e-36	3.00246e-06	3.28943e-32	0.0512683	0.948729
12	Total Lysoalkenylphosphatidylcholine	LPC	11:61604324:A:T	1.89141e-36	3.00246e-06	3.28943e-32	0.0512683	0.948729
12	Total Lysoalkenylphosphatidylcholine	LPC	11:61551356:C:T	1.89141e-36	3.00246e-06	3.28943e-32	0.0512683	0.948729
12	Total Lysoalkylphosphatidylcholine	LPC	11:61617015:C:G	1.59359e-25	3.00968e-06	2.77148e-21	0.051394	0.948603
12	Total Lysoalkylphosphatidylcholine	LPC	11:61551356:C:T	1.59359e-25	3.00968e-06	2.77148e-21	0.051394	0.948603
12	Total Lysoalkylphosphatidylcholine	LPC	11:61521621:A:G	1.59359e-25	3.00968e-06	2.77148e-21	0.0513941	0.948603
12	Total Lysophosphatidylcholine	LPC	11:61551927:A:C	1.4104e-09	3.04275e-06	2.45288e-05	0.0519697	0.948003
12	Total Lysophosphatidylethanolamine	LPE	11:61623140:C:T	8.23495e-09	7.25379e-06	0.000143217	0.125279	0.87457
12	Total Lysophosphatidylinositol	LPI	11:61580635:C:T	5.84496e-09	2.22671e-06	0.000101652	0.0377635	0.962133
12	Total Phosphatidylethanolamine	PE	11:61569306:C:G	3.60237e-15	3.39136e-06	6.26503e-11	0.0580386	0.941958
12	Total Phosphatidylglycerol	PG	11:61591636:C:G	1.27956e-07	3.6357e-06	0.00222534	0.0622944	0.935476
12	Total Sphingomyelin	SM	11:61604814:A:C	9.39409e-11	2.5698e-06	1.63376e-06	0.0437362	0.95626
12	Total Sulfatide	SHexCer	11:61600342:A:C	5.66653e-13	8.36936e-07	9.8549e-09	0.0135691	0.98643
12	Total Sulfatide	SHexCer	11:61513725:A:G	5.66653e-13	8.36936e-07	9.85511e-09	0.0135694	0.98643

## Sheet: TableS5.3
Table S5.3: SNPs implicated in colocalization results (SNP.PP.H4 >0.01 or 95% credible set).
exposure	Clump.SNP	SNP	SNP.PP.H4	Credible set	ENSG Gene ID	Gene location	Gene Symbol
AC(14:1)	3:116018631:C:T	3:116014576:G:T	0.0329515		ENSG00000185565.14	intragenic	LSAMP
AC(14:1)	3:116018631:C:T	3:116015000:C:G	0.0528365	1	ENSG00000185565.14	intragenic	LSAMP
AC(14:1)	3:116018631:C:T	3:115998502:A:G	0.0392888	1	ENSG00000185565.14	intragenic	LSAMP
AC(14:1)	3:116018631:C:T	3:115999939:A:C	0.0360442	1	ENSG00000185565.14	intragenic	LSAMP
AC(14:1)	3:116018631:C:T	3:116017931:C:T	0.0360442	1	ENSG00000185565.14	intragenic	LSAMP
AC(14:1)	3:116018631:C:T	3:116018631:C:T	0.799251	1	ENSG00000185565.14	intragenic	LSAMP
AC(15:0) (b)	2:23899095:C:T	2:24095907:A:G	0.0110362		ENSG00000119778.15	intragenic	ATAD2B
AC(15:0) (b)	2:23899095:C:T	2:23971415:A:C	0.0948401		ENSG00000119778.15	downstream (119)	ATAD2B
AC(15:0) (b)	2:23899095:C:T	2:24036222:A:G	0.0276194		ENSG00000119778.15	intragenic	ATAD2B
AC(15:0) (b)	2:23899095:C:T	2:23910775:C:T	0.0553735		ENSG00000119771.15	intragenic	KLHL29
AC(15:0) (b)	2:23899095:C:T	2:23899095:C:T	0.0382693		ENSG00000119771.15	intragenic	KLHL29
AC(15:0) (b)	2:23899095:C:T	2:23890084:A:C	0.0118141		ENSG00000119771.15	intragenic	KLHL29
AC(15:0) (b)	2:23899095:C:T	2:23900629:C:G	0.0266757		ENSG00000119771.15	intragenic	KLHL29
AC(15:0) (b)	2:23899095:C:T	2:24038595:A:G	0.0105427		ENSG00000119778.15	intragenic	ATAD2B
AC(15:0) (b)	2:23899095:C:T	2:24087857:A:G	0.0118837		ENSG00000119778.15	intragenic	ATAD2B
AC(15:0) (b)	2:23899095:C:T	2:23960194:G:T	0.01393		ENSG00000119778.15	downstream (11340)	ATAD2B
AC(15:0) (b)	2:23899095:C:T	2:24098371:A:G	0.0276194		ENSG00000119778.15	intragenic	ATAD2B
AC(15:0) (b)	2:23899095:C:T	2:24133027:C:T	0.0605604		ENSG00000119778.15	intragenic	ATAD2B
AC(15:0) (b)	2:23899095:C:T	2:24073437:A:T	0.0160468		ENSG00000119778.15	intragenic	ATAD2B
AC(15:0) (b)	2:23899095:C:T	2:23994431:A:G	0.0132581		ENSG00000119778.15	intragenic	ATAD2B
AC(16:0)	2:23898149:A:G	2:23901362:A:C	0.110361		ENSG00000119771.15	intragenic	KLHL29
AC(16:0)	2:23898149:A:G	2:23900629:C:G	0.0263293		ENSG00000119771.15	intragenic	KLHL29
AC(16:0)	2:23898149:A:G	2:24095907:A:G	0.0108928		ENSG00000119778.15	intragenic	ATAD2B
AC(16:0)	2:23898149:A:G	2:24114729:G:T	0.0115357		ENSG00000119778.15	intragenic	ATAD2B
AC(16:0)	2:23898149:A:G	2:24073437:A:T	0.0182713		ENSG00000119778.15	intragenic	ATAD2B
AC(16:0)	2:23898149:A:G	2:23910775:C:T	0.0116304		ENSG00000119771.15	intragenic	KLHL29
AC(16:0)	2:23898149:A:G	2:24045734:C:G	0.0118896		ENSG00000119778.15	intragenic	ATAD2B
AC(16:0)	2:23898149:A:G	2:24087857:A:G	0.0205953		ENSG00000119778.15	intragenic	ATAD2B
AC(16:0)	2:23898149:A:G	2:23899095:C:T	0.0849012		ENSG00000119771.15	intragenic	KLHL29
AC(16:0)	2:23898149:A:G	2:24098371:A:G	0.0478663		ENSG00000119778.15	intragenic	ATAD2B
AC(16:0)	2:23898149:A:G	2:23898149:A:G	0.0247518		ENSG00000119771.15	intragenic	KLHL29
AC(16:0)	2:23898149:A:G	2:24045743:C:T	0.0105813		ENSG00000119778.15	intragenic	ATAD2B
AC(16:0)	2:23898149:A:G	2:24133027:C:T	0.0597738		ENSG00000119778.15	intragenic	ATAD2B
AC(16:0)	2:23898149:A:G	2:23971415:A:C	0.124397		ENSG00000119778.15	downstream (119)	ATAD2B
AC(17:0) (a)	2:23899095:C:T	2:24063243:C:T	0.0102271		ENSG00000119778.15	intragenic	ATAD2B
AC(17:0) (a)	2:23899095:C:T	2:24112559:C:G	0.0102271		ENSG00000119778.15	intragenic	ATAD2B
AC(17:0) (a)	2:23899095:C:T	2:24114729:G:T	0.0151252		ENSG00000119778.15	intragenic	ATAD2B
AC(17:0) (a)	2:23899095:C:T	2:24062818:G:T	0.0113834		ENSG00000119778.15	intragenic	ATAD2B
AC(17:0) (a)	2:23899095:C:T	2:24045743:C:T	0.0138738		ENSG00000119778.15	intragenic	ATAD2B
AC(17:0) (a)	2:23899095:C:T	2:23900629:C:G	0.034522		ENSG00000119771.15	intragenic	KLHL29
AC(17:0) (a)	2:23899095:C:T	2:24073437:A:T	0.0239567		ENSG00000119778.15	intragenic	ATAD2B
AC(17:0) (a)	2:23899095:C:T	2:23971415:A:C	0.163105		ENSG00000119778.15	downstream (119)	ATAD2B
AC(17:0) (a)	2:23899095:C:T	2:24087857:A:G	0.0270039		ENSG00000119778.15	intragenic	ATAD2B
AC(17:0) (a)	2:23899095:C:T	2:24095907:A:G	0.0142823		ENSG00000119778.15	intragenic	ATAD2B
AC(17:0) (a)	2:23899095:C:T	2:24045734:C:G	0.0155893		ENSG00000119778.15	intragenic	ATAD2B
AC(17:0) (a)	2:23899095:C:T	2:24098371:A:G	0.0627607		ENSG00000119778.15	intragenic	ATAD2B
AC(17:0) (a)	2:23899095:C:T	2:24063266:C:T	0.0102271		ENSG00000119778.15	intragenic	ATAD2B
AC(17:0) (a)	2:23899095:C:T	2:24133027:C:T	0.0783733		ENSG00000119778.15	intragenic	ATAD2B
AC(17:0) (b)	2:23898149:A:G	2:24098321:A:C	0.0154256		ENSG00000119778.15	intragenic	ATAD2B
AC(17:0) (b)	2:23898149:A:G	2:24083925:C:T	0.0190543		ENSG00000119778.15	intragenic	ATAD2B
AC(17:0) (b)	2:23898149:A:G	2:24073437:A:T	0.0496511		ENSG00000119778.15	intragenic	ATAD2B
AC(17:0) (b)	2:23898149:A:G	2:24133590:C:T	0.0154256		ENSG00000119778.15	intragenic	ATAD2B
AC(17:0) (b)	2:23898149:A:G	2:24095907:A:G	0.0296007		ENSG00000119778.15	intragenic	ATAD2B
AC(17:0) (b)	2:23898149:A:G	2:24143063:C:T	0.0154256		ENSG00000119778.15	intragenic	ATAD2B
AC(17:0) (b)	2:23898149:A:G	2:24134599:C:T	0.0154256		ENSG00000119778.15	intragenic	ATAD2B
AC(17:0) (b)	2:23898149:A:G	2:24134032:A:G	0.0171391		ENSG00000119778.15	intragenic	ATAD2B
AC(17:0) (b)	2:23898149:A:G	2:24142957:A:G	0.0154256		ENSG00000119778.15	intragenic	ATAD2B
AC(17:0) (b)	2:23898149:A:G	2:23971415:A:C	0.04213		ENSG00000119778.15	downstream (119)	ATAD2B
AC(17:0) (b)	2:23898149:A:G	2:24098371:A:G	0.0162111		ENSG00000119778.15	intragenic	ATAD2B
AC(17:0) (b)	2:23898149:A:G	2:24141912:A:G	0.0154256		ENSG00000119778.15	intragenic	ATAD2B
AC(17:0) (b)	2:23898149:A:G	2:23903633:C:T	0.0111846		ENSG00000119771.15	intragenic	KLHL29
AC(17:0) (b)	2:23898149:A:G	2:23986780:A:G	0.0138916		ENSG00000119778.15	intragenic	ATAD2B
AC(17:0) (b)	2:23898149:A:G	2:24085606:A:G	0.0190543		ENSG00000119778.15	intragenic	ATAD2B
AC(17:0) (b)	2:23898149:A:G	2:24124578:C:T	0.0171391		ENSG00000119778.15	intragenic	ATAD2B
AC(17:0) (b)	2:23898149:A:G	2:24036222:A:G	0.0162111		ENSG00000119778.15	intragenic	ATAD2B
AC(17:0) (b)	2:23898149:A:G	2:24132980:A:G	0.0154256		ENSG00000119778.15	intragenic	ATAD2B
AC(17:0) (b)	2:23898149:A:G	2:24142500:A:G	0.0154256		ENSG00000119778.15	intragenic	ATAD2B
AC(17:0) (b)	2:23898149:A:G	2:24071427:A:G	0.0171391		ENSG00000119778.15	intragenic	ATAD2B
AC(17:0) (b)	2:23898149:A:G	2:24126153:C:T	0.0171391		ENSG00000119778.15	intragenic	ATAD2B
AC(17:0) (b)	2:23898149:A:G	2:23983715:A:G	0.0154256		ENSG00000119778.15	intragenic	ATAD2B
AC(17:0) (b)	2:23898149:A:G	2:24112559:C:G	0.021196		ENSG00000119778.15	intragenic	ATAD2B
AC(17:0) (b)	2:23898149:A:G	2:24132272:C:T	0.0171391		ENSG00000119778.15	intragenic	ATAD2B
AC(17:0) (b)	2:23898149:A:G	2:24143622:A:T	0.0171391		ENSG00000119778.15	intragenic	ATAD2B
AC(17:0) (b)	2:23898149:A:G	2:24126493:A:G	0.0171391		ENSG00000119778.15	intragenic	ATAD2B
AC(17:0) (b)	2:23898149:A:G	2:24137047:A:G	0.0154256		ENSG00000119778.15	intragenic	ATAD2B
AC(17:0) (b)	2:23898149:A:G	2:24133027:C:T	0.162432		ENSG00000119778.15	intragenic	ATAD2B
AC(17:0) (b)	2:23898149:A:G	2:24086944:A:G	0.0123883		ENSG00000119778.15	intragenic	ATAD2B
AC(17:0) (b)	2:23898149:A:G	2:24095285:A:C	0.0154256		ENSG00000119778.15	intragenic	ATAD2B
AC(17:0) (b)	2:23898149:A:G	2:24090435:C:T	0.0154256		ENSG00000119778.15	intragenic	ATAD2B
AC(17:0) (b)	2:23898149:A:G	2:23910775:C:T	0.0114062		ENSG00000119771.15	intragenic	KLHL29
AC(18:1)	2:23899095:C:T	2:24030126:A:T	0.0117422		ENSG00000119778.15	intragenic	ATAD2B
AC(18:1)	2:23899095:C:T	2:23971415:A:C	0.11297		ENSG00000119778.15	downstream (119)	ATAD2B
AC(18:1)	2:23885560:C:T	2:24030126:A:T	0.0122224		ENSG00000119778.15	intragenic	ATAD2B
AC(18:1)	2:23899095:C:T	2:24114729:G:T	0.010476		ENSG00000119778.15	intragenic	ATAD2B
AC(18:1)	2:23885560:C:T	2:24095907:A:G	0.0102968		ENSG00000119778.15	intragenic	ATAD2B
AC(18:1)	2:23885560:C:T	2:24045734:C:G	0.0112391		ENSG00000119778.15	intragenic	ATAD2B
AC(18:1)	2:23885560:C:T	2:24016269:A:C	0.0143029		ENSG00000119778.15	intragenic	ATAD2B
AC(18:1)	2:23899095:C:T	2:24016269:A:C	0.013741		ENSG00000119778.15	intragenic	ATAD2B
AC(18:1)	2:23885560:C:T	2:23995918:C:T	0.0114821		ENSG00000119778.15	intragenic	ATAD2B
AC(18:1)	2:23899095:C:T	2:24098371:A:G	0.0434695		ENSG00000119778.15	intragenic	ATAD2B
AC(18:1)	2:23885560:C:T	2:23880823:A:G	0.0375913		ENSG00000119771.15	intragenic	KLHL29
AC(18:1)	2:23885560:C:T	2:24098371:A:G	0.0452472		ENSG00000119778.15	intragenic	ATAD2B
AC(18:1)	2:23899095:C:T	2:24045734:C:G	0.0107975		ENSG00000119778.15	intragenic	ATAD2B
AC(18:1)	2:23885560:C:T	2:24114729:G:T	0.0109045		ENSG00000119778.15	intragenic	ATAD2B
AC(18:1)	2:23899095:C:T	2:24133027:C:T	0.0542832		ENSG00000119778.15	intragenic	ATAD2B
AC(18:1)	2:23899095:C:T	2:23994431:A:G	0.0208667		ENSG00000119778.15	intragenic	ATAD2B
AC(18:1)	2:23899095:C:T	2:24036222:A:G	0.0434695		ENSG00000119778.15	intragenic	ATAD2B
AC(18:1)	2:23899095:C:T	2:23880823:A:G	0.0361144		ENSG00000119771.15	intragenic	KLHL29
AC(18:1)	2:23885560:C:T	2:23994431:A:G	0.02172		ENSG00000119778.15	intragenic	ATAD2B
AC(18:1)	2:23885560:C:T	2:24038595:A:G	0.0172715		ENSG00000119778.15	intragenic	ATAD2B
AC(18:1)	2:23885560:C:T	2:24087857:A:G	0.0194684		ENSG00000119778.15	intragenic	ATAD2B
AC(18:1)	2:23885560:C:T	2:23971415:A:C	0.11759		ENSG00000119778.15	downstream (119)	ATAD2B
AC(18:1)	2:23899095:C:T	2:23995918:C:T	0.0110309		ENSG00000119778.15	intragenic	ATAD2B
AC(18:1)	2:23899095:C:T	2:24038595:A:G	0.0165929		ENSG00000119778.15	intragenic	ATAD2B
AC(18:1)	2:23899095:C:T	2:24003967:A:G	0.013741		ENSG00000119778.15	intragenic	ATAD2B
AC(18:1)	2:23885560:C:T	2:24045743:C:T	0.0100023		ENSG00000119778.15	intragenic	ATAD2B
AC(18:1)	2:23899095:C:T	2:24073437:A:T	0.0165929		ENSG00000119778.15	intragenic	ATAD2B
AC(18:1)	2:23885560:C:T	2:24036222:A:G	0.0452472		ENSG00000119778.15	intragenic	ATAD2B
AC(18:1)	2:23885560:C:T	2:24003967:A:G	0.0143029		ENSG00000119778.15	intragenic	ATAD2B
AC(18:1)	2:23885560:C:T	2:24133027:C:T	0.0565032		ENSG00000119778.15	intragenic	ATAD2B
AC(18:1)	2:23899095:C:T	2:24087857:A:G	0.0187035		ENSG00000119778.15	intragenic	ATAD2B
AC(18:1)	2:23885560:C:T	2:24073437:A:T	0.0172715		ENSG00000119778.15	intragenic	ATAD2B
AC(18:2)	2:23903541:C:G	2:24133027:C:T	0.0304286		ENSG00000119778.15	intragenic	ATAD2B
AC(18:2)	2:23903541:C:G	2:24036222:A:G	0.024367		ENSG00000119778.15	intragenic	ATAD2B
AC(18:2)	2:23903541:C:G	2:23890084:A:C	0.023978		ENSG00000119771.15	intragenic	KLHL29
AC(18:2)	2:23903541:C:G	2:23971415:A:C	0.0633257		ENSG00000119778.15	downstream (119)	ATAD2B
AC(18:2)	2:23903541:C:G	2:24087857:A:G	0.0104843		ENSG00000119778.15	intragenic	ATAD2B
AC(18:2)	2:23903541:C:G	2:24098371:A:G	0.024367		ENSG00000119778.15	intragenic	ATAD2B
AC(18:2)	2:23903541:C:G	2:23994431:A:G	0.0116969		ENSG00000119778.15	intragenic	ATAD2B
AC(18:2)	2:23903541:C:G	2:23910775:C:T	0.119161		ENSG00000119771.15	intragenic	KLHL29
AC(18:2)	2:23903541:C:G	2:23895901:C:G	0.0487231		ENSG00000119771.15	intragenic	KLHL29
AC(18:2)	2:23903541:C:G	2:23900629:C:G	0.0134033		ENSG00000119771.15	intragenic	KLHL29
CE(14:0)	11:61605499:A:T	11:61604814:A:C	0.0529438	1	ENSG00000134824.14	intragenic	FADS2
CE(14:0)	11:61605499:A:T	11:61600342:A:C	0.0652877	1	ENSG00000134824.14	intragenic	FADS2
CE(14:0)	11:61605499:A:T	11:61610750:A:G	0.110969	1	ENSG00000134824.14	intragenic	FADS2
CE(14:0)	11:61605499:A:T	11:61557803:C:T	0.155994	1	ENSG00000134825.16	intragenic	TMEM258
CE(14:0)	11:61605499:A:T	11:61606642:A:G	0.101755	1	ENSG00000134824.14	intragenic	FADS2
CE(14:0)	11:61605499:A:T	11:61585144:A:G	0.0153168	1	ENSG00000134824.14	intragenic	FADS2
CE(14:0)	11:61605499:A:T	11:61570783:C:T	0.0189539	1	ENSG00000134824.14	intragenic	FADS2
CE(14:0)	11:61605499:A:T	11:61592362:A:G	0.0806003	1	ENSG00000134824.14	intragenic	FADS2
CE(14:0)	11:61605499:A:T	11:61609750:C:T	0.0234812	1	ENSG00000134824.14	intragenic	FADS2
CE(14:0)	11:61605499:A:T	11:61588305:A:G	0.0189539	1	ENSG00000134824.14	intragenic	FADS2
CE(14:0)	11:61605499:A:T	11:61593005:A:G	0.0652877	1	ENSG00000134824.14	intragenic	FADS2
CE(14:0)	11:61605499:A:T	11:61597972:A:G	0.0123503		ENSG00000134824.14	intragenic	FADS2
CE(14:0)	11:61605499:A:T	11:61606683:A:G	0.101755	1	ENSG00000134824.14	intragenic	FADS2
CE(14:0)	11:61605499:A:T	11:61569830:C:T	0.0153168	1	ENSG00000134824.14	intragenic	FADS2
CE(14:0)	11:61605499:A:T	11:61603510:A:C	0.0652877	1	ENSG00000134824.14	intragenic	FADS2
CE(14:0)	11:61605499:A:T	11:61557826:C:T	0.0153168	1	ENSG00000134825.16	intragenic	TMEM258
CE(14:0)	11:61605499:A:T	11:61596633:C:T	0.0284252	1	ENSG00000134824.14	intragenic	FADS2
CE(14:0)	11:61605499:A:T	11:61571478:C:T	0.0189539	1	ENSG00000134824.14	intragenic	FADS2
CE(15:0)	11:61604814:A:C	11:61593005:A:G	0.0963967	1	ENSG00000134824.14	intragenic	FADS2
CE(15:0)	11:61604814:A:C	11:61597972:A:G	0.0182351	1	ENSG00000134824.14	intragenic	FADS2
CE(15:0)	11:61604814:A:C	11:61557803:C:T	0.230324	1	ENSG00000134825.16	intragenic	TMEM258
CE(15:0)	11:61604814:A:C	11:61600342:A:C	0.0963967	1	ENSG00000134824.14	intragenic	FADS2
CE(15:0)	11:61604814:A:C	11:61549025:A:G	0.0157314		ENSG00000124920.14	intragenic	MYRF
CE(15:0)	11:61604814:A:C	11:61604814:A:C	0.0781711	1	ENSG00000134824.14	intragenic	FADS2
CE(15:0)	11:61604814:A:C	11:61588305:A:G	0.185917	1	ENSG00000134824.14	intragenic	FADS2
CE(15:0)	11:61604814:A:C	11:61603510:A:C	0.0963967	1	ENSG00000134824.14	intragenic	FADS2
CE(15:0)	11:61604814:A:C	11:61596633:C:T	0.0419695	1	ENSG00000134824.14	intragenic	FADS2
CE(15:0)	11:61604814:A:C	11:61592362:A:G	0.119006	1	ENSG00000134824.14	intragenic	FADS2
CE(16:0)	11:61536583:A:G	11:61569830:C:T	0.0405397	1	ENSG00000134824.14	intragenic	FADS2
CE(16:0)	11:61536583:A:G	11:61585144:A:G	0.0405397	1	ENSG00000134824.14	intragenic	FADS2
CE(16:0)	11:61712242:C:T	11:61571478:C:T	0.0501663	1	ENSG00000134824.14	intragenic	FADS2
CE(16:0)	11:61641717:G:T	11:61557826:C:T	0.0405397	1	ENSG00000134825.16	intragenic	TMEM258
CE(16:0)	11:61604814:A:C	11:61575158:A:G	0.0263353	1	ENSG00000134824.14	intragenic	FADS2
CE(16:0)	11:61604814:A:C	11:61609750:C:T	0.0621487	1	ENSG00000134824.14	intragenic	FADS2
CE(16:0)	11:61712242:C:T	11:61557803:C:T	0.0621487	1	ENSG00000134825.16	intragenic	TMEM258
CE(16:0)	11:61641717:G:T	11:61600342:A:C	0.0260109	1	ENSG00000134824.14	intragenic	FADS2
CE(16:0)	11:61604814:A:C	11:61571478:C:T	0.0501663	1	ENSG00000134824.14	intragenic	FADS2
CE(16:0)	11:61712242:C:T	11:61606642:A:G	0.0405397	1	ENSG00000134824.14	intragenic	FADS2
CE(16:0)	11:61641717:G:T	11:61579463:A:G	0.0171243	1	ENSG00000134824.14	intragenic	FADS2
CE(16:0)	11:61604814:A:C	11:61557803:C:T	0.0621487	1	ENSG00000134825.16	intragenic	TMEM258
CE(16:0)	11:61712242:C:T	11:61564299:G:T	0.0113247	1	ENSG00000168496.4	intragenic	FEN1
CE(16:0)	11:61604814:A:C	11:61557826:C:T	0.0405397	1	ENSG00000134825.16	intragenic	TMEM258
CE(16:0)	11:61712242:C:T	11:61575158:A:G	0.0263353	1	ENSG00000134824.14	intragenic	FADS2
CE(16:0)	11:61536583:A:G	11:61606642:A:G	0.0405397	1	ENSG00000134824.14	intragenic	FADS2
CE(16:0)	11:61604814:A:C	11:61585144:A:G	0.0405397	1	ENSG00000134824.14	intragenic	FADS2
CE(16:0)	11:61641717:G:T	11:61596633:C:T	0.0113247		ENSG00000134824.14	intragenic	FADS2
CE(16:0)	11:61536583:A:G	11:61575158:A:G	0.0263353	1	ENSG00000134824.14	intragenic	FADS2
CE(16:0)	11:61536583:A:G	11:61557803:C:T	0.0621487	1	ENSG00000134825.16	intragenic	TMEM258
CE(16:0)	11:61536583:A:G	11:61564299:G:T	0.0113247	1	ENSG00000168496.4	intragenic	FEN1
CE(16:0)	11:61712242:C:T	11:61557826:C:T	0.0405397	1	ENSG00000134825.16	intragenic	TMEM258
CE(16:0)	11:61536583:A:G	11:61606683:A:G	0.0405397	1	ENSG00000134824.14	intragenic	FADS2
CE(16:0)	11:61604814:A:C	11:61570783:C:T	0.0501663	1	ENSG00000134824.14	intragenic	FADS2
CE(16:0)	11:61712242:C:T	11:61600342:A:C	0.0260109	1	ENSG00000134824.14	intragenic	FADS2
CE(16:0)	11:61712242:C:T	11:61588305:A:G	0.0501663	1	ENSG00000134824.14	intragenic	FADS2
CE(16:0)	11:61536583:A:G	11:61557826:C:T	0.0405397	1	ENSG00000134825.16	intragenic	TMEM258
CE(16:0)	11:61536583:A:G	11:61603510:A:C	0.0260109	1	ENSG00000134824.14	intragenic	FADS2
CE(16:0)	11:61604814:A:C	11:61600342:A:C	0.0260109	1	ENSG00000134824.14	intragenic	FADS2
CE(16:0)	11:61641717:G:T	11:61557803:C:T	0.0621487	1	ENSG00000134825.16	intragenic	TMEM258
CE(16:0)	11:61536583:A:G	11:61610750:A:G	0.293707	1	ENSG00000134824.14	intragenic	FADS2
CE(16:0)	11:61604814:A:C	11:61610750:A:G	0.293707	1	ENSG00000134824.14	intragenic	FADS2
CE(16:0)	11:61604814:A:C	11:61606683:A:G	0.0405397	1	ENSG00000134824.14	intragenic	FADS2
CE(16:0)	11:61712242:C:T	11:61609750:C:T	0.0621487	1	ENSG00000134824.14	intragenic	FADS2
CE(16:0)	11:61712242:C:T	11:61592362:A:G	0.0321114	1	ENSG00000134824.14	intragenic	FADS2
CE(16:0)	11:61712242:C:T	11:61606683:A:G	0.0405397	1	ENSG00000134824.14	intragenic	FADS2
CE(16:0)	11:61641717:G:T	11:61569830:C:T	0.0405397	1	ENSG00000134824.14	intragenic	FADS2
CE(16:0)	11:61712242:C:T	11:61604814:A:C	0.021093	1	ENSG00000134824.14	intragenic	FADS2
CE(16:0)	11:61536583:A:G	11:61596633:C:T	0.0113247		ENSG00000134824.14	intragenic	FADS2
CE(16:0)	11:61641717:G:T	11:61571478:C:T	0.0501663	1	ENSG00000134824.14	intragenic	FADS2
CE(16:0)	11:61536583:A:G	11:61593005:A:G	0.0260109	1	ENSG00000134824.14	intragenic	FADS2
CE(16:0)	11:61641717:G:T	11:61575158:A:G	0.0263353	1	ENSG00000134824.14	intragenic	FADS2
CE(16:0)	11:61641717:G:T	11:61606683:A:G	0.0405397	1	ENSG00000134824.14	intragenic	FADS2
CE(16:0)	11:61641717:G:T	11:61588305:A:G	0.0501663	1	ENSG00000134824.14	intragenic	FADS2
CE(16:0)	11:61604814:A:C	11:61579463:A:G	0.0171243	1	ENSG00000134824.14	intragenic	FADS2
CE(16:0)	11:61604814:A:C	11:61606642:A:G	0.0405397	1	ENSG00000134824.14	intragenic	FADS2
CE(16:0)	11:61712242:C:T	11:61579463:A:G	0.0171243	1	ENSG00000134824.14	intragenic	FADS2
CE(16:0)	11:61641717:G:T	11:61609750:C:T	0.0621487	1	ENSG00000134824.14	intragenic	FADS2
CE(16:0)	11:61641717:G:T	11:61603510:A:C	0.0260109	1	ENSG00000134824.14	intragenic	FADS2
CE(16:0)	11:61641717:G:T	11:61606642:A:G	0.0405397	1	ENSG00000134824.14	intragenic	FADS2
CE(16:0)	11:61604814:A:C	11:61603510:A:C	0.0260109	1	ENSG00000134824.14	intragenic	FADS2
CE(16:0)	11:61604814:A:C	11:61596633:C:T	0.0113247		ENSG00000134824.14	intragenic	FADS2
CE(16:0)	11:61604814:A:C	11:61592362:A:G	0.0321114	1	ENSG00000134824.14	intragenic	FADS2
CE(16:0)	11:61712242:C:T	11:61596633:C:T	0.0113247		ENSG00000134824.14	intragenic	FADS2
CE(16:0)	11:61536583:A:G	11:61604814:A:C	0.021093	1	ENSG00000134824.14	intragenic	FADS2
CE(16:0)	11:61536583:A:G	11:61571478:C:T	0.0501663	1	ENSG00000134824.14	intragenic	FADS2
CE(16:0)	11:61712242:C:T	11:61569830:C:T	0.0405397	1	ENSG00000134824.14	intragenic	FADS2
CE(16:0)	11:61536583:A:G	11:61579463:A:G	0.0171243	1	ENSG00000134824.14	intragenic	FADS2
CE(16:0)	11:61641717:G:T	11:61610750:A:G	0.293707	1	ENSG00000134824.14	intragenic	FADS2
CE(16:0)	11:61712242:C:T	11:61570783:C:T	0.0501663	1	ENSG00000134824.14	intragenic	FADS2
CE(16:0)	11:61641717:G:T	11:61570783:C:T	0.0501663	1	ENSG00000134824.14	intragenic	FADS2
CE(16:0)	11:61604814:A:C	11:61593005:A:G	0.0260109	1	ENSG00000134824.14	intragenic	FADS2
CE(16:0)	11:61536583:A:G	11:61592362:A:G	0.0321114	1	ENSG00000134824.14	intragenic	FADS2
CE(16:0)	11:61641717:G:T	11:61604814:A:C	0.021093	1	ENSG00000134824.14	intragenic	FADS2
CE(16:0)	11:61712242:C:T	11:61603510:A:C	0.0260109	1	ENSG00000134824.14	intragenic	FADS2
CE(16:0)	11:61712242:C:T	11:61610750:A:G	0.293707	1	ENSG00000134824.14	intragenic	FADS2
CE(16:0)	11:61712242:C:T	11:61585144:A:G	0.0405397	1	ENSG00000134824.14	intragenic	FADS2
CE(16:0)	11:61536583:A:G	11:61609750:C:T	0.0621487	1	ENSG00000134824.14	intragenic	FADS2
CE(16:0)	11:61536583:A:G	11:61570783:C:T	0.0501663	1	ENSG00000134824.14	intragenic	FADS2
CE(16:0)	11:61604814:A:C	11:61569830:C:T	0.0405397	1	ENSG00000134824.14	intragenic	FADS2
CE(16:0)	11:61604814:A:C	11:61604814:A:C	0.021093	1	ENSG00000134824.14	intragenic	FADS2
CE(16:0)	11:61641717:G:T	11:61585144:A:G	0.0405397	1	ENSG00000134824.14	intragenic	FADS2
CE(16:0)	11:61604814:A:C	11:61564299:G:T	0.0113247	1	ENSG00000168496.4	intragenic	FEN1
CE(16:0)	11:61641717:G:T	11:61593005:A:G	0.0260109	1	ENSG00000134824.14	intragenic	FADS2
CE(16:0)	11:61536583:A:G	11:61600342:A:C	0.0260109	1	ENSG00000134824.14	intragenic	FADS2
CE(16:0)	11:61712242:C:T	11:61593005:A:G	0.0260109	1	ENSG00000134824.14	intragenic	FADS2
CE(16:0)	11:61604814:A:C	11:61588305:A:G	0.0501663	1	ENSG00000134824.14	intragenic	FADS2
CE(16:0)	11:61536583:A:G	11:61588305:A:G	0.0501663	1	ENSG00000134824.14	intragenic	FADS2
CE(16:0)	11:61641717:G:T	11:61564299:G:T	0.0113247	1	ENSG00000168496.4	intragenic	FEN1
CE(16:0)	11:61641717:G:T	11:61592362:A:G	0.0321114	1	ENSG00000134824.14	intragenic	FADS2
CE(16:2)	11:61609750:C:T	11:61575158:A:G	0.0246017		ENSG00000134824.14	intragenic	FADS2
CE(16:2)	11:61609750:C:T	11:61579463:A:G	0.015997		ENSG00000134824.14	intragenic	FADS2
CE(16:2)	11:61609750:C:T	11:61604814:A:C	0.0197045		ENSG00000134824.14	intragenic	FADS2
CE(16:2)	11:61609750:C:T	11:61557803:C:T	0.0580575		ENSG00000134825.16	intragenic	TMEM258
CE(16:2)	11:61609750:C:T	11:61557826:C:T	0.037871		ENSG00000134825.16	intragenic	TMEM258
CE(16:2)	11:61609750:C:T	11:61571478:C:T	0.0468639		ENSG00000134824.14	intragenic	FADS2
CE(16:2)	11:61609750:C:T	11:61543499:C:T	0.0305364		ENSG00000124920.14	intragenic	MYRF
CE(16:2)	11:61609750:C:T	11:61609750:C:T	0.0580575		ENSG00000134824.14	intragenic	FADS2
CE(16:2)	11:61609750:C:T	11:61569830:C:T	0.037871		ENSG00000134824.14	intragenic	FADS2
CE(16:2)	11:61609750:C:T	11:61623140:C:T	0.0218571		ENSG00000134824.14	intragenic	FADS2
CE(16:2)	11:61609750:C:T	11:61593005:A:G	0.0242986		ENSG00000134824.14	intragenic	FADS2
CE(16:2)	11:61609750:C:T	11:61585144:A:G	0.037871		ENSG00000134824.14	intragenic	FADS2
CE(16:2)	11:61609750:C:T	11:61603510:A:C	0.0242986		ENSG00000134824.14	intragenic	FADS2
CE(16:2)	11:61609750:C:T	11:61606683:A:G	0.037871		ENSG00000134824.14	intragenic	FADS2
CE(16:2)	11:61609750:C:T	11:61592362:A:G	0.0299976		ENSG00000134824.14	intragenic	FADS2
CE(16:2)	11:61609750:C:T	11:61596633:C:T	0.0105792		ENSG00000134824.14	intragenic	FADS2
CE(16:2)	11:61609750:C:T	11:61588305:A:G	0.0468639		ENSG00000134824.14	intragenic	FADS2
CE(16:2)	11:61609750:C:T	11:61606642:A:G	0.037871		ENSG00000134824.14	intragenic	FADS2
CE(16:2)	11:61609750:C:T	11:61600342:A:C	0.0242986		ENSG00000134824.14	intragenic	FADS2
CE(16:2)	11:61609750:C:T	11:61610750:A:G	0.274372		ENSG00000134824.14	intragenic	FADS2
CE(16:2)	11:61609750:C:T	11:61570783:C:T	0.0468639		ENSG00000134824.14	intragenic	FADS2
CE(17:0)	11:61604814:A:C	11:61600342:A:C	0.020911		ENSG00000134824.14	intragenic	FADS2
CE(17:0)	11:61604814:A:C	11:61575158:A:G	0.0211718		ENSG00000134824.14	intragenic	FADS2
CE(17:0)	11:61604814:A:C	11:61569830:C:T	0.0325912		ENSG00000134824.14	intragenic	FADS2
CE(17:0)	11:61604814:A:C	11:61557803:C:T	0.0499634		ENSG00000134825.16	intragenic	TMEM258
CE(17:0)	11:61604814:A:C	11:61557826:C:T	0.0325912		ENSG00000134825.16	intragenic	TMEM258
CE(17:0)	11:61604814:A:C	11:61565908:C:T	0.0353872		ENSG00000134824.14	intragenic	FADS2
CE(17:0)	11:61604814:A:C	11:61570783:C:T	0.0403303		ENSG00000134824.14	intragenic	FADS2
CE(17:0)	11:61604814:A:C	11:61604814:A:C	0.0169574		ENSG00000134824.14	intragenic	FADS2
CE(17:0)	11:61604814:A:C	11:61606683:A:G	0.0325912		ENSG00000134824.14	intragenic	FADS2
CE(17:0)	11:61604814:A:C	11:61610750:A:G	0.23612		ENSG00000134824.14	intragenic	FADS2
CE(17:0)	11:61604814:A:C	11:61593005:A:G	0.020911		ENSG00000134824.14	intragenic	FADS2
CE(17:0)	11:61604814:A:C	11:61606642:A:G	0.0325912		ENSG00000134824.14	intragenic	FADS2
CE(17:0)	11:61604814:A:C	11:61585144:A:G	0.0325912		ENSG00000134824.14	intragenic	FADS2
CE(17:0)	11:61604814:A:C	11:61579463:A:G	0.0137668		ENSG00000134824.14	intragenic	FADS2
CE(17:0)	11:61604814:A:C	11:61623140:C:T	0.0196718		ENSG00000134824.14	intragenic	FADS2
CE(17:0)	11:61604814:A:C	11:61564299:G:T	0.0443387		ENSG00000168496.4	intragenic	FEN1
CE(17:0)	11:61604814:A:C	11:61588305:A:G	0.0403303		ENSG00000134824.14	intragenic	FADS2
CE(17:0)	11:61604814:A:C	11:61543499:C:T	0.0192645		ENSG00000124920.14	intragenic	MYRF
CE(17:0)	11:61604814:A:C	11:61571478:C:T	0.0403303		ENSG00000134824.14	intragenic	FADS2
CE(17:0)	11:61604814:A:C	11:61592362:A:G	0.0258154		ENSG00000134824.14	intragenic	FADS2
CE(17:0)	11:61604814:A:C	11:61609750:C:T	0.0499634		ENSG00000134824.14	intragenic	FADS2
CE(17:0)	11:61604814:A:C	11:61619829:A:C	0.0456967		ENSG00000134824.14	intragenic	FADS2
CE(17:0)	11:61604814:A:C	11:61603510:A:C	0.020911		ENSG00000134824.14	intragenic	FADS2
CE(18:0)	11:61604814:A:C	11:61588305:A:G	0.0346479	1	ENSG00000134824.14	intragenic	FADS2
CE(18:0)	11:61604814:A:C	11:61564299:G:T	0.0519615	1	ENSG00000168496.4	intragenic	FEN1
CE(18:0)	11:61604814:A:C	11:61575158:A:G	0.0181888	1	ENSG00000134824.14	intragenic	FADS2
CE(18:0)	11:61604814:A:C	11:61569830:C:T	0.0279992	1	ENSG00000134824.14	intragenic	FADS2
CE(18:0)	11:61604814:A:C	11:61571382:A:G	0.0334786	1	ENSG00000134824.14	intragenic	FADS2
CE(18:0)	11:61604814:A:C	11:61609750:C:T	0.0429237	1	ENSG00000134824.14	intragenic	FADS2
CE(18:0)	11:61604814:A:C	11:61606683:A:G	0.0279992	1	ENSG00000134824.14	intragenic	FADS2
CE(18:0)	11:61604814:A:C	11:61557803:C:T	0.0429237	1	ENSG00000134825.16	intragenic	TMEM258
CE(18:0)	11:61604814:A:C	11:61579463:A:G	0.0118271	1	ENSG00000134824.14	intragenic	FADS2
CE(18:0)	11:61604814:A:C	11:61610750:A:G	0.202852	1	ENSG00000134824.14	intragenic	FADS2
CE(18:0)	11:61604814:A:C	11:61579760:C:T	0.0144665	1	ENSG00000134824.14	intragenic	FADS2
CE(18:0)	11:61604814:A:C	11:61606642:A:G	0.0279992	1	ENSG00000134824.14	intragenic	FADS2
CE(18:0)	11:61604814:A:C	11:61603510:A:C	0.0179647	1	ENSG00000134824.14	intragenic	FADS2
CE(18:0)	11:61604814:A:C	11:61604814:A:C	0.0145681	1	ENSG00000134824.14	intragenic	FADS2
CE(18:0)	11:61604814:A:C	11:61543499:C:T	0.0225765	1	ENSG00000124920.14	intragenic	MYRF
CE(18:0)	11:61604814:A:C	11:61570783:C:T	0.0346479	1	ENSG00000134824.14	intragenic	FADS2
CE(18:0)	11:61604814:A:C	11:61571478:C:T	0.0346479	1	ENSG00000134824.14	intragenic	FADS2
CE(18:0)	11:61604814:A:C	11:61565908:C:T	0.041471	1	ENSG00000134824.14	intragenic	FADS2
CE(18:0)	11:61604814:A:C	11:61600342:A:C	0.0179647	1	ENSG00000134824.14	intragenic	FADS2
CE(18:0)	11:61604814:A:C	11:61571348:C:G	0.0411595	1	ENSG00000134824.14	intragenic	FADS2
CE(18:0)	11:61604814:A:C	11:61557826:C:T	0.0279992	1	ENSG00000134825.16	intragenic	TMEM258
CE(18:0)	11:61604814:A:C	11:61589481:A:G	0.0334786	1	ENSG00000134824.14	intragenic	FADS2
CE(18:0)	11:61604814:A:C	11:61582708:C:T	0.0119105	1	ENSG00000134824.14	intragenic	FADS2
CE(18:0)	11:61604814:A:C	11:61593005:A:G	0.0179647	1	ENSG00000134824.14	intragenic	FADS2
CE(18:0)	11:61604814:A:C	11:61592362:A:G	0.0221782	1	ENSG00000134824.14	intragenic	FADS2
CE(18:0)	11:61604814:A:C	11:61567753:A:C	0.0177658	1	ENSG00000134824.14	intragenic	FADS2
CE(18:0)	11:61604814:A:C	11:61581764:C:T	0.0334786	1	ENSG00000134824.14	intragenic	FADS2
CE(18:0)	11:61604814:A:C	11:61585144:A:G	0.0279992	1	ENSG00000134824.14	intragenic	FADS2
CE(18:3)	11:61610750:A:G	11:61603510:A:C	0.0264807	1	ENSG00000134824.14	intragenic	FADS2
CE(18:3)	11:61610750:A:G	11:61593005:A:G	0.0264807	1	ENSG00000134824.14	intragenic	FADS2
CE(18:3)	11:61610750:A:G	11:61596633:C:T	0.0115293		ENSG00000134824.14	intragenic	FADS2
CE(18:3)	11:61641717:G:T	11:61588305:A:G	0.0510724	1	ENSG00000134824.14	intragenic	FADS2
CE(18:3)	11:61610750:A:G	11:61606683:A:G	0.0412719	1	ENSG00000134824.14	intragenic	FADS2
CE(18:3)	11:61610750:A:G	11:61569830:C:T	0.0412719	1	ENSG00000134824.14	intragenic	FADS2
CE(18:3)	11:61633947:C:T	11:61596633:C:T	0.0115293		ENSG00000134824.14	intragenic	FADS2
CE(18:3)	11:61610750:A:G	11:61606642:A:G	0.0412719	1	ENSG00000134824.14	intragenic	FADS2
CE(18:3)	11:61610750:A:G	11:61557826:C:T	0.0412719	1	ENSG00000134825.16	intragenic	TMEM258
CE(18:3)	11:61641717:G:T	11:61593005:A:G	0.0264807	1	ENSG00000134824.14	intragenic	FADS2
CE(18:3)	11:61641717:G:T	11:61585144:A:G	0.0412719	1	ENSG00000134824.14	intragenic	FADS2
CE(18:3)	11:61641717:G:T	11:61604814:A:C	0.021474	1	ENSG00000134824.14	intragenic	FADS2
CE(18:3)	11:61641717:G:T	11:61603510:A:C	0.0264807	1	ENSG00000134824.14	intragenic	FADS2
CE(18:3)	11:61633947:C:T	11:61579463:A:G	0.0174336	1	ENSG00000134824.14	intragenic	FADS2
CE(18:3)	11:61641717:G:T	11:61610750:A:G	0.299012	1	ENSG00000134824.14	intragenic	FADS2
CE(18:3)	11:61641717:G:T	11:61570783:C:T	0.0510724	1	ENSG00000134824.14	intragenic	FADS2
CE(18:3)	11:61610750:A:G	11:61604814:A:C	0.021474	1	ENSG00000134824.14	intragenic	FADS2
CE(18:3)	11:61633947:C:T	11:61569830:C:T	0.0412719	1	ENSG00000134824.14	intragenic	FADS2
CE(18:3)	11:61610750:A:G	11:61579463:A:G	0.0174336	1	ENSG00000134824.14	intragenic	FADS2
CE(18:3)	11:61633947:C:T	11:61557826:C:T	0.0412719	1	ENSG00000134825.16	intragenic	TMEM258
CE(18:3)	11:61641717:G:T	11:61600342:A:C	0.0264807	1	ENSG00000134824.14	intragenic	FADS2
CE(18:3)	11:61633947:C:T	11:61606683:A:G	0.0412719	1	ENSG00000134824.14	intragenic	FADS2
CE(18:3)	11:61610750:A:G	11:61575158:A:G	0.026811	1	ENSG00000134824.14	intragenic	FADS2
CE(18:3)	11:61610750:A:G	11:61588305:A:G	0.0510724	1	ENSG00000134824.14	intragenic	FADS2
CE(18:3)	11:61641717:G:T	11:61606683:A:G	0.0412719	1	ENSG00000134824.14	intragenic	FADS2
CE(18:3)	11:61633947:C:T	11:61603510:A:C	0.0264807	1	ENSG00000134824.14	intragenic	FADS2
CE(18:3)	11:61633947:C:T	11:61575158:A:G	0.026811	1	ENSG00000134824.14	intragenic	FADS2
CE(18:3)	11:61610750:A:G	11:61609750:C:T	0.0632712	1	ENSG00000134824.14	intragenic	FADS2
CE(18:3)	11:61610750:A:G	11:61585144:A:G	0.0412719	1	ENSG00000134824.14	intragenic	FADS2
CE(18:3)	11:61641717:G:T	11:61569830:C:T	0.0412719	1	ENSG00000134824.14	intragenic	FADS2
CE(18:3)	11:61610750:A:G	11:61600342:A:C	0.0264807	1	ENSG00000134824.14	intragenic	FADS2
CE(18:3)	11:61633947:C:T	11:61592362:A:G	0.0326914	1	ENSG00000134824.14	intragenic	FADS2
CE(18:3)	11:61610750:A:G	11:61571478:C:T	0.0510724	1	ENSG00000134824.14	intragenic	FADS2
CE(18:3)	11:61641717:G:T	11:61557803:C:T	0.0632712	1	ENSG00000134825.16	intragenic	TMEM258
CE(18:3)	11:61633947:C:T	11:61600342:A:C	0.0264807	1	ENSG00000134824.14	intragenic	FADS2
CE(18:3)	11:61641717:G:T	11:61592362:A:G	0.0326914	1	ENSG00000134824.14	intragenic	FADS2
CE(18:3)	11:61633947:C:T	11:61606642:A:G	0.0412719	1	ENSG00000134824.14	intragenic	FADS2
CE(18:3)	11:61641717:G:T	11:61575158:A:G	0.026811	1	ENSG00000134824.14	intragenic	FADS2
CE(18:3)	11:61633947:C:T	11:61610750:A:G	0.299012	1	ENSG00000134824.14	intragenic	FADS2
CE(18:3)	11:61633947:C:T	11:61604814:A:C	0.021474	1	ENSG00000134824.14	intragenic	FADS2
CE(18:3)	11:61610750:A:G	11:61592362:A:G	0.0326914	1	ENSG00000134824.14	intragenic	FADS2
CE(18:3)	11:61641717:G:T	11:61571478:C:T	0.0510724	1	ENSG00000134824.14	intragenic	FADS2
CE(18:3)	11:61633947:C:T	11:61588305:A:G	0.0510724	1	ENSG00000134824.14	intragenic	FADS2
CE(18:3)	11:61641717:G:T	11:61606642:A:G	0.0412719	1	ENSG00000134824.14	intragenic	FADS2
CE(18:3)	11:61641717:G:T	11:61579463:A:G	0.0174336	1	ENSG00000134824.14	intragenic	FADS2
CE(18:3)	11:61633947:C:T	11:61609750:C:T	0.0632712	1	ENSG00000134824.14	intragenic	FADS2
CE(18:3)	11:61633947:C:T	11:61570783:C:T	0.0510724	1	ENSG00000134824.14	intragenic	FADS2
CE(18:3)	11:61641717:G:T	11:61609750:C:T	0.0632712	1	ENSG00000134824.14	intragenic	FADS2
CE(18:3)	11:61641717:G:T	11:61557826:C:T	0.0412719	1	ENSG00000134825.16	intragenic	TMEM258
CE(18:3)	11:61610750:A:G	11:61610750:A:G	0.299012	1	ENSG00000134824.14	intragenic	FADS2
CE(18:3)	11:61610750:A:G	11:61570783:C:T	0.0510724	1	ENSG00000134824.14	intragenic	FADS2
CE(18:3)	11:61641717:G:T	11:61596633:C:T	0.0115293		ENSG00000134824.14	intragenic	FADS2
CE(18:3)	11:61633947:C:T	11:61557803:C:T	0.0632712	1	ENSG00000134825.16	intragenic	TMEM258
CE(18:3)	11:61633947:C:T	11:61593005:A:G	0.0264807	1	ENSG00000134824.14	intragenic	FADS2
CE(18:3)	11:61633947:C:T	11:61571478:C:T	0.0510724	1	ENSG00000134824.14	intragenic	FADS2
CE(18:3)	11:61610750:A:G	11:61557803:C:T	0.0632712	1	ENSG00000134825.16	intragenic	TMEM258
CE(18:3)	11:61633947:C:T	11:61585144:A:G	0.0412719	1	ENSG00000134824.14	intragenic	FADS2
CE(20:2)	11:61579463:A:G	11:61571478:C:T	0.166796	1	ENSG00000134824.14	intragenic	FADS2
CE(20:2)	11:61579463:A:G	11:61549025:A:G	0.0141135		ENSG00000124920.14	intragenic	MYRF
CE(20:2)	11:61579463:A:G	11:61579463:A:G	0.0569357	1	ENSG00000134824.14	intragenic	FADS2
CE(20:2)	11:61579463:A:G	11:61557826:C:T	0.134788	1	ENSG00000134825.16	intragenic	TMEM258
CE(20:2)	11:61579463:A:G	11:61570783:C:T	0.166796	1	ENSG00000134824.14	intragenic	FADS2
CE(20:2)	11:61579463:A:G	11:61552680:G:T	0.0253167	1	ENSG00000124920.14	intragenic	MYRF
CE(20:2)	11:61579463:A:G	11:61597972:A:G	0.0163597		ENSG00000134824.14	intragenic	FADS2
CE(20:2)	11:61579463:A:G	11:61593816:C:T	0.0163597	1	ENSG00000134824.14	intragenic	FADS2
CE(20:2)	11:61579463:A:G	11:61588305:A:G	0.166796	1	ENSG00000134824.14	intragenic	FADS2
CE(20:2)	11:61579463:A:G	11:61569830:C:T	0.134788	1	ENSG00000134824.14	intragenic	FADS2
CE(20:2)	11:61579463:A:G	11:61575158:A:G	0.087561	1	ENSG00000134824.14	intragenic	FADS2
CE(20:3)	16:15575906:A:C	16:15557623:A:G	0.27017	1	ENSG00000166780.11	intragenic	BMERB1
CE(20:3)	16:15575906:A:C	16:15558272:A:G	0.27017	1	ENSG00000166780.11	intragenic	BMERB1
CE(20:3)	16:15556396:A:G	16:15558272:A:G	0.27017	1	ENSG00000166780.11	intragenic	BMERB1
CE(20:3)	16:15556396:A:G	16:15557623:A:G	0.27017	1	ENSG00000166780.11	intragenic	BMERB1
CE(20:3)	16:15556396:A:G	16:15556503:C:T	0.419082	1	ENSG00000166780.11	intragenic	BMERB1
CE(20:3)	11:61591636:C:G	11:61556039:A:C	0.975289	1	ENSG00000134825.16	intragenic	TMEM258
CE(20:3)	16:15556396:A:G	16:15587497:C:G	0.0271262		ENSG00000166780.11	intragenic	BMERB1
CE(20:3)	16:15575906:A:C	16:15556503:C:T	0.419082	1	ENSG00000166780.11	intragenic	BMERB1
CE(20:3)	16:15575906:A:C	16:15587497:C:G	0.0271262		ENSG00000166780.11	intragenic	BMERB1
CE(20:3)	11:61630133:C:T	11:61556039:A:C	0.975289	1	ENSG00000134825.16	intragenic	TMEM258
CE(20:3)	11:61556039:A:C	11:61556039:A:C	0.975289	1	ENSG00000134825.16	intragenic	TMEM258
CE(20:4)	11:61810784:A:G	11:61606683:A:G	0.0496056	1	ENSG00000134824.14	intragenic	FADS2
CE(20:4)	11:61639358:C:T	11:61606642:A:G	0.0435074	1	ENSG00000134824.14	intragenic	FADS2
CE(20:4)	11:61399965:C:T	11:61609750:C:T	0.0666983	1	ENSG00000134824.14	intragenic	FADS2
CE(20:4)	11:61604324:A:T	11:61557826:C:T	0.0435074	1	ENSG00000134825.16	intragenic	TMEM258
CE(20:4)	11:61557803:C:T	11:61610750:A:G	0.315208	1	ENSG00000134824.14	intragenic	FADS2
CE(20:4)	11:61521621:A:G	11:61596633:C:T	0.0121537		ENSG00000134824.14	intragenic	FADS2
CE(20:4)	11:61557803:C:T	11:61596633:C:T	0.0121537		ENSG00000134824.14	intragenic	FADS2
CE(20:4)	11:61586886:C:T	11:61603510:A:C	0.027915	1	ENSG00000134824.14	intragenic	FADS2
CE(20:4)	11:61561288:A:G	11:61570783:C:T	0.0538387	1	ENSG00000134824.14	intragenic	FADS2
CE(20:4)	11:61639358:C:T	11:61593005:A:G	0.027915	1	ENSG00000134824.14	intragenic	FADS2
CE(20:4)	11:61399965:C:T	11:61604814:A:C	0.0226372	1	ENSG00000134824.14	intragenic	FADS2
CE(20:4)	11:61810784:A:G	11:61603510:A:C	0.0318277	1	ENSG00000134824.14	intragenic	FADS2
CE(20:4)	11:61641717:G:T	11:61588305:A:G	0.0538387	1	ENSG00000134824.14	intragenic	FADS2
CE(20:4)	11:61529656:C:G	11:61571478:C:T	0.0538387	1	ENSG00000134824.14	intragenic	FADS2
CE(20:4)	11:61557803:C:T	11:61592362:A:G	0.0344622	1	ENSG00000134824.14	intragenic	FADS2
CE(20:4)	11:61607047:A:G	11:61610750:A:G	0.315208	1	ENSG00000134824.14	intragenic	FADS2
CE(20:4)	11:61662661:G:T	11:61557803:C:T	0.0666983	1	ENSG00000134825.16	intragenic	TMEM258
CE(20:4)	11:61561288:A:G	11:61592362:A:G	0.0344622	1	ENSG00000134824.14	intragenic	FADS2
CE(20:4)	11:61351107:A:G	11:61570783:C:T	0.112267	1	ENSG00000134824.14	intragenic	FADS2
CE(20:4)	11:61755845:A:G	11:61606683:A:G	0.0435074	1	ENSG00000134824.14	intragenic	FADS2
CE(20:4)	11:61764082:A:G	11:61571478:C:T	0.0538387	1	ENSG00000134824.14	intragenic	FADS2
CE(20:4)	11:61810784:A:G	11:61606642:A:G	0.0496056	1	ENSG00000134824.14	intragenic	FADS2
CE(20:4)	11:61639335:A:G	11:61604814:A:C	0.0226372	1	ENSG00000134824.14	intragenic	FADS2
CE(20:4)	11:61561288:A:G	11:61588305:A:G	0.0538387	1	ENSG00000134824.14	intragenic	FADS2
CE(20:4)	11:61662661:G:T	11:61557826:C:T	0.0435074	1	ENSG00000134825.16	intragenic	TMEM258
CE(20:4)	11:61639335:A:G	11:61579463:A:G	0.0183779		ENSG00000134824.14	intragenic	FADS2
CE(20:4)	11:61529656:C:G	11:61588305:A:G	0.0538387	1	ENSG00000134824.14	intragenic	FADS2
CE(20:4)	11:61594164:C:T	11:61606642:A:G	0.0435074	1	ENSG00000134824.14	intragenic	FADS2
CE(20:4)	11:61604324:A:T	11:61593005:A:G	0.027915	1	ENSG00000134824.14	intragenic	FADS2
CE(20:4)	11:61557868:C:T	11:61593005:A:G	0.027915	1	ENSG00000134824.14	intragenic	FADS2
CE(20:4)	11:61557422:A:G	11:61603510:A:C	0.027915	1	ENSG00000134824.14	intragenic	FADS2
CE(20:4)	11:61557868:C:T	11:61571478:C:T	0.0538387	1	ENSG00000134824.14	intragenic	FADS2
CE(20:4)	11:61639335:A:G	11:61606683:A:G	0.0435074	1	ENSG00000134824.14	intragenic	FADS2
CE(20:4)	11:61399965:C:T	11:61593005:A:G	0.027915	1	ENSG00000134824.14	intragenic	FADS2
CE(20:4)	11:61755845:A:G	11:61596633:C:T	0.0121537		ENSG00000134824.14	intragenic	FADS2
CE(20:4)	11:61529656:C:G	11:61609750:C:T	0.0666983	1	ENSG00000134824.14	intragenic	FADS2
CE(20:4)	11:61586886:C:T	11:61604814:A:C	0.0226372	1	ENSG00000134824.14	intragenic	FADS2
CE(20:4)	11:61639335:A:G	11:61610750:A:G	0.315208	1	ENSG00000134824.14	intragenic	FADS2
CE(20:4)	11:61810784:A:G	11:61593005:A:G	0.0318277	1	ENSG00000134824.14	intragenic	FADS2
CE(20:4)	11:61586886:C:T	11:61600342:A:C	0.027915	1	ENSG00000134824.14	intragenic	FADS2
CE(20:4)	11:61529656:C:G	11:61579463:A:G	0.0183779		ENSG00000134824.14	intragenic	FADS2
CE(20:4)	11:61604324:A:T	11:61569830:C:T	0.0435074	1	ENSG00000134824.14	intragenic	FADS2
CE(20:4)	11:61561288:A:G	11:61575158:A:G	0.0282632	1	ENSG00000134824.14	intragenic	FADS2
CE(20:4)	11:61529656:C:G	11:61575158:A:G	0.0282632	1	ENSG00000134824.14	intragenic	FADS2
CE(20:4)	11:61561288:A:G	11:61606683:A:G	0.0435074	1	ENSG00000134824.14	intragenic	FADS2
CE(20:4)	11:61662661:G:T	11:61570783:C:T	0.0538387	1	ENSG00000134824.14	intragenic	FADS2
CE(20:4)	11:61639358:C:T	11:61600342:A:C	0.027915	1	ENSG00000134824.14	intragenic	FADS2
CE(20:4)	11:61712242:C:T	11:61592362:A:G	0.0344622	1	ENSG00000134824.14	intragenic	FADS2
CE(20:4)	11:61586886:C:T	11:61569830:C:T	0.0435074	1	ENSG00000134824.14	intragenic	FADS2
CE(20:4)	11:61351107:A:G	11:61575158:A:G	0.0589357	1	ENSG00000134824.14	intragenic	FADS2
CE(20:4)	11:61764082:A:G	11:61570783:C:T	0.0538387	1	ENSG00000134824.14	intragenic	FADS2
CE(20:4)	11:61604324:A:T	11:61603510:A:C	0.027915	1	ENSG00000134824.14	intragenic	FADS2
CE(20:4)	11:61594164:C:T	11:61606683:A:G	0.0435074	1	ENSG00000134824.14	intragenic	FADS2
CE(20:4)	11:61586886:C:T	11:61609750:C:T	0.0666983	1	ENSG00000134824.14	intragenic	FADS2
CE(20:4)	11:61557422:A:G	11:61604814:A:C	0.0226372	1	ENSG00000134824.14	intragenic	FADS2
CE(20:4)	11:61810784:A:G	11:61570783:C:T	0.0613849	1	ENSG00000134824.14	intragenic	FADS2
CE(20:4)	11:61810784:A:G	11:61604814:A:C	0.0258101	1	ENSG00000134824.14	intragenic	FADS2
CE(20:4)	11:61662661:G:T	11:61579463:A:G	0.0183779		ENSG00000134824.14	intragenic	FADS2
CE(20:4)	11:61594164:C:T	11:61596633:C:T	0.0121537		ENSG00000134824.14	intragenic	FADS2
CE(20:4)	11:61639358:C:T	11:61592362:A:G	0.0344622	1	ENSG00000134824.14	intragenic	FADS2
CE(20:4)	11:61639358:C:T	11:61557803:C:T	0.0666983	1	ENSG00000134825.16	intragenic	TMEM258
CE(20:4)	11:61607047:A:G	11:61592362:A:G	0.0344622	1	ENSG00000134824.14	intragenic	FADS2
CE(20:4)	11:61712242:C:T	11:61569830:C:T	0.0435074	1	ENSG00000134824.14	intragenic	FADS2
CE(20:4)	11:61529656:C:G	11:61606683:A:G	0.0435074	1	ENSG00000134824.14	intragenic	FADS2
CE(20:4)	11:61529656:C:G	11:61557826:C:T	0.0435074	1	ENSG00000134825.16	intragenic	TMEM258
CE(20:4)	11:61764082:A:G	11:61596633:C:T	0.0121537		ENSG00000134824.14	intragenic	FADS2
CE(20:4)	11:61639335:A:G	11:61557826:C:T	0.0435074	1	ENSG00000134825.16	intragenic	TMEM258
CE(20:4)	11:61810784:A:G	11:61569830:C:T	0.0496056	1	ENSG00000134824.14	intragenic	FADS2
CE(20:4)	11:61557868:C:T	11:61588305:A:G	0.0538387	1	ENSG00000134824.14	intragenic	FADS2
CE(20:4)	11:61607047:A:G	11:61606683:A:G	0.0435074	1	ENSG00000134824.14	intragenic	FADS2
CE(20:4)	11:61607047:A:G	11:61606642:A:G	0.0435074	1	ENSG00000134824.14	intragenic	FADS2
CE(20:4)	11:61755845:A:G	11:61575158:A:G	0.0282632	1	ENSG00000134824.14	intragenic	FADS2
CE(20:4)	11:61586886:C:T	11:61596633:C:T	0.0121537		ENSG00000134824.14	intragenic	FADS2
CE(20:4)	11:61529656:C:G	11:61596633:C:T	0.0121537		ENSG00000134824.14	intragenic	FADS2
CE(20:4)	11:61764082:A:G	11:61557826:C:T	0.0435074	1	ENSG00000134825.16	intragenic	TMEM258
CE(20:4)	11:61557868:C:T	11:61610750:A:G	0.315208	1	ENSG00000134824.14	intragenic	FADS2
CE(20:4)	11:61607047:A:G	11:61593005:A:G	0.027915	1	ENSG00000134824.14	intragenic	FADS2
CE(20:4)	11:61399965:C:T	11:61569830:C:T	0.0435074	1	ENSG00000134824.14	intragenic	FADS2
CE(20:4)	11:61557422:A:G	11:61609750:C:T	0.0666983	1	ENSG00000134824.14	intragenic	FADS2
CE(20:4)	11:61764082:A:G	11:61557803:C:T	0.0666983	1	ENSG00000134825.16	intragenic	TMEM258
CE(20:4)	11:61604324:A:T	11:61571478:C:T	0.0538387	1	ENSG00000134824.14	intragenic	FADS2
CE(20:4)	11:61641717:G:T	11:61570783:C:T	0.0538387	1	ENSG00000134824.14	intragenic	FADS2
CE(20:4)	11:61639335:A:G	11:61588305:A:G	0.0538387	1	ENSG00000134824.14	intragenic	FADS2
CE(20:4)	11:61604324:A:T	11:61604814:A:C	0.0226372	1	ENSG00000134824.14	intragenic	FADS2
CE(20:4)	11:61557868:C:T	11:61604814:A:C	0.0226372	1	ENSG00000134824.14	intragenic	FADS2
CE(20:4)	11:61594164:C:T	11:61575158:A:G	0.0282632	1	ENSG00000134824.14	intragenic	FADS2
CE(20:4)	11:61399965:C:T	11:61570783:C:T	0.0538387	1	ENSG00000134824.14	intragenic	FADS2
CE(20:4)	11:61695146:G:T	11:61592362:A:G	0.0344622	1	ENSG00000134824.14	intragenic	FADS2
CE(20:4)	11:61521621:A:G	11:61557803:C:T	0.0666983	1	ENSG00000134825.16	intragenic	TMEM258
CE(20:4)	11:61586886:C:T	11:61575158:A:G	0.0282632	1	ENSG00000134824.14	intragenic	FADS2
CE(20:4)	11:61607047:A:G	11:61600342:A:C	0.027915	1	ENSG00000134824.14	intragenic	FADS2
CE(20:4)	11:61594164:C:T	11:61569830:C:T	0.0435074	1	ENSG00000134824.14	intragenic	FADS2
CE(20:4)	11:61521621:A:G	11:61575158:A:G	0.0282632	1	ENSG00000134824.14	intragenic	FADS2
CE(20:4)	11:61755845:A:G	11:61579463:A:G	0.0183779		ENSG00000134824.14	intragenic	FADS2
CE(20:4)	11:61586886:C:T	11:61610750:A:G	0.315208	1	ENSG00000134824.14	intragenic	FADS2
CE(20:4)	11:61662661:G:T	11:61610750:A:G	0.315208	1	ENSG00000134824.14	intragenic	FADS2
CE(20:4)	11:61521621:A:G	11:61579463:A:G	0.0183779		ENSG00000134824.14	intragenic	FADS2
CE(20:4)	11:61604324:A:T	11:61592362:A:G	0.0344622	1	ENSG00000134824.14	intragenic	FADS2
CE(20:4)	11:61557422:A:G	11:61557826:C:T	0.0435074	1	ENSG00000134825.16	intragenic	TMEM258
CE(20:4)	11:61557422:A:G	11:61571478:C:T	0.0538387	1	ENSG00000134824.14	intragenic	FADS2
CE(20:4)	11:61695146:G:T	11:61579463:A:G	0.0183779		ENSG00000134824.14	intragenic	FADS2
CE(20:4)	11:61810784:A:G	11:61610750:A:G	0.359388	1	ENSG00000134824.14	intragenic	FADS2
CE(20:4)	11:61639335:A:G	11:61603510:A:C	0.027915	1	ENSG00000134824.14	intragenic	FADS2
CE(20:4)	11:61607047:A:G	11:61588305:A:G	0.0538387	1	ENSG00000134824.14	intragenic	FADS2
CE(20:4)	11:61557422:A:G	11:61579463:A:G	0.0183779		ENSG00000134824.14	intragenic	FADS2
CE(20:4)	11:61695146:G:T	11:61603510:A:C	0.027915	1	ENSG00000134824.14	intragenic	FADS2
CE(20:4)	11:61639358:C:T	11:61569830:C:T	0.0435074	1	ENSG00000134824.14	intragenic	FADS2
CE(20:4)	11:61764082:A:G	11:61575158:A:G	0.0282632	1	ENSG00000134824.14	intragenic	FADS2
CE(20:4)	11:61521621:A:G	11:61606642:A:G	0.0435074	1	ENSG00000134824.14	intragenic	FADS2
CE(20:4)	11:61521621:A:G	11:61606683:A:G	0.0435074	1	ENSG00000134824.14	intragenic	FADS2
CE(20:4)	11:61639358:C:T	11:61604814:A:C	0.0226372	1	ENSG00000134824.14	intragenic	FADS2
CE(20:4)	11:61521621:A:G	11:61571478:C:T	0.0538387	1	ENSG00000134824.14	intragenic	FADS2
CE(20:4)	11:61662661:G:T	11:61592362:A:G	0.0344622	1	ENSG00000134824.14	intragenic	FADS2
CE(20:4)	11:61712242:C:T	11:61557803:C:T	0.0666983	1	ENSG00000134825.16	intragenic	TMEM258
CE(20:4)	11:61607047:A:G	11:61609750:C:T	0.0666983	1	ENSG00000134824.14	intragenic	FADS2
CE(20:4)	11:61607047:A:G	11:61603510:A:C	0.027915	1	ENSG00000134824.14	intragenic	FADS2
CE(20:4)	11:61557868:C:T	11:61596633:C:T	0.0121537		ENSG00000134824.14	intragenic	FADS2
CE(20:4)	11:61639335:A:G	11:61570783:C:T	0.0538387	1	ENSG00000134824.14	intragenic	FADS2
CE(20:4)	11:61641717:G:T	11:61569830:C:T	0.0435074	1	ENSG00000134824.14	intragenic	FADS2
CE(20:4)	11:61604324:A:T	11:61557803:C:T	0.0666983	1	ENSG00000134825.16	intragenic	TMEM258
CE(20:4)	11:61557422:A:G	11:61600342:A:C	0.027915	1	ENSG00000134824.14	intragenic	FADS2
CE(20:4)	11:61594164:C:T	11:61579463:A:G	0.0183779		ENSG00000134824.14	intragenic	FADS2
CE(20:4)	11:61639335:A:G	11:61571478:C:T	0.0538387	1	ENSG00000134824.14	intragenic	FADS2
CE(20:4)	11:61399965:C:T	11:61596633:C:T	0.0121537		ENSG00000134824.14	intragenic	FADS2
CE(20:4)	11:61586886:C:T	11:61570783:C:T	0.0538387	1	ENSG00000134824.14	intragenic	FADS2
CE(20:4)	11:61764082:A:G	11:61609750:C:T	0.0666983	1	ENSG00000134824.14	intragenic	FADS2
CE(20:4)	11:61561288:A:G	11:61579463:A:G	0.0183779		ENSG00000134824.14	intragenic	FADS2
CE(20:4)	11:61557422:A:G	11:61610750:A:G	0.315208	1	ENSG00000134824.14	intragenic	FADS2
CE(20:4)	11:61557422:A:G	11:61569830:C:T	0.0435074	1	ENSG00000134824.14	intragenic	FADS2
CE(20:4)	11:61641717:G:T	11:61557803:C:T	0.0666983	1	ENSG00000134825.16	intragenic	TMEM258
CE(20:4)	11:61764082:A:G	11:61606683:A:G	0.0435074	1	ENSG00000134824.14	intragenic	FADS2
CE(20:4)	11:61557803:C:T	11:61593005:A:G	0.027915	1	ENSG00000134824.14	intragenic	FADS2
CE(20:4)	11:61695146:G:T	11:61557803:C:T	0.0666983	1	ENSG00000134825.16	intragenic	TMEM258
CE(20:4)	11:61641717:G:T	11:61606642:A:G	0.0435074	1	ENSG00000134824.14	intragenic	FADS2
CE(20:4)	11:61557868:C:T	11:61557826:C:T	0.0435074	1	ENSG00000134825.16	intragenic	TMEM258
CE(20:4)	11:61594164:C:T	11:61557803:C:T	0.0666983	1	ENSG00000134825.16	intragenic	TMEM258
CE(20:4)	11:61561288:A:G	11:61571478:C:T	0.0538387	1	ENSG00000134824.14	intragenic	FADS2
CE(20:4)	11:61695146:G:T	11:61606642:A:G	0.0435074	1	ENSG00000134824.14	intragenic	FADS2
CE(20:4)	11:61755845:A:G	11:61604814:A:C	0.0226372	1	ENSG00000134824.14	intragenic	FADS2
CE(20:4)	11:61561288:A:G	11:61600342:A:C	0.027915	1	ENSG00000134824.14	intragenic	FADS2
CE(20:4)	11:61695146:G:T	11:61571478:C:T	0.0538387	1	ENSG00000134824.14	intragenic	FADS2
CE(20:4)	11:61712242:C:T	11:61596633:C:T	0.0121537		ENSG00000134824.14	intragenic	FADS2
CE(20:4)	11:61351107:A:G	11:61596633:C:T	0.0253436	1	ENSG00000134824.14	intragenic	FADS2
CE(20:4)	11:61641717:G:T	11:61600342:A:C	0.027915	1	ENSG00000134824.14	intragenic	FADS2
CE(20:4)	11:61641717:G:T	11:61609750:C:T	0.0666983	1	ENSG00000134824.14	intragenic	FADS2
CE(20:4)	11:61521621:A:G	11:61569830:C:T	0.0435074	1	ENSG00000134824.14	intragenic	FADS2
CE(20:4)	11:61561288:A:G	11:61596633:C:T	0.0121537		ENSG00000134824.14	intragenic	FADS2
CE(20:4)	11:61695146:G:T	11:61588305:A:G	0.0538387	1	ENSG00000134824.14	intragenic	FADS2
CE(20:4)	11:61557868:C:T	11:61570783:C:T	0.0538387	1	ENSG00000134824.14	intragenic	FADS2
CE(20:4)	11:61712242:C:T	11:61575158:A:G	0.0282632	1	ENSG00000134824.14	intragenic	FADS2
CE(20:4)	11:61557868:C:T	11:61557803:C:T	0.0666983	1	ENSG00000134825.16	intragenic	TMEM258
CE(20:4)	11:61712242:C:T	11:61579463:A:G	0.0183779		ENSG00000134824.14	intragenic	FADS2
CE(20:4)	11:61351107:A:G	11:61600342:A:C	0.0582097	1	ENSG00000134824.14	intragenic	FADS2
CE(20:4)	11:61529656:C:G	11:61600342:A:C	0.027915	1	ENSG00000134824.14	intragenic	FADS2
CE(20:4)	11:61607047:A:G	11:61557803:C:T	0.0666983	1	ENSG00000134825.16	intragenic	TMEM258
CE(20:4)	11:61399965:C:T	11:61592362:A:G	0.0344622	1	ENSG00000134824.14	intragenic	FADS2
CE(20:4)	11:61561288:A:G	11:61610750:A:G	0.315208	1	ENSG00000134824.14	intragenic	FADS2
CE(20:4)	11:61695146:G:T	11:61557826:C:T	0.0435074	1	ENSG00000134825.16	intragenic	TMEM258
CE(20:4)	11:61557422:A:G	11:61596633:C:T	0.0121537		ENSG00000134824.14	intragenic	FADS2
CE(20:4)	11:61641717:G:T	11:61604814:A:C	0.0226372	1	ENSG00000134824.14	intragenic	FADS2
CE(20:4)	11:61399965:C:T	11:61557803:C:T	0.0666983	1	ENSG00000134825.16	intragenic	TMEM258
CE(20:4)	11:61399965:C:T	11:61571478:C:T	0.0538387	1	ENSG00000134824.14	intragenic	FADS2
CE(20:4)	11:61604324:A:T	11:61596633:C:T	0.0121537		ENSG00000134824.14	intragenic	FADS2
CE(20:4)	11:61521621:A:G	11:61557826:C:T	0.0435074	1	ENSG00000134825.16	intragenic	TMEM258
CE(20:4)	11:61755845:A:G	11:61593005:A:G	0.027915	1	ENSG00000134824.14	intragenic	FADS2
CE(20:4)	11:61641717:G:T	11:61571478:C:T	0.0538387	1	ENSG00000134824.14	intragenic	FADS2
CE(20:4)	11:61639358:C:T	11:61603510:A:C	0.027915	1	ENSG00000134824.14	intragenic	FADS2
CE(20:4)	11:61557868:C:T	11:61609750:C:T	0.0666983	1	ENSG00000134824.14	intragenic	FADS2
CE(20:4)	11:61695146:G:T	11:61609750:C:T	0.0666983	1	ENSG00000134824.14	intragenic	FADS2
CE(20:4)	11:61521621:A:G	11:61609750:C:T	0.0666983	1	ENSG00000134824.14	intragenic	FADS2
CE(20:4)	11:61557803:C:T	11:61603510:A:C	0.027915	1	ENSG00000134824.14	intragenic	FADS2
CE(20:4)	11:61557803:C:T	11:61604814:A:C	0.0226372	1	ENSG00000134824.14	intragenic	FADS2
CE(20:4)	11:61641717:G:T	11:61592362:A:G	0.0344622	1	ENSG00000134824.14	intragenic	FADS2
CE(20:4)	11:61639335:A:G	11:61575158:A:G	0.0282632	1	ENSG00000134824.14	intragenic	FADS2
CE(20:4)	11:61529656:C:G	11:61606642:A:G	0.0435074	1	ENSG00000134824.14	intragenic	FADS2
CE(20:4)	11:61695146:G:T	11:61569830:C:T	0.0435074	1	ENSG00000134824.14	intragenic	FADS2
CE(20:4)	11:61557422:A:G	11:61593005:A:G	0.027915	1	ENSG00000134824.14	intragenic	FADS2
CE(20:4)	11:61351107:A:G	11:61557826:C:T	0.0907237	1	ENSG00000134825.16	intragenic	TMEM258
CE(20:4)	11:61639358:C:T	11:61579463:A:G	0.0183779		ENSG00000134824.14	intragenic	FADS2
CE(20:4)	11:61521621:A:G	11:61593005:A:G	0.027915	1	ENSG00000134824.14	intragenic	FADS2
CE(20:4)	11:61764082:A:G	11:61610750:A:G	0.315208	1	ENSG00000134824.14	intragenic	FADS2
CE(20:4)	11:61521621:A:G	11:61603510:A:C	0.027915	1	ENSG00000134824.14	intragenic	FADS2
CE(20:4)	11:61810784:A:G	11:61571478:C:T	0.0613849	1	ENSG00000134824.14	intragenic	FADS2
CE(20:4)	11:61557422:A:G	11:61592362:A:G	0.0344622	1	ENSG00000134824.14	intragenic	FADS2
CE(20:4)	11:61662661:G:T	11:61575158:A:G	0.0282632	1	ENSG00000134824.14	intragenic	FADS2
CE(20:4)	11:61810784:A:G	11:61592362:A:G	0.0392925	1	ENSG00000134824.14	intragenic	FADS2
CE(20:4)	11:61557422:A:G	11:61588305:A:G	0.0538387	1	ENSG00000134824.14	intragenic	FADS2
CE(20:4)	11:61639358:C:T	11:61571478:C:T	0.0538387	1	ENSG00000134824.14	intragenic	FADS2
CE(20:4)	11:61529656:C:G	11:61604814:A:C	0.0226372	1	ENSG00000134824.14	intragenic	FADS2
CE(20:4)	11:61351107:A:G	11:61593005:A:G	0.0582097	1	ENSG00000134824.14	intragenic	FADS2
CE(20:4)	11:61662661:G:T	11:61571478:C:T	0.0538387	1	ENSG00000134824.14	intragenic	FADS2
CE(20:4)	11:61695146:G:T	11:61600342:A:C	0.027915	1	ENSG00000134824.14	intragenic	FADS2
CE(20:4)	11:61561288:A:G	11:61593005:A:G	0.027915	1	ENSG00000134824.14	intragenic	FADS2
CE(20:4)	11:61557422:A:G	11:61606683:A:G	0.0435074	1	ENSG00000134824.14	intragenic	FADS2
CE(20:4)	11:61662661:G:T	11:61593005:A:G	0.027915	1	ENSG00000134824.14	intragenic	FADS2
CE(20:4)	11:61607047:A:G	11:61596633:C:T	0.0121537		ENSG00000134824.14	intragenic	FADS2
CE(20:4)	11:61594164:C:T	11:61592362:A:G	0.0344622	1	ENSG00000134824.14	intragenic	FADS2
CE(20:4)	11:61712242:C:T	11:61593005:A:G	0.027915	1	ENSG00000134824.14	intragenic	FADS2
CE(20:4)	11:61755845:A:G	11:61609750:C:T	0.0666983	1	ENSG00000134824.14	intragenic	FADS2
CE(20:4)	11:61557868:C:T	11:61579463:A:G	0.0183779		ENSG00000134824.14	intragenic	FADS2
CE(20:4)	11:61557803:C:T	11:61571478:C:T	0.0538387	1	ENSG00000134824.14	intragenic	FADS2
CE(20:4)	11:61695146:G:T	11:61570783:C:T	0.0538387	1	ENSG00000134824.14	intragenic	FADS2
CE(20:4)	11:61639335:A:G	11:61557803:C:T	0.0666983	1	ENSG00000134825.16	intragenic	TMEM258
CE(20:4)	11:61586886:C:T	11:61606642:A:G	0.0435074	1	ENSG00000134824.14	intragenic	FADS2
CE(20:4)	11:61641717:G:T	11:61575158:A:G	0.0282632	1	ENSG00000134824.14	intragenic	FADS2
CE(20:4)	11:61594164:C:T	11:61604814:A:C	0.0226372	1	ENSG00000134824.14	intragenic	FADS2
CE(20:4)	11:61521621:A:G	11:61600342:A:C	0.027915	1	ENSG00000134824.14	intragenic	FADS2
CE(20:4)	11:61557803:C:T	11:61557803:C:T	0.0666983	1	ENSG00000134825.16	intragenic	TMEM258
CE(20:4)	11:61662661:G:T	11:61603510:A:C	0.027915	1	ENSG00000134824.14	intragenic	FADS2
CE(20:4)	11:61399965:C:T	11:61606683:A:G	0.0435074	1	ENSG00000134824.14	intragenic	FADS2
CE(20:4)	11:61594164:C:T	11:61588305:A:G	0.0538387	1	ENSG00000134824.14	intragenic	FADS2
CE(20:4)	11:61639335:A:G	11:61606642:A:G	0.0435074	1	ENSG00000134824.14	intragenic	FADS2
CE(20:4)	11:61604324:A:T	11:61606642:A:G	0.0435074	1	ENSG00000134824.14	intragenic	FADS2
CE(20:4)	11:61641717:G:T	11:61603510:A:C	0.027915	1	ENSG00000134824.14	intragenic	FADS2
CE(20:4)	11:61521621:A:G	11:61570783:C:T	0.0538387	1	ENSG00000134824.14	intragenic	FADS2
CE(20:4)	11:61607047:A:G	11:61557826:C:T	0.0435074	1	ENSG00000134825.16	intragenic	TMEM258
CE(20:4)	11:61351107:A:G	11:61592362:A:G	0.0718622	1	ENSG00000134824.14	intragenic	FADS2
CE(20:4)	11:61351107:A:G	11:61557803:C:T	0.139083	1	ENSG00000134825.16	intragenic	TMEM258
CE(20:4)	11:61662661:G:T	11:61604814:A:C	0.0226372	1	ENSG00000134824.14	intragenic	FADS2
CE(20:4)	11:61557422:A:G	11:61570783:C:T	0.0538387	1	ENSG00000134824.14	intragenic	FADS2
CE(20:4)	11:61557803:C:T	11:61606683:A:G	0.0435074	1	ENSG00000134824.14	intragenic	FADS2
CE(20:4)	11:61695146:G:T	11:61596633:C:T	0.0121537		ENSG00000134824.14	intragenic	FADS2
CE(20:4)	11:61561288:A:G	11:61609750:C:T	0.0666983	1	ENSG00000134824.14	intragenic	FADS2
CE(20:4)	11:61399965:C:T	11:61557826:C:T	0.0435074	1	ENSG00000134825.16	intragenic	TMEM258
CE(20:4)	11:61521621:A:G	11:61604814:A:C	0.0226372	1	ENSG00000134824.14	intragenic	FADS2
CE(20:4)	11:61755845:A:G	11:61569830:C:T	0.0435074	1	ENSG00000134824.14	intragenic	FADS2
CE(20:4)	11:61695146:G:T	11:61606683:A:G	0.0435074	1	ENSG00000134824.14	intragenic	FADS2
CE(20:4)	11:61557422:A:G	11:61557803:C:T	0.0666983	1	ENSG00000134825.16	intragenic	TMEM258
CE(20:4)	11:61639358:C:T	11:61588305:A:G	0.0538387	1	ENSG00000134824.14	intragenic	FADS2
CE(20:4)	11:61764082:A:G	11:61603510:A:C	0.027915	1	ENSG00000134824.14	intragenic	FADS2
CE(20:4)	11:61810784:A:G	11:61609750:C:T	0.076047	1	ENSG00000134824.14	intragenic	FADS2
CE(20:4)	11:61641717:G:T	11:61610750:A:G	0.315208	1	ENSG00000134824.14	intragenic	FADS2
CE(20:4)	11:61639358:C:T	11:61609750:C:T	0.0666983	1	ENSG00000134824.14	intragenic	FADS2
CE(20:4)	11:61557803:C:T	11:61588305:A:G	0.0538387	1	ENSG00000134824.14	intragenic	FADS2
CE(20:4)	11:61557868:C:T	11:61603510:A:C	0.027915	1	ENSG00000134824.14	intragenic	FADS2
CE(20:4)	11:61764082:A:G	11:61579463:A:G	0.0183779		ENSG00000134824.14	intragenic	FADS2
CE(20:4)	11:61594164:C:T	11:61570783:C:T	0.0538387	1	ENSG00000134824.14	intragenic	FADS2
CE(20:4)	11:61712242:C:T	11:61609750:C:T	0.0666983	1	ENSG00000134824.14	intragenic	FADS2
CE(20:4)	11:61557803:C:T	11:61570783:C:T	0.0538387	1	ENSG00000134824.14	intragenic	FADS2
CE(20:4)	11:61594164:C:T	11:61557826:C:T	0.0435074	1	ENSG00000134825.16	intragenic	TMEM258
CE(20:4)	11:61557803:C:T	11:61579463:A:G	0.0183779		ENSG00000134824.14	intragenic	FADS2
CE(20:4)	11:61764082:A:G	11:61569830:C:T	0.0435074	1	ENSG00000134824.14	intragenic	FADS2
CE(20:4)	11:61561288:A:G	11:61557826:C:T	0.0435074	1	ENSG00000134825.16	intragenic	TMEM258
CE(20:4)	11:61764082:A:G	11:61592362:A:G	0.0344622	1	ENSG00000134824.14	intragenic	FADS2
CE(20:4)	11:61712242:C:T	11:61606683:A:G	0.0435074	1	ENSG00000134824.14	intragenic	FADS2
CE(20:4)	11:61557868:C:T	11:61606642:A:G	0.0435074	1	ENSG00000134824.14	intragenic	FADS2
CE(20:4)	11:61557422:A:G	11:61575158:A:G	0.0282632	1	ENSG00000134824.14	intragenic	FADS2
CE(20:4)	11:61695146:G:T	11:61575158:A:G	0.0282632	1	ENSG00000134824.14	intragenic	FADS2
CE(20:4)	11:61529656:C:G	11:61557803:C:T	0.0666983	1	ENSG00000134825.16	intragenic	TMEM258
CE(20:4)	11:61639335:A:G	11:61592362:A:G	0.0344622	1	ENSG00000134824.14	intragenic	FADS2
CE(20:4)	11:61529656:C:G	11:61569830:C:T	0.0435074	1	ENSG00000134824.14	intragenic	FADS2
CE(20:4)	11:61557803:C:T	11:61606642:A:G	0.0435074	1	ENSG00000134824.14	intragenic	FADS2
CE(20:4)	11:61641717:G:T	11:61593005:A:G	0.027915	1	ENSG00000134824.14	intragenic	FADS2
CE(20:4)	11:61399965:C:T	11:61606642:A:G	0.0435074	1	ENSG00000134824.14	intragenic	FADS2
CE(20:4)	11:61529656:C:G	11:61570783:C:T	0.0538387	1	ENSG00000134824.14	intragenic	FADS2
CE(20:4)	11:61594164:C:T	11:61603510:A:C	0.027915	1	ENSG00000134824.14	intragenic	FADS2
CE(20:4)	11:61607047:A:G	11:61575158:A:G	0.0282632	1	ENSG00000134824.14	intragenic	FADS2
CE(20:4)	11:61586886:C:T	11:61588305:A:G	0.0538387	1	ENSG00000134824.14	intragenic	FADS2
CE(20:4)	11:61586886:C:T	11:61592362:A:G	0.0344622	1	ENSG00000134824.14	intragenic	FADS2
CE(20:4)	11:61764082:A:G	11:61588305:A:G	0.0538387	1	ENSG00000134824.14	intragenic	FADS2
CE(20:4)	11:61351107:A:G	11:61552680:G:T	0.0170402		ENSG00000124920.14	intragenic	MYRF
CE(20:4)	11:61529656:C:G	11:61593005:A:G	0.027915	1	ENSG00000134824.14	intragenic	FADS2
CE(20:4)	11:61521621:A:G	11:61588305:A:G	0.0538387	1	ENSG00000134824.14	intragenic	FADS2
CE(20:4)	11:61594164:C:T	11:61609750:C:T	0.0666983	1	ENSG00000134824.14	intragenic	FADS2
CE(20:4)	11:61399965:C:T	11:61610750:A:G	0.315208	1	ENSG00000134824.14	intragenic	FADS2
CE(20:4)	11:61755845:A:G	11:61592362:A:G	0.0344622	1	ENSG00000134824.14	intragenic	FADS2
CE(20:4)	11:61557868:C:T	11:61575158:A:G	0.0282632	1	ENSG00000134824.14	intragenic	FADS2
CE(20:4)	11:61662661:G:T	11:61569830:C:T	0.0435074	1	ENSG00000134824.14	intragenic	FADS2
CE(20:4)	11:61810784:A:G	11:61588305:A:G	0.0613849	1	ENSG00000134824.14	intragenic	FADS2
CE(20:4)	11:61586886:C:T	11:61593005:A:G	0.027915	1	ENSG00000134824.14	intragenic	FADS2
CE(20:4)	11:61641717:G:T	11:61606683:A:G	0.0435074	1	ENSG00000134824.14	intragenic	FADS2
CE(20:4)	11:61399965:C:T	11:61603510:A:C	0.027915	1	ENSG00000134824.14	intragenic	FADS2
CE(20:4)	11:61639335:A:G	11:61596633:C:T	0.0121537		ENSG00000134824.14	intragenic	FADS2
CE(20:4)	11:61712242:C:T	11:61604814:A:C	0.0226372	1	ENSG00000134824.14	intragenic	FADS2
CE(20:4)	11:61764082:A:G	11:61600342:A:C	0.027915	1	ENSG00000134824.14	intragenic	FADS2
CE(20:4)	11:61604324:A:T	11:61606683:A:G	0.0435074	1	ENSG00000134824.14	intragenic	FADS2
CE(20:4)	11:61586886:C:T	11:61557803:C:T	0.0666983	1	ENSG00000134825.16	intragenic	TMEM258
CE(20:4)	11:61529656:C:G	11:61603510:A:C	0.027915	1	ENSG00000134824.14	intragenic	FADS2
CE(20:4)	11:61639358:C:T	11:61606683:A:G	0.0435074	1	ENSG00000134824.14	intragenic	FADS2
CE(20:4)	11:61712242:C:T	11:61603510:A:C	0.027915	1	ENSG00000134824.14	intragenic	FADS2
CE(20:4)	11:61639335:A:G	11:61600342:A:C	0.027915	1	ENSG00000134824.14	intragenic	FADS2
CE(20:4)	11:61594164:C:T	11:61610750:A:G	0.315208	1	ENSG00000134824.14	intragenic	FADS2
CE(20:4)	11:61755845:A:G	11:61557826:C:T	0.0435074	1	ENSG00000134825.16	intragenic	TMEM258
CE(20:4)	11:61604324:A:T	11:61579463:A:G	0.0183779		ENSG00000134824.14	intragenic	FADS2
CE(20:4)	11:61561288:A:G	11:61569830:C:T	0.0435074	1	ENSG00000134824.14	intragenic	FADS2
CE(20:4)	11:61810784:A:G	11:61575158:A:G	0.0322246	1	ENSG00000134824.14	intragenic	FADS2
CE(20:4)	11:61755845:A:G	11:61571478:C:T	0.0538387	1	ENSG00000134824.14	intragenic	FADS2
CE(20:4)	11:61695146:G:T	11:61593005:A:G	0.027915	1	ENSG00000134824.14	intragenic	FADS2
CE(20:4)	11:61604324:A:T	11:61575158:A:G	0.0282632	1	ENSG00000134824.14	intragenic	FADS2
CE(20:4)	11:61594164:C:T	11:61600342:A:C	0.027915	1	ENSG00000134824.14	intragenic	FADS2
CE(20:4)	11:61764082:A:G	11:61606642:A:G	0.0435074	1	ENSG00000134824.14	intragenic	FADS2
CE(20:4)	11:61662661:G:T	11:61600342:A:C	0.027915	1	ENSG00000134824.14	intragenic	FADS2
CE(20:4)	11:61639358:C:T	11:61557826:C:T	0.0435074	1	ENSG00000134825.16	intragenic	TMEM258
CE(20:4)	11:61712242:C:T	11:61600342:A:C	0.027915	1	ENSG00000134824.14	intragenic	FADS2
CE(20:4)	11:61561288:A:G	11:61557803:C:T	0.0666983	1	ENSG00000134825.16	intragenic	TMEM258
CE(20:4)	11:61755845:A:G	11:61606642:A:G	0.0435074	1	ENSG00000134824.14	intragenic	FADS2
CE(20:4)	11:61607047:A:G	11:61569830:C:T	0.0435074	1	ENSG00000134824.14	intragenic	FADS2
CE(20:4)	11:61604324:A:T	11:61600342:A:C	0.027915	1	ENSG00000134824.14	intragenic	FADS2
CE(20:4)	11:61607047:A:G	11:61579463:A:G	0.0183779		ENSG00000134824.14	intragenic	FADS2
CE(20:4)	11:61557868:C:T	11:61606683:A:G	0.0435074	1	ENSG00000134824.14	intragenic	FADS2
CE(20:4)	11:61594164:C:T	11:61571478:C:T	0.0538387	1	ENSG00000134824.14	intragenic	FADS2
CE(20:4)	11:61561288:A:G	11:61606642:A:G	0.0435074	1	ENSG00000134824.14	intragenic	FADS2
CE(20:4)	11:61712242:C:T	11:61588305:A:G	0.0538387	1	ENSG00000134824.14	intragenic	FADS2
CE(20:4)	11:61712242:C:T	11:61557826:C:T	0.0435074	1	ENSG00000134825.16	intragenic	TMEM258
CE(20:4)	11:61607047:A:G	11:61571478:C:T	0.0538387	1	ENSG00000134824.14	intragenic	FADS2
CE(20:4)	11:61604324:A:T	11:61610750:A:G	0.315208	1	ENSG00000134824.14	intragenic	FADS2
CE(20:4)	11:61561288:A:G	11:61603510:A:C	0.027915	1	ENSG00000134824.14	intragenic	FADS2
CE(20:4)	11:61399965:C:T	11:61600342:A:C	0.027915	1	ENSG00000134824.14	intragenic	FADS2
CE(20:4)	11:61662661:G:T	11:61606642:A:G	0.0435074	1	ENSG00000134824.14	intragenic	FADS2
CE(20:4)	11:61662661:G:T	11:61606683:A:G	0.0435074	1	ENSG00000134824.14	intragenic	FADS2
CE(20:4)	11:61639358:C:T	11:61575158:A:G	0.0282632	1	ENSG00000134824.14	intragenic	FADS2
CE(20:4)	11:61712242:C:T	11:61570783:C:T	0.0538387	1	ENSG00000134824.14	intragenic	FADS2
CE(20:4)	11:61586886:C:T	11:61557826:C:T	0.0435074	1	ENSG00000134825.16	intragenic	TMEM258
CE(20:4)	11:61521621:A:G	11:61610750:A:G	0.315208	1	ENSG00000134824.14	intragenic	FADS2
CE(20:4)	11:61755845:A:G	11:61610750:A:G	0.315208	1	ENSG00000134824.14	intragenic	FADS2
CE(20:4)	11:61755845:A:G	11:61600342:A:C	0.027915	1	ENSG00000134824.14	intragenic	FADS2
CE(20:4)	11:61557868:C:T	11:61569830:C:T	0.0435074	1	ENSG00000134824.14	intragenic	FADS2
CE(20:4)	11:61695146:G:T	11:61610750:A:G	0.315208	1	ENSG00000134824.14	intragenic	FADS2
CE(20:4)	11:61639335:A:G	11:61569830:C:T	0.0435074	1	ENSG00000134824.14	intragenic	FADS2
CE(20:4)	11:61529656:C:G	11:61610750:A:G	0.315208	1	ENSG00000134824.14	intragenic	FADS2
CE(20:4)	11:61641717:G:T	11:61557826:C:T	0.0435074	1	ENSG00000134825.16	intragenic	TMEM258
CE(20:4)	11:61810784:A:G	11:61600342:A:C	0.0318277	1	ENSG00000134824.14	intragenic	FADS2
CE(20:4)	11:61755845:A:G	11:61570783:C:T	0.0538387	1	ENSG00000134824.14	intragenic	FADS2
CE(20:4)	11:61755845:A:G	11:61557803:C:T	0.0666983	1	ENSG00000134825.16	intragenic	TMEM258
CE(20:4)	11:61604324:A:T	11:61609750:C:T	0.0666983	1	ENSG00000134824.14	intragenic	FADS2
CE(20:4)	11:61529656:C:G	11:61592362:A:G	0.0344622	1	ENSG00000134824.14	intragenic	FADS2
CE(20:4)	11:61639335:A:G	11:61609750:C:T	0.0666983	1	ENSG00000134824.14	intragenic	FADS2
CE(20:4)	11:61604324:A:T	11:61588305:A:G	0.0538387	1	ENSG00000134824.14	intragenic	FADS2
CE(20:4)	11:61607047:A:G	11:61570783:C:T	0.0538387	1	ENSG00000134824.14	intragenic	FADS2
CE(20:4)	11:61594164:C:T	11:61593005:A:G	0.027915	1	ENSG00000134824.14	intragenic	FADS2
CE(20:4)	11:61604324:A:T	11:61570783:C:T	0.0538387	1	ENSG00000134824.14	intragenic	FADS2
CE(20:4)	11:61639358:C:T	11:61596633:C:T	0.0121537		ENSG00000134824.14	intragenic	FADS2
CE(20:4)	11:61399965:C:T	11:61588305:A:G	0.0538387	1	ENSG00000134824.14	intragenic	FADS2
CE(20:4)	11:61639335:A:G	11:61593005:A:G	0.027915	1	ENSG00000134824.14	intragenic	FADS2
CE(20:4)	11:61586886:C:T	11:61606683:A:G	0.0435074	1	ENSG00000134824.14	intragenic	FADS2
CE(20:4)	11:61521621:A:G	11:61592362:A:G	0.0344622	1	ENSG00000134824.14	intragenic	FADS2
CE(20:4)	11:61764082:A:G	11:61604814:A:C	0.0226372	1	ENSG00000134824.14	intragenic	FADS2
CE(20:4)	11:61561288:A:G	11:61604814:A:C	0.0226372	1	ENSG00000134824.14	intragenic	FADS2
CE(20:4)	11:61712242:C:T	11:61571478:C:T	0.0538387	1	ENSG00000134824.14	intragenic	FADS2
CE(20:4)	11:61351107:A:G	11:61579463:A:G	0.0383224	1	ENSG00000134824.14	intragenic	FADS2
CE(20:4)	11:61755845:A:G	11:61588305:A:G	0.0538387	1	ENSG00000134824.14	intragenic	FADS2
CE(20:4)	11:61662661:G:T	11:61588305:A:G	0.0538387	1	ENSG00000134824.14	intragenic	FADS2
CE(20:4)	11:61557803:C:T	11:61557826:C:T	0.0435074	1	ENSG00000134825.16	intragenic	TMEM258
CE(20:4)	11:61557422:A:G	11:61606642:A:G	0.0435074	1	ENSG00000134824.14	intragenic	FADS2
CE(20:4)	11:61557868:C:T	11:61592362:A:G	0.0344622	1	ENSG00000134824.14	intragenic	FADS2
CE(20:4)	11:61586886:C:T	11:61579463:A:G	0.0183779		ENSG00000134824.14	intragenic	FADS2
CE(20:4)	11:61641717:G:T	11:61579463:A:G	0.0183779		ENSG00000134824.14	intragenic	FADS2
CE(20:4)	11:61557803:C:T	11:61569830:C:T	0.0435074	1	ENSG00000134824.14	intragenic	FADS2
CE(20:4)	11:61399965:C:T	11:61575158:A:G	0.0282632	1	ENSG00000134824.14	intragenic	FADS2
CE(20:4)	11:61695146:G:T	11:61604814:A:C	0.0226372	1	ENSG00000134824.14	intragenic	FADS2
CE(20:4)	11:61764082:A:G	11:61593005:A:G	0.027915	1	ENSG00000134824.14	intragenic	FADS2
CE(20:4)	11:61810784:A:G	11:61596633:C:T	0.0138573		ENSG00000134824.14	intragenic	FADS2
CE(20:4)	11:61639358:C:T	11:61610750:A:G	0.315208	1	ENSG00000134824.14	intragenic	FADS2
CE(20:4)	11:61399965:C:T	11:61579463:A:G	0.0183779		ENSG00000134824.14	intragenic	FADS2
CE(20:4)	11:61351107:A:G	11:61569830:C:T	0.0907237	1	ENSG00000134824.14	intragenic	FADS2
CE(20:4)	11:61351107:A:G	11:61588305:A:G	0.112267	1	ENSG00000134824.14	intragenic	FADS2
CE(20:4)	11:61557803:C:T	11:61600342:A:C	0.027915	1	ENSG00000134824.14	intragenic	FADS2
CE(20:4)	11:61755845:A:G	11:61603510:A:C	0.027915	1	ENSG00000134824.14	intragenic	FADS2
CE(20:4)	11:61639358:C:T	11:61570783:C:T	0.0538387	1	ENSG00000134824.14	intragenic	FADS2
CE(20:4)	11:61712242:C:T	11:61610750:A:G	0.315208	1	ENSG00000134824.14	intragenic	FADS2
CE(20:4)	11:61662661:G:T	11:61596633:C:T	0.0121537		ENSG00000134824.14	intragenic	FADS2
CE(20:4)	11:61641717:G:T	11:61596633:C:T	0.0121537		ENSG00000134824.14	intragenic	FADS2
CE(20:4)	11:61557803:C:T	11:61575158:A:G	0.0282632	1	ENSG00000134824.14	intragenic	FADS2
CE(20:4)	11:61351107:A:G	11:61571478:C:T	0.112267	1	ENSG00000134824.14	intragenic	FADS2
CE(20:4)	11:61557868:C:T	11:61600342:A:C	0.027915	1	ENSG00000134824.14	intragenic	FADS2
CE(20:4)	11:61557803:C:T	11:61609750:C:T	0.0666983	1	ENSG00000134824.14	intragenic	FADS2
CE(20:4)	11:61810784:A:G	11:61579463:A:G	0.0209538		ENSG00000134824.14	intragenic	FADS2
CE(20:4)	11:61607047:A:G	11:61604814:A:C	0.0226372	1	ENSG00000134824.14	intragenic	FADS2
CE(20:4)	11:61586886:C:T	11:61571478:C:T	0.0538387	1	ENSG00000134824.14	intragenic	FADS2
CE(20:4)	11:61662661:G:T	11:61609750:C:T	0.0666983	1	ENSG00000134824.14	intragenic	FADS2
CE(20:4)	11:61712242:C:T	11:61606642:A:G	0.0435074	1	ENSG00000134824.14	intragenic	FADS2
CE(20:5)	11:61377084:A:G	11:61557803:C:T	0.998769	1	ENSG00000134825.16	intragenic	TMEM258
CE(20:5)	11:61607457:A:G	11:61557803:C:T	0.998769	1	ENSG00000134825.16	intragenic	TMEM258
CE(20:5)	11:61586886:C:T	11:61557803:C:T	0.998769	1	ENSG00000134825.16	intragenic	TMEM258
CE(20:5)	11:61607047:A:G	11:61557803:C:T	0.998769	1	ENSG00000134825.16	intragenic	TMEM258
CE(20:5)	11:61639358:C:T	11:61557803:C:T	0.998769	1	ENSG00000134825.16	intragenic	TMEM258
CE(20:5)	11:61557803:C:T	11:61557803:C:T	0.998769	1	ENSG00000134825.16	intragenic	TMEM258
CE(20:5)	11:61712242:C:T	11:61557803:C:T	0.998769	1	ENSG00000134825.16	intragenic	TMEM258
CE(20:5)	11:61524366:A:C	11:61557803:C:T	0.998769	1	ENSG00000134825.16	intragenic	TMEM258
CE(20:5)	11:61662661:G:T	11:61557803:C:T	0.998769	1	ENSG00000134825.16	intragenic	TMEM258
CE(20:5)	11:61641717:G:T	11:61557803:C:T	0.998769	1	ENSG00000134825.16	intragenic	TMEM258
CE(20:5)	11:61612468:C:T	11:61557803:C:T	0.998769	1	ENSG00000134825.16	intragenic	TMEM258
CE(22:4)	11:61548004:A:G	11:61557826:C:T	0.0408021	1	ENSG00000134825.16	intragenic	TMEM258
CE(22:4)	11:61607047:A:G	11:61606683:A:G	0.0408021	1	ENSG00000134824.14	intragenic	FADS2
CE(22:4)	11:61635088:G:T	11:61588305:A:G	0.050491	1	ENSG00000134824.14	intragenic	FADS2
CE(22:4)	11:61524119:A:G	11:61593005:A:G	0.0261793	1	ENSG00000134824.14	intragenic	FADS2
CE(22:4)	11:61548004:A:G	11:61579463:A:G	0.0172351	1	ENSG00000134824.14	intragenic	FADS2
CE(22:4)	11:61712242:C:T	11:61588305:A:G	0.050491	1	ENSG00000134824.14	intragenic	FADS2
CE(22:4)	11:61524119:A:G	11:61571478:C:T	0.050491	1	ENSG00000134824.14	intragenic	FADS2
CE(22:4)	11:61557868:C:T	11:61593005:A:G	0.0261793	1	ENSG00000134824.14	intragenic	FADS2
CE(22:4)	11:61630133:C:T	11:61610750:A:G	0.295608	1	ENSG00000134824.14	intragenic	FADS2
CE(22:4)	11:61557868:C:T	11:61585144:A:G	0.0408021	1	ENSG00000134824.14	intragenic	FADS2
CE(22:4)	11:61630133:C:T	11:61570783:C:T	0.050491	1	ENSG00000134824.14	intragenic	FADS2
CE(22:4)	11:61635088:G:T	11:61579463:A:G	0.0172351	1	ENSG00000134824.14	intragenic	FADS2
CE(22:4)	11:61524119:A:G	11:61610750:A:G	0.295608	1	ENSG00000134824.14	intragenic	FADS2
CE(22:4)	11:61548004:A:G	11:61606683:A:G	0.0408021	1	ENSG00000134824.14	intragenic	FADS2
CE(22:4)	11:61695146:G:T	11:61571478:C:T	0.050491	1	ENSG00000134824.14	intragenic	FADS2
CE(22:4)	11:61557803:C:T	11:61571478:C:T	0.050491	1	ENSG00000134824.14	intragenic	FADS2
CE(22:4)	11:61695146:G:T	11:61606642:A:G	0.0408021	1	ENSG00000134824.14	intragenic	FADS2
CE(22:4)	11:61730234:C:T	11:61606683:A:G	0.0408021	1	ENSG00000134824.14	intragenic	FADS2
CE(22:4)	11:61585140:A:G	11:61600342:A:C	0.0261793	1	ENSG00000134824.14	intragenic	FADS2
CE(22:4)	11:61635088:G:T	11:61592362:A:G	0.0323193	1	ENSG00000134824.14	intragenic	FADS2
CE(22:4)	11:61662661:G:T	11:61606683:A:G	0.0408021	1	ENSG00000134824.14	intragenic	FADS2
CE(22:4)	11:61585140:A:G	11:61579463:A:G	0.0172351	1	ENSG00000134824.14	intragenic	FADS2
CE(22:4)	11:61548004:A:G	11:61610750:A:G	0.295608	1	ENSG00000134824.14	intragenic	FADS2
CE(22:4)	11:61630133:C:T	11:61585144:A:G	0.0408021	1	ENSG00000134824.14	intragenic	FADS2
CE(22:4)	11:61662661:G:T	11:61585144:A:G	0.0408021	1	ENSG00000134824.14	intragenic	FADS2
CE(22:4)	11:61585140:A:G	11:61585144:A:G	0.0408021	1	ENSG00000134824.14	intragenic	FADS2
CE(22:4)	11:61586886:C:T	11:61600342:A:C	0.0261793	1	ENSG00000134824.14	intragenic	FADS2
CE(22:4)	11:61586886:C:T	11:61569830:C:T	0.0408021	1	ENSG00000134824.14	intragenic	FADS2
CE(22:4)	11:61730234:C:T	11:61593005:A:G	0.0261793	1	ENSG00000134824.14	intragenic	FADS2
CE(22:4)	11:61607047:A:G	11:61606642:A:G	0.0408021	1	ENSG00000134824.14	intragenic	FADS2
CE(22:4)	11:61730234:C:T	11:61571478:C:T	0.050491	1	ENSG00000134824.14	intragenic	FADS2
CE(22:4)	11:61557803:C:T	11:61604814:A:C	0.0212296	1	ENSG00000134824.14	intragenic	FADS2
CE(22:4)	11:61730234:C:T	11:61557803:C:T	0.062551	1	ENSG00000134825.16	intragenic	TMEM258
CE(22:4)	11:61585140:A:G	11:61575158:A:G	0.0265058	1	ENSG00000134824.14	intragenic	FADS2
CE(22:4)	11:61557868:C:T	11:61609750:C:T	0.062551	1	ENSG00000134824.14	intragenic	FADS2
CE(22:4)	11:61630133:C:T	11:61575158:A:G	0.0265058	1	ENSG00000134824.14	intragenic	FADS2
CE(22:4)	11:61662661:G:T	11:61596633:C:T	0.011398		ENSG00000134824.14	intragenic	FADS2
CE(22:4)	11:61585140:A:G	11:61604814:A:C	0.0212296	1	ENSG00000134824.14	intragenic	FADS2
CE(22:4)	11:61586886:C:T	11:61609750:C:T	0.062551	1	ENSG00000134824.14	intragenic	FADS2
CE(22:4)	11:61586886:C:T	11:61571478:C:T	0.050491	1	ENSG00000134824.14	intragenic	FADS2
CE(22:4)	11:61557868:C:T	11:61557803:C:T	0.062551	1	ENSG00000134825.16	intragenic	TMEM258
CE(22:4)	11:61662661:G:T	11:61569830:C:T	0.0408021	1	ENSG00000134824.14	intragenic	FADS2
CE(22:4)	11:61662661:G:T	11:61603510:A:C	0.0261793	1	ENSG00000134824.14	intragenic	FADS2
CE(22:4)	11:61630133:C:T	11:61606642:A:G	0.0408021	1	ENSG00000134824.14	intragenic	FADS2
CE(22:4)	11:61695146:G:T	11:61596633:C:T	0.011398		ENSG00000134824.14	intragenic	FADS2
CE(22:4)	11:61524119:A:G	11:61557826:C:T	0.0408021	1	ENSG00000134825.16	intragenic	TMEM258
CE(22:4)	11:61662661:G:T	11:61575158:A:G	0.0265058	1	ENSG00000134824.14	intragenic	FADS2
CE(22:4)	11:61557868:C:T	11:61579463:A:G	0.0172351	1	ENSG00000134824.14	intragenic	FADS2
CE(22:4)	11:61585140:A:G	11:61588305:A:G	0.050491	1	ENSG00000134824.14	intragenic	FADS2
CE(22:4)	11:61695146:G:T	11:61570783:C:T	0.050491	1	ENSG00000134824.14	intragenic	FADS2
CE(22:4)	11:61635088:G:T	11:61571478:C:T	0.050491	1	ENSG00000134824.14	intragenic	FADS2
CE(22:4)	11:61712242:C:T	11:61569830:C:T	0.0408021	1	ENSG00000134824.14	intragenic	FADS2
CE(22:4)	11:61557803:C:T	11:61588305:A:G	0.050491	1	ENSG00000134824.14	intragenic	FADS2
CE(22:4)	11:61712242:C:T	11:61593005:A:G	0.0261793	1	ENSG00000134824.14	intragenic	FADS2
CE(22:4)	11:61586886:C:T	11:61606683:A:G	0.0408021	1	ENSG00000134824.14	intragenic	FADS2
CE(22:4)	11:61662661:G:T	11:61592362:A:G	0.0323193	1	ENSG00000134824.14	intragenic	FADS2
CE(22:4)	11:61524119:A:G	11:61585144:A:G	0.0408021	1	ENSG00000134824.14	intragenic	FADS2
CE(22:4)	11:61557868:C:T	11:61604814:A:C	0.0212296	1	ENSG00000134824.14	intragenic	FADS2
CE(22:4)	11:61524119:A:G	11:61606683:A:G	0.0408021	1	ENSG00000134824.14	intragenic	FADS2
CE(22:4)	11:61635088:G:T	11:61600342:A:C	0.0261793	1	ENSG00000134824.14	intragenic	FADS2
CE(22:4)	11:61695146:G:T	11:61604814:A:C	0.0212296	1	ENSG00000134824.14	intragenic	FADS2
CE(22:4)	11:61585140:A:G	11:61606683:A:G	0.0408021	1	ENSG00000134824.14	intragenic	FADS2
CE(22:4)	11:61635088:G:T	11:61593005:A:G	0.0261793	1	ENSG00000134824.14	intragenic	FADS2
CE(22:4)	11:61607047:A:G	11:61585144:A:G	0.0408021	1	ENSG00000134824.14	intragenic	FADS2
CE(22:4)	11:61635088:G:T	11:61604814:A:C	0.0212296	1	ENSG00000134824.14	intragenic	FADS2
CE(22:4)	11:61557868:C:T	11:61596633:C:T	0.011398		ENSG00000134824.14	intragenic	FADS2
CE(22:4)	11:61585140:A:G	11:61557803:C:T	0.062551	1	ENSG00000134825.16	intragenic	TMEM258
CE(22:4)	11:61635088:G:T	11:61606683:A:G	0.0408021	1	ENSG00000134824.14	intragenic	FADS2
CE(22:4)	11:61630133:C:T	11:61557826:C:T	0.0408021	1	ENSG00000134825.16	intragenic	TMEM258
CE(22:4)	11:61557868:C:T	11:61603510:A:C	0.0261793	1	ENSG00000134824.14	intragenic	FADS2
CE(22:4)	11:61548004:A:G	11:61570783:C:T	0.050491	1	ENSG00000134824.14	intragenic	FADS2
CE(22:4)	11:61557803:C:T	11:61593005:A:G	0.0261793	1	ENSG00000134824.14	intragenic	FADS2
CE(22:4)	11:61548004:A:G	11:61592362:A:G	0.0323193	1	ENSG00000134824.14	intragenic	FADS2
CE(22:4)	11:61548004:A:G	11:61604814:A:C	0.0212296	1	ENSG00000134824.14	intragenic	FADS2
CE(22:4)	11:61557803:C:T	11:61557826:C:T	0.0408021	1	ENSG00000134825.16	intragenic	TMEM258
CE(22:4)	11:61635088:G:T	11:61557826:C:T	0.0408021	1	ENSG00000134825.16	intragenic	TMEM258
CE(22:4)	11:61548004:A:G	11:61609750:C:T	0.062551	1	ENSG00000134824.14	intragenic	FADS2
CE(22:4)	11:61548004:A:G	11:61603510:A:C	0.0261793	1	ENSG00000134824.14	intragenic	FADS2
CE(22:4)	11:61630133:C:T	11:61592362:A:G	0.0323193	1	ENSG00000134824.14	intragenic	FADS2
CE(22:4)	11:61557868:C:T	11:61610750:A:G	0.295608	1	ENSG00000134824.14	intragenic	FADS2
CE(22:4)	11:61730234:C:T	11:61575158:A:G	0.0265058	1	ENSG00000134824.14	intragenic	FADS2
CE(22:4)	11:61548004:A:G	11:61585144:A:G	0.0408021	1	ENSG00000134824.14	intragenic	FADS2
CE(22:4)	11:61548004:A:G	11:61588305:A:G	0.050491	1	ENSG00000134824.14	intragenic	FADS2
CE(22:4)	11:61548004:A:G	11:61571478:C:T	0.050491	1	ENSG00000134824.14	intragenic	FADS2
CE(22:4)	11:61730234:C:T	11:61596633:C:T	0.011398		ENSG00000134824.14	intragenic	FADS2
CE(22:4)	11:61586886:C:T	11:61603510:A:C	0.0261793	1	ENSG00000134824.14	intragenic	FADS2
CE(22:4)	11:61635088:G:T	11:61570783:C:T	0.050491	1	ENSG00000134824.14	intragenic	FADS2
CE(22:4)	11:61630133:C:T	11:61606683:A:G	0.0408021	1	ENSG00000134824.14	intragenic	FADS2
CE(22:4)	11:61712242:C:T	11:61606642:A:G	0.0408021	1	ENSG00000134824.14	intragenic	FADS2
CE(22:4)	11:61607047:A:G	11:61610750:A:G	0.295608	1	ENSG00000134824.14	intragenic	FADS2
CE(22:4)	11:61730234:C:T	11:61609750:C:T	0.062551	1	ENSG00000134824.14	intragenic	FADS2
CE(22:4)	11:61557803:C:T	11:61557803:C:T	0.062551	1	ENSG00000134825.16	intragenic	TMEM258
CE(22:4)	11:61662661:G:T	11:61570783:C:T	0.050491	1	ENSG00000134824.14	intragenic	FADS2
CE(22:4)	11:61695146:G:T	11:61575158:A:G	0.0265058	1	ENSG00000134824.14	intragenic	FADS2
CE(22:4)	11:61607047:A:G	11:61604814:A:C	0.0212296	1	ENSG00000134824.14	intragenic	FADS2
CE(22:4)	11:61712242:C:T	11:61609750:C:T	0.062551	1	ENSG00000134824.14	intragenic	FADS2
CE(22:4)	11:61607047:A:G	11:61575158:A:G	0.0265058	1	ENSG00000134824.14	intragenic	FADS2
CE(22:4)	11:61524119:A:G	11:61579463:A:G	0.0172351	1	ENSG00000134824.14	intragenic	FADS2
CE(22:4)	11:61662661:G:T	11:61610750:A:G	0.295608	1	ENSG00000134824.14	intragenic	FADS2
CE(22:4)	11:61695146:G:T	11:61592362:A:G	0.0323193	1	ENSG00000134824.14	intragenic	FADS2
CE(22:4)	11:61695146:G:T	11:61588305:A:G	0.050491	1	ENSG00000134824.14	intragenic	FADS2
CE(22:4)	11:61586886:C:T	11:61596633:C:T	0.011398		ENSG00000134824.14	intragenic	FADS2
CE(22:4)	11:61607047:A:G	11:61592362:A:G	0.0323193	1	ENSG00000134824.14	intragenic	FADS2
CE(22:4)	11:61712242:C:T	11:61610750:A:G	0.295608	1	ENSG00000134824.14	intragenic	FADS2
CE(22:4)	11:61730234:C:T	11:61579463:A:G	0.0172351	1	ENSG00000134824.14	intragenic	FADS2
CE(22:4)	11:61712242:C:T	11:61606683:A:G	0.0408021	1	ENSG00000134824.14	intragenic	FADS2
CE(22:4)	11:61662661:G:T	11:61571478:C:T	0.050491	1	ENSG00000134824.14	intragenic	FADS2
CE(22:4)	11:61662661:G:T	11:61600342:A:C	0.0261793	1	ENSG00000134824.14	intragenic	FADS2
CE(22:4)	11:61557803:C:T	11:61596633:C:T	0.011398		ENSG00000134824.14	intragenic	FADS2
CE(22:4)	11:61557868:C:T	11:61606642:A:G	0.0408021	1	ENSG00000134824.14	intragenic	FADS2
CE(22:4)	11:61557803:C:T	11:61603510:A:C	0.0261793	1	ENSG00000134824.14	intragenic	FADS2
CE(22:4)	11:61630133:C:T	11:61579463:A:G	0.0172351	1	ENSG00000134824.14	intragenic	FADS2
CE(22:4)	11:61548004:A:G	11:61593005:A:G	0.0261793	1	ENSG00000134824.14	intragenic	FADS2
CE(22:4)	11:61586886:C:T	11:61593005:A:G	0.0261793	1	ENSG00000134824.14	intragenic	FADS2
CE(22:4)	11:61557868:C:T	11:61571478:C:T	0.050491	1	ENSG00000134824.14	intragenic	FADS2
CE(22:4)	11:61730234:C:T	11:61585144:A:G	0.0408021	1	ENSG00000134824.14	intragenic	FADS2
CE(22:4)	11:61712242:C:T	11:61585144:A:G	0.0408021	1	ENSG00000134824.14	intragenic	FADS2
CE(22:4)	11:61557868:C:T	11:61588305:A:G	0.050491	1	ENSG00000134824.14	intragenic	FADS2
CE(22:4)	11:61557868:C:T	11:61592362:A:G	0.0323193	1	ENSG00000134824.14	intragenic	FADS2
CE(22:4)	11:61586886:C:T	11:61575158:A:G	0.0265058	1	ENSG00000134824.14	intragenic	FADS2
CE(22:4)	11:61630133:C:T	11:61603510:A:C	0.0261793	1	ENSG00000134824.14	intragenic	FADS2
CE(22:4)	11:61630133:C:T	11:61569830:C:T	0.0408021	1	ENSG00000134824.14	intragenic	FADS2
CE(22:4)	11:61730234:C:T	11:61610750:A:G	0.295608	1	ENSG00000134824.14	intragenic	FADS2
CE(22:4)	11:61630133:C:T	11:61609750:C:T	0.062551	1	ENSG00000134824.14	intragenic	FADS2
CE(22:4)	11:61557803:C:T	11:61600342:A:C	0.0261793	1	ENSG00000134824.14	intragenic	FADS2
CE(22:4)	11:61524119:A:G	11:61570783:C:T	0.050491	1	ENSG00000134824.14	intragenic	FADS2
CE(22:4)	11:61586886:C:T	11:61606642:A:G	0.0408021	1	ENSG00000134824.14	intragenic	FADS2
CE(22:4)	11:61548004:A:G	11:61596633:C:T	0.011398		ENSG00000134824.14	intragenic	FADS2
CE(22:4)	11:61662661:G:T	11:61579463:A:G	0.0172351	1	ENSG00000134824.14	intragenic	FADS2
CE(22:4)	11:61695146:G:T	11:61579463:A:G	0.0172351	1	ENSG00000134824.14	intragenic	FADS2
CE(22:4)	11:61557803:C:T	11:61570783:C:T	0.050491	1	ENSG00000134824.14	intragenic	FADS2
CE(22:4)	11:61557803:C:T	11:61575158:A:G	0.0265058	1	ENSG00000134824.14	intragenic	FADS2
CE(22:4)	11:61557803:C:T	11:61579463:A:G	0.0172351	1	ENSG00000134824.14	intragenic	FADS2
CE(22:4)	11:61585140:A:G	11:61571478:C:T	0.050491	1	ENSG00000134824.14	intragenic	FADS2
CE(22:4)	11:61585140:A:G	11:61570783:C:T	0.050491	1	ENSG00000134824.14	intragenic	FADS2
CE(22:4)	11:61524119:A:G	11:61588305:A:G	0.050491	1	ENSG00000134824.14	intragenic	FADS2
CE(22:4)	11:61730234:C:T	11:61557826:C:T	0.0408021	1	ENSG00000134825.16	intragenic	TMEM258
CE(22:4)	11:61586886:C:T	11:61557826:C:T	0.0408021	1	ENSG00000134825.16	intragenic	TMEM258
CE(22:4)	11:61548004:A:G	11:61600342:A:C	0.0261793	1	ENSG00000134824.14	intragenic	FADS2
CE(22:4)	11:61730234:C:T	11:61606642:A:G	0.0408021	1	ENSG00000134824.14	intragenic	FADS2
CE(22:4)	11:61585140:A:G	11:61557826:C:T	0.0408021	1	ENSG00000134825.16	intragenic	TMEM258
CE(22:4)	11:61635088:G:T	11:61606642:A:G	0.0408021	1	ENSG00000134824.14	intragenic	FADS2
CE(22:4)	11:61548004:A:G	11:61575158:A:G	0.0265058	1	ENSG00000134824.14	intragenic	FADS2
CE(22:4)	11:61607047:A:G	11:61596633:C:T	0.011398		ENSG00000134824.14	intragenic	FADS2
CE(22:4)	11:61695146:G:T	11:61569830:C:T	0.0408021	1	ENSG00000134824.14	intragenic	FADS2
CE(22:4)	11:61635088:G:T	11:61575158:A:G	0.0265058	1	ENSG00000134824.14	intragenic	FADS2
CE(22:4)	11:61557803:C:T	11:61585144:A:G	0.0408021	1	ENSG00000134824.14	intragenic	FADS2
CE(22:4)	11:61712242:C:T	11:61600342:A:C	0.0261793	1	ENSG00000134824.14	intragenic	FADS2
CE(22:4)	11:61730234:C:T	11:61592362:A:G	0.0323193	1	ENSG00000134824.14	intragenic	FADS2
CE(22:4)	11:61585140:A:G	11:61603510:A:C	0.0261793	1	ENSG00000134824.14	intragenic	FADS2
CE(22:4)	11:61586886:C:T	11:61592362:A:G	0.0323193	1	ENSG00000134824.14	intragenic	FADS2
CE(22:4)	11:61607047:A:G	11:61557826:C:T	0.0408021	1	ENSG00000134825.16	intragenic	TMEM258
CE(22:4)	11:61557868:C:T	11:61606683:A:G	0.0408021	1	ENSG00000134824.14	intragenic	FADS2
CE(22:4)	11:61730234:C:T	11:61603510:A:C	0.0261793	1	ENSG00000134824.14	intragenic	FADS2
CE(22:4)	11:61662661:G:T	11:61557826:C:T	0.0408021	1	ENSG00000134825.16	intragenic	TMEM258
CE(22:4)	11:61586886:C:T	11:61579463:A:G	0.0172351	1	ENSG00000134824.14	intragenic	FADS2
CE(22:4)	11:61548004:A:G	11:61606642:A:G	0.0408021	1	ENSG00000134824.14	intragenic	FADS2
CE(22:4)	11:61630133:C:T	11:61557803:C:T	0.062551	1	ENSG00000134825.16	intragenic	TMEM258
CE(22:4)	11:61585140:A:G	11:61569830:C:T	0.0408021	1	ENSG00000134824.14	intragenic	FADS2
CE(22:4)	11:61585140:A:G	11:61610750:A:G	0.295608	1	ENSG00000134824.14	intragenic	FADS2
CE(22:4)	11:61712242:C:T	11:61575158:A:G	0.0265058	1	ENSG00000134824.14	intragenic	FADS2
CE(22:4)	11:61557868:C:T	11:61575158:A:G	0.0265058	1	ENSG00000134824.14	intragenic	FADS2
CE(22:4)	11:61662661:G:T	11:61557803:C:T	0.062551	1	ENSG00000134825.16	intragenic	TMEM258
CE(22:4)	11:61630133:C:T	11:61596633:C:T	0.011398		ENSG00000134824.14	intragenic	FADS2
CE(22:4)	11:61662661:G:T	11:61604814:A:C	0.0212296	1	ENSG00000134824.14	intragenic	FADS2
CE(22:4)	11:61635088:G:T	11:61603510:A:C	0.0261793	1	ENSG00000134824.14	intragenic	FADS2
CE(22:4)	11:61695146:G:T	11:61557803:C:T	0.062551	1	ENSG00000134825.16	intragenic	TMEM258
CE(22:4)	11:61712242:C:T	11:61557803:C:T	0.062551	1	ENSG00000134825.16	intragenic	TMEM258
CE(22:4)	11:61730234:C:T	11:61569830:C:T	0.0408021	1	ENSG00000134824.14	intragenic	FADS2
CE(22:4)	11:61524119:A:G	11:61557803:C:T	0.062551	1	ENSG00000134825.16	intragenic	TMEM258
CE(22:4)	11:61557803:C:T	11:61609750:C:T	0.062551	1	ENSG00000134824.14	intragenic	FADS2
CE(22:4)	11:61524119:A:G	11:61609750:C:T	0.062551	1	ENSG00000134824.14	intragenic	FADS2
CE(22:4)	11:61662661:G:T	11:61606642:A:G	0.0408021	1	ENSG00000134824.14	intragenic	FADS2
CE(22:4)	11:61630133:C:T	11:61600342:A:C	0.0261793	1	ENSG00000134824.14	intragenic	FADS2
CE(22:4)	11:61695146:G:T	11:61585144:A:G	0.0408021	1	ENSG00000134824.14	intragenic	FADS2
CE(22:4)	11:61607047:A:G	11:61609750:C:T	0.062551	1	ENSG00000134824.14	intragenic	FADS2
CE(22:4)	11:61607047:A:G	11:61603510:A:C	0.0261793	1	ENSG00000134824.14	intragenic	FADS2
CE(22:4)	11:61557803:C:T	11:61569830:C:T	0.0408021	1	ENSG00000134824.14	intragenic	FADS2
CE(22:4)	11:61607047:A:G	11:61570783:C:T	0.050491	1	ENSG00000134824.14	intragenic	FADS2
CE(22:4)	11:61712242:C:T	11:61604814:A:C	0.0212296	1	ENSG00000134824.14	intragenic	FADS2
CE(22:4)	11:61635088:G:T	11:61557803:C:T	0.062551	1	ENSG00000134825.16	intragenic	TMEM258
CE(22:4)	11:61607047:A:G	11:61571478:C:T	0.050491	1	ENSG00000134824.14	intragenic	FADS2
CE(22:4)	11:61557803:C:T	11:61606642:A:G	0.0408021	1	ENSG00000134824.14	intragenic	FADS2
CE(22:4)	11:61524119:A:G	11:61596633:C:T	0.011398		ENSG00000134824.14	intragenic	FADS2
CE(22:4)	11:61557868:C:T	11:61557826:C:T	0.0408021	1	ENSG00000134825.16	intragenic	TMEM258
CE(22:4)	11:61712242:C:T	11:61596633:C:T	0.011398		ENSG00000134824.14	intragenic	FADS2
CE(22:4)	11:61586886:C:T	11:61557803:C:T	0.062551	1	ENSG00000134825.16	intragenic	TMEM258
CE(22:4)	11:61695146:G:T	11:61610750:A:G	0.295608	1	ENSG00000134824.14	intragenic	FADS2
CE(22:4)	11:61635088:G:T	11:61596633:C:T	0.011398		ENSG00000134824.14	intragenic	FADS2
CE(22:4)	11:61548004:A:G	11:61557803:C:T	0.062551	1	ENSG00000134825.16	intragenic	TMEM258
CE(22:4)	11:61586886:C:T	11:61604814:A:C	0.0212296	1	ENSG00000134824.14	intragenic	FADS2
CE(22:4)	11:61524119:A:G	11:61575158:A:G	0.0265058	1	ENSG00000134824.14	intragenic	FADS2
CE(22:4)	11:61557803:C:T	11:61592362:A:G	0.0323193	1	ENSG00000134824.14	intragenic	FADS2
CE(22:4)	11:61712242:C:T	11:61603510:A:C	0.0261793	1	ENSG00000134824.14	intragenic	FADS2
CE(22:4)	11:61524119:A:G	11:61569830:C:T	0.0408021	1	ENSG00000134824.14	intragenic	FADS2
CE(22:4)	11:61630133:C:T	11:61593005:A:G	0.0261793	1	ENSG00000134824.14	intragenic	FADS2
CE(22:4)	11:61548004:A:G	11:61569830:C:T	0.0408021	1	ENSG00000134824.14	intragenic	FADS2
CE(22:4)	11:61695146:G:T	11:61606683:A:G	0.0408021	1	ENSG00000134824.14	intragenic	FADS2
CE(22:4)	11:61630133:C:T	11:61588305:A:G	0.050491	1	ENSG00000134824.14	intragenic	FADS2
CE(22:4)	11:61586886:C:T	11:61570783:C:T	0.050491	1	ENSG00000134824.14	intragenic	FADS2
CE(22:4)	11:61607047:A:G	11:61588305:A:G	0.050491	1	ENSG00000134824.14	intragenic	FADS2
CE(22:4)	11:61557868:C:T	11:61600342:A:C	0.0261793	1	ENSG00000134824.14	intragenic	FADS2
CE(22:4)	11:61524119:A:G	11:61604814:A:C	0.0212296	1	ENSG00000134824.14	intragenic	FADS2
CE(22:4)	11:61635088:G:T	11:61610750:A:G	0.295608	1	ENSG00000134824.14	intragenic	FADS2
CE(22:4)	11:61662661:G:T	11:61588305:A:G	0.050491	1	ENSG00000134824.14	intragenic	FADS2
CE(22:4)	11:61557803:C:T	11:61606683:A:G	0.0408021	1	ENSG00000134824.14	intragenic	FADS2
CE(22:4)	11:61524119:A:G	11:61606642:A:G	0.0408021	1	ENSG00000134824.14	intragenic	FADS2
CE(22:4)	11:61730234:C:T	11:61604814:A:C	0.0212296	1	ENSG00000134824.14	intragenic	FADS2
CE(22:4)	11:61557868:C:T	11:61569830:C:T	0.0408021	1	ENSG00000134824.14	intragenic	FADS2
CE(22:4)	11:61607047:A:G	11:61569830:C:T	0.0408021	1	ENSG00000134824.14	intragenic	FADS2
CE(22:4)	11:61635088:G:T	11:61609750:C:T	0.062551	1	ENSG00000134824.14	intragenic	FADS2
CE(22:4)	11:61607047:A:G	11:61600342:A:C	0.0261793	1	ENSG00000134824.14	intragenic	FADS2
CE(22:4)	11:61585140:A:G	11:61592362:A:G	0.0323193	1	ENSG00000134824.14	intragenic	FADS2
CE(22:4)	11:61585140:A:G	11:61596633:C:T	0.011398		ENSG00000134824.14	intragenic	FADS2
CE(22:4)	11:61557868:C:T	11:61570783:C:T	0.050491	1	ENSG00000134824.14	intragenic	FADS2
CE(22:4)	11:61712242:C:T	11:61571478:C:T	0.050491	1	ENSG00000134824.14	intragenic	FADS2
CE(22:4)	11:61730234:C:T	11:61588305:A:G	0.050491	1	ENSG00000134824.14	intragenic	FADS2
CE(22:4)	11:61695146:G:T	11:61600342:A:C	0.0261793	1	ENSG00000134824.14	intragenic	FADS2
CE(22:4)	11:61607047:A:G	11:61579463:A:G	0.0172351	1	ENSG00000134824.14	intragenic	FADS2
CE(22:4)	11:61662661:G:T	11:61593005:A:G	0.0261793	1	ENSG00000134824.14	intragenic	FADS2
CE(22:4)	11:61695146:G:T	11:61609750:C:T	0.062551	1	ENSG00000134824.14	intragenic	FADS2
CE(22:4)	11:61635088:G:T	11:61569830:C:T	0.0408021	1	ENSG00000134824.14	intragenic	FADS2
CE(22:4)	11:61662661:G:T	11:61609750:C:T	0.062551	1	ENSG00000134824.14	intragenic	FADS2
CE(22:4)	11:61712242:C:T	11:61592362:A:G	0.0323193	1	ENSG00000134824.14	intragenic	FADS2
CE(22:4)	11:61730234:C:T	11:61570783:C:T	0.050491	1	ENSG00000134824.14	intragenic	FADS2
CE(22:4)	11:61586886:C:T	11:61588305:A:G	0.050491	1	ENSG00000134824.14	intragenic	FADS2
CE(22:4)	11:61607047:A:G	11:61593005:A:G	0.0261793	1	ENSG00000134824.14	intragenic	FADS2
CE(22:4)	11:61524119:A:G	11:61600342:A:C	0.0261793	1	ENSG00000134824.14	intragenic	FADS2
CE(22:4)	11:61524119:A:G	11:61603510:A:C	0.0261793	1	ENSG00000134824.14	intragenic	FADS2
CE(22:4)	11:61695146:G:T	11:61603510:A:C	0.0261793	1	ENSG00000134824.14	intragenic	FADS2
CE(22:4)	11:61524119:A:G	11:61592362:A:G	0.0323193	1	ENSG00000134824.14	intragenic	FADS2
CE(22:4)	11:61695146:G:T	11:61593005:A:G	0.0261793	1	ENSG00000134824.14	intragenic	FADS2
CE(22:4)	11:61630133:C:T	11:61571478:C:T	0.050491	1	ENSG00000134824.14	intragenic	FADS2
CE(22:4)	11:61585140:A:G	11:61606642:A:G	0.0408021	1	ENSG00000134824.14	intragenic	FADS2
CE(22:4)	11:61730234:C:T	11:61600342:A:C	0.0261793	1	ENSG00000134824.14	intragenic	FADS2
CE(22:4)	11:61630133:C:T	11:61604814:A:C	0.0212296	1	ENSG00000134824.14	intragenic	FADS2
CE(22:4)	11:61585140:A:G	11:61593005:A:G	0.0261793	1	ENSG00000134824.14	intragenic	FADS2
CE(22:4)	11:61695146:G:T	11:61557826:C:T	0.0408021	1	ENSG00000134825.16	intragenic	TMEM258
CE(22:4)	11:61635088:G:T	11:61585144:A:G	0.0408021	1	ENSG00000134824.14	intragenic	FADS2
CE(22:4)	11:61607047:A:G	11:61557803:C:T	0.062551	1	ENSG00000134825.16	intragenic	TMEM258
CE(22:4)	11:61586886:C:T	11:61585144:A:G	0.0408021	1	ENSG00000134824.14	intragenic	FADS2
CE(22:4)	11:61712242:C:T	11:61557826:C:T	0.0408021	1	ENSG00000134825.16	intragenic	TMEM258
CE(22:4)	11:61557803:C:T	11:61610750:A:G	0.295608	1	ENSG00000134824.14	intragenic	FADS2
CE(22:4)	11:61585140:A:G	11:61609750:C:T	0.062551	1	ENSG00000134824.14	intragenic	FADS2
CE(22:4)	11:61712242:C:T	11:61570783:C:T	0.050491	1	ENSG00000134824.14	intragenic	FADS2
CE(22:4)	11:61712242:C:T	11:61579463:A:G	0.0172351	1	ENSG00000134824.14	intragenic	FADS2
CE(22:4)	11:61586886:C:T	11:61610750:A:G	0.295608	1	ENSG00000134824.14	intragenic	FADS2
CE(22:5) (n3)	11:61641717:G:T	11:61596633:C:T	0.0111691	1	ENSG00000134824.14	intragenic	FADS2
CE(22:5) (n3)	11:61557803:C:T	11:61593005:A:G	0.0256535	1	ENSG00000134824.14	intragenic	FADS2
CE(22:5) (n3)	11:61641717:G:T	11:61569830:C:T	0.0399827	1	ENSG00000134824.14	intragenic	FADS2
CE(22:5) (n3)	11:61662661:G:T	11:61603510:A:C	0.0256535	1	ENSG00000134824.14	intragenic	FADS2
CE(22:5) (n3)	11:61641717:G:T	11:61593005:A:G	0.0256535	1	ENSG00000134824.14	intragenic	FADS2
CE(22:5) (n3)	11:61639358:C:T	11:61575158:A:G	0.0259735	1	ENSG00000134824.14	intragenic	FADS2
CE(22:5) (n3)	11:61536583:A:G	11:61606683:A:G	0.0399827	1	ENSG00000134824.14	intragenic	FADS2
CE(22:5) (n3)	11:61536583:A:G	11:61557826:C:T	0.0399827	1	ENSG00000134825.16	intragenic	TMEM258
CE(22:5) (n3)	11:61557803:C:T	11:61606683:A:G	0.0399827	1	ENSG00000134824.14	intragenic	FADS2
CE(22:5) (n3)	11:61641717:G:T	11:61579463:A:G	0.016889	1	ENSG00000134824.14	intragenic	FADS2
CE(22:5) (n3)	11:61639358:C:T	11:61557826:C:T	0.0399827	1	ENSG00000134825.16	intragenic	TMEM258
CE(22:5) (n3)	11:61639358:C:T	11:61609750:C:T	0.0612948	1	ENSG00000134824.14	intragenic	FADS2
CE(22:5) (n3)	11:61639358:C:T	11:61606642:A:G	0.0399827	1	ENSG00000134824.14	intragenic	FADS2
CE(22:5) (n3)	11:61639358:C:T	11:61569830:C:T	0.0399827	1	ENSG00000134824.14	intragenic	FADS2
CE(22:5) (n3)	11:61557803:C:T	11:61588305:A:G	0.049477	1	ENSG00000134824.14	intragenic	FADS2
CE(22:5) (n3)	11:61662661:G:T	11:61596633:C:T	0.0111691	1	ENSG00000134824.14	intragenic	FADS2
CE(22:5) (n3)	11:61662661:G:T	11:61609750:C:T	0.0612948	1	ENSG00000134824.14	intragenic	FADS2
CE(22:5) (n3)	11:61639358:C:T	11:61570783:C:T	0.049477	1	ENSG00000134824.14	intragenic	FADS2
CE(22:5) (n3)	11:61557803:C:T	11:61603510:A:C	0.0256535	1	ENSG00000134824.14	intragenic	FADS2
CE(22:5) (n3)	11:61662661:G:T	11:61564299:G:T	0.0111691	1	ENSG00000168496.4	intragenic	FEN1
CE(22:5) (n3)	11:61641717:G:T	11:61609750:C:T	0.0612948	1	ENSG00000134824.14	intragenic	FADS2
CE(22:5) (n3)	11:61557803:C:T	11:61596633:C:T	0.0111691	1	ENSG00000134824.14	intragenic	FADS2
CE(22:5) (n3)	11:61639358:C:T	11:61557803:C:T	0.0612948	1	ENSG00000134825.16	intragenic	TMEM258
CE(22:5) (n3)	11:61557803:C:T	11:61557803:C:T	0.0612948	1	ENSG00000134825.16	intragenic	TMEM258
CE(22:5) (n3)	11:61641717:G:T	11:61571478:C:T	0.049477	1	ENSG00000134824.14	intragenic	FADS2
CE(22:5) (n3)	11:61557803:C:T	11:61564299:G:T	0.0111691	1	ENSG00000168496.4	intragenic	FEN1
CE(22:5) (n3)	11:61662661:G:T	11:61606642:A:G	0.0399827	1	ENSG00000134824.14	intragenic	FADS2
CE(22:5) (n3)	11:61662661:G:T	11:61592362:A:G	0.0316703	1	ENSG00000134824.14	intragenic	FADS2
CE(22:5) (n3)	11:61639358:C:T	11:61564299:G:T	0.0111691	1	ENSG00000168496.4	intragenic	FEN1
CE(22:5) (n3)	11:61557803:C:T	11:61570783:C:T	0.049477	1	ENSG00000134824.14	intragenic	FADS2
CE(22:5) (n3)	11:61557803:C:T	11:61600342:A:C	0.0256535	1	ENSG00000134824.14	intragenic	FADS2
CE(22:5) (n3)	11:61641717:G:T	11:61585144:A:G	0.0399827	1	ENSG00000134824.14	intragenic	FADS2
CE(22:5) (n3)	11:61639358:C:T	11:61585144:A:G	0.0399827	1	ENSG00000134824.14	intragenic	FADS2
CE(22:5) (n3)	11:61641717:G:T	11:61557826:C:T	0.0399827	1	ENSG00000134825.16	intragenic	TMEM258
CE(22:5) (n3)	11:61639358:C:T	11:61610750:A:G	0.289671	1	ENSG00000134824.14	intragenic	FADS2
CE(22:5) (n3)	11:61557803:C:T	11:61606642:A:G	0.0399827	1	ENSG00000134824.14	intragenic	FADS2
CE(22:5) (n3)	11:61641717:G:T	11:61564299:G:T	0.0111691	1	ENSG00000168496.4	intragenic	FEN1
CE(22:5) (n3)	11:61641717:G:T	11:61588305:A:G	0.049477	1	ENSG00000134824.14	intragenic	FADS2
CE(22:5) (n3)	11:61557803:C:T	11:61592362:A:G	0.0316703	1	ENSG00000134824.14	intragenic	FADS2
CE(22:5) (n3)	11:61557803:C:T	11:61557826:C:T	0.0399827	1	ENSG00000134825.16	intragenic	TMEM258
CE(22:5) (n3)	11:61536583:A:G	11:61604814:A:C	0.0208032	1	ENSG00000134824.14	intragenic	FADS2
CE(22:5) (n3)	11:61639358:C:T	11:61596633:C:T	0.0111691	1	ENSG00000134824.14	intragenic	FADS2
CE(22:5) (n3)	11:61662661:G:T	11:61569830:C:T	0.0399827	1	ENSG00000134824.14	intragenic	FADS2
CE(22:5) (n3)	11:61557803:C:T	11:61575158:A:G	0.0259735	1	ENSG00000134824.14	intragenic	FADS2
CE(22:5) (n3)	11:61641717:G:T	11:61592362:A:G	0.0316703	1	ENSG00000134824.14	intragenic	FADS2
CE(22:5) (n3)	11:61662661:G:T	11:61610750:A:G	0.289671	1	ENSG00000134824.14	intragenic	FADS2
CE(22:5) (n3)	11:61557803:C:T	11:61585144:A:G	0.0399827	1	ENSG00000134824.14	intragenic	FADS2
CE(22:5) (n3)	11:61536583:A:G	11:61600342:A:C	0.0256535	1	ENSG00000134824.14	intragenic	FADS2
CE(22:5) (n3)	11:61639358:C:T	11:61571478:C:T	0.049477	1	ENSG00000134824.14	intragenic	FADS2
CE(22:5) (n3)	11:61641717:G:T	11:61570783:C:T	0.049477	1	ENSG00000134824.14	intragenic	FADS2
CE(22:5) (n3)	11:61641717:G:T	11:61604814:A:C	0.0208032	1	ENSG00000134824.14	intragenic	FADS2
CE(22:5) (n3)	11:61639358:C:T	11:61588305:A:G	0.049477	1	ENSG00000134824.14	intragenic	FADS2
CE(22:5) (n3)	11:61536583:A:G	11:61603510:A:C	0.0256535	1	ENSG00000134824.14	intragenic	FADS2
CE(22:5) (n3)	11:61536583:A:G	11:61569830:C:T	0.0399827	1	ENSG00000134824.14	intragenic	FADS2
CE(22:5) (n3)	11:61662661:G:T	11:61585144:A:G	0.0399827	1	ENSG00000134824.14	intragenic	FADS2
CE(22:5) (n3)	11:61536583:A:G	11:61609750:C:T	0.0612948	1	ENSG00000134824.14	intragenic	FADS2
CE(22:5) (n3)	11:61557803:C:T	11:61604814:A:C	0.0208032	1	ENSG00000134824.14	intragenic	FADS2
CE(22:5) (n3)	11:61662661:G:T	11:61571478:C:T	0.049477	1	ENSG00000134824.14	intragenic	FADS2
CE(22:5) (n3)	11:61639358:C:T	11:61600342:A:C	0.0256535	1	ENSG00000134824.14	intragenic	FADS2
CE(22:5) (n3)	11:61536583:A:G	11:61575158:A:G	0.0259735	1	ENSG00000134824.14	intragenic	FADS2
CE(22:5) (n3)	11:61536583:A:G	11:61596633:C:T	0.0111691	1	ENSG00000134824.14	intragenic	FADS2
CE(22:5) (n3)	11:61536583:A:G	11:61564299:G:T	0.0111691	1	ENSG00000168496.4	intragenic	FEN1
CE(22:5) (n3)	11:61536583:A:G	11:61571478:C:T	0.049477	1	ENSG00000134824.14	intragenic	FADS2
CE(22:5) (n3)	11:61557803:C:T	11:61610750:A:G	0.289671	1	ENSG00000134824.14	intragenic	FADS2
CE(22:5) (n3)	11:61641717:G:T	11:61557803:C:T	0.0612948	1	ENSG00000134825.16	intragenic	TMEM258
CE(22:5) (n3)	11:61662661:G:T	11:61606683:A:G	0.0399827	1	ENSG00000134824.14	intragenic	FADS2
CE(22:5) (n3)	11:61639358:C:T	11:61604814:A:C	0.0208032	1	ENSG00000134824.14	intragenic	FADS2
CE(22:5) (n3)	11:61641717:G:T	11:61606642:A:G	0.0399827	1	ENSG00000134824.14	intragenic	FADS2
CE(22:5) (n3)	11:61641717:G:T	11:61575158:A:G	0.0259735	1	ENSG00000134824.14	intragenic	FADS2
CE(22:5) (n3)	11:61536583:A:G	11:61579463:A:G	0.016889	1	ENSG00000134824.14	intragenic	FADS2
CE(22:5) (n3)	11:61639358:C:T	11:61606683:A:G	0.0399827	1	ENSG00000134824.14	intragenic	FADS2
CE(22:5) (n3)	11:61536583:A:G	11:61592362:A:G	0.0316703	1	ENSG00000134824.14	intragenic	FADS2
CE(22:5) (n3)	11:61662661:G:T	11:61604814:A:C	0.0208032	1	ENSG00000134824.14	intragenic	FADS2
CE(22:5) (n3)	11:61641717:G:T	11:61600342:A:C	0.0256535	1	ENSG00000134824.14	intragenic	FADS2
CE(22:5) (n3)	11:61641717:G:T	11:61603510:A:C	0.0256535	1	ENSG00000134824.14	intragenic	FADS2
CE(22:5) (n3)	11:61557803:C:T	11:61579463:A:G	0.016889	1	ENSG00000134824.14	intragenic	FADS2
CE(22:5) (n3)	11:61536583:A:G	11:61606642:A:G	0.0399827	1	ENSG00000134824.14	intragenic	FADS2
CE(22:5) (n3)	11:61536583:A:G	11:61610750:A:G	0.289671	1	ENSG00000134824.14	intragenic	FADS2
CE(22:5) (n3)	11:61662661:G:T	11:61557803:C:T	0.0612948	1	ENSG00000134825.16	intragenic	TMEM258
CE(22:5) (n3)	11:61662661:G:T	11:61557826:C:T	0.0399827	1	ENSG00000134825.16	intragenic	TMEM258
CE(22:5) (n3)	11:61557803:C:T	11:61569830:C:T	0.0399827	1	ENSG00000134824.14	intragenic	FADS2
CE(22:5) (n3)	11:61662661:G:T	11:61575158:A:G	0.0259735	1	ENSG00000134824.14	intragenic	FADS2
CE(22:5) (n3)	11:61557803:C:T	11:61571478:C:T	0.049477	1	ENSG00000134824.14	intragenic	FADS2
CE(22:5) (n3)	11:61662661:G:T	11:61593005:A:G	0.0256535	1	ENSG00000134824.14	intragenic	FADS2
CE(22:5) (n3)	11:61641717:G:T	11:61610750:A:G	0.289671	1	ENSG00000134824.14	intragenic	FADS2
CE(22:5) (n3)	11:61536583:A:G	11:61557803:C:T	0.0612948	1	ENSG00000134825.16	intragenic	TMEM258
CE(22:5) (n3)	11:61536583:A:G	11:61585144:A:G	0.0399827	1	ENSG00000134824.14	intragenic	FADS2
CE(22:5) (n3)	11:61536583:A:G	11:61588305:A:G	0.049477	1	ENSG00000134824.14	intragenic	FADS2
CE(22:5) (n3)	11:61662661:G:T	11:61600342:A:C	0.0256535	1	ENSG00000134824.14	intragenic	FADS2
CE(22:5) (n3)	11:61641717:G:T	11:61606683:A:G	0.0399827	1	ENSG00000134824.14	intragenic	FADS2
CE(22:5) (n3)	11:61639358:C:T	11:61593005:A:G	0.0256535	1	ENSG00000134824.14	intragenic	FADS2
CE(22:5) (n3)	11:61536583:A:G	11:61570783:C:T	0.049477	1	ENSG00000134824.14	intragenic	FADS2
CE(22:5) (n3)	11:61536583:A:G	11:61593005:A:G	0.0256535	1	ENSG00000134824.14	intragenic	FADS2
CE(22:5) (n3)	11:61639358:C:T	11:61592362:A:G	0.0316703	1	ENSG00000134824.14	intragenic	FADS2
CE(22:5) (n3)	11:61662661:G:T	11:61588305:A:G	0.049477	1	ENSG00000134824.14	intragenic	FADS2
CE(22:5) (n3)	11:61557803:C:T	11:61609750:C:T	0.0612948	1	ENSG00000134824.14	intragenic	FADS2
CE(22:5) (n3)	11:61662661:G:T	11:61570783:C:T	0.049477	1	ENSG00000134824.14	intragenic	FADS2
CE(22:5) (n3)	11:61639358:C:T	11:61603510:A:C	0.0256535	1	ENSG00000134824.14	intragenic	FADS2
CE(22:5) (n3)	11:61639358:C:T	11:61579463:A:G	0.016889	1	ENSG00000134824.14	intragenic	FADS2
CE(22:5) (n3)	11:61662661:G:T	11:61579463:A:G	0.016889	1	ENSG00000134824.14	intragenic	FADS2
CE(22:5) (n6)	11:61641717:G:T	11:61592362:A:G	0.222016	1	ENSG00000134824.14	intragenic	FADS2
CE(22:5) (n6)	11:61607047:A:G	11:61592362:A:G	0.222016	1	ENSG00000134824.14	intragenic	FADS2
CE(22:5) (n6)	11:61586886:C:T	11:61588305:A:G	0.346846	1	ENSG00000134824.14	intragenic	FADS2
CE(22:5) (n6)	11:61639358:C:T	11:61557803:C:T	0.429692	1	ENSG00000134825.16	intragenic	TMEM258
CE(22:5) (n6)	11:61585140:A:G	11:61557803:C:T	0.429692	1	ENSG00000134825.16	intragenic	TMEM258
CE(22:5) (n6)	11:61641717:G:T	11:61588305:A:G	0.346846	1	ENSG00000134824.14	intragenic	FADS2
CE(22:5) (n6)	11:61586886:C:T	11:61557803:C:T	0.429692	1	ENSG00000134825.16	intragenic	TMEM258
CE(22:5) (n6)	11:61607047:A:G	11:61588305:A:G	0.346846	1	ENSG00000134824.14	intragenic	FADS2
CE(22:5) (n6)	11:61557803:C:T	11:61592362:A:G	0.222016	1	ENSG00000134824.14	intragenic	FADS2
CE(22:5) (n6)	11:61662661:G:T	11:61592362:A:G	0.222016	1	ENSG00000134824.14	intragenic	FADS2
CE(22:5) (n6)	11:61639358:C:T	11:61588305:A:G	0.346846	1	ENSG00000134824.14	intragenic	FADS2
CE(22:5) (n6)	11:61607047:A:G	11:61557803:C:T	0.429692	1	ENSG00000134825.16	intragenic	TMEM258
CE(22:5) (n6)	11:61586886:C:T	11:61592362:A:G	0.222016	1	ENSG00000134824.14	intragenic	FADS2
CE(22:5) (n6)	11:61641717:G:T	11:61557803:C:T	0.429692	1	ENSG00000134825.16	intragenic	TMEM258
CE(22:5) (n6)	11:61585140:A:G	11:61592362:A:G	0.222016	1	ENSG00000134824.14	intragenic	FADS2
CE(22:5) (n6)	11:61557803:C:T	11:61588305:A:G	0.346846	1	ENSG00000134824.14	intragenic	FADS2
CE(22:5) (n6)	11:61662661:G:T	11:61557803:C:T	0.429692	1	ENSG00000134825.16	intragenic	TMEM258
CE(22:5) (n6)	11:61662661:G:T	11:61588305:A:G	0.346846	1	ENSG00000134824.14	intragenic	FADS2
CE(22:5) (n6)	11:61521318:A:G	11:61588305:A:G	0.346846	1	ENSG00000134824.14	intragenic	FADS2
CE(22:5) (n6)	11:61639358:C:T	11:61592362:A:G	0.222016	1	ENSG00000134824.14	intragenic	FADS2
CE(22:5) (n6)	11:61585140:A:G	11:61588305:A:G	0.346846	1	ENSG00000134824.14	intragenic	FADS2
CE(22:5) (n6)	11:61521318:A:G	11:61557803:C:T	0.429692	1	ENSG00000134825.16	intragenic	TMEM258
CE(22:5) (n6)	11:61521318:A:G	11:61592362:A:G	0.222016	1	ENSG00000134824.14	intragenic	FADS2
CE(22:5) (n6)	11:61557803:C:T	11:61557803:C:T	0.429692	1	ENSG00000134825.16	intragenic	TMEM258
CE(22:6)	11:61662661:G:T	11:61575158:A:G	0.0276576	1	ENSG00000134824.14	intragenic	FADS2
CE(22:6)	11:61536583:A:G	11:61606683:A:G	0.0425751	1	ENSG00000134824.14	intragenic	FADS2
CE(22:6)	11:61662661:G:T	11:61600342:A:C	0.0273169	1	ENSG00000134824.14	intragenic	FADS2
CE(22:6)	11:61557803:C:T	11:61592362:A:G	0.0337237	1	ENSG00000134824.14	intragenic	FADS2
CE(22:6)	11:61536583:A:G	11:61600342:A:C	0.0273169	1	ENSG00000134824.14	intragenic	FADS2
CE(22:6)	11:61536583:A:G	11:61575158:A:G	0.0276576	1	ENSG00000134824.14	intragenic	FADS2
CE(22:6)	11:61662661:G:T	11:61603510:A:C	0.0273169	1	ENSG00000134824.14	intragenic	FADS2
CE(22:6)	11:61536583:A:G	11:61569830:C:T	0.0425751	1	ENSG00000134824.14	intragenic	FADS2
CE(22:6)	11:61557803:C:T	11:61606683:A:G	0.0425751	1	ENSG00000134824.14	intragenic	FADS2
CE(22:6)	11:61662661:G:T	11:61557826:C:T	0.0425751	1	ENSG00000134825.16	intragenic	TMEM258
CE(22:6)	11:61662661:G:T	11:61593005:A:G	0.0273169	1	ENSG00000134824.14	intragenic	FADS2
CE(22:6)	11:61557803:C:T	11:61557803:C:T	0.0652691	1	ENSG00000134825.16	intragenic	TMEM258
CE(22:6)	11:61557803:C:T	11:61604814:A:C	0.0221521	1	ENSG00000134824.14	intragenic	FADS2
CE(22:6)	11:61557803:C:T	11:61609750:C:T	0.0652691	1	ENSG00000134824.14	intragenic	FADS2
CE(22:6)	11:61662661:G:T	11:61571478:C:T	0.0526851	1	ENSG00000134824.14	intragenic	FADS2
CE(22:6)	11:61557803:C:T	11:61603510:A:C	0.0273169	1	ENSG00000134824.14	intragenic	FADS2
CE(22:6)	11:61536583:A:G	11:61579463:A:G	0.0179841	1	ENSG00000134824.14	intragenic	FADS2
CE(22:6)	11:61662661:G:T	11:61610750:A:G	0.308453	1	ENSG00000134824.14	intragenic	FADS2
CE(22:6)	11:61557803:C:T	11:61588305:A:G	0.0526851	1	ENSG00000134824.14	intragenic	FADS2
CE(22:6)	11:61662661:G:T	11:61606683:A:G	0.0425751	1	ENSG00000134824.14	intragenic	FADS2
CE(22:6)	11:61662661:G:T	11:61569830:C:T	0.0425751	1	ENSG00000134824.14	intragenic	FADS2
CE(22:6)	11:61536583:A:G	11:61593005:A:G	0.0273169	1	ENSG00000134824.14	intragenic	FADS2
CE(22:6)	11:61536583:A:G	11:61603510:A:C	0.0273169	1	ENSG00000134824.14	intragenic	FADS2
CE(22:6)	11:61662661:G:T	11:61564299:G:T	0.0118933		ENSG00000168496.4	intragenic	FEN1
CE(22:6)	11:61557803:C:T	11:61571478:C:T	0.0526851	1	ENSG00000134824.14	intragenic	FADS2
CE(22:6)	11:61662661:G:T	11:61570783:C:T	0.0526851	1	ENSG00000134824.14	intragenic	FADS2
CE(22:6)	11:61557803:C:T	11:61557826:C:T	0.0425751	1	ENSG00000134825.16	intragenic	TMEM258
CE(22:6)	11:61557803:C:T	11:61579463:A:G	0.0179841	1	ENSG00000134824.14	intragenic	FADS2
CE(22:6)	11:61662661:G:T	11:61604814:A:C	0.0221521	1	ENSG00000134824.14	intragenic	FADS2
CE(22:6)	11:61557803:C:T	11:61570783:C:T	0.0526851	1	ENSG00000134824.14	intragenic	FADS2
CE(22:6)	11:61536583:A:G	11:61610750:A:G	0.308453	1	ENSG00000134824.14	intragenic	FADS2
CE(22:6)	11:61536583:A:G	11:61557803:C:T	0.0652691	1	ENSG00000134825.16	intragenic	TMEM258
CE(22:6)	11:61662661:G:T	11:61588305:A:G	0.0526851	1	ENSG00000134824.14	intragenic	FADS2
CE(22:6)	11:61557803:C:T	11:61606642:A:G	0.0425751	1	ENSG00000134824.14	intragenic	FADS2
CE(22:6)	11:61557803:C:T	11:61593005:A:G	0.0273169	1	ENSG00000134824.14	intragenic	FADS2
CE(22:6)	11:61662661:G:T	11:61592362:A:G	0.0337237	1	ENSG00000134824.14	intragenic	FADS2
CE(22:6)	11:61662661:G:T	11:61557803:C:T	0.0652691	1	ENSG00000134825.16	intragenic	TMEM258
CE(22:6)	11:61536583:A:G	11:61570783:C:T	0.0526851	1	ENSG00000134824.14	intragenic	FADS2
CE(22:6)	11:61536583:A:G	11:61609750:C:T	0.0652691	1	ENSG00000134824.14	intragenic	FADS2
CE(22:6)	11:61557803:C:T	11:61600342:A:C	0.0273169	1	ENSG00000134824.14	intragenic	FADS2
CE(22:6)	11:61536583:A:G	11:61588305:A:G	0.0526851	1	ENSG00000134824.14	intragenic	FADS2
CE(22:6)	11:61662661:G:T	11:61596633:C:T	0.0118933		ENSG00000134824.14	intragenic	FADS2
CE(22:6)	11:61536583:A:G	11:61606642:A:G	0.0425751	1	ENSG00000134824.14	intragenic	FADS2
CE(22:6)	11:61536583:A:G	11:61557826:C:T	0.0425751	1	ENSG00000134825.16	intragenic	TMEM258
CE(22:6)	11:61557803:C:T	11:61575158:A:G	0.0276576	1	ENSG00000134824.14	intragenic	FADS2
CE(22:6)	11:61557803:C:T	11:61569830:C:T	0.0425751	1	ENSG00000134824.14	intragenic	FADS2
CE(22:6)	11:61536583:A:G	11:61571478:C:T	0.0526851	1	ENSG00000134824.14	intragenic	FADS2
CE(22:6)	11:61536583:A:G	11:61604814:A:C	0.0221521	1	ENSG00000134824.14	intragenic	FADS2
CE(22:6)	11:61662661:G:T	11:61609750:C:T	0.0652691	1	ENSG00000134824.14	intragenic	FADS2
CE(22:6)	11:61662661:G:T	11:61579463:A:G	0.0179841	1	ENSG00000134824.14	intragenic	FADS2
CE(22:6)	11:61662661:G:T	11:61606642:A:G	0.0425751	1	ENSG00000134824.14	intragenic	FADS2
CE(22:6)	11:61557803:C:T	11:61564299:G:T	0.0118933		ENSG00000168496.4	intragenic	FEN1
CE(22:6)	11:61536583:A:G	11:61564299:G:T	0.0118933		ENSG00000168496.4	intragenic	FEN1
CE(22:6)	11:61536583:A:G	11:61596633:C:T	0.0118933		ENSG00000134824.14	intragenic	FADS2
CE(22:6)	11:61557803:C:T	11:61596633:C:T	0.0118933		ENSG00000134824.14	intragenic	FADS2
CE(22:6)	11:61557803:C:T	11:61610750:A:G	0.308453	1	ENSG00000134824.14	intragenic	FADS2
CE(22:6)	11:61536583:A:G	11:61592362:A:G	0.0337237	1	ENSG00000134824.14	intragenic	FADS2
CE(24:4)	11:61604814:A:C	11:61600342:A:C	0.13401	1	ENSG00000134824.14	intragenic	FADS2
CE(24:4)	11:61662661:G:T	11:61600342:A:C	0.13401	1	ENSG00000134824.14	intragenic	FADS2
CE(24:4)	11:61604814:A:C	11:61588305:A:G	0.25846	1	ENSG00000134824.14	intragenic	FADS2
CE(24:4)	11:61604814:A:C	11:61593005:A:G	0.13401	1	ENSG00000134824.14	intragenic	FADS2
CE(24:4)	11:61746291:A:C	11:61592362:A:G	0.16544	1	ENSG00000134824.14	intragenic	FADS2
CE(24:4)	11:61528306:A:C	11:61588305:A:G	0.25846	1	ENSG00000134824.14	intragenic	FADS2
CE(24:4)	11:61604814:A:C	11:61596633:C:T	0.0583457	1	ENSG00000134824.14	intragenic	FADS2
CE(24:4)	11:61695146:G:T	11:61596633:C:T	0.0583457	1	ENSG00000134824.14	intragenic	FADS2
CE(24:4)	11:61662661:G:T	11:61588305:A:G	0.25846	1	ENSG00000134824.14	intragenic	FADS2
CE(24:4)	11:61746291:A:C	11:61596633:C:T	0.0583457	1	ENSG00000134824.14	intragenic	FADS2
CE(24:4)	11:61662661:G:T	11:61604814:A:C	0.108673	1	ENSG00000134824.14	intragenic	FADS2
CE(24:4)	11:61746291:A:C	11:61600342:A:C	0.13401	1	ENSG00000134824.14	intragenic	FADS2
CE(24:4)	11:61746291:A:C	11:61603510:A:C	0.13401	1	ENSG00000134824.14	intragenic	FADS2
CE(24:4)	11:61746291:A:C	11:61604814:A:C	0.108673	1	ENSG00000134824.14	intragenic	FADS2
CE(24:4)	11:61695146:G:T	11:61592362:A:G	0.16544	1	ENSG00000134824.14	intragenic	FADS2
CE(24:4)	11:61604814:A:C	11:61592362:A:G	0.16544	1	ENSG00000134824.14	intragenic	FADS2
CE(24:4)	11:61604814:A:C	11:61604814:A:C	0.108673	1	ENSG00000134824.14	intragenic	FADS2
CE(24:4)	11:61604814:A:C	11:61603510:A:C	0.13401	1	ENSG00000134824.14	intragenic	FADS2
CE(24:4)	11:61695146:G:T	11:61588305:A:G	0.25846	1	ENSG00000134824.14	intragenic	FADS2
CE(24:4)	11:61695146:G:T	11:61603510:A:C	0.13401	1	ENSG00000134824.14	intragenic	FADS2
CE(24:4)	11:61746291:A:C	11:61588305:A:G	0.25846	1	ENSG00000134824.14	intragenic	FADS2
CE(24:4)	11:61662661:G:T	11:61592362:A:G	0.16544	1	ENSG00000134824.14	intragenic	FADS2
CE(24:4)	11:61528306:A:C	11:61603510:A:C	0.13401	1	ENSG00000134824.14	intragenic	FADS2
CE(24:4)	11:61695146:G:T	11:61600342:A:C	0.13401	1	ENSG00000134824.14	intragenic	FADS2
CE(24:4)	11:61528306:A:C	11:61604814:A:C	0.108673	1	ENSG00000134824.14	intragenic	FADS2
CE(24:4)	11:61528306:A:C	11:61592362:A:G	0.16544	1	ENSG00000134824.14	intragenic	FADS2
CE(24:4)	11:61662661:G:T	11:61593005:A:G	0.13401	1	ENSG00000134824.14	intragenic	FADS2
CE(24:4)	11:61746291:A:C	11:61593005:A:G	0.13401	1	ENSG00000134824.14	intragenic	FADS2
CE(24:4)	11:61528306:A:C	11:61596633:C:T	0.0583457	1	ENSG00000134824.14	intragenic	FADS2
CE(24:4)	11:61528306:A:C	11:61600342:A:C	0.13401	1	ENSG00000134824.14	intragenic	FADS2
CE(24:4)	11:61695146:G:T	11:61593005:A:G	0.13401	1	ENSG00000134824.14	intragenic	FADS2
CE(24:4)	11:61528306:A:C	11:61593005:A:G	0.13401	1	ENSG00000134824.14	intragenic	FADS2
CE(24:4)	11:61695146:G:T	11:61604814:A:C	0.108673	1	ENSG00000134824.14	intragenic	FADS2
CE(24:4)	11:61662661:G:T	11:61603510:A:C	0.13401	1	ENSG00000134824.14	intragenic	FADS2
CE(24:4)	11:61662661:G:T	11:61596633:C:T	0.0583457	1	ENSG00000134824.14	intragenic	FADS2
CE(24:6)	11:61606683:A:G	11:61588305:A:G	0.458298	1	ENSG00000134824.14	intragenic	FADS2
CE(24:6)	11:61606683:A:G	11:61579463:A:G	0.15644	1	ENSG00000134824.14	intragenic	FADS2
CE(24:6)	11:61647288:A:G	11:61588305:A:G	0.458298	1	ENSG00000134824.14	intragenic	FADS2
CE(24:6)	11:61606683:A:G	11:61606683:A:G	0.370353	1	ENSG00000134824.14	intragenic	FADS2
CE(24:6)	11:61647288:A:G	11:61606683:A:G	0.370353	1	ENSG00000134824.14	intragenic	FADS2
CE(24:6)	11:61647288:A:G	11:61579463:A:G	0.15644	1	ENSG00000134824.14	intragenic	FADS2
Cer(d16:1/18:0)	13:57997607:C:G	13:58046640:A:G	0.0104237		ENSG00000118946.12	upstream (159238)	PCDH17
Cer(d16:1/18:0)	13:57997607:C:G	13:58040459:A:G	0.0343415		ENSG00000118946.12	upstream (165419)	PCDH17
Cer(d16:1/18:0)	13:57997607:C:G	13:57935324:A:G	0.0622428		ENSG00000234278.3	downstream (190972)	PRR20E
Cer(d16:1/18:0)	13:57997607:C:G	13:57927586:A:G	0.0708863		ENSG00000234278.3	downstream (183234)	PRR20E
Cer(d16:1/18:0)	13:57997607:C:G	13:58046454:A:G	0.0140881		ENSG00000118946.12	upstream (159424)	PCDH17
Cer(d16:1/18:0)	13:57997607:C:G	13:57961358:A:G	0.240269		ENSG00000234278.3	downstream (217006)	PRR20E
Cer(d16:1/18:0)	13:57997607:C:G	13:57944356:A:G	0.156237		ENSG00000234278.3	downstream (200004)	PRR20E
Cer(d16:1/18:0)	13:57997607:C:G	13:58000353:A:G	0.0260079		ENSG00000118946.12	upstream (205525)	PCDH17
Cer(d16:1/18:0)	13:57997607:C:G	13:58038376:A:G	0.019383		ENSG00000118946.12	upstream (167502)	PCDH17
Cer(d16:1/18:0)	13:57997607:C:G	13:57941890:G:T	0.240269		ENSG00000234278.3	downstream (197538)	PRR20E
Cer(d16:1/24:1)	14:65044120:C:T	14:64839007:A:C	1	1	ENSG00000100714.18	upstream (15742)	MTHFD1
Cer(d18:1/24:1)	11:61579463:A:G	11:61575158:A:G	0.0741114		ENSG00000134824.14	intragenic	FADS2
Cer(d18:1/24:1)	11:61579463:A:G	11:61571348:C:G	0.0127187		ENSG00000134824.14	intragenic	FADS2
Cer(d18:1/24:1)	11:61579463:A:G	11:61604814:A:C	0.0165115		ENSG00000134824.14	intragenic	FADS2
Cer(d18:1/24:1)	11:61579463:A:G	11:61571478:C:T	0.141175		ENSG00000134824.14	intragenic	FADS2
Cer(d18:1/24:1)	11:61579463:A:G	11:61589481:A:G	0.0103452		ENSG00000134824.14	intragenic	FADS2
Cer(d18:1/24:1)	11:61579463:A:G	11:61557803:C:T	0.0486496		ENSG00000134825.16	intragenic	TMEM258
Cer(d18:1/24:1)	11:61579463:A:G	11:61571382:A:G	0.136411		ENSG00000134824.14	intragenic	FADS2
Cer(d18:1/24:1)	11:61579463:A:G	11:61567753:A:C	0.0723878		ENSG00000134824.14	intragenic	FADS2
Cer(d18:1/24:1)	11:61579463:A:G	11:61581764:C:T	0.0103452		ENSG00000134824.14	intragenic	FADS2
Cer(d18:1/24:1)	11:61579463:A:G	11:61569830:C:T	0.114085		ENSG00000134824.14	intragenic	FADS2
Cer(d18:1/24:1)	11:61579463:A:G	11:61588305:A:G	0.0107065		ENSG00000134824.14	intragenic	FADS2
Cer(d18:1/24:1)	11:61579463:A:G	11:61570783:C:T	0.141175		ENSG00000134824.14	intragenic	FADS2
Cer(d18:1/24:1)	11:61579463:A:G	11:61579463:A:G	0.0481903		ENSG00000134824.14	intragenic	FADS2
Cer(d18:1/24:1)	11:61579463:A:G	11:61610750:A:G	0.0626832		ENSG00000134824.14	intragenic	FADS2
Cer(d18:1/24:1)	11:61579463:A:G	11:61609750:C:T	0.0132638		ENSG00000134824.14	intragenic	FADS2
Cer(d18:2/16:0)	11:61564299:G:T	11:61606683:A:G	0.0421525		ENSG00000134824.14	intragenic	FADS2
Cer(d18:2/16:0)	11:61564299:G:T	11:61600342:A:C	0.0168763		ENSG00000134824.14	intragenic	FADS2
Cer(d18:2/16:0)	11:61564299:G:T	11:61564299:G:T	0.0892505		ENSG00000168496.4	intragenic	FEN1
Cer(d18:2/16:0)	11:61564299:G:T	11:61585144:A:G	0.0165749		ENSG00000134824.14	intragenic	FADS2
Cer(d18:2/16:0)	11:61564299:G:T	11:61571478:C:T	0.0205108		ENSG00000134824.14	intragenic	FADS2
Cer(d18:2/16:0)	11:61564299:G:T	11:61569830:C:T	0.0165749		ENSG00000134824.14	intragenic	FADS2
Cer(d18:2/16:0)	11:61564299:G:T	11:61571382:A:G	0.012612		ENSG00000134824.14	intragenic	FADS2
Cer(d18:2/16:0)	11:61564299:G:T	11:61606642:A:G	0.0421525		ENSG00000134824.14	intragenic	FADS2
Cer(d18:2/16:0)	11:61564299:G:T	11:61588305:A:G	0.0205108		ENSG00000134824.14	intragenic	FADS2
Cer(d18:2/16:0)	11:61564299:G:T	11:61557826:C:T	0.0208542		ENSG00000134825.16	intragenic	TMEM258
Cer(d18:2/16:0)	11:61564299:G:T	11:61571348:C:G	0.0243655		ENSG00000134824.14	intragenic	FADS2
Cer(d18:2/16:0)	11:61564299:G:T	11:61557803:C:T	0.0509837		ENSG00000134825.16	intragenic	TMEM258
Cer(d18:2/16:0)	11:61564299:G:T	11:61593005:A:G	0.0168763		ENSG00000134824.14	intragenic	FADS2
Cer(d18:2/16:0)	11:61564299:G:T	11:61589481:A:G	0.0100982		ENSG00000134824.14	intragenic	FADS2
Cer(d18:2/16:0)	11:61564299:G:T	11:61603510:A:C	0.0168763		ENSG00000134824.14	intragenic	FADS2
Cer(d18:2/16:0)	11:61564299:G:T	11:61565908:C:T	0.0712318		ENSG00000134824.14	intragenic	FADS2
Cer(d18:2/16:0)	11:61564299:G:T	11:61604814:A:C	0.0219322		ENSG00000134824.14	intragenic	FADS2
Cer(d18:2/16:0)	11:61564299:G:T	11:61581764:C:T	0.0198185		ENSG00000134824.14	intragenic	FADS2
Cer(d18:2/16:0)	11:61564299:G:T	11:61575158:A:G	0.0107673		ENSG00000134824.14	intragenic	FADS2
Cer(d18:2/16:0)	11:61564299:G:T	11:61610750:A:G	0.305391		ENSG00000134824.14	intragenic	FADS2
Cer(d18:2/16:0)	11:61564299:G:T	11:61592362:A:G	0.0208345		ENSG00000134824.14	intragenic	FADS2
Cer(d18:2/16:0)	11:61564299:G:T	11:61543499:C:T	0.0133182		ENSG00000124920.14	intragenic	MYRF
Cer(d18:2/16:0)	11:61564299:G:T	11:61609750:C:T	0.0403232		ENSG00000134824.14	intragenic	FADS2
Cer(d18:2/16:0)	11:61564299:G:T	11:61570783:C:T	0.0205108		ENSG00000134824.14	intragenic	FADS2
Cer(d18:2/18:0)	11:61571348:C:G	11:61606683:A:G	0.0167525	1	ENSG00000134824.14	intragenic	FADS2
Cer(d18:2/18:0)	11:61571348:C:G	11:61606642:A:G	0.0167525	1	ENSG00000134824.14	intragenic	FADS2
Cer(d18:2/18:0)	11:61571348:C:G	11:61571382:A:G	0.0200309	1	ENSG00000134824.14	intragenic	FADS2
Cer(d18:2/18:0)	11:61571348:C:G	11:61610750:A:G	0.12137	1	ENSG00000134824.14	intragenic	FADS2
Cer(d18:2/18:0)	11:61571348:C:G	11:61581764:C:T	0.337666	1	ENSG00000134824.14	intragenic	FADS2
Cer(d18:2/18:0)	11:61571348:C:G	11:61571348:C:G	0.415137	1	ENSG00000134824.14	intragenic	FADS2
Cer(d18:2/18:0)	11:61571348:C:G	11:61589481:A:G	0.0200309	1	ENSG00000134824.14	intragenic	FADS2
Cer(d18:2/18:0)	11:61571348:C:G	11:61567753:A:C	0.0106296	1	ENSG00000134824.14	intragenic	FADS2
Cer(d18:2/24:0)	6:31105147:C:T	6:31098734:A:C	0.0395597	1	ENSG00000204540.11	intragenic	PSORS1C1
Cer(d18:2/24:0)	6:31105147:C:T	6:31102790:G:T	0.0126591	1	ENSG00000204540.11	intragenic	PSORS1C1
Cer(d18:2/24:0)	6:31105147:C:T	6:31094703:C:T	0.0268344	1	ENSG00000204540.11	intragenic	PSORS1C1
Cer(d18:2/24:0)	11:61565908:C:T	11:61582708:C:T	0.0180972		ENSG00000134824.14	intragenic	FADS2
Cer(d18:2/24:0)	11:61565908:C:T	11:61579760:C:T	0.0107948		ENSG00000134824.14	intragenic	FADS2
Cer(d18:2/24:0)	11:61565908:C:T	11:61570783:C:T	0.016292		ENSG00000134824.14	intragenic	FADS2
Cer(d18:2/24:0)	11:61565908:C:T	11:61569830:C:T	0.0131657		ENSG00000134824.14	intragenic	FADS2
Cer(d18:2/24:0)	11:61565908:C:T	11:61600342:A:C	0.0169492		ENSG00000134824.14	intragenic	FADS2
Cer(d18:2/24:0)	11:61565908:C:T	11:61592362:A:G	0.0265214		ENSG00000134824.14	intragenic	FADS2
Cer(d18:2/24:0)	6:31105147:C:T	6:31103195:C:G	0.0126591	1	ENSG00000204540.11	intragenic	PSORS1C1
Cer(d18:2/24:0)	11:61565908:C:T	11:61565908:C:T	0.0565806		ENSG00000134824.14	intragenic	FADS2
Cer(d18:2/24:0)	11:61565908:C:T	11:61588305:A:G	0.0414332		ENSG00000134824.14	intragenic	FADS2
Cer(d18:2/24:0)	6:31105147:C:T	6:31129310:C:T	0.106692	1	ENSG00000137310.13	intragenic	TCF19
Cer(d18:2/24:0)	11:61565908:C:T	11:61585144:A:G	0.0334824		ENSG00000134824.14	intragenic	FADS2
Cer(d18:2/24:0)	6:31105147:C:T	6:31085356:C:T	0.0357899	1	ENSG00000204540.11	intragenic	PSORS1C1
Cer(d18:2/24:0)	11:61565908:C:T	11:61557826:C:T	0.0165648		ENSG00000134825.16	intragenic	TMEM258
Cer(d18:2/24:0)	11:61565908:C:T	11:61581764:C:T	0.0508685		ENSG00000134824.14	intragenic	FADS2
Cer(d18:2/24:0)	6:31105147:C:T	6:31102618:C:G	0.0153309	1	ENSG00000204540.11	intragenic	PSORS1C1
Cer(d18:2/24:0)	6:31105147:C:T	6:31100974:C:T	0.0395597	1	ENSG00000204540.11	intragenic	PSORS1C1
Cer(d18:2/24:0)	11:61565908:C:T	11:61596633:C:T	0.0118843		ENSG00000134824.14	intragenic	FADS2
Cer(d18:2/24:0)	11:61565908:C:T	11:61610750:A:G	0.191385		ENSG00000134824.14	intragenic	FADS2
Cer(d18:2/24:0)	11:61565908:C:T	11:61571382:A:G	0.031586		ENSG00000134824.14	intragenic	FADS2
Cer(d18:2/24:0)	6:31105147:C:T	6:31016550:A:G	0.0111519	1	ENSG00000261272.1	downstream (13371)	MUC22
Cer(d18:2/24:0)	6:31105147:C:T	6:31024796:A:G	0.0101752	1	ENSG00000261272.1	downstream (21617)	MUC22
Cer(d18:2/24:0)	6:31105147:C:T	6:31060219:A:G	0.285492	1	ENSG00000204542.3	downstream (18781)	C6orf15
Cer(d18:2/24:0)	6:31105147:C:T	6:31058340:A:C	0.016657	1	ENSG00000204542.3	downstream (20660)	C6orf15
Cer(d18:2/24:0)	6:31105147:C:T	6:31175946:A:C	0.0222638	1	ENSG00000204531.21	upstream (27438)	POU5F1
Cer(d18:2/24:0)	11:61565908:C:T	11:61557803:C:T	0.0253945		ENSG00000134825.16	intragenic	TMEM258
Cer(d18:2/24:0)	6:31105147:C:T	6:31196554:C:T	0.0166315	1	ENSG00000204525.18	downstream (39972)	HLA-C
Cer(d18:2/24:0)	11:61565908:C:T	11:61567753:A:C	0.0167615		ENSG00000134824.14	intragenic	FADS2
Cer(d18:2/24:0)	11:61565908:C:T	11:61589481:A:G	0.0647927		ENSG00000134824.14	intragenic	FADS2
Cer(d18:2/24:0)	6:31105147:C:T	6:31081434:A:G	0.0535609	1	ENSG00000204542.3	upstream (1082)	C6orf15
Cer(d18:2/24:0)	6:31105147:C:T	6:31196862:A:G	0.201812	1	ENSG00000204525.18	downstream (39664)	HLA-C
Cer(d18:2/24:0)	11:61565908:C:T	11:61564299:G:T	0.0708932		ENSG00000168496.4	intragenic	FEN1
Cer(d18:2/24:0)	11:61565908:C:T	11:61571348:C:G	0.04922		ENSG00000134824.14	intragenic	FADS2
Cer(d18:2/24:0)	11:61565908:C:T	11:61604814:A:C	0.0174211		ENSG00000134824.14	intragenic	FADS2
Cer(d18:2/24:0)	6:31105147:C:T	6:31018908:G:T	0.0101752	1	ENSG00000261272.1	downstream (15729)	MUC22
Cer(d18:2/24:0)	11:61565908:C:T	11:61603510:A:C	0.0134052		ENSG00000134824.14	intragenic	FADS2
Cer(d18:2/24:0)	6:31105147:C:T	6:31079644:A:G	0.0395597	1	ENSG00000204542.3	intragenic	C6orf15
Cer(d18:2/24:0)	11:61565908:C:T	11:61606683:A:G	0.0425429		ENSG00000134824.14	intragenic	FADS2
Cer(d18:2/24:0)	11:61565908:C:T	11:61593005:A:G	0.0214828		ENSG00000134824.14	intragenic	FADS2
Cer(d18:2/24:0)	11:61565908:C:T	11:61571478:C:T	0.016292		ENSG00000134824.14	intragenic	FADS2
Cer(d18:2/24:0)	11:61565908:C:T	11:61609750:C:T	0.0320294		ENSG00000134824.14	intragenic	FADS2
Cer(d18:2/24:0)	11:61565908:C:T	11:61606642:A:G	0.0425429		ENSG00000134824.14	intragenic	FADS2
Cer(d18:2/26:0)	11:61565908:C:T	11:61610750:A:G	0.0261243		ENSG00000134824.14	intragenic	FADS2
Cer(d18:2/26:0)	11:61565908:C:T	11:61557803:C:T	0.0269215		ENSG00000134825.16	intragenic	TMEM258
Cer(d18:2/26:0)	11:61565908:C:T	11:61580635:C:T	0.0117723		ENSG00000134824.14	intragenic	FADS2
Cer(d18:2/26:0)	11:61565908:C:T	11:61588305:A:G	0.0217309		ENSG00000134824.14	intragenic	FADS2
Cer(d18:2/26:0)	11:61565908:C:T	11:61592362:A:G	0.01391		ENSG00000134824.14	intragenic	FADS2
Cer(d18:2/26:0)	11:61565908:C:T	11:61543499:C:T	0.0490126		ENSG00000124920.14	intragenic	MYRF
Cer(d18:2/26:0)	11:61565908:C:T	11:61575158:A:G	0.0114079		ENSG00000134824.14	intragenic	FADS2
Cer(d18:2/26:0)	11:61565908:C:T	11:61571348:C:G	0.0893557		ENSG00000134824.14	intragenic	FADS2
Cer(d18:2/26:0)	11:61565908:C:T	11:61603510:A:C	0.0112673		ENSG00000134824.14	intragenic	FADS2
Cer(d18:2/26:0)	11:61565908:C:T	11:61571478:C:T	0.0217309		ENSG00000134824.14	intragenic	FADS2
Cer(d18:2/26:0)	11:61565908:C:T	11:61589481:A:G	0.0726807		ENSG00000134824.14	intragenic	FADS2
Cer(d18:2/26:0)	11:61565908:C:T	11:61565908:C:T	0.0900319		ENSG00000134824.14	intragenic	FADS2
Cer(d18:2/26:0)	11:61565908:C:T	11:61600342:A:C	0.0112673		ENSG00000134824.14	intragenic	FADS2
Cer(d18:2/26:0)	11:61565908:C:T	11:61569830:C:T	0.0175609		ENSG00000134824.14	intragenic	FADS2
Cer(d18:2/26:0)	11:61565908:C:T	11:61571382:A:G	0.0726807		ENSG00000134824.14	intragenic	FADS2
Cer(d18:2/26:0)	11:61565908:C:T	11:61579760:C:T	0.0314062		ENSG00000134824.14	intragenic	FADS2
Cer(d18:2/26:0)	11:61565908:C:T	11:61593005:A:G	0.0112673		ENSG00000134824.14	intragenic	FADS2
Cer(d18:2/26:0)	11:61565908:C:T	11:61582708:C:T	0.0258571		ENSG00000134824.14	intragenic	FADS2
Cer(d18:2/26:0)	11:61565908:C:T	11:61557826:C:T	0.0175609		ENSG00000134825.16	intragenic	TMEM258
Cer(d18:2/26:0)	11:61565908:C:T	11:61570783:C:T	0.0217309		ENSG00000134824.14	intragenic	FADS2
Cer(d18:2/26:0)	11:61565908:C:T	11:61567753:A:C	0.0385688		ENSG00000134824.14	intragenic	FADS2
Cer(d18:2/26:0)	11:61565908:C:T	11:61543961:C:T	0.0308512		ENSG00000124920.14	intragenic	MYRF
Cer(d18:2/26:0)	11:61565908:C:T	11:61564299:G:T	0.112806		ENSG00000168496.4	intragenic	FEN1
Cer(d18:2/26:0)	11:61565908:C:T	11:61581764:C:T	0.0726807		ENSG00000134824.14	intragenic	FADS2
Cer(d18:2/26:0)	11:61565908:C:T	11:61606642:A:G	0.0175609		ENSG00000134824.14	intragenic	FADS2
Cer(d18:2/26:0)	11:61565908:C:T	11:61606683:A:G	0.0175609		ENSG00000134824.14	intragenic	FADS2
Cer(d20:1/24:0)	17:45544107:C:T	17:45545378:G:T	0.0116003		ENSG00000178852.16	upstream (26700)	EFCAB13
Cer(d20:1/24:0)	17:45544107:C:T	17:45547132:C:T	0.02485		ENSG00000178852.16	downstream (28454)	EFCAB13
Cer(d20:1/24:0)	17:45544107:C:T	17:45528177:C:T	0.015852		ENSG00000178852.16	upstream (9499)	EFCAB13
Cer(d20:1/24:0)	17:45544107:C:T	17:45557594:C:T	0.0126204		ENSG00000178852.16	upstream (38916)	EFCAB13
Cer(d20:1/24:0)	17:45544107:C:T	17:45544856:A:G	0.0345069		ENSG00000178852.16	downstream (26178)	EFCAB13
Cer(d20:1/24:0)	17:45544107:C:T	17:45527574:G:T	0.0262159		ENSG00000178852.16	downstream (8896)	EFCAB13
Cer(d20:1/24:0)	17:45544107:C:T	17:45544107:C:T	0.0345069		ENSG00000178852.16	downstream (25429)	EFCAB13
Cer(d20:1/24:0)	17:45544107:C:T	17:45512483:A:G	0.0247582		ENSG00000178852.16	intragenic	EFCAB13
Cer(d20:1/24:0)	17:45544107:C:T	17:45537395:C:T	0.0290463		ENSG00000178852.16	downstream (18717)	EFCAB13
Cer(d20:1/24:0)	17:45544107:C:T	17:45557784:C:T	0.0126204		ENSG00000178852.16	upstream (39106)	EFCAB13
Cer(d20:1/24:0)	17:45544107:C:T	17:45557025:A:G	0.0197906		ENSG00000178852.16	downstream (38347)	EFCAB13
Cer(d20:1/24:0)	17:45544107:C:T	17:45550662:C:T	0.140835		ENSG00000178852.16	downstream (31984)	EFCAB13
Cer(d20:1/24:0)	17:45544107:C:T	17:45556945:A:G	0.0126204		ENSG00000178852.16	upstream (38267)	EFCAB13
Cer(d20:1/24:0)	17:45544107:C:T	17:45540743:C:T	0.02485		ENSG00000178852.16	downstream (22065)	EFCAB13
Cer(d20:1/24:0)	17:45544107:C:T	17:45536269:C:T	0.02485		ENSG00000178852.16	downstream (17591)	EFCAB13
Cer(d20:1/24:0)	17:45544107:C:T	17:45551402:C:T	0.016152		ENSG00000178852.16	upstream (32724)	EFCAB13
Cer(d20:1/24:0)	17:45544107:C:T	17:45558090:C:T	0.184538		ENSG00000178852.16	downstream (39412)	EFCAB13
Cer(d20:1/24:0)	17:45544107:C:T	17:45554571:A:G	0.0126204		ENSG00000178852.16	upstream (35893)	EFCAB13
Cer(d20:1/24:0)	17:45544107:C:T	17:45552140:A:G	0.0126204		ENSG00000178852.16	upstream (33462)	EFCAB13
Cer(d20:1/24:0)	17:45544107:C:T	17:45513292:A:G	0.0290463		ENSG00000178852.16	intragenic	EFCAB13
Cer(d20:1/24:0)	17:45544107:C:T	17:45549741:G:T	0.016152		ENSG00000178852.16	upstream (31063)	EFCAB13
Cer(d20:1/24:0)	17:45544107:C:T	17:45565093:C:T	0.0169494		ENSG00000141279.18	upstream (35215)	NPEPPS
Cer(d20:1/24:0)	17:45544107:C:T	17:45653291:G:T	0.0148982		ENSG00000141279.18	intragenic	NPEPPS
Cer(d20:1/24:0)	17:45544107:C:T	17:45516667:C:T	0.0106906		ENSG00000178852.16	intragenic	EFCAB13
Cer(d20:1/24:0)	17:45544107:C:T	17:45523858:C:T	0.02485		ENSG00000178852.16	downstream (5180)	EFCAB13
Cer(d20:1/24:0)	17:45544107:C:T	17:45539117:C:T	0.0116003		ENSG00000178852.16	upstream (20439)	EFCAB13
Cer(d20:1/24:1)	17:45544107:C:T	17:45544856:A:G	0.0315661		ENSG00000178852.16	downstream (26178)	EFCAB13
Cer(d20:1/24:1)	17:45544107:C:T	17:45549741:G:T	0.0146551		ENSG00000178852.16	upstream (31063)	EFCAB13
Cer(d20:1/24:1)	17:45544107:C:T	17:45547132:C:T	0.0448804		ENSG00000178852.16	downstream (28454)	EFCAB13
Cer(d20:1/24:1)	17:45544107:C:T	17:45523858:C:T	0.0448804		ENSG00000178852.16	downstream (5180)	EFCAB13
Cer(d20:1/24:1)	17:45544107:C:T	17:45536269:C:T	0.0571273		ENSG00000178852.16	downstream (17591)	EFCAB13
Cer(d20:1/24:1)	17:45544107:C:T	17:45544107:C:T	0.0315661		ENSG00000178852.16	downstream (25429)	EFCAB13
Cer(d20:1/24:1)	17:45544107:C:T	17:45537395:C:T	0.0524593		ENSG00000178852.16	downstream (18717)	EFCAB13
Cer(d20:1/24:1)	17:45544107:C:T	17:45513292:A:G	0.0667743		ENSG00000178852.16	intragenic	EFCAB13
Cer(d20:1/24:1)	17:45544107:C:T	17:45557784:C:T	0.0146551		ENSG00000178852.16	upstream (39106)	EFCAB13
Cer(d20:1/24:1)	17:45544107:C:T	17:45512483:A:G	0.0175042		ENSG00000178852.16	intragenic	EFCAB13
Cer(d20:1/24:1)	17:45544107:C:T	17:45556945:A:G	0.0146551		ENSG00000178852.16	upstream (38267)	EFCAB13
Cer(d20:1/24:1)	17:45544107:C:T	17:45653291:G:T	0.0105331		ENSG00000141279.18	intragenic	NPEPPS
Cer(d20:1/24:1)	17:45544107:C:T	17:45558090:C:T	0.0820771		ENSG00000178852.16	downstream (39412)	EFCAB13
Cer(d20:1/24:1)	17:45544107:C:T	17:45552140:A:G	0.0146551		ENSG00000178852.16	upstream (33462)	EFCAB13
Cer(d20:1/24:1)	17:45544107:C:T	17:45540743:C:T	0.0448804		ENSG00000178852.16	downstream (22065)	EFCAB13
Cer(d20:1/24:1)	17:45544107:C:T	17:45557025:A:G	0.0448804		ENSG00000178852.16	downstream (38347)	EFCAB13
Cer(d20:1/24:1)	17:45544107:C:T	17:45550662:C:T	0.127783		ENSG00000178852.16	downstream (31984)	EFCAB13
Cer(d20:1/24:1)	17:45544107:C:T	17:45565093:C:T	0.0384373		ENSG00000141279.18	upstream (35215)	NPEPPS
Cer(d20:1/24:1)	17:45544107:C:T	17:45554571:A:G	0.0146551		ENSG00000178852.16	upstream (35893)	EFCAB13
Cer(d20:1/24:1)	17:45544107:C:T	17:45554786:A:G	0.0127428		ENSG00000178852.16	upstream (36108)	EFCAB13
Cer(d20:1/24:1)	17:45544107:C:T	17:45557594:C:T	0.0146551		ENSG00000178852.16	upstream (38916)	EFCAB13
Cer(d20:1/24:1)	17:45544107:C:T	17:45551402:C:T	0.0146551		ENSG00000178852.16	upstream (32724)	EFCAB13
COH	11:61621611:A:G	11:61585144:A:G	0.0407814	1	ENSG00000134824.14	intragenic	FADS2
COH	11:61552680:G:T	11:61593005:A:G	0.0261659	1	ENSG00000134824.14	intragenic	FADS2
COH	11:61552680:G:T	11:61579463:A:G	0.0172264	1	ENSG00000134824.14	intragenic	FADS2
COH	11:61552680:G:T	11:61557803:C:T	0.0625192	1	ENSG00000134825.16	intragenic	TMEM258
COH	11:61621611:A:G	11:61603510:A:C	0.0261659	1	ENSG00000134824.14	intragenic	FADS2
COH	11:61621611:A:G	11:61569830:C:T	0.0407814	1	ENSG00000134824.14	intragenic	FADS2
COH	11:61621611:A:G	11:61609750:C:T	0.0625192	1	ENSG00000134824.14	intragenic	FADS2
COH	11:61621611:A:G	11:61592362:A:G	0.0323029	1	ENSG00000134824.14	intragenic	FADS2
COH	11:61552680:G:T	11:61596633:C:T	0.0113922		ENSG00000134824.14	intragenic	FADS2
COH	11:61552680:G:T	11:61588305:A:G	0.0504654	1	ENSG00000134824.14	intragenic	FADS2
COH	11:61552680:G:T	11:61610750:A:G	0.295458	1	ENSG00000134824.14	intragenic	FADS2
COH	11:61621611:A:G	11:61606642:A:G	0.0407814	1	ENSG00000134824.14	intragenic	FADS2
COH	11:61621611:A:G	11:61557803:C:T	0.0625192	1	ENSG00000134825.16	intragenic	TMEM258
COH	11:61552680:G:T	11:61570783:C:T	0.0504654	1	ENSG00000134824.14	intragenic	FADS2
COH	11:61621611:A:G	11:61557826:C:T	0.0407814	1	ENSG00000134825.16	intragenic	TMEM258
COH	11:61552680:G:T	11:61609750:C:T	0.0625192	1	ENSG00000134824.14	intragenic	FADS2
COH	11:61552680:G:T	11:61600342:A:C	0.0261659	1	ENSG00000134824.14	intragenic	FADS2
COH	11:61552680:G:T	11:61592362:A:G	0.0323029	1	ENSG00000134824.14	intragenic	FADS2
COH	11:61621611:A:G	11:61579463:A:G	0.0172264	1	ENSG00000134824.14	intragenic	FADS2
COH	11:61552680:G:T	11:61604814:A:C	0.0212188	1	ENSG00000134824.14	intragenic	FADS2
COH	11:61621611:A:G	11:61575158:A:G	0.0264923	1	ENSG00000134824.14	intragenic	FADS2
COH	11:61621611:A:G	11:61610750:A:G	0.295458	1	ENSG00000134824.14	intragenic	FADS2
COH	11:61621611:A:G	11:61588305:A:G	0.0504654	1	ENSG00000134824.14	intragenic	FADS2
COH	11:61621611:A:G	11:61593005:A:G	0.0261659	1	ENSG00000134824.14	intragenic	FADS2
COH	11:61552680:G:T	11:61557826:C:T	0.0407814	1	ENSG00000134825.16	intragenic	TMEM258
COH	11:61621611:A:G	11:61596633:C:T	0.0113922		ENSG00000134824.14	intragenic	FADS2
COH	11:61552680:G:T	11:61571478:C:T	0.0504654	1	ENSG00000134824.14	intragenic	FADS2
COH	11:61552680:G:T	11:61606683:A:G	0.0407814	1	ENSG00000134824.14	intragenic	FADS2
COH	11:61621611:A:G	11:61604814:A:C	0.0212188	1	ENSG00000134824.14	intragenic	FADS2
COH	11:61552680:G:T	11:61569830:C:T	0.0407814	1	ENSG00000134824.14	intragenic	FADS2
COH	11:61621611:A:G	11:61571478:C:T	0.0504654	1	ENSG00000134824.14	intragenic	FADS2
COH	11:61621611:A:G	11:61570783:C:T	0.0504654	1	ENSG00000134824.14	intragenic	FADS2
COH	11:61552680:G:T	11:61575158:A:G	0.0264923	1	ENSG00000134824.14	intragenic	FADS2
COH	11:61621611:A:G	11:61600342:A:C	0.0261659	1	ENSG00000134824.14	intragenic	FADS2
COH	11:61552680:G:T	11:61603510:A:C	0.0261659	1	ENSG00000134824.14	intragenic	FADS2
COH	11:61552680:G:T	11:61585144:A:G	0.0407814	1	ENSG00000134824.14	intragenic	FADS2
COH	11:61621611:A:G	11:61606683:A:G	0.0407814	1	ENSG00000134824.14	intragenic	FADS2
COH	11:61552680:G:T	11:61606642:A:G	0.0407814	1	ENSG00000134824.14	intragenic	FADS2
DE(16:0)	11:61549025:A:G	11:61549025:A:G	0.14849	1	ENSG00000124920.14	intragenic	MYRF
DE(16:0)	11:61549025:A:G	11:61579463:A:G	0.0114974	1	ENSG00000134824.14	intragenic	FADS2
DE(16:0)	11:61549025:A:G	11:61593005:A:G	0.0174639	1	ENSG00000134824.14	intragenic	FADS2
DE(16:0)	11:61549025:A:G	11:61609750:C:T	0.0417272	1	ENSG00000134824.14	intragenic	FADS2
DE(16:0)	11:61549025:A:G	11:61570783:C:T	0.0336821	1	ENSG00000134824.14	intragenic	FADS2
DE(16:0)	11:61549025:A:G	11:61571478:C:T	0.0336821	1	ENSG00000134824.14	intragenic	FADS2
DE(16:0)	11:61549025:A:G	11:61603510:A:C	0.0174639	1	ENSG00000134824.14	intragenic	FADS2
DE(16:0)	11:61549025:A:G	11:61569830:C:T	0.0272187	1	ENSG00000134824.14	intragenic	FADS2
DE(16:0)	11:61549025:A:G	11:61610750:A:G	0.197197	1	ENSG00000134824.14	intragenic	FADS2
DE(16:0)	11:61549025:A:G	11:61588305:A:G	0.0336821	1	ENSG00000134824.14	intragenic	FADS2
DE(16:0)	11:61549025:A:G	11:61557803:C:T	0.0417272	1	ENSG00000134825.16	intragenic	TMEM258
DE(16:0)	11:61549025:A:G	11:61600342:A:C	0.0174639	1	ENSG00000134824.14	intragenic	FADS2
DE(16:0)	11:61549025:A:G	11:61575158:A:G	0.0176818	1	ENSG00000134824.14	intragenic	FADS2
DE(16:0)	11:61549025:A:G	11:61597972:A:G	0.172123	1	ENSG00000134824.14	intragenic	FADS2
DE(16:0)	11:61549025:A:G	11:61604814:A:C	0.0141621	1	ENSG00000134824.14	intragenic	FADS2
DE(16:0)	11:61549025:A:G	11:61585144:A:G	0.0272187	1	ENSG00000134824.14	intragenic	FADS2
DE(16:0)	11:61549025:A:G	11:61606683:A:G	0.0272187	1	ENSG00000134824.14	intragenic	FADS2
DE(16:0)	11:61549025:A:G	11:61557826:C:T	0.0272187	1	ENSG00000134825.16	intragenic	TMEM258
DE(16:0)	11:61549025:A:G	11:61606642:A:G	0.0272187	1	ENSG00000134824.14	intragenic	FADS2
DE(16:0)	11:61549025:A:G	11:61592362:A:G	0.0215599	1	ENSG00000134824.14	intragenic	FADS2
DE(20:4)	11:61662661:G:T	11:61557803:C:T	0.0625511	1	ENSG00000134825.16	intragenic	TMEM258
DE(20:4)	11:61806105:C:T	11:61604814:A:C	0.0217384	1	ENSG00000134824.14	intragenic	FADS2
DE(20:4)	11:61586886:C:T	11:61579463:A:G	0.0172351	1	ENSG00000134824.14	intragenic	FADS2
DE(20:4)	11:61607047:A:G	11:61575158:A:G	0.0265058	1	ENSG00000134824.14	intragenic	FADS2
DE(20:4)	11:61586886:C:T	11:61557826:C:T	0.0408021	1	ENSG00000134825.16	intragenic	TMEM258
DE(20:4)	11:61521621:A:G	11:61575158:A:G	0.0265058	1	ENSG00000134824.14	intragenic	FADS2
DE(20:4)	11:61806105:C:T	11:61592362:A:G	0.033094	1	ENSG00000134824.14	intragenic	FADS2
DE(20:4)	11:61351107:A:G	11:61592362:A:G	0.0631336	1	ENSG00000134824.14	intragenic	FADS2
DE(20:4)	11:61521621:A:G	11:61569830:C:T	0.0408021	1	ENSG00000134824.14	intragenic	FADS2
DE(20:4)	11:61607457:A:G	11:61604814:A:C	0.0212296	1	ENSG00000134824.14	intragenic	FADS2
DE(20:4)	11:61521621:A:G	11:61606683:A:G	0.0408021	1	ENSG00000134824.14	intragenic	FADS2
DE(20:4)	11:61639358:C:T	11:61604814:A:C	0.0212296	1	ENSG00000134824.14	intragenic	FADS2
DE(20:4)	11:61557803:C:T	11:61579463:A:G	0.0172351	1	ENSG00000134824.14	intragenic	FADS2
DE(20:4)	11:61557803:C:T	11:61557803:C:T	0.0625511	1	ENSG00000134825.16	intragenic	TMEM258
DE(20:4)	11:61586886:C:T	11:61592362:A:G	0.0323193	1	ENSG00000134824.14	intragenic	FADS2
DE(20:4)	11:61641717:G:T	11:61592362:A:G	0.0323193	1	ENSG00000134824.14	intragenic	FADS2
DE(20:4)	11:61639358:C:T	11:61593005:A:G	0.0261793	1	ENSG00000134824.14	intragenic	FADS2
DE(20:4)	11:61561288:A:G	11:61570783:C:T	0.0504911	1	ENSG00000134824.14	intragenic	FADS2
DE(20:4)	11:61695146:G:T	11:61557803:C:T	0.0625511	1	ENSG00000134825.16	intragenic	TMEM258
DE(20:4)	11:61586886:C:T	11:61606683:A:G	0.0408021	1	ENSG00000134824.14	intragenic	FADS2
DE(20:4)	11:61712242:C:T	11:61609750:C:T	0.0625511	1	ENSG00000134824.14	intragenic	FADS2
DE(20:4)	11:61662661:G:T	11:61585144:A:G	0.0408021	1	ENSG00000134824.14	intragenic	FADS2
DE(20:4)	11:61557803:C:T	11:61585144:A:G	0.0408021	1	ENSG00000134824.14	intragenic	FADS2
DE(20:4)	11:61611033:C:T	11:61570783:C:T	0.0504911	1	ENSG00000134824.14	intragenic	FADS2
DE(20:4)	11:61641717:G:T	11:61606683:A:G	0.0408021	1	ENSG00000134824.14	intragenic	FADS2
DE(20:4)	11:61607457:A:G	11:61593005:A:G	0.0261793	1	ENSG00000134824.14	intragenic	FADS2
DE(20:4)	11:61594164:C:T	11:61600342:A:C	0.0261793	1	ENSG00000134824.14	intragenic	FADS2
DE(20:4)	11:61695146:G:T	11:61592362:A:G	0.0323193	1	ENSG00000134824.14	intragenic	FADS2
DE(20:4)	11:61712242:C:T	11:61575158:A:G	0.0265058	1	ENSG00000134824.14	intragenic	FADS2
DE(20:4)	11:61351107:A:G	11:61569830:C:T	0.0797041	1	ENSG00000134824.14	intragenic	FADS2
DE(20:4)	11:61639335:A:G	11:61610750:A:G	0.295608	1	ENSG00000134824.14	intragenic	FADS2
DE(20:4)	11:61662661:G:T	11:61571478:C:T	0.0504911	1	ENSG00000134824.14	intragenic	FADS2
DE(20:4)	11:61726396:A:G	11:61593005:A:G	0.0261793	1	ENSG00000134824.14	intragenic	FADS2
DE(20:4)	11:61662661:G:T	11:61588305:A:G	0.0504911	1	ENSG00000134824.14	intragenic	FADS2
DE(20:4)	11:61764082:A:G	11:61588305:A:G	0.0504911	1	ENSG00000134824.14	intragenic	FADS2
DE(20:4)	11:61641717:G:T	11:61557826:C:T	0.0408021	1	ENSG00000134825.16	intragenic	TMEM258
DE(20:4)	11:61712242:C:T	11:61571478:C:T	0.0504911	1	ENSG00000134824.14	intragenic	FADS2
DE(20:4)	11:61695146:G:T	11:61610750:A:G	0.295608	1	ENSG00000134824.14	intragenic	FADS2
DE(20:4)	11:61712242:C:T	11:61600342:A:C	0.0261793	1	ENSG00000134824.14	intragenic	FADS2
DE(20:4)	11:61662661:G:T	11:61604814:A:C	0.0212296	1	ENSG00000134824.14	intragenic	FADS2
DE(20:4)	11:61726396:A:G	11:61609750:C:T	0.0625511	1	ENSG00000134824.14	intragenic	FADS2
DE(20:4)	11:61607047:A:G	11:61593005:A:G	0.0261793	1	ENSG00000134824.14	intragenic	FADS2
DE(20:4)	11:61806105:C:T	11:61606642:A:G	0.0417801	1	ENSG00000134824.14	intragenic	FADS2
DE(20:4)	11:61806105:C:T	11:61606683:A:G	0.0417801	1	ENSG00000134824.14	intragenic	FADS2
DE(20:4)	11:61351107:A:G	11:61585144:A:G	0.0797041	1	ENSG00000134824.14	intragenic	FADS2
DE(20:4)	11:61726396:A:G	11:61585144:A:G	0.0408021	1	ENSG00000134824.14	intragenic	FADS2
DE(20:4)	11:61806105:C:T	11:61571478:C:T	0.0517013	1	ENSG00000134824.14	intragenic	FADS2
DE(20:4)	11:61607047:A:G	11:61585144:A:G	0.0408021	1	ENSG00000134824.14	intragenic	FADS2
DE(20:4)	11:61594164:C:T	11:61604814:A:C	0.0212296	1	ENSG00000134824.14	intragenic	FADS2
DE(20:4)	11:61611033:C:T	11:61585144:A:G	0.0408021	1	ENSG00000134824.14	intragenic	FADS2
DE(20:4)	11:61641717:G:T	11:61593005:A:G	0.0261793	1	ENSG00000134824.14	intragenic	FADS2
DE(20:4)	11:61639335:A:G	11:61604814:A:C	0.0212296	1	ENSG00000134824.14	intragenic	FADS2
DE(20:4)	11:61639358:C:T	11:61606642:A:G	0.0408021	1	ENSG00000134824.14	intragenic	FADS2
DE(20:4)	11:61639335:A:G	11:61593005:A:G	0.0261793	1	ENSG00000134824.14	intragenic	FADS2
DE(20:4)	11:61561288:A:G	11:61585144:A:G	0.0408021	1	ENSG00000134824.14	intragenic	FADS2
DE(20:4)	11:61806105:C:T	11:61575158:A:G	0.0271411	1	ENSG00000134824.14	intragenic	FADS2
DE(20:4)	11:61639335:A:G	11:61579463:A:G	0.0172351	1	ENSG00000134824.14	intragenic	FADS2
DE(20:4)	11:61641717:G:T	11:61570783:C:T	0.0504911	1	ENSG00000134824.14	intragenic	FADS2
DE(20:4)	11:61607457:A:G	11:61609750:C:T	0.0625511	1	ENSG00000134824.14	intragenic	FADS2
DE(20:4)	11:61662661:G:T	11:61592362:A:G	0.0323193	1	ENSG00000134824.14	intragenic	FADS2
DE(20:4)	11:61726396:A:G	11:61557803:C:T	0.0625511	1	ENSG00000134825.16	intragenic	TMEM258
DE(20:4)	11:61806105:C:T	11:61588305:A:G	0.0517013	1	ENSG00000134824.14	intragenic	FADS2
DE(20:4)	11:61764082:A:G	11:61579463:A:G	0.0172351	1	ENSG00000134824.14	intragenic	FADS2
DE(20:4)	11:61607047:A:G	11:61570783:C:T	0.0504911	1	ENSG00000134824.14	intragenic	FADS2
DE(20:4)	11:61695146:G:T	11:61606642:A:G	0.0408021	1	ENSG00000134824.14	intragenic	FADS2
DE(20:4)	11:61639335:A:G	11:61600342:A:C	0.0261793	1	ENSG00000134824.14	intragenic	FADS2
DE(20:4)	11:61695146:G:T	11:61593005:A:G	0.0261793	1	ENSG00000134824.14	intragenic	FADS2
DE(20:4)	11:61639358:C:T	11:61592362:A:G	0.0323193	1	ENSG00000134824.14	intragenic	FADS2
DE(20:4)	11:61712242:C:T	11:61579463:A:G	0.0172351	1	ENSG00000134824.14	intragenic	FADS2
DE(20:4)	11:61607047:A:G	11:61596633:C:T	0.011398		ENSG00000134824.14	intragenic	FADS2
DE(20:4)	11:61521621:A:G	11:61585144:A:G	0.0408021	1	ENSG00000134824.14	intragenic	FADS2
DE(20:4)	11:61557803:C:T	11:61604814:A:C	0.0212296	1	ENSG00000134824.14	intragenic	FADS2
DE(20:4)	11:61639335:A:G	11:61609750:C:T	0.0625511	1	ENSG00000134824.14	intragenic	FADS2
DE(20:4)	11:61662661:G:T	11:61603510:A:C	0.0261793	1	ENSG00000134824.14	intragenic	FADS2
DE(20:4)	11:61594164:C:T	11:61609750:C:T	0.0625511	1	ENSG00000134824.14	intragenic	FADS2
DE(20:4)	11:61594164:C:T	11:61593005:A:G	0.0261793	1	ENSG00000134824.14	intragenic	FADS2
DE(20:4)	11:61712242:C:T	11:61557803:C:T	0.0625511	1	ENSG00000134825.16	intragenic	TMEM258
DE(20:4)	11:61586886:C:T	11:61588305:A:G	0.0504911	1	ENSG00000134824.14	intragenic	FADS2
DE(20:4)	11:61639358:C:T	11:61606683:A:G	0.0408021	1	ENSG00000134824.14	intragenic	FADS2
DE(20:4)	11:61639358:C:T	11:61603510:A:C	0.0261793	1	ENSG00000134824.14	intragenic	FADS2
DE(20:4)	11:61639335:A:G	11:61592362:A:G	0.0323193	1	ENSG00000134824.14	intragenic	FADS2
DE(20:4)	11:61662661:G:T	11:61596633:C:T	0.011398		ENSG00000134824.14	intragenic	FADS2
DE(20:4)	11:61611033:C:T	11:61557803:C:T	0.0625511	1	ENSG00000134825.16	intragenic	TMEM258
DE(20:4)	11:61764082:A:G	11:61593005:A:G	0.0261793	1	ENSG00000134824.14	intragenic	FADS2
DE(20:4)	11:61764082:A:G	11:61604814:A:C	0.0212296	1	ENSG00000134824.14	intragenic	FADS2
DE(20:4)	11:61521621:A:G	11:61557826:C:T	0.0408021	1	ENSG00000134825.16	intragenic	TMEM258
DE(20:4)	11:61764082:A:G	11:61585144:A:G	0.0408021	1	ENSG00000134824.14	intragenic	FADS2
DE(20:4)	11:61351107:A:G	11:61557826:C:T	0.0797041	1	ENSG00000134825.16	intragenic	TMEM258
DE(20:4)	11:61586886:C:T	11:61610750:A:G	0.295608	1	ENSG00000134824.14	intragenic	FADS2
DE(20:4)	11:61594164:C:T	11:61592362:A:G	0.0323193	1	ENSG00000134824.14	intragenic	FADS2
DE(20:4)	11:61726396:A:G	11:61575158:A:G	0.0265058	1	ENSG00000134824.14	intragenic	FADS2
DE(20:4)	11:61641717:G:T	11:61609750:C:T	0.0625511	1	ENSG00000134824.14	intragenic	FADS2
DE(20:4)	11:61712242:C:T	11:61596633:C:T	0.011398		ENSG00000134824.14	intragenic	FADS2
DE(20:4)	11:61806105:C:T	11:61569830:C:T	0.0417801	1	ENSG00000134824.14	intragenic	FADS2
DE(20:4)	11:61611033:C:T	11:61610750:A:G	0.295608	1	ENSG00000134824.14	intragenic	FADS2
DE(20:4)	11:61594164:C:T	11:61606642:A:G	0.0408021	1	ENSG00000134824.14	intragenic	FADS2
DE(20:4)	11:61695146:G:T	11:61606683:A:G	0.0408021	1	ENSG00000134824.14	intragenic	FADS2
DE(20:4)	11:61607047:A:G	11:61592362:A:G	0.0323193	1	ENSG00000134824.14	intragenic	FADS2
DE(20:4)	11:61607047:A:G	11:61610750:A:G	0.295608	1	ENSG00000134824.14	intragenic	FADS2
DE(20:4)	11:61662661:G:T	11:61557826:C:T	0.0408021	1	ENSG00000134825.16	intragenic	TMEM258
DE(20:4)	11:61351107:A:G	11:61588305:A:G	0.0986308	1	ENSG00000134824.14	intragenic	FADS2
DE(20:4)	11:61662661:G:T	11:61606683:A:G	0.0408021	1	ENSG00000134824.14	intragenic	FADS2
DE(20:4)	11:61586886:C:T	11:61570783:C:T	0.0504911	1	ENSG00000134824.14	intragenic	FADS2
DE(20:4)	11:61594164:C:T	11:61585144:A:G	0.0408021	1	ENSG00000134824.14	intragenic	FADS2
DE(20:4)	11:61557803:C:T	11:61596633:C:T	0.011398		ENSG00000134824.14	intragenic	FADS2
DE(20:4)	11:61611033:C:T	11:61603510:A:C	0.0261793	1	ENSG00000134824.14	intragenic	FADS2
DE(20:4)	11:61641717:G:T	11:61596633:C:T	0.011398		ENSG00000134824.14	intragenic	FADS2
DE(20:4)	11:61586886:C:T	11:61575158:A:G	0.0265058	1	ENSG00000134824.14	intragenic	FADS2
DE(20:4)	11:61712242:C:T	11:61570783:C:T	0.0504911	1	ENSG00000134824.14	intragenic	FADS2
DE(20:4)	11:61607457:A:G	11:61603510:A:C	0.0261793	1	ENSG00000134824.14	intragenic	FADS2
DE(20:4)	11:61764082:A:G	11:61575158:A:G	0.0265058	1	ENSG00000134824.14	intragenic	FADS2
DE(20:4)	11:61764082:A:G	11:61569830:C:T	0.0408021	1	ENSG00000134824.14	intragenic	FADS2
DE(20:4)	11:61806105:C:T	11:61596633:C:T	0.0116712		ENSG00000134824.14	intragenic	FADS2
DE(20:4)	11:61639335:A:G	11:61606683:A:G	0.0408021	1	ENSG00000134824.14	intragenic	FADS2
DE(20:4)	11:61607047:A:G	11:61606642:A:G	0.0408021	1	ENSG00000134824.14	intragenic	FADS2
DE(20:4)	11:61594164:C:T	11:61579463:A:G	0.0172351	1	ENSG00000134824.14	intragenic	FADS2
DE(20:4)	11:61586886:C:T	11:61569830:C:T	0.0408021	1	ENSG00000134824.14	intragenic	FADS2
DE(20:4)	11:61557803:C:T	11:61569830:C:T	0.0408021	1	ENSG00000134824.14	intragenic	FADS2
DE(20:4)	11:61806105:C:T	11:61570783:C:T	0.0517013	1	ENSG00000134824.14	intragenic	FADS2
DE(20:4)	11:61641717:G:T	11:61610750:A:G	0.295608	1	ENSG00000134824.14	intragenic	FADS2
DE(20:4)	11:61607457:A:G	11:61571478:C:T	0.0504911	1	ENSG00000134824.14	intragenic	FADS2
DE(20:4)	11:61806105:C:T	11:61600342:A:C	0.0268068	1	ENSG00000134824.14	intragenic	FADS2
DE(20:4)	11:61561288:A:G	11:61603510:A:C	0.0261793	1	ENSG00000134824.14	intragenic	FADS2
DE(20:4)	11:61351107:A:G	11:61551356:C:T	0.0144934	1	ENSG00000124920.14	intragenic	MYRF
DE(20:4)	11:61586886:C:T	11:61596633:C:T	0.011398		ENSG00000134824.14	intragenic	FADS2
DE(20:4)	11:61607457:A:G	11:61557803:C:T	0.0625511	1	ENSG00000134825.16	intragenic	TMEM258
DE(20:4)	11:61561288:A:G	11:61592362:A:G	0.0323193	1	ENSG00000134824.14	intragenic	FADS2
DE(20:4)	11:61594164:C:T	11:61557803:C:T	0.0625511	1	ENSG00000134825.16	intragenic	TMEM258
DE(20:4)	11:61764082:A:G	11:61603510:A:C	0.0261793	1	ENSG00000134824.14	intragenic	FADS2
DE(20:4)	11:61712242:C:T	11:61604814:A:C	0.0212296	1	ENSG00000134824.14	intragenic	FADS2
DE(20:4)	11:61594164:C:T	11:61606683:A:G	0.0408021	1	ENSG00000134824.14	intragenic	FADS2
DE(20:4)	11:61521621:A:G	11:61588305:A:G	0.0504911	1	ENSG00000134824.14	intragenic	FADS2
DE(20:4)	11:61594164:C:T	11:61569830:C:T	0.0408021	1	ENSG00000134824.14	intragenic	FADS2
DE(20:4)	11:61641717:G:T	11:61585144:A:G	0.0408021	1	ENSG00000134824.14	intragenic	FADS2
DE(20:4)	11:61607047:A:G	11:61588305:A:G	0.0504911	1	ENSG00000134824.14	intragenic	FADS2
DE(20:4)	11:61806105:C:T	11:61609750:C:T	0.0640504	1	ENSG00000134824.14	intragenic	FADS2
DE(20:4)	11:61764082:A:G	11:61596633:C:T	0.011398		ENSG00000134824.14	intragenic	FADS2
DE(20:4)	11:61806105:C:T	11:61579463:A:G	0.0176483		ENSG00000134824.14	intragenic	FADS2
DE(20:4)	11:61607457:A:G	11:61585144:A:G	0.0408021	1	ENSG00000134824.14	intragenic	FADS2
DE(20:4)	11:61351107:A:G	11:61593005:A:G	0.0511394	1	ENSG00000134824.14	intragenic	FADS2
DE(20:4)	11:61639358:C:T	11:61575158:A:G	0.0265058	1	ENSG00000134824.14	intragenic	FADS2
DE(20:4)	11:61726396:A:G	11:61588305:A:G	0.0504911	1	ENSG00000134824.14	intragenic	FADS2
DE(20:4)	11:61611033:C:T	11:61575158:A:G	0.0265058	1	ENSG00000134824.14	intragenic	FADS2
DE(20:4)	11:61594164:C:T	11:61570783:C:T	0.0504911	1	ENSG00000134824.14	intragenic	FADS2
DE(20:4)	11:61695146:G:T	11:61600342:A:C	0.0261793	1	ENSG00000134824.14	intragenic	FADS2
DE(20:4)	11:61521621:A:G	11:61600342:A:C	0.0261793	1	ENSG00000134824.14	intragenic	FADS2
DE(20:4)	11:61764082:A:G	11:61610750:A:G	0.295608	1	ENSG00000134824.14	intragenic	FADS2
DE(20:4)	11:61662661:G:T	11:61575158:A:G	0.0265058	1	ENSG00000134824.14	intragenic	FADS2
DE(20:4)	11:61726396:A:G	11:61604814:A:C	0.0212296	1	ENSG00000134824.14	intragenic	FADS2
DE(20:4)	11:61594164:C:T	11:61610750:A:G	0.295608	1	ENSG00000134824.14	intragenic	FADS2
DE(20:4)	11:61611033:C:T	11:61609750:C:T	0.0625511	1	ENSG00000134824.14	intragenic	FADS2
DE(20:4)	11:61351107:A:G	11:61552680:G:T	0.0149704	1	ENSG00000124920.14	intragenic	MYRF
DE(20:4)	11:61639358:C:T	11:61579463:A:G	0.0172351	1	ENSG00000134824.14	intragenic	FADS2
DE(20:4)	11:61586886:C:T	11:61571478:C:T	0.0504911	1	ENSG00000134824.14	intragenic	FADS2
DE(20:4)	11:61611033:C:T	11:61593005:A:G	0.0261793	1	ENSG00000134824.14	intragenic	FADS2
DE(20:4)	11:61639335:A:G	11:61557826:C:T	0.0408021	1	ENSG00000134825.16	intragenic	TMEM258
DE(20:4)	11:61611033:C:T	11:61592362:A:G	0.0323193	1	ENSG00000134824.14	intragenic	FADS2
DE(20:4)	11:61639358:C:T	11:61571478:C:T	0.0504911	1	ENSG00000134824.14	intragenic	FADS2
DE(20:4)	11:61764082:A:G	11:61609750:C:T	0.0625511	1	ENSG00000134824.14	intragenic	FADS2
DE(20:4)	11:61806105:C:T	11:61585144:A:G	0.0417801	1	ENSG00000134824.14	intragenic	FADS2
DE(20:4)	11:61662661:G:T	11:61593005:A:G	0.0261793	1	ENSG00000134824.14	intragenic	FADS2
DE(20:4)	11:61561288:A:G	11:61557826:C:T	0.0408021	1	ENSG00000134825.16	intragenic	TMEM258
DE(20:4)	11:61806105:C:T	11:61610750:A:G	0.302694	1	ENSG00000134824.14	intragenic	FADS2
DE(20:4)	11:61726396:A:G	11:61603510:A:C	0.0261793	1	ENSG00000134824.14	intragenic	FADS2
DE(20:4)	11:61561288:A:G	11:61604814:A:C	0.0212296	1	ENSG00000134824.14	intragenic	FADS2
DE(20:4)	11:61586886:C:T	11:61606642:A:G	0.0408021	1	ENSG00000134824.14	intragenic	FADS2
DE(20:4)	11:61521621:A:G	11:61557803:C:T	0.0625511	1	ENSG00000134825.16	intragenic	TMEM258
DE(20:4)	11:61712242:C:T	11:61606683:A:G	0.0408021	1	ENSG00000134824.14	intragenic	FADS2
DE(20:4)	11:61639335:A:G	11:61603510:A:C	0.0261793	1	ENSG00000134824.14	intragenic	FADS2
DE(20:4)	11:61521621:A:G	11:61593005:A:G	0.0261793	1	ENSG00000134824.14	intragenic	FADS2
DE(20:4)	11:61764082:A:G	11:61606642:A:G	0.0408021	1	ENSG00000134824.14	intragenic	FADS2
DE(20:4)	11:61641717:G:T	11:61575158:A:G	0.0265058	1	ENSG00000134824.14	intragenic	FADS2
DE(20:4)	11:61695146:G:T	11:61570783:C:T	0.0504911	1	ENSG00000134824.14	intragenic	FADS2
DE(20:4)	11:61557803:C:T	11:61600342:A:C	0.0261793	1	ENSG00000134824.14	intragenic	FADS2
DE(20:4)	11:61351107:A:G	11:61579463:A:G	0.0336677	1	ENSG00000134824.14	intragenic	FADS2
DE(20:4)	11:61561288:A:G	11:61606683:A:G	0.0408021	1	ENSG00000134824.14	intragenic	FADS2
DE(20:4)	11:61557803:C:T	11:61603510:A:C	0.0261793	1	ENSG00000134824.14	intragenic	FADS2
DE(20:4)	11:61607457:A:G	11:61606683:A:G	0.0408021	1	ENSG00000134824.14	intragenic	FADS2
DE(20:4)	11:61639335:A:G	11:61585144:A:G	0.0408021	1	ENSG00000134824.14	intragenic	FADS2
DE(20:4)	11:61557803:C:T	11:61570783:C:T	0.0504911	1	ENSG00000134824.14	intragenic	FADS2
DE(20:4)	11:61726396:A:G	11:61596633:C:T	0.011398		ENSG00000134824.14	intragenic	FADS2
DE(20:4)	11:61594164:C:T	11:61571478:C:T	0.0504911	1	ENSG00000134824.14	intragenic	FADS2
DE(20:4)	11:61521621:A:G	11:61609750:C:T	0.0625511	1	ENSG00000134824.14	intragenic	FADS2
DE(20:4)	11:61695146:G:T	11:61604814:A:C	0.0212296	1	ENSG00000134824.14	intragenic	FADS2
DE(20:4)	11:61351107:A:G	11:61557803:C:T	0.122189	1	ENSG00000134825.16	intragenic	TMEM258
DE(20:4)	11:61662661:G:T	11:61569830:C:T	0.0408021	1	ENSG00000134824.14	intragenic	FADS2
DE(20:4)	11:61611033:C:T	11:61579463:A:G	0.0172351	1	ENSG00000134824.14	intragenic	FADS2
DE(20:4)	11:61611033:C:T	11:61588305:A:G	0.0504911	1	ENSG00000134824.14	intragenic	FADS2
DE(20:4)	11:61607047:A:G	11:61604814:A:C	0.0212296	1	ENSG00000134824.14	intragenic	FADS2
DE(20:4)	11:61586886:C:T	11:61609750:C:T	0.0625511	1	ENSG00000134824.14	intragenic	FADS2
DE(20:4)	11:61594164:C:T	11:61603510:A:C	0.0261793	1	ENSG00000134824.14	intragenic	FADS2
DE(20:4)	11:61806105:C:T	11:61557826:C:T	0.0417801	1	ENSG00000134825.16	intragenic	TMEM258
DE(20:4)	11:61764082:A:G	11:61600342:A:C	0.0261793	1	ENSG00000134824.14	intragenic	FADS2
DE(20:4)	11:61557803:C:T	11:61609750:C:T	0.0625511	1	ENSG00000134824.14	intragenic	FADS2
DE(20:4)	11:61611033:C:T	11:61571478:C:T	0.0504911	1	ENSG00000134824.14	intragenic	FADS2
DE(20:4)	11:61712242:C:T	11:61585144:A:G	0.0408021	1	ENSG00000134824.14	intragenic	FADS2
DE(20:4)	11:61639358:C:T	11:61609750:C:T	0.0625511	1	ENSG00000134824.14	intragenic	FADS2
DE(20:4)	11:61607457:A:G	11:61600342:A:C	0.0261793	1	ENSG00000134824.14	intragenic	FADS2
DE(20:4)	11:61521621:A:G	11:61603510:A:C	0.0261793	1	ENSG00000134824.14	intragenic	FADS2
DE(20:4)	11:61611033:C:T	11:61600342:A:C	0.0261793	1	ENSG00000134824.14	intragenic	FADS2
DE(20:4)	11:61639358:C:T	11:61600342:A:C	0.0261793	1	ENSG00000134824.14	intragenic	FADS2
DE(20:4)	11:61764082:A:G	11:61592362:A:G	0.0323193	1	ENSG00000134824.14	intragenic	FADS2
DE(20:4)	11:61607047:A:G	11:61569830:C:T	0.0408021	1	ENSG00000134824.14	intragenic	FADS2
DE(20:4)	11:61594164:C:T	11:61596633:C:T	0.011398		ENSG00000134824.14	intragenic	FADS2
DE(20:4)	11:61695146:G:T	11:61557826:C:T	0.0408021	1	ENSG00000134825.16	intragenic	TMEM258
DE(20:4)	11:61726396:A:G	11:61610750:A:G	0.295608	1	ENSG00000134824.14	intragenic	FADS2
DE(20:4)	11:61607457:A:G	11:61588305:A:G	0.0504911	1	ENSG00000134824.14	intragenic	FADS2
DE(20:4)	11:61695146:G:T	11:61596633:C:T	0.011398		ENSG00000134824.14	intragenic	FADS2
DE(20:4)	11:61726396:A:G	11:61606683:A:G	0.0408021	1	ENSG00000134824.14	intragenic	FADS2
DE(20:4)	11:61611033:C:T	11:61606683:A:G	0.0408021	1	ENSG00000134824.14	intragenic	FADS2
DE(20:4)	11:61561288:A:G	11:61596633:C:T	0.011398		ENSG00000134824.14	intragenic	FADS2
DE(20:4)	11:61607047:A:G	11:61557826:C:T	0.0408021	1	ENSG00000134825.16	intragenic	TMEM258
DE(20:4)	11:61561288:A:G	11:61609750:C:T	0.0625511	1	ENSG00000134824.14	intragenic	FADS2
DE(20:4)	11:61639335:A:G	11:61557803:C:T	0.0625511	1	ENSG00000134825.16	intragenic	TMEM258
DE(20:4)	11:61521621:A:G	11:61604814:A:C	0.0212296	1	ENSG00000134824.14	intragenic	FADS2
DE(20:4)	11:61561288:A:G	11:61557803:C:T	0.0625511	1	ENSG00000134825.16	intragenic	TMEM258
DE(20:4)	11:61639335:A:G	11:61569830:C:T	0.0408021	1	ENSG00000134824.14	intragenic	FADS2
DE(20:4)	11:61351107:A:G	11:61570783:C:T	0.0986308	1	ENSG00000134824.14	intragenic	FADS2
DE(20:4)	11:61607047:A:G	11:61557803:C:T	0.0625511	1	ENSG00000134825.16	intragenic	TMEM258
DE(20:4)	11:61639335:A:G	11:61606642:A:G	0.0408021	1	ENSG00000134824.14	intragenic	FADS2
DE(20:4)	11:61641717:G:T	11:61603510:A:C	0.0261793	1	ENSG00000134824.14	intragenic	FADS2
DE(20:4)	11:61521621:A:G	11:61596633:C:T	0.011398		ENSG00000134824.14	intragenic	FADS2
DE(20:4)	11:61695146:G:T	11:61588305:A:G	0.0504911	1	ENSG00000134824.14	intragenic	FADS2
DE(20:4)	11:61561288:A:G	11:61571478:C:T	0.0504911	1	ENSG00000134824.14	intragenic	FADS2
DE(20:4)	11:61611033:C:T	11:61604814:A:C	0.0212296	1	ENSG00000134824.14	intragenic	FADS2
DE(20:4)	11:61641717:G:T	11:61569830:C:T	0.0408021	1	ENSG00000134824.14	intragenic	FADS2
DE(20:4)	11:61607457:A:G	11:61610750:A:G	0.295608	1	ENSG00000134824.14	intragenic	FADS2
DE(20:4)	11:61712242:C:T	11:61557826:C:T	0.0408021	1	ENSG00000134825.16	intragenic	TMEM258
DE(20:4)	11:61557803:C:T	11:61593005:A:G	0.0261793	1	ENSG00000134824.14	intragenic	FADS2
DE(20:4)	11:61712242:C:T	11:61569830:C:T	0.0408021	1	ENSG00000134824.14	intragenic	FADS2
DE(20:4)	11:61607457:A:G	11:61579463:A:G	0.0172351	1	ENSG00000134824.14	intragenic	FADS2
DE(20:4)	11:61639335:A:G	11:61575158:A:G	0.0265058	1	ENSG00000134824.14	intragenic	FADS2
DE(20:4)	11:61806105:C:T	11:61603510:A:C	0.0268068	1	ENSG00000134824.14	intragenic	FADS2
DE(20:4)	11:61607047:A:G	11:61603510:A:C	0.0261793	1	ENSG00000134824.14	intragenic	FADS2
DE(20:4)	11:61557803:C:T	11:61592362:A:G	0.0323193	1	ENSG00000134824.14	intragenic	FADS2
DE(20:4)	11:61561288:A:G	11:61610750:A:G	0.295608	1	ENSG00000134824.14	intragenic	FADS2
DE(20:4)	11:61712242:C:T	11:61610750:A:G	0.295608	1	ENSG00000134824.14	intragenic	FADS2
DE(20:4)	11:61639335:A:G	11:61571478:C:T	0.0504911	1	ENSG00000134824.14	intragenic	FADS2
DE(20:4)	11:61764082:A:G	11:61570783:C:T	0.0504911	1	ENSG00000134824.14	intragenic	FADS2
DE(20:4)	11:61639358:C:T	11:61588305:A:G	0.0504911	1	ENSG00000134824.14	intragenic	FADS2
DE(20:4)	11:61712242:C:T	11:61592362:A:G	0.0323193	1	ENSG00000134824.14	intragenic	FADS2
DE(20:4)	11:61712242:C:T	11:61588305:A:G	0.0504911	1	ENSG00000134824.14	intragenic	FADS2
DE(20:4)	11:61726396:A:G	11:61600342:A:C	0.0261793	1	ENSG00000134824.14	intragenic	FADS2
DE(20:4)	11:61557803:C:T	11:61575158:A:G	0.0265058	1	ENSG00000134824.14	intragenic	FADS2
DE(20:4)	11:61764082:A:G	11:61606683:A:G	0.0408021	1	ENSG00000134824.14	intragenic	FADS2
DE(20:4)	11:61662661:G:T	11:61570783:C:T	0.0504911	1	ENSG00000134824.14	intragenic	FADS2
DE(20:4)	11:61351107:A:G	11:61575158:A:G	0.0517772	1	ENSG00000134824.14	intragenic	FADS2
DE(20:4)	11:61521621:A:G	11:61571478:C:T	0.0504911	1	ENSG00000134824.14	intragenic	FADS2
DE(20:4)	11:61639335:A:G	11:61588305:A:G	0.0504911	1	ENSG00000134824.14	intragenic	FADS2
DE(20:4)	11:61561288:A:G	11:61593005:A:G	0.0261793	1	ENSG00000134824.14	intragenic	FADS2
DE(20:4)	11:61561288:A:G	11:61606642:A:G	0.0408021	1	ENSG00000134824.14	intragenic	FADS2
DE(20:4)	11:61607457:A:G	11:61575158:A:G	0.0265058	1	ENSG00000134824.14	intragenic	FADS2
DE(20:4)	11:61521621:A:G	11:61579463:A:G	0.0172351	1	ENSG00000134824.14	intragenic	FADS2
DE(20:4)	11:61641717:G:T	11:61579463:A:G	0.0172351	1	ENSG00000134824.14	intragenic	FADS2
DE(20:4)	11:61557803:C:T	11:61610750:A:G	0.295608	1	ENSG00000134824.14	intragenic	FADS2
DE(20:4)	11:61557803:C:T	11:61557826:C:T	0.0408021	1	ENSG00000134825.16	intragenic	TMEM258
DE(20:4)	11:61695146:G:T	11:61603510:A:C	0.0261793	1	ENSG00000134824.14	intragenic	FADS2
DE(20:4)	11:61561288:A:G	11:61600342:A:C	0.0261793	1	ENSG00000134824.14	intragenic	FADS2
DE(20:4)	11:61662661:G:T	11:61610750:A:G	0.295608	1	ENSG00000134824.14	intragenic	FADS2
DE(20:4)	11:61607047:A:G	11:61579463:A:G	0.0172351	1	ENSG00000134824.14	intragenic	FADS2
DE(20:4)	11:61764082:A:G	11:61557826:C:T	0.0408021	1	ENSG00000134825.16	intragenic	TMEM258
DE(20:4)	11:61351107:A:G	11:61571478:C:T	0.0986308	1	ENSG00000134824.14	intragenic	FADS2
DE(20:4)	11:61639358:C:T	11:61610750:A:G	0.295608	1	ENSG00000134824.14	intragenic	FADS2
DE(20:4)	11:61695146:G:T	11:61571478:C:T	0.0504911	1	ENSG00000134824.14	intragenic	FADS2
DE(20:4)	11:61726396:A:G	11:61569830:C:T	0.0408021	1	ENSG00000134824.14	intragenic	FADS2
DE(20:4)	11:61639358:C:T	11:61596633:C:T	0.011398		ENSG00000134824.14	intragenic	FADS2
DE(20:4)	11:61764082:A:G	11:61571478:C:T	0.0504911	1	ENSG00000134824.14	intragenic	FADS2
DE(20:4)	11:61641717:G:T	11:61557803:C:T	0.0625511	1	ENSG00000134825.16	intragenic	TMEM258
DE(20:4)	11:61806105:C:T	11:61557803:C:T	0.0640504	1	ENSG00000134825.16	intragenic	TMEM258
DE(20:4)	11:61351107:A:G	11:61596633:C:T	0.0222653	1	ENSG00000134824.14	intragenic	FADS2
DE(20:4)	11:61521621:A:G	11:61570783:C:T	0.0504911	1	ENSG00000134824.14	intragenic	FADS2
DE(20:4)	11:61611033:C:T	11:61606642:A:G	0.0408021	1	ENSG00000134824.14	intragenic	FADS2
DE(20:4)	11:61594164:C:T	11:61588305:A:G	0.0504911	1	ENSG00000134824.14	intragenic	FADS2
DE(20:4)	11:61586886:C:T	11:61604814:A:C	0.0212296	1	ENSG00000134824.14	intragenic	FADS2
DE(20:4)	11:61726396:A:G	11:61606642:A:G	0.0408021	1	ENSG00000134824.14	intragenic	FADS2
DE(20:4)	11:61726396:A:G	11:61557826:C:T	0.0408021	1	ENSG00000134825.16	intragenic	TMEM258
DE(20:4)	11:61712242:C:T	11:61603510:A:C	0.0261793	1	ENSG00000134824.14	intragenic	FADS2
DE(20:4)	11:61607047:A:G	11:61600342:A:C	0.0261793	1	ENSG00000134824.14	intragenic	FADS2
DE(20:4)	11:61662661:G:T	11:61600342:A:C	0.0261793	1	ENSG00000134824.14	intragenic	FADS2
DE(20:4)	11:61521621:A:G	11:61592362:A:G	0.0323193	1	ENSG00000134824.14	intragenic	FADS2
DE(20:4)	11:61607457:A:G	11:61570783:C:T	0.0504911	1	ENSG00000134824.14	intragenic	FADS2
DE(20:4)	11:61561288:A:G	11:61579463:A:G	0.0172351	1	ENSG00000134824.14	intragenic	FADS2
DE(20:4)	11:61639358:C:T	11:61585144:A:G	0.0408021	1	ENSG00000134824.14	intragenic	FADS2
DE(20:4)	11:61611033:C:T	11:61557826:C:T	0.0408021	1	ENSG00000134825.16	intragenic	TMEM258
DE(20:4)	11:61607047:A:G	11:61609750:C:T	0.0625511	1	ENSG00000134824.14	intragenic	FADS2
DE(20:4)	11:61639358:C:T	11:61570783:C:T	0.0504911	1	ENSG00000134824.14	intragenic	FADS2
DE(20:4)	11:61639335:A:G	11:61570783:C:T	0.0504911	1	ENSG00000134824.14	intragenic	FADS2
DE(20:4)	11:61607457:A:G	11:61592362:A:G	0.0323193	1	ENSG00000134824.14	intragenic	FADS2
DE(20:4)	11:61639358:C:T	11:61557826:C:T	0.0408021	1	ENSG00000134825.16	intragenic	TMEM258
DE(20:4)	11:61586886:C:T	11:61603510:A:C	0.0261793	1	ENSG00000134824.14	intragenic	FADS2
DE(20:4)	11:61607457:A:G	11:61596633:C:T	0.011398		ENSG00000134824.14	intragenic	FADS2
DE(20:4)	11:61712242:C:T	11:61593005:A:G	0.0261793	1	ENSG00000134824.14	intragenic	FADS2
DE(20:4)	11:61641717:G:T	11:61604814:A:C	0.0212296	1	ENSG00000134824.14	intragenic	FADS2
DE(20:4)	11:61712242:C:T	11:61606642:A:G	0.0408021	1	ENSG00000134824.14	intragenic	FADS2
DE(20:4)	11:61607457:A:G	11:61569830:C:T	0.0408021	1	ENSG00000134824.14	intragenic	FADS2
DE(20:4)	11:61521621:A:G	11:61606642:A:G	0.0408021	1	ENSG00000134824.14	intragenic	FADS2
DE(20:4)	11:61586886:C:T	11:61557803:C:T	0.0625511	1	ENSG00000134825.16	intragenic	TMEM258
DE(20:4)	11:61521621:A:G	11:61610750:A:G	0.295608	1	ENSG00000134824.14	intragenic	FADS2
DE(20:4)	11:61351107:A:G	11:61600342:A:C	0.0511394	1	ENSG00000134824.14	intragenic	FADS2
DE(20:4)	11:61806105:C:T	11:61593005:A:G	0.0268068	1	ENSG00000134824.14	intragenic	FADS2
DE(20:4)	11:61726396:A:G	11:61571478:C:T	0.0504911	1	ENSG00000134824.14	intragenic	FADS2
DE(20:4)	11:61586886:C:T	11:61585144:A:G	0.0408021	1	ENSG00000134824.14	intragenic	FADS2
DE(20:4)	11:61662661:G:T	11:61579463:A:G	0.0172351	1	ENSG00000134824.14	intragenic	FADS2
DE(20:4)	11:61639358:C:T	11:61569830:C:T	0.0408021	1	ENSG00000134824.14	intragenic	FADS2
DE(20:4)	11:61641717:G:T	11:61588305:A:G	0.0504911	1	ENSG00000134824.14	intragenic	FADS2
DE(20:4)	11:61586886:C:T	11:61593005:A:G	0.0261793	1	ENSG00000134824.14	intragenic	FADS2
DE(20:4)	11:61764082:A:G	11:61557803:C:T	0.0625511	1	ENSG00000134825.16	intragenic	TMEM258
DE(20:4)	11:61695146:G:T	11:61569830:C:T	0.0408021	1	ENSG00000134824.14	intragenic	FADS2
DE(20:4)	11:61557803:C:T	11:61588305:A:G	0.0504911	1	ENSG00000134824.14	intragenic	FADS2
DE(20:4)	11:61586886:C:T	11:61600342:A:C	0.0261793	1	ENSG00000134824.14	intragenic	FADS2
DE(20:4)	11:61662661:G:T	11:61606642:A:G	0.0408021	1	ENSG00000134824.14	intragenic	FADS2
DE(20:4)	11:61695146:G:T	11:61579463:A:G	0.0172351	1	ENSG00000134824.14	intragenic	FADS2
DE(20:4)	11:61662661:G:T	11:61609750:C:T	0.0625511	1	ENSG00000134824.14	intragenic	FADS2
DE(20:4)	11:61594164:C:T	11:61575158:A:G	0.0265058	1	ENSG00000134824.14	intragenic	FADS2
DE(20:4)	11:61695146:G:T	11:61609750:C:T	0.0625511	1	ENSG00000134824.14	intragenic	FADS2
DE(20:4)	11:61561288:A:G	11:61569830:C:T	0.0408021	1	ENSG00000134824.14	intragenic	FADS2
DE(20:4)	11:61607457:A:G	11:61606642:A:G	0.0408021	1	ENSG00000134824.14	intragenic	FADS2
DE(20:4)	11:61641717:G:T	11:61571478:C:T	0.0504911	1	ENSG00000134824.14	intragenic	FADS2
DE(20:4)	11:61611033:C:T	11:61596633:C:T	0.011398		ENSG00000134824.14	intragenic	FADS2
DE(20:4)	11:61607457:A:G	11:61557826:C:T	0.0408021	1	ENSG00000134825.16	intragenic	TMEM258
DE(20:4)	11:61561288:A:G	11:61575158:A:G	0.0265058	1	ENSG00000134824.14	intragenic	FADS2
DE(20:4)	11:61607047:A:G	11:61606683:A:G	0.0408021	1	ENSG00000134824.14	intragenic	FADS2
DE(20:4)	11:61561288:A:G	11:61588305:A:G	0.0504911	1	ENSG00000134824.14	intragenic	FADS2
DE(20:4)	11:61726396:A:G	11:61592362:A:G	0.0323193	1	ENSG00000134824.14	intragenic	FADS2
DE(20:4)	11:61641717:G:T	11:61606642:A:G	0.0408021	1	ENSG00000134824.14	intragenic	FADS2
DE(20:4)	11:61726396:A:G	11:61579463:A:G	0.0172351	1	ENSG00000134824.14	intragenic	FADS2
DE(20:4)	11:61557803:C:T	11:61571478:C:T	0.0504911	1	ENSG00000134824.14	intragenic	FADS2
DE(20:4)	11:61557803:C:T	11:61606683:A:G	0.0408021	1	ENSG00000134824.14	intragenic	FADS2
DE(20:4)	11:61695146:G:T	11:61575158:A:G	0.0265058	1	ENSG00000134824.14	intragenic	FADS2
DE(20:4)	11:61726396:A:G	11:61570783:C:T	0.0504911	1	ENSG00000134824.14	intragenic	FADS2
DE(20:4)	11:61607047:A:G	11:61571478:C:T	0.0504911	1	ENSG00000134824.14	intragenic	FADS2
DE(20:4)	11:61639335:A:G	11:61596633:C:T	0.011398		ENSG00000134824.14	intragenic	FADS2
DE(20:4)	11:61557803:C:T	11:61606642:A:G	0.0408021	1	ENSG00000134824.14	intragenic	FADS2
DE(20:4)	11:61611033:C:T	11:61569830:C:T	0.0408021	1	ENSG00000134824.14	intragenic	FADS2
DE(20:4)	11:61639358:C:T	11:61557803:C:T	0.0625511	1	ENSG00000134825.16	intragenic	TMEM258
DE(20:4)	11:61594164:C:T	11:61557826:C:T	0.0408021	1	ENSG00000134825.16	intragenic	TMEM258
DE(20:4)	11:61695146:G:T	11:61585144:A:G	0.0408021	1	ENSG00000134824.14	intragenic	FADS2
DE(20:4)	11:61641717:G:T	11:61600342:A:C	0.0261793	1	ENSG00000134824.14	intragenic	FADS2
DE(20:5)	11:61639358:C:T	11:61588305:A:G	0.050469	1	ENSG00000134824.14	intragenic	FADS2
DE(20:5)	11:61641717:G:T	11:61585144:A:G	0.0407843	1	ENSG00000134824.14	intragenic	FADS2
DE(20:5)	11:61641717:G:T	11:61570783:C:T	0.050469	1	ENSG00000134824.14	intragenic	FADS2
DE(20:5)	11:61609323:A:G	11:61557826:C:T	0.0407843	1	ENSG00000134825.16	intragenic	TMEM258
DE(20:5)	11:61557803:C:T	11:61588305:A:G	0.050469	1	ENSG00000134824.14	intragenic	FADS2
DE(20:5)	11:61639358:C:T	11:61592362:A:G	0.0323052	1	ENSG00000134824.14	intragenic	FADS2
DE(20:5)	11:61639358:C:T	11:61585144:A:G	0.0407843	1	ENSG00000134824.14	intragenic	FADS2
DE(20:5)	11:61609323:A:G	11:61585144:A:G	0.0407843	1	ENSG00000134824.14	intragenic	FADS2
DE(20:5)	11:61641717:G:T	11:61569830:C:T	0.0407843	1	ENSG00000134824.14	intragenic	FADS2
DE(20:5)	11:61662661:G:T	11:61593005:A:G	0.0261678	1	ENSG00000134824.14	intragenic	FADS2
DE(20:5)	11:61524366:A:C	11:61570783:C:T	0.050469	1	ENSG00000134824.14	intragenic	FADS2
DE(20:5)	11:61641717:G:T	11:61596633:C:T	0.011393		ENSG00000134824.14	intragenic	FADS2
DE(20:5)	11:61524366:A:C	11:61604814:A:C	0.0212203	1	ENSG00000134824.14	intragenic	FADS2
DE(20:5)	11:61557803:C:T	11:61570783:C:T	0.050469	1	ENSG00000134824.14	intragenic	FADS2
DE(20:5)	11:61609323:A:G	11:61610750:A:G	0.295479	1	ENSG00000134824.14	intragenic	FADS2
DE(20:5)	11:61609323:A:G	11:61570783:C:T	0.050469	1	ENSG00000134824.14	intragenic	FADS2
DE(20:5)	11:61639358:C:T	11:61606683:A:G	0.0407843	1	ENSG00000134824.14	intragenic	FADS2
DE(20:5)	11:61524366:A:C	11:61571478:C:T	0.050469	1	ENSG00000134824.14	intragenic	FADS2
DE(20:5)	11:61662661:G:T	11:61606683:A:G	0.0407843	1	ENSG00000134824.14	intragenic	FADS2
DE(20:5)	11:61662661:G:T	11:61557803:C:T	0.0625237	1	ENSG00000134825.16	intragenic	TMEM258
DE(20:5)	11:61524366:A:C	11:61596633:C:T	0.011393		ENSG00000134824.14	intragenic	FADS2
DE(20:5)	11:61524366:A:C	11:61606683:A:G	0.0407843	1	ENSG00000134824.14	intragenic	FADS2
DE(20:5)	11:61639358:C:T	11:61606642:A:G	0.0407843	1	ENSG00000134824.14	intragenic	FADS2
DE(20:5)	11:61524366:A:C	11:61606642:A:G	0.0407843	1	ENSG00000134824.14	intragenic	FADS2
DE(20:5)	11:61609323:A:G	11:61588305:A:G	0.050469	1	ENSG00000134824.14	intragenic	FADS2
DE(20:5)	11:61662661:G:T	11:61609750:C:T	0.0625237	1	ENSG00000134824.14	intragenic	FADS2
DE(20:5)	11:61557803:C:T	11:61592362:A:G	0.0323052	1	ENSG00000134824.14	intragenic	FADS2
DE(20:5)	11:61639358:C:T	11:61557826:C:T	0.0407843	1	ENSG00000134825.16	intragenic	TMEM258
DE(20:5)	11:61662661:G:T	11:61575158:A:G	0.0264942	1	ENSG00000134824.14	intragenic	FADS2
DE(20:5)	11:61639358:C:T	11:61570783:C:T	0.050469	1	ENSG00000134824.14	intragenic	FADS2
DE(20:5)	11:61639358:C:T	11:61575158:A:G	0.0264942	1	ENSG00000134824.14	intragenic	FADS2
DE(20:5)	11:61641717:G:T	11:61579463:A:G	0.0172276	1	ENSG00000134824.14	intragenic	FADS2
DE(20:5)	11:61557803:C:T	11:61571478:C:T	0.050469	1	ENSG00000134824.14	intragenic	FADS2
DE(20:5)	11:61609323:A:G	11:61575158:A:G	0.0264942	1	ENSG00000134824.14	intragenic	FADS2
DE(20:5)	11:61524366:A:C	11:61610750:A:G	0.295479	1	ENSG00000134824.14	intragenic	FADS2
DE(20:5)	11:61524366:A:C	11:61609750:C:T	0.0625237	1	ENSG00000134824.14	intragenic	FADS2
DE(20:5)	11:61641717:G:T	11:61593005:A:G	0.0261678	1	ENSG00000134824.14	intragenic	FADS2
DE(20:5)	11:61639358:C:T	11:61609750:C:T	0.0625237	1	ENSG00000134824.14	intragenic	FADS2
DE(20:5)	11:61557803:C:T	11:61579463:A:G	0.0172276	1	ENSG00000134824.14	intragenic	FADS2
DE(20:5)	11:61557803:C:T	11:61609750:C:T	0.0625237	1	ENSG00000134824.14	intragenic	FADS2
DE(20:5)	11:61609323:A:G	11:61579463:A:G	0.0172276	1	ENSG00000134824.14	intragenic	FADS2
DE(20:5)	11:61662661:G:T	11:61557826:C:T	0.0407843	1	ENSG00000134825.16	intragenic	TMEM258
DE(20:5)	11:61609323:A:G	11:61593005:A:G	0.0261678	1	ENSG00000134824.14	intragenic	FADS2
DE(20:5)	11:61524366:A:C	11:61557803:C:T	0.0625237	1	ENSG00000134825.16	intragenic	TMEM258
DE(20:5)	11:61662661:G:T	11:61592362:A:G	0.0323052	1	ENSG00000134824.14	intragenic	FADS2
DE(20:5)	11:61662661:G:T	11:61606642:A:G	0.0407843	1	ENSG00000134824.14	intragenic	FADS2
DE(20:5)	11:61641717:G:T	11:61603510:A:C	0.0261678	1	ENSG00000134824.14	intragenic	FADS2
DE(20:5)	11:61609323:A:G	11:61603510:A:C	0.0261678	1	ENSG00000134824.14	intragenic	FADS2
DE(20:5)	11:61524366:A:C	11:61593005:A:G	0.0261678	1	ENSG00000134824.14	intragenic	FADS2
DE(20:5)	11:61524366:A:C	11:61600342:A:C	0.0261678	1	ENSG00000134824.14	intragenic	FADS2
DE(20:5)	11:61609323:A:G	11:61604814:A:C	0.0212203	1	ENSG00000134824.14	intragenic	FADS2
DE(20:5)	11:61524366:A:C	11:61585144:A:G	0.0407843	1	ENSG00000134824.14	intragenic	FADS2
DE(20:5)	11:61662661:G:T	11:61600342:A:C	0.0261678	1	ENSG00000134824.14	intragenic	FADS2
DE(20:5)	11:61557803:C:T	11:61600342:A:C	0.0261678	1	ENSG00000134824.14	intragenic	FADS2
DE(20:5)	11:61641717:G:T	11:61600342:A:C	0.0261678	1	ENSG00000134824.14	intragenic	FADS2
DE(20:5)	11:61557803:C:T	11:61575158:A:G	0.0264942	1	ENSG00000134824.14	intragenic	FADS2
DE(20:5)	11:61557803:C:T	11:61557803:C:T	0.0625237	1	ENSG00000134825.16	intragenic	TMEM258
DE(20:5)	11:61662661:G:T	11:61570783:C:T	0.050469	1	ENSG00000134824.14	intragenic	FADS2
DE(20:5)	11:61641717:G:T	11:61592362:A:G	0.0323052	1	ENSG00000134824.14	intragenic	FADS2
DE(20:5)	11:61662661:G:T	11:61610750:A:G	0.295479	1	ENSG00000134824.14	intragenic	FADS2
DE(20:5)	11:61557803:C:T	11:61569830:C:T	0.0407843	1	ENSG00000134824.14	intragenic	FADS2
DE(20:5)	11:61557803:C:T	11:61610750:A:G	0.295479	1	ENSG00000134824.14	intragenic	FADS2
DE(20:5)	11:61524366:A:C	11:61575158:A:G	0.0264942	1	ENSG00000134824.14	intragenic	FADS2
DE(20:5)	11:61524366:A:C	11:61579463:A:G	0.0172276	1	ENSG00000134824.14	intragenic	FADS2
DE(20:5)	11:61639358:C:T	11:61596633:C:T	0.011393		ENSG00000134824.14	intragenic	FADS2
DE(20:5)	11:61662661:G:T	11:61596633:C:T	0.011393		ENSG00000134824.14	intragenic	FADS2
DE(20:5)	11:61639358:C:T	11:61593005:A:G	0.0261678	1	ENSG00000134824.14	intragenic	FADS2
DE(20:5)	11:61641717:G:T	11:61610750:A:G	0.295479	1	ENSG00000134824.14	intragenic	FADS2
DE(20:5)	11:61641717:G:T	11:61557803:C:T	0.0625237	1	ENSG00000134825.16	intragenic	TMEM258
DE(20:5)	11:61609323:A:G	11:61571478:C:T	0.050469	1	ENSG00000134824.14	intragenic	FADS2
DE(20:5)	11:61557803:C:T	11:61606642:A:G	0.0407843	1	ENSG00000134824.14	intragenic	FADS2
DE(20:5)	11:61662661:G:T	11:61604814:A:C	0.0212203	1	ENSG00000134824.14	intragenic	FADS2
DE(20:5)	11:61557803:C:T	11:61557826:C:T	0.0407843	1	ENSG00000134825.16	intragenic	TMEM258
DE(20:5)	11:61524366:A:C	11:61588305:A:G	0.050469	1	ENSG00000134824.14	intragenic	FADS2
DE(20:5)	11:61609323:A:G	11:61569830:C:T	0.0407843	1	ENSG00000134824.14	intragenic	FADS2
DE(20:5)	11:61609323:A:G	11:61557803:C:T	0.0625237	1	ENSG00000134825.16	intragenic	TMEM258
DE(20:5)	11:61609323:A:G	11:61596633:C:T	0.011393		ENSG00000134824.14	intragenic	FADS2
DE(20:5)	11:61557803:C:T	11:61606683:A:G	0.0407843	1	ENSG00000134824.14	intragenic	FADS2
DE(20:5)	11:61557803:C:T	11:61603510:A:C	0.0261678	1	ENSG00000134824.14	intragenic	FADS2
DE(20:5)	11:61524366:A:C	11:61592362:A:G	0.0323052	1	ENSG00000134824.14	intragenic	FADS2
DE(20:5)	11:61641717:G:T	11:61588305:A:G	0.050469	1	ENSG00000134824.14	intragenic	FADS2
DE(20:5)	11:61639358:C:T	11:61571478:C:T	0.050469	1	ENSG00000134824.14	intragenic	FADS2
DE(20:5)	11:61609323:A:G	11:61606683:A:G	0.0407843	1	ENSG00000134824.14	intragenic	FADS2
DE(20:5)	11:61662661:G:T	11:61603510:A:C	0.0261678	1	ENSG00000134824.14	intragenic	FADS2
DE(20:5)	11:61641717:G:T	11:61606683:A:G	0.0407843	1	ENSG00000134824.14	intragenic	FADS2
DE(20:5)	11:61662661:G:T	11:61579463:A:G	0.0172276	1	ENSG00000134824.14	intragenic	FADS2
DE(20:5)	11:61557803:C:T	11:61585144:A:G	0.0407843	1	ENSG00000134824.14	intragenic	FADS2
DE(20:5)	11:61641717:G:T	11:61606642:A:G	0.0407843	1	ENSG00000134824.14	intragenic	FADS2
DE(20:5)	11:61641717:G:T	11:61604814:A:C	0.0212203	1	ENSG00000134824.14	intragenic	FADS2
DE(20:5)	11:61662661:G:T	11:61588305:A:G	0.050469	1	ENSG00000134824.14	intragenic	FADS2
DE(20:5)	11:61609323:A:G	11:61606642:A:G	0.0407843	1	ENSG00000134824.14	intragenic	FADS2
DE(20:5)	11:61641717:G:T	11:61575158:A:G	0.0264942	1	ENSG00000134824.14	intragenic	FADS2
DE(20:5)	11:61639358:C:T	11:61557803:C:T	0.0625237	1	ENSG00000134825.16	intragenic	TMEM258
DE(20:5)	11:61557803:C:T	11:61604814:A:C	0.0212203	1	ENSG00000134824.14	intragenic	FADS2
DE(20:5)	11:61662661:G:T	11:61569830:C:T	0.0407843	1	ENSG00000134824.14	intragenic	FADS2
DE(20:5)	11:61639358:C:T	11:61569830:C:T	0.0407843	1	ENSG00000134824.14	intragenic	FADS2
DE(20:5)	11:61557803:C:T	11:61593005:A:G	0.0261678	1	ENSG00000134824.14	intragenic	FADS2
DE(20:5)	11:61524366:A:C	11:61569830:C:T	0.0407843	1	ENSG00000134824.14	intragenic	FADS2
DE(20:5)	11:61639358:C:T	11:61603510:A:C	0.0261678	1	ENSG00000134824.14	intragenic	FADS2
DE(20:5)	11:61639358:C:T	11:61610750:A:G	0.295479	1	ENSG00000134824.14	intragenic	FADS2
DE(20:5)	11:61609323:A:G	11:61609750:C:T	0.0625237	1	ENSG00000134824.14	intragenic	FADS2
DE(20:5)	11:61641717:G:T	11:61609750:C:T	0.0625237	1	ENSG00000134824.14	intragenic	FADS2
DE(20:5)	11:61524366:A:C	11:61603510:A:C	0.0261678	1	ENSG00000134824.14	intragenic	FADS2
DE(20:5)	11:61609323:A:G	11:61592362:A:G	0.0323052	1	ENSG00000134824.14	intragenic	FADS2
DE(20:5)	11:61641717:G:T	11:61571478:C:T	0.050469	1	ENSG00000134824.14	intragenic	FADS2
DE(20:5)	11:61639358:C:T	11:61604814:A:C	0.0212203	1	ENSG00000134824.14	intragenic	FADS2
DE(20:5)	11:61524366:A:C	11:61557826:C:T	0.0407843	1	ENSG00000134825.16	intragenic	TMEM258
DE(20:5)	11:61662661:G:T	11:61571478:C:T	0.050469	1	ENSG00000134824.14	intragenic	FADS2
DE(20:5)	11:61639358:C:T	11:61600342:A:C	0.0261678	1	ENSG00000134824.14	intragenic	FADS2
DE(20:5)	11:61662661:G:T	11:61585144:A:G	0.0407843	1	ENSG00000134824.14	intragenic	FADS2
DE(20:5)	11:61557803:C:T	11:61596633:C:T	0.011393		ENSG00000134824.14	intragenic	FADS2
DE(20:5)	11:61639358:C:T	11:61579463:A:G	0.0172276	1	ENSG00000134824.14	intragenic	FADS2
DE(20:5)	11:61641717:G:T	11:61557826:C:T	0.0407843	1	ENSG00000134825.16	intragenic	TMEM258
DE(20:5)	11:61609323:A:G	11:61600342:A:C	0.0261678	1	ENSG00000134824.14	intragenic	FADS2
DE(22:6)	11:61564299:G:T	11:61604814:A:C	0.0321111		ENSG00000134824.14	intragenic	FADS2
DE(22:6)	11:61564299:G:T	11:61569830:C:T	0.0617157		ENSG00000134824.14	intragenic	FADS2
DE(22:6)	11:61564299:G:T	11:61600342:A:C	0.0395978		ENSG00000134824.14	intragenic	FADS2
DE(22:6)	11:61564299:G:T	11:61564299:G:T	0.0172402		ENSG00000168496.4	intragenic	FEN1
DE(22:6)	11:61564299:G:T	11:61570783:C:T	0.0763708		ENSG00000134824.14	intragenic	FADS2
DE(22:6)	11:61564299:G:T	11:61610750:A:G	0.0225488		ENSG00000134824.14	intragenic	FADS2
DE(22:6)	11:61564299:G:T	11:61557826:C:T	0.0617157		ENSG00000134825.16	intragenic	TMEM258
DE(22:6)	11:61564299:G:T	11:61592362:A:G	0.048885		ENSG00000134824.14	intragenic	FADS2
DE(22:6)	11:61564299:G:T	11:61565908:C:T	0.0137596		ENSG00000134824.14	intragenic	FADS2
DE(22:6)	11:61564299:G:T	11:61588305:A:G	0.0763708		ENSG00000134824.14	intragenic	FADS2
DE(22:6)	11:61564299:G:T	11:61571478:C:T	0.0763708		ENSG00000134824.14	intragenic	FADS2
DE(22:6)	11:61564299:G:T	11:61579463:A:G	0.0260692		ENSG00000134824.14	intragenic	FADS2
DE(22:6)	11:61564299:G:T	11:61603510:A:C	0.0395978		ENSG00000134824.14	intragenic	FADS2
DE(22:6)	11:61564299:G:T	11:61606642:A:G	0.0617157		ENSG00000134824.14	intragenic	FADS2
DE(22:6)	11:61564299:G:T	11:61596633:C:T	0.0172402		ENSG00000134824.14	intragenic	FADS2
DE(22:6)	11:61564299:G:T	11:61551356:C:T	0.0112224		ENSG00000124920.14	intragenic	MYRF
DE(22:6)	11:61564299:G:T	11:61557803:C:T	0.0946123		ENSG00000134825.16	intragenic	TMEM258
DE(22:6)	11:61564299:G:T	11:61593005:A:G	0.0395978		ENSG00000134824.14	intragenic	FADS2
DE(22:6)	11:61564299:G:T	11:61606683:A:G	0.0617157		ENSG00000134824.14	intragenic	FADS2
DE(22:6)	11:61564299:G:T	11:61552680:G:T	0.0115918		ENSG00000124920.14	intragenic	MYRF
DE(22:6)	11:61564299:G:T	11:61575158:A:G	0.0400916		ENSG00000134824.14	intragenic	FADS2
DG(14:0_16:0)	2:27742603:C:T	2:27742603:C:T	0.217937	1	ENSG00000084734.9	intragenic	GCKR
DG(14:0_16:0)	2:27742603:C:T	2:27741237:C:T	0.301911	1	ENSG00000084734.9	intragenic	GCKR
DG(14:0_16:0)	2:27742603:C:T	2:27598097:C:T	0.223132	1	ENSG00000115234.11	intragenic	SNX17
DG(14:0_16:0)	2:27742603:C:T	2:27730940:C:T	0.235312	1	ENSG00000084734.9	intragenic	GCKR
DG(14:0_18:2)	2:27730940:C:T	2:27598097:C:T	0.0209856		ENSG00000115234.11	intragenic	SNX17
DG(14:0_18:2)	2:27730940:C:T	2:27741237:C:T	0.0283948		ENSG00000084734.9	intragenic	GCKR
DG(14:0_18:2)	2:27730940:C:T	2:27958855:C:G	0.0946202		ENSG00000243147.8	upstream (35729)	MRPL33
DG(14:0_18:2)	2:27730940:C:T	2:27974260:C:G	0.0318891		ENSG00000243147.8	upstream (20324)	MRPL33
DG(14:0_18:2)	2:27730940:C:T	2:27730940:C:T	0.0221312		ENSG00000084734.9	intragenic	GCKR
DG(14:0_18:2)	2:27730940:C:T	2:27963330:A:G	0.0141861		ENSG00000243147.8	upstream (31254)	MRPL33
DG(14:0_18:2)	2:27730940:C:T	2:27972445:A:G	0.0166867		ENSG00000243147.8	upstream (22139)	MRPL33
DG(14:0_18:2)	2:27730940:C:T	2:27952767:C:G	0.106136		ENSG00000163798.14	upstream (34534)	SLC4A1AP
DG(14:0_18:2)	2:27730940:C:T	2:27742603:C:T	0.020497		ENSG00000084734.9	intragenic	GCKR
DG(14:0_18:2)	2:27730940:C:T	2:27952235:A:T	0.23783		ENSG00000163798.14	upstream (34002)	SLC4A1AP
DG(14:0_18:2)	2:27730940:C:T	2:27878686:C:T	0.0213837		ENSG00000119760.16	intragenic	SUPT7L
DG(14:0_18:2)	2:27730940:C:T	2:27956481:C:T	0.0192637		ENSG00000243147.8	upstream (38103)	MRPL33
DG(14:0_18:2)	2:27730940:C:T	2:27974971:A:G	0.0278607		ENSG00000243147.8	upstream (19613)	MRPL33
DG(14:0_18:2)	2:27730940:C:T	2:27941888:A:G	0.0178259		ENSG00000163798.14	upstream (23655)	SLC4A1AP
DG(14:0_18:2)	2:27730940:C:T	2:27964328:C:G	0.0268958		ENSG00000243147.8	upstream (30256)	MRPL33
DG(14:0_18:2)	2:27730940:C:T	2:27975394:C:T	0.0275654		ENSG00000243147.8	upstream (19190)	MRPL33
DG(14:0_18:2)	2:27730940:C:T	2:27952406:C:T	0.142377		ENSG00000163798.14	upstream (34173)	SLC4A1AP
DG(14:0_18:2)	2:27730940:C:T	2:27951658:C:T	0.0198007		ENSG00000163798.14	upstream (33425)	SLC4A1AP
DG(16:0_16:0)	2:27742603:C:T	2:27941888:A:G	0.0265758		ENSG00000163798.14	upstream (23655)	SLC4A1AP
DG(16:0_16:0)	2:27742603:C:T	2:27801493:C:T	0.0100974		ENSG00000221843.6	intragenic	SPATA31H1
DG(16:0_16:0)	2:27742603:C:T	2:27761436:A:C	0.0102857		ENSG00000221843.6	intragenic	SPATA31H1
DG(16:0_16:0)	2:27742603:C:T	2:27741237:C:T	0.0985463		ENSG00000084734.9	intragenic	GCKR
DG(16:0_16:0)	2:27742603:C:T	2:27878686:C:T	0.0359796		ENSG00000119760.16	intragenic	SUPT7L
DG(16:0_16:0)	2:27742603:C:T	2:27853245:C:G	0.0582255		ENSG00000198522.14	intragenic	GPN1
DG(16:0_16:0)	2:27742603:C:T	2:27982119:A:G	0.0161988		ENSG00000243147.8	upstream (12465)	MRPL33
DG(16:0_16:0)	2:27742603:C:T	2:27952406:C:T	0.0235656		ENSG00000163798.14	upstream (34173)	SLC4A1AP
DG(16:0_16:0)	2:27742603:C:T	2:27742603:C:T	0.0711365		ENSG00000084734.9	intragenic	GCKR
DG(16:0_16:0)	2:27742603:C:T	2:27958855:C:G	0.0336797		ENSG00000243147.8	upstream (35729)	MRPL33
DG(16:0_16:0)	2:27742603:C:T	2:27851918:A:G	0.0586237		ENSG00000198522.14	intragenic	GPN1
DG(16:0_16:0)	2:27742603:C:T	2:27866139:A:G	0.0212966		ENSG00000198522.14	intragenic	GPN1
DG(16:0_16:0)	2:27742603:C:T	2:27952235:A:T	0.0478487		ENSG00000163798.14	upstream (34002)	SLC4A1AP
DG(16:0_16:0)	2:27742603:C:T	2:27952767:C:G	0.0149578		ENSG00000163798.14	upstream (34534)	SLC4A1AP
DG(16:0_16:0)	2:27742603:C:T	2:27777651:G:T	0.019353		ENSG00000221843.6	intragenic	SPATA31H1
DG(16:0_16:0)	2:27742603:C:T	2:27871593:C:T	0.0128147		ENSG00000198522.14	intragenic	GPN1
DG(16:0_16:0)	2:27742603:C:T	2:27730940:C:T	0.076808		ENSG00000084734.9	intragenic	GCKR
DG(16:0_16:0)	2:27742603:C:T	2:27786188:A:T	0.0108077		ENSG00000221843.6	intragenic	SPATA31H1
DG(16:0_16:1)	2:27730940:C:T	2:27741237:C:T	0.29154		ENSG00000084734.9	intragenic	GCKR
DG(16:0_16:1)	2:27730940:C:T	2:27598097:C:T	0.215467		ENSG00000115234.11	intragenic	SNX17
DG(16:0_16:1)	2:27730940:C:T	2:27730940:C:T	0.227229		ENSG00000084734.9	intragenic	GCKR
DG(16:0_16:1)	2:27730940:C:T	2:27742603:C:T	0.210451		ENSG00000084734.9	intragenic	GCKR
DG(16:0_20:4)	11:61531810:A:G	11:61579463:A:G	0.0739636	1	ENSG00000134824.14	intragenic	FADS2
DG(16:0_20:4)	11:61579463:A:G	11:61575158:A:G	0.113748	1	ENSG00000134824.14	intragenic	FADS2
DG(16:0_20:4)	11:61621611:A:G	11:61579463:A:G	0.0739636	1	ENSG00000134824.14	intragenic	FADS2
DG(16:0_20:4)	2:27742603:C:T	2:27952235:A:T	0.0415778		ENSG00000163798.14	upstream (34002)	SLC4A1AP
DG(16:0_20:4)	11:61579463:A:G	11:61579463:A:G	0.0739636	1	ENSG00000134824.14	intragenic	FADS2
DG(16:0_20:4)	2:27742603:C:T	2:27952767:C:G	0.0152648		ENSG00000163798.14	upstream (34534)	SLC4A1AP
DG(16:0_20:4)	2:27742603:C:T	2:27741237:C:T	0.15636		ENSG00000084734.9	intragenic	GCKR
DG(16:0_20:4)	11:61579463:A:G	11:61570783:C:T	0.216679	1	ENSG00000134824.14	intragenic	FADS2
DG(16:0_20:4)	11:61579463:A:G	11:61585144:A:G	0.1751	1	ENSG00000134824.14	intragenic	FADS2
DG(16:0_20:4)	11:61607047:A:G	11:61570783:C:T	0.216679	1	ENSG00000134824.14	intragenic	FADS2
DG(16:0_20:4)	11:61531810:A:G	11:61549025:A:G	0.0183344		ENSG00000124920.14	intragenic	MYRF
DG(16:0_20:4)	11:61621611:A:G	11:61571478:C:T	0.216679	1	ENSG00000134824.14	intragenic	FADS2
DG(16:0_20:4)	11:61531810:A:G	11:61585144:A:G	0.1751	1	ENSG00000134824.14	intragenic	FADS2
DG(16:0_20:4)	11:61607047:A:G	11:61571478:C:T	0.216679	1	ENSG00000134824.14	intragenic	FADS2
DG(16:0_20:4)	11:61607047:A:G	11:61579463:A:G	0.0739636	1	ENSG00000134824.14	intragenic	FADS2
[truncated: 15,748 more rows]
