# Supplementary material for: Mendelian Randomization Identifies Lipidomic Signatures of Depression Risk That Are Partly Reflected in Cortisol-Induced Membrane Remodeling and Modulated by St. John’s Wort Extract (Ze 117)
Source: Int J Mol Sci. 2026 May 13;27(10):4344. doi: 10.3390/ijms27104344 (PMC13207717; doi:10.3390/ijms27104344)
Supplement: Supplementary file 1 [file ijms-27-04344-s001.zip › TableS7_coloc_xu_p1e-06_snps_MDD_PGC_2025-pgc-mdd2025_no23andMe_eur.xlsx]

## Sheet: TableS7.1
Table S7.1: Summary of independent regions showing evidence of colocalization between MDD and lipid measures from Metabolon (Yu et al.)
Genomic regions defined by merging overlapping segments showing evidence of colocalization.
Locus	Locus ID (chr:start-end)	# species	# lipid classes	species	PP.H4 range	Credible_Genes	# GSMR hits	GSMR hits
14	11:61053803-62106767	88	O-LPC, O-PC, O-PE, LPC, LPA, LPE, LPI, MAG, -, PC, PE, PI, Unsaturated FA, SM	1-(1-enyl-oleoyl)-GPC (P-18:1)*, 1-(1-enyl-palmitoyl)-2-arachidonoyl-GPC (P-16:0/20:4)*, 1-(1-enyl-palmitoyl)-2-arachidonoyl-GPE (P-16:0/20:4)*, 1-(1-enyl-palmitoyl)-2-docosahexaenoyl-GPC (P-16:0/22:6)*, 1-(1-enyl-palmitoyl)-2-docosahexaenoyl-GPE (P-16:0/22:6)*, 1-(1-enyl-palmitoyl)-2-linoleoyl-GPE (P-16:0/18:2)*, 1-(1-enyl-palmitoyl)-2-myristoyl-GPC (P-16:0/14:0)*, 1-(1-enyl-palmitoyl)-2-palmito…	0.92 - 1	FADS2,TMEM258,MYRF,FEN1	17	arachidonate (20:4n6),1-arachidonoyl-GPC (20:4n6)*,2-arachidonoyl-GPC (20:4)*,1-dihomo-linoleoyl-GPC (20:2)*,1-arachidonoyl-GPE (20:4n6)*,1-stearoyl-2-arachidonoyl-GPC (18:0/20:4),1-arachidonoyl-GPA (20:4),1-stearoyl-2-arachidonoyl-GPI (18:0/20:4),1-oleoyl-2-linoleoyl-GPC (18:1/18:2)*,1-palmitoyl-2-arachidonoyl-GPC (16:0/20:4),1-palmitoyl-2-eicosapentaenoyl-GPC (16:0/20:5)*,1-(1-enyl-stearoyl)-2-…
13	7:14637771-15137771	1	O-PE	1-(1-enyl-palmitoyl)-2-arachidonoyl-GPE (P-16:0/20:4)*	0.53 - 0.53	DGKB	0
2	1:238717060-239217060	2	O-PC	1-(1-enyl-palmitoyl)-2-oleoyl-GPC (P-16:0/18:1)*, 1-(1-enyl-palmitoyl)-2-palmitoleoyl-GPC (P-16:0/16:1)*	0.62 - 0.63	CHRM3	0
18	16:15220715-15825767	2	PC	1-oleoyl-2-dihomo-linolenoyl-GPC (18:1/20:3)*, 1-stearoyl-2-dihomo-linolenoyl-GPC (18:0/20:3n3 or 6)*	0.8 - 0.94	BMERB1	0
5	2:208516985-209016985	1	PC	1-oleoyl-2-dihomo-linolenoyl-GPC (18:1/20:3)*	0.72 - 0.72	PLEKHM3	0
17	13:93764944-94264944	1	PC	1-palmitoyl-2-docosahexaenoyl-GPC (16:0/22:6)	0.51 - 0.51	GPC6	0
8	6:26127028-28424757	7	C19 Steroids, -	16a-hydroxy DHEA 3-sulfate, 5alpha-androstan-3alpha,17alpha-diol monosulfate, 5alpha-androstan-3alpha,17beta-diol monosulfate (1), 5alpha-androstan-3beta,17beta-diol monosulfate (1), andro steroid monosulfate (1)*, androsterone sulfate, epiandrosterone sulfate	0.8 - 0.98	ZSCAN26,ZSCAN9,ZKSCAN8P1,PGBD1,OR2B8P,OR2B6,ZSCAN16,ZNF184,H2BC13,OR2B2,H2BC11,PRSS16,ZNF322,BTN1A1,BTN2A1,ABT1	0
7	6:25067752-25736014	3	C19 Steroids	16a-hydroxy DHEA 3-sulfate, andro steroid monosulfate (1)*, epiandrosterone sulfate	0.53 - 0.98	SCGN,H2AC1,CARMIL1	0
9	6:28431415-28931415	2	C19 Steroids	16a-hydroxy DHEA 3-sulfate, andro steroid monosulfate (1)*	0.89 - 0.89	TRIM27,SCAND3,GPX6	0
4	2:31537048-33230398	5	-, C19 Steroids	5alpha-androstan-3alpha,17beta-diol monosulfate (1), 5alpha-androstan-3beta,17beta-diol disulfate, androsterone sulfate, epiandrosterone sulfate, etiocholanolone glucuronide	0.5 - 0.56	SRD5A2,MEMO1,NLRC4,SPAST,BIRC6,TTC27	0
10	6:28961438-30195949	3	-, C19 Steroids	5alpha-androstan-3alpha,17beta-diol monosulfate (1), andro steroid monosulfate (1)*, androsterone sulfate	0.97 - 0.99	OR14J1,POLR1H,HLA-A,RNF39,ZNF311,OR2W1	0
11	6:30197674-30697674	1	C19 Steroids	andro steroid monosulfate (1)*	0.5 - 0.5		0
15	12:120431457-121167722	2	Acyl carnitines, -	butyrylcarnitine, butyrylglycine	0.51 - 0.95	SRSF9,CABP1,MLEC,ACADS,UNC119B	2	butyrylglycine,butyrylcarnitine
16	12:121350253-121850529	1	Acyl carnitines	butyrylcarnitine	1 - 1	SPPL3	1	butyrylcarnitine
1	1:25873642-26373642	1	Cholesterols	cholesterol	0.93 - 0.93	PAQR7,AUNIP,MTFR1L	0
6	6:19536682-20036682	1	C24 Bile acids	glycohyocholate	0.96 - 0.96	ID4	0
12	6:93893019-94393019	1	Dicarboxylic acids	pimelate (heptanedioate)	0.91 - 0.91		0
3	2:23648149-24506349	3	Sphingoid base 1-P, Sphingosines	sphinganine-1-phosphate, sphingosine, sphingosine 1-phosphate	0.55 - 0.8		0

## Sheet: TableS7.2
Table S7.2: All identified segments showing evidence of colocalization between MDD and lipid measures from Metabolon (Yu et al.)
For each lipid measure, genomic segments were defined as surrounding clumped variant at +/-250kbp.
Locus	exposure	Lipid class	Region clump SNP	PP.H0	PP.H1	PP.H2	PP.H3	PP.H4
14	1-(1-enyl-oleoyl)-GPC (P-18:1)*	O-LPC	11:61571382:A:G	3.28528e-14	3.19113e-06	5.71357e-10	0.0545529	0.945444
14	1-(1-enyl-palmitoyl)-2-arachidonoyl-GPC (P-16:0/20:4)*	O-PC	11:61712242:C:T	1.25795e-147	2.22482e-06	2.18773e-143	0.0377301	0.962268
14	1-(1-enyl-palmitoyl)-2-arachidonoyl-GPC (P-16:0/20:4)*	O-PC	11:61351107:A:G	1.65675e-147	1.98771e-06	1.76443e-143	0.0201892	0.979809
14	1-(1-enyl-palmitoyl)-2-arachidonoyl-GPC (P-16:0/20:4)*	O-PC	11:61588305:A:G	1.25795e-147	2.22482e-06	2.18775e-143	0.0377305	0.962267
14	1-(1-enyl-palmitoyl)-2-arachidonoyl-GPC (P-16:0/20:4)*	O-PC	11:61707645:A:G	1.25795e-147	2.22482e-06	2.18773e-143	0.0377301	0.962268
14	1-(1-enyl-palmitoyl)-2-arachidonoyl-GPC (P-16:0/20:4)*	O-PC	11:61607047:A:G	1.25795e-147	2.22482e-06	2.18775e-143	0.0377305	0.962267
14	1-(1-enyl-palmitoyl)-2-arachidonoyl-GPC (P-16:0/20:4)*	O-PC	11:61641717:G:T	1.25795e-147	2.22482e-06	2.18775e-143	0.0377305	0.962267
14	1-(1-enyl-palmitoyl)-2-arachidonoyl-GPC (P-16:0/20:4)*	O-PC	11:61557422:A:G	1.25795e-147	2.22482e-06	2.18775e-143	0.0377305	0.962267
14	1-(1-enyl-palmitoyl)-2-arachidonoyl-GPC (P-16:0/20:4)*	O-PC	11:61635427:C:T	1.25795e-147	2.22482e-06	2.18775e-143	0.0377305	0.962267
14	1-(1-enyl-palmitoyl)-2-arachidonoyl-GPC (P-16:0/20:4)*	O-PC	11:61531810:A:G	1.25795e-147	2.22482e-06	2.18775e-143	0.0377305	0.962267
14	1-(1-enyl-palmitoyl)-2-arachidonoyl-GPC (P-16:0/20:4)*	O-PC	11:61685790:C:G	1.25795e-147	2.22482e-06	2.18774e-143	0.0377303	0.962268
14	1-(1-enyl-palmitoyl)-2-arachidonoyl-GPC (P-16:0/20:4)*	O-PC	11:61645892:A:G	1.25795e-147	2.22482e-06	2.18775e-143	0.0377305	0.962267
14	1-(1-enyl-palmitoyl)-2-arachidonoyl-GPC (P-16:0/20:4)*	O-PC	11:61519815:C:T	1.25795e-147	2.22482e-06	2.18775e-143	0.0377305	0.962267
14	1-(1-enyl-palmitoyl)-2-arachidonoyl-GPC (P-16:0/20:4)*	O-PC	11:61738545:G:T	1.25795e-147	2.22482e-06	2.18762e-143	0.0377282	0.96227
14	1-(1-enyl-palmitoyl)-2-arachidonoyl-GPC (P-16:0/20:4)*	O-PC	11:61525730:A:G	1.25795e-147	2.22482e-06	2.18775e-143	0.0377305	0.962267
14	1-(1-enyl-palmitoyl)-2-arachidonoyl-GPC (P-16:0/20:4)*	O-PC	11:61594164:C:T	1.25795e-147	2.22482e-06	2.18775e-143	0.0377305	0.962267
14	1-(1-enyl-palmitoyl)-2-arachidonoyl-GPC (P-16:0/20:4)*	O-PC	11:61621611:A:G	1.25795e-147	2.22482e-06	2.18775e-143	0.0377305	0.962267
14	1-(1-enyl-palmitoyl)-2-arachidonoyl-GPC (P-16:0/20:4)*	O-PC	11:61662448:C:T	1.25795e-147	2.22482e-06	2.18775e-143	0.0377305	0.962267
14	1-(1-enyl-palmitoyl)-2-arachidonoyl-GPC (P-16:0/20:4)*	O-PC	11:61716395:C:G	1.25795e-147	2.22482e-06	2.18773e-143	0.0377301	0.962268
13	1-(1-enyl-palmitoyl)-2-arachidonoyl-GPE (P-16:0/20:4)*	O-PE	7:14887771:A:G	0.0287085	0.392666	0.00316811	0.0427998	0.532657
14	1-(1-enyl-palmitoyl)-2-arachidonoyl-GPE (P-16:0/20:4)*	O-PE	11:61604814:A:C	2.06898e-33	2.56261e-06	3.59826e-29	0.043611	0.956386
14	1-(1-enyl-palmitoyl)-2-docosahexaenoyl-GPC (P-16:0/22:6)*	O-PC	11:61557826:C:T	4.64987e-17	2.93555e-06	8.08678e-13	0.0501035	0.949894
14	1-(1-enyl-palmitoyl)-2-docosahexaenoyl-GPE (P-16:0/22:6)*	O-PE	11:61557826:C:T	2.68368e-09	3.22215e-06	4.66729e-05	0.0550929	0.944857
14	1-(1-enyl-palmitoyl)-2-linoleoyl-GPE (P-16:0/18:2)*	O-PE	11:61588305:A:G	1.31733e-36	2.12022e-06	2.29103e-32	0.0359094	0.964088
14	1-(1-enyl-palmitoyl)-2-myristoyl-GPC (P-16:0/14:0)*	O-PC	11:61579760:C:T	1.71193e-08	2.43097e-06	0.000297729	0.0413197	0.95838
2	1-(1-enyl-palmitoyl)-2-oleoyl-GPC (P-16:0/18:1)*	O-PC	1:238967060:C:T	0.000549823	0.270895	0.000228645	0.112036	0.616291
2	1-(1-enyl-palmitoyl)-2-palmitoleoyl-GPC (P-16:0/16:1)*	O-PC	1:238967060:C:T	0.00444619	0.256842	0.00184896	0.106178	0.630686
14	1-(1-enyl-palmitoyl)-2-palmitoyl-GPC (P-16:0/16:0)*	O-PC	11:61571382:A:G	1.10722e-11	2.75424e-06	1.92561e-07	0.0469471	0.95305
14	1-(1-enyl-palmitoyl)-GPC (P-16:0)*	O-LPC	11:61580635:C:T	2.65568e-22	2.87867e-06	4.6186e-18	0.0491133	0.950884
14	1-(1-enyl-stearoyl)-2-arachidonoyl-GPC (P-18:0/20:4)	O-PC	11:61524974:A:G	5.64552e-133	2.70281e-06	9.81836e-129	0.0460517	0.953946
14	1-(1-enyl-stearoyl)-2-arachidonoyl-GPC (P-18:0/20:4)	O-PC	11:61351107:A:G	5.80928e-133	2.74788e-06	6.18685e-129	0.0282931	0.971704
14	1-(1-enyl-stearoyl)-2-arachidonoyl-GPC (P-18:0/20:4)	O-PC	11:61749766:C:T	5.64554e-133	2.70281e-06	9.81768e-129	0.0460484	0.953949
14	1-(1-enyl-stearoyl)-2-arachidonoyl-GPC (P-18:0/20:4)	O-PC	11:61569306:C:G	5.64552e-133	2.70281e-06	9.81836e-129	0.0460517	0.953946
14	1-(1-enyl-stearoyl)-2-arachidonoyl-GPC (P-18:0/20:4)	O-PC	11:61557422:A:G	5.64552e-133	2.70281e-06	9.81836e-129	0.0460517	0.953946
14	1-(1-enyl-stearoyl)-2-arachidonoyl-GPC (P-18:0/20:4)	O-PC	11:61607047:A:G	5.64552e-133	2.70281e-06	9.81836e-129	0.0460517	0.953946
14	1-(1-enyl-stearoyl)-2-arachidonoyl-GPC (P-18:0/20:4)	O-PC	11:61641717:G:T	5.64552e-133	2.70281e-06	9.81836e-129	0.0460516	0.953946
14	1-(1-enyl-stearoyl)-2-arachidonoyl-GPC (P-18:0/20:4)	O-PC	11:61586886:C:T	5.64552e-133	2.70281e-06	9.81836e-129	0.0460517	0.953946
14	1-(1-enyl-stearoyl)-2-arachidonoyl-GPC (P-18:0/20:4)	O-PC	11:61635427:C:T	5.64552e-133	2.70281e-06	9.81836e-129	0.0460516	0.953946
14	1-(1-enyl-stearoyl)-2-arachidonoyl-GPC (P-18:0/20:4)	O-PC	11:61519815:C:T	5.64552e-133	2.70281e-06	9.81836e-129	0.0460517	0.953946
14	1-(1-enyl-stearoyl)-2-arachidonoyl-GPC (P-18:0/20:4)	O-PC	11:61594164:C:T	5.64552e-133	2.70281e-06	9.81836e-129	0.0460517	0.953946
14	1-(1-enyl-stearoyl)-2-arachidonoyl-GPC (P-18:0/20:4)	O-PC	11:61707645:A:G	5.64552e-133	2.70281e-06	9.81826e-129	0.0460512	0.953946
14	1-(1-enyl-stearoyl)-2-arachidonoyl-GPC (P-18:0/20:4)	O-PC	11:61717607:C:T	5.64552e-133	2.70281e-06	9.81826e-129	0.0460512	0.953946
14	1-(1-enyl-stearoyl)-2-arachidonoyl-GPC (P-18:0/20:4)	O-PC	11:61662448:C:T	5.64552e-133	2.70281e-06	9.81835e-129	0.0460516	0.953946
14	1-(1-enyl-stearoyl)-2-arachidonoyl-GPC (P-18:0/20:4)	O-PC	11:61665122:A:G	5.64552e-133	2.70281e-06	9.81835e-129	0.0460516	0.953946
14	1-(1-enyl-stearoyl)-2-arachidonoyl-GPC (P-18:0/20:4)	O-PC	11:61621611:A:G	5.64552e-133	2.70281e-06	9.81836e-129	0.0460516	0.953946
14	1-(1-enyl-stearoyl)-2-arachidonoyl-GPE (P-18:0/20:4)*	O-PE	11:61604814:A:C	6.55722e-34	2.65262e-06	1.14039e-29	0.0451781	0.954819
14	1-(1-enyl-stearoyl)-2-docosahexaenoyl-GPC (P-18:0/22:6)*	O-PC	11:61557826:C:T	8.23055e-08	3.25153e-06	0.00143141	0.0556057	0.94296
14	1-(1-enyl-stearoyl)-2-linoleoyl-GPE (P-18:0/18:2)*	O-PE	11:61588305:A:G	1.38149e-23	2.21849e-06	2.40261e-19	0.0376203	0.962377
14	1-adrenoyl-GPC (22:4)*	LPC	11:61581764:C:T	5.19884e-41	2.37905e-06	9.04152e-37	0.0404154	0.959582
14	1-adrenoyl-GPC (22:4)*	LPC	11:61560261:C:T	5.19884e-41	2.37905e-06	9.04152e-37	0.0404154	0.959582
14	1-arachidonoyl-GPA (20:4)	LPA	11:61662661:G:T	1.08023e-63	3.47191e-06	1.87867e-59	0.0594409	0.940556
14	1-arachidonoyl-GPA (20:4)	LPA	11:61639358:C:T	1.08023e-63	3.47191e-06	1.87867e-59	0.0594409	0.940556
14	1-arachidonoyl-GPA (20:4)	LPA	11:61641717:G:T	1.08023e-63	3.47191e-06	1.87867e-59	0.0594409	0.940556
14	1-arachidonoyl-GPA (20:4)	LPA	11:61717607:C:T	1.08023e-63	3.47191e-06	1.87865e-59	0.0594403	0.940556
14	1-arachidonoyl-GPA (20:4)	LPA	11:61607047:A:G	1.08023e-63	3.47191e-06	1.87867e-59	0.0594409	0.940556
14	1-arachidonoyl-GPA (20:4)	LPA	11:61596633:C:T	1.08023e-63	3.47191e-06	1.87867e-59	0.0594409	0.940556
14	1-arachidonoyl-GPC (20:4n6)*	LPC	11:61618016:C:T	1.65317e-247	3.18825e-06	2.8751e-243	0.0545027	0.945494
14	1-arachidonoyl-GPC (20:4n6)*	LPC	11:61472841:C:T	1.65313e-247	3.18818e-06	2.87625e-243	0.0545249	0.945472
14	1-arachidonoyl-GPC (20:4n6)*	LPC	11:61725174:C:T	1.65318e-247	3.18826e-06	2.87495e-243	0.0544998	0.945497
14	1-arachidonoyl-GPC (20:4n6)*	LPC	11:61712242:C:T	1.65317e-247	3.18825e-06	2.87507e-243	0.0545021	0.945495
14	1-arachidonoyl-GPC (20:4n6)*	LPC	11:61579058:A:G	1.65317e-247	3.18825e-06	2.8751e-243	0.0545027	0.945494
14	1-arachidonoyl-GPC (20:4n6)*	LPC	11:61531810:A:G	1.65317e-247	3.18825e-06	2.8751e-243	0.0545027	0.945494
14	1-arachidonoyl-GPC (20:4n6)*	LPC	11:61530500:A:G	1.65317e-247	3.18825e-06	2.8751e-243	0.0545027	0.945494
14	1-arachidonoyl-GPC (20:4n6)*	LPC	11:61539691:A:G	1.65317e-247	3.18825e-06	2.8751e-243	0.0545027	0.945494
14	1-arachidonoyl-GPC (20:4n6)*	LPC	11:61351107:A:G	1.692e-247	3.25781e-06	1.80198e-243	0.0337292	0.966268
14	1-arachidonoyl-GPC (20:4n6)*	LPC	11:61594164:C:T	1.65317e-247	3.18825e-06	2.8751e-243	0.0545027	0.945494
14	1-arachidonoyl-GPC (20:4n6)*	LPC	11:61586886:C:T	1.65317e-247	3.18825e-06	2.8751e-243	0.0545027	0.945494
14	1-arachidonoyl-GPC (20:4n6)*	LPC	11:61519815:C:T	1.65317e-247	3.18825e-06	2.8751e-243	0.0545027	0.945494
14	1-arachidonoyl-GPC (20:4n6)*	LPC	11:61641717:G:T	1.65317e-247	3.18825e-06	2.8751e-243	0.0545027	0.945494
14	1-arachidonoyl-GPC (20:4n6)*	LPC	11:61557868:C:T	1.65317e-247	3.18825e-06	2.8751e-243	0.0545027	0.945494
14	1-arachidonoyl-GPC (20:4n6)*	LPC	11:61548004:A:G	1.65317e-247	3.18825e-06	2.8751e-243	0.0545027	0.945494
14	1-arachidonoyl-GPC (20:4n6)*	LPC	11:61303803:C:T	8.05001e-243	1.02629e-05	4.98368e-240	0.00535904	0.994631
14	1-arachidonoyl-GPC (20:4n6)*	LPC	11:61521621:A:G	1.65317e-247	3.18825e-06	2.8751e-243	0.0545027	0.945494
14	1-arachidonoyl-GPC (20:4n6)*	LPC	11:61607047:A:G	1.65317e-247	3.18825e-06	2.8751e-243	0.0545027	0.945494
14	1-arachidonoyl-GPC (20:4n6)*	LPC	11:61607457:A:G	1.65317e-247	3.18825e-06	2.8751e-243	0.0545027	0.945494
14	1-arachidonoyl-GPC (20:4n6)*	LPC	11:61716395:C:G	1.65317e-247	3.18825e-06	2.87507e-243	0.0545021	0.945495
14	1-arachidonoyl-GPC (20:4n6)*	LPC	11:61593005:A:G	1.65317e-247	3.18825e-06	2.8751e-243	0.0545027	0.945494
14	1-arachidonoyl-GPC (20:4n6)*	LPC	11:61738545:G:T	1.65318e-247	3.18826e-06	2.87493e-243	0.0544994	0.945497
14	1-arachidonoyl-GPC (20:4n6)*	LPC	11:61586571:C:T	1.65317e-247	3.18825e-06	2.8751e-243	0.0545027	0.945494
14	1-arachidonoyl-GPC (20:4n6)*	LPC	11:61629377:C:T	1.65317e-247	3.18825e-06	2.8751e-243	0.0545027	0.945494
14	1-arachidonoyl-GPC (20:4n6)*	LPC	11:61662448:C:T	1.65317e-247	3.18825e-06	2.8751e-243	0.0545026	0.945494
14	1-arachidonoyl-GPC (20:4n6)*	LPC	11:61685790:C:G	1.65317e-247	3.18825e-06	2.87508e-243	0.0545024	0.945494
14	1-arachidonoyl-GPC (20:4n6)*	LPC	11:61705521:C:T	1.65317e-247	3.18825e-06	2.87507e-243	0.0545021	0.945495
14	1-arachidonoyl-GPE (20:4n6)*	LPE	11:61662661:G:T	1.06106e-80	3.19444e-06	1.84534e-76	0.0546104	0.945386
14	1-arachidonoyl-GPE (20:4n6)*	LPE	11:61712242:C:T	1.06107e-80	3.19444e-06	1.84532e-76	0.0546099	0.945387
14	1-arachidonoyl-GPE (20:4n6)*	LPE	11:61636253:C:G	1.06106e-80	3.19444e-06	1.84534e-76	0.0546104	0.945386
14	1-arachidonoyl-GPE (20:4n6)*	LPE	11:61611710:C:T	1.06106e-80	3.19444e-06	1.84534e-76	0.0546104	0.945386
14	1-arachidonoyl-GPE (20:4n6)*	LPE	11:61707645:A:G	1.06107e-80	3.19444e-06	1.84532e-76	0.0546099	0.945387
14	1-arachidonoyl-GPE (20:4n6)*	LPE	11:61527927:C:T	1.06106e-80	3.19444e-06	1.84534e-76	0.0546104	0.945386
14	1-arachidonoyl-GPE (20:4n6)*	LPE	11:61596633:C:T	1.06106e-80	3.19444e-06	1.84534e-76	0.0546104	0.945386
14	1-arachidonoyl-GPE (20:4n6)*	LPE	11:61619181:C:T	1.06106e-80	3.19444e-06	1.84534e-76	0.0546104	0.945386
14	1-arachidonoyl-GPE (20:4n6)*	LPE	11:61607047:A:G	1.06106e-80	3.19444e-06	1.84534e-76	0.0546104	0.945386
14	1-arachidonoyl-GPE (20:4n6)*	LPE	11:61430988:A:C	1.06102e-80	3.19431e-06	1.84657e-76	0.0546476	0.945349
14	1-arachidonoyl-GPI (20:4)*	LPI	11:61606683:A:G	6.45722e-30	1.4178e-06	1.123e-25	0.0236813	0.976317
14	1-arachidonylglycerol (20:4)	MAG	11:61543499:C:T	8.14551e-25	3.92674e-06	1.41662e-20	0.067359	0.932637
14	1-dihomo-linolenoyl-GPE (20:3n3 or 6)*	LPE	11:61624414:C:T	9.15869e-45	3.06737e-06	1.59282e-40	0.0523983	0.947599
14	1-dihomo-linolenoyl-GPE (20:3n3 or 6)*	LPE	11:61730553:C:T	9.15871e-45	3.06738e-06	1.59274e-40	0.0523955	0.947601
14	1-dihomo-linolenoyl-GPE (20:3n3 or 6)*	LPE	11:61580635:C:T	9.15869e-45	3.06737e-06	1.59282e-40	0.0523983	0.947599
14	1-dihomo-linolenoyl-GPE (20:3n3 or 6)*	LPE	11:61611710:C:T	9.15869e-45	3.06737e-06	1.59282e-40	0.0523983	0.947599
14	1-dihomo-linolenoyl-GPE (20:3n3 or 6)*	LPE	11:61607457:A:G	9.15869e-45	3.06737e-06	1.59282e-40	0.0523983	0.947599
14	1-dihomo-linolenoyl-GPE (20:3n3 or 6)*	LPE	11:61531443:A:G	9.15869e-45	3.06737e-06	1.59282e-40	0.0523983	0.947599
14	1-dihomo-linoleoyl-GPC (20:2)*	LPC	11:61588305:A:G	1.63723e-60	1.5782e-06	2.84737e-56	0.0264736	0.973525
14	1-dihomo-linoleoyl-GPC (20:2)*	LPC	11:61607047:A:G	1.63723e-60	1.5782e-06	2.84737e-56	0.0264736	0.973525
14	1-dihomo-linoleoyl-GPC (20:2)*	LPC	11:61524974:A:G	1.63723e-60	1.5782e-06	2.84737e-56	0.0264736	0.973525
14	1-dihomo-linoleoyl-GPC (20:2)*	LPC	11:61557868:C:T	1.63723e-60	1.5782e-06	2.84737e-56	0.0264736	0.973525
14	1-dihomo-linoleoyl-GPC (20:2)*	LPC	11:61621611:A:G	1.63723e-60	1.5782e-06	2.84737e-56	0.0264736	0.973525
14	1-dihomo-linoleoyl-GPC (20:2)*	LPC	11:61717607:C:T	1.63723e-60	1.5782e-06	2.84734e-56	0.0264734	0.973525
14	1-dihomo-linoleoyl-GPC (20:2)*	LPC	11:61639358:C:T	1.63723e-60	1.5782e-06	2.84737e-56	0.0264736	0.973525
14	1-docosahexaenoyl-GPC (22:6)*	LPC	11:61695146:G:T	2.22042e-24	3.27393e-06	3.86159e-20	0.0559938	0.944003
14	1-docosahexaenoyl-GPC (22:6)*	LPC	11:61557826:C:T	2.22042e-24	3.27393e-06	3.86162e-20	0.0559942	0.944003
14	1-docosahexaenoyl-GPE (22:6)*	LPE	11:61551356:C:T	4.72186e-13	2.51544e-06	8.21197e-09	0.0427898	0.957208
14	1-docosapentaenoyl-GPC (22:5n3)*	-	11:61705521:C:T	4.94509e-48	2.82582e-06	8.60013e-44	0.0481927	0.951805
14	1-docosapentaenoyl-GPC (22:5n3)*	-	11:61597972:A:G	4.94509e-48	2.82582e-06	8.60021e-44	0.0481931	0.951804
14	1-docosapentaenoyl-GPC (22:5n3)*	-	11:61560261:C:T	4.94509e-48	2.82582e-06	8.60021e-44	0.0481931	0.951804
14	1-docosapentaenoyl-GPC (22:5n3)*	-	11:61621611:A:G	4.94509e-48	2.82582e-06	8.60021e-44	0.0481931	0.951804
14	1-docosapentaenoyl-GPC (22:5n6)*	-	11:61581764:C:T	2.12036e-11	2.13371e-06	3.68761e-07	0.0361443	0.963853
14	1-eicosapentaenoyl-GPC (20:5)*	LPC	11:61569306:C:G	2.43166e-93	3.24262e-06	4.229e-89	0.0554492	0.944548
14	1-eicosapentaenoyl-GPC (20:5)*	LPC	11:61525730:A:G	2.43166e-93	3.24262e-06	4.229e-89	0.0554492	0.944548
14	1-eicosapentaenoyl-GPC (20:5)*	LPC	11:61629377:C:T	2.43166e-93	3.24262e-06	4.229e-89	0.0554492	0.944548
14	1-eicosapentaenoyl-GPC (20:5)*	LPC	11:61701418:A:G	2.43166e-93	3.24262e-06	4.22896e-89	0.0554486	0.944548
14	1-eicosapentaenoyl-GPC (20:5)*	LPC	11:61607457:A:G	2.43166e-93	3.24262e-06	4.229e-89	0.0554492	0.944548
14	1-eicosapentaenoyl-GPC (20:5)*	LPC	11:61716395:C:G	2.43166e-93	3.24262e-06	4.22896e-89	0.0554486	0.944548
14	1-eicosapentaenoyl-GPC (20:5)*	LPC	11:61621611:A:G	2.43166e-93	3.24262e-06	4.229e-89	0.0554492	0.944548
14	1-eicosapentaenoyl-GPC (20:5)*	LPC	11:61607047:A:G	2.43166e-93	3.24262e-06	4.229e-89	0.0554492	0.944548
14	1-eicosapentaenoyl-GPC (20:5)*	LPC	11:61626167:C:T	2.43166e-93	3.24262e-06	4.229e-89	0.0554492	0.944548
14	1-eicosapentaenoyl-GPE (20:5)*	LPE	11:61596633:C:T	1.68094e-21	1.61132e-06	2.9234e-17	0.0270502	0.972948
14	1-eicosenoyl-GPC (20:1)*	LPC	11:61588305:A:G	2.51545e-09	1.94375e-06	4.37473e-05	0.0328375	0.967117
14	1-lignoceroyl-GPC (24:0)	LPC	11:61605499:A:T	9.84245e-11	2.49919e-06	1.71174e-06	0.0425069	0.957489
14	1-linoleoyl-2-arachidonoyl-GPC (18:2/20:4n6)*	PC	11:61471678:C:T	2.51656e-48	2.75367e-06	4.37856e-44	0.0469581	0.953039
14	1-linoleoyl-2-arachidonoyl-GPC (18:2/20:4n6)*	PC	11:61560261:C:T	2.51662e-48	2.75373e-06	4.37675e-44	0.0469382	0.953059
14	1-linoleoyl-2-arachidonoyl-GPC (18:2/20:4n6)*	PC	11:61531443:A:G	2.51662e-48	2.75373e-06	4.37675e-44	0.0469382	0.953059
14	1-linoleoyl-2-arachidonoyl-GPC (18:2/20:4n6)*	PC	11:61581368:A:G	2.51662e-48	2.75373e-06	4.37675e-44	0.0469382	0.953059
14	1-linoleoyl-GPC (18:2)	LPC	11:61565908:C:T	5.48514e-10	3.14011e-06	9.53943e-06	0.0536647	0.946323
14	1-linoleoyl-GPE (18:2)*	LPE	11:61607047:A:G	6.78709e-37	2.41286e-06	1.18037e-32	0.0410041	0.958993
14	1-linoleoyl-GPE (18:2)*	LPE	11:61567670:G:T	6.78709e-37	2.41286e-06	1.18037e-32	0.0410041	0.958993
14	1-linoleoyl-GPE (18:2)*	LPE	11:61557826:C:T	6.78709e-37	2.41286e-06	1.18037e-32	0.0410041	0.958993
14	1-linoleoyl-GPE (18:2)*	LPE	11:61599329:G:T	6.78709e-37	2.41286e-06	1.18037e-32	0.0410041	0.958993
14	1-linoleoyl-GPI (18:2)*	LPI	11:61571382:A:G	1.78539e-17	2.49233e-06	3.10505e-13	0.0423875	0.95761
14	1-margaroyl-2-linoleoyl-GPC (17:0/18:2)*	PC	11:61629377:C:T	1.93138e-31	1.88289e-06	3.35894e-27	0.0317779	0.96822
14	1-margaroyl-2-linoleoyl-GPC (17:0/18:2)*	PC	11:61588305:A:G	1.93138e-31	1.88289e-06	3.35894e-27	0.0317779	0.96822
14	1-margaroyl-2-linoleoyl-GPC (17:0/18:2)*	PC	11:61717607:C:T	1.93138e-31	1.88289e-06	3.35891e-27	0.0317775	0.968221
14	1-myristoyl-2-linoleoyl-GPC (14:0/18:2)*	PC	11:61588305:A:G	2.9278e-20	2.47726e-06	5.09185e-16	0.0421251	0.957872
14	1-oleoyl-2-dihomo-linolenoyl-GPC (18:1/20:3)*	PC	11:61633736:A:G	1.28245e-52	4.1233e-06	2.23036e-48	0.0707808	0.929215
18	1-oleoyl-2-dihomo-linolenoyl-GPC (18:1/20:3)*	PC	16:15575767:C:T	2.38826e-07	0.0508299	5.44644e-08	0.0106533	0.938517
14	1-oleoyl-2-dihomo-linolenoyl-GPC (18:1/20:3)*	PC	11:61611710:C:T	1.28245e-52	4.1233e-06	2.23036e-48	0.0707808	0.929215
14	1-oleoyl-2-dihomo-linolenoyl-GPC (18:1/20:3)*	PC	11:61733600:C:G	1.28245e-52	4.12332e-06	2.23023e-48	0.0707768	0.929219
14	1-oleoyl-2-dihomo-linolenoyl-GPC (18:1/20:3)*	PC	11:61538401:C:G	1.28245e-52	4.1233e-06	2.23036e-48	0.0707808	0.929215
14	1-oleoyl-2-dihomo-linolenoyl-GPC (18:1/20:3)*	PC	11:61607457:A:G	1.28245e-52	4.1233e-06	2.23036e-48	0.0707808	0.929215
14	1-oleoyl-2-dihomo-linolenoyl-GPC (18:1/20:3)*	PC	11:61580635:C:T	1.28245e-52	4.1233e-06	2.23036e-48	0.0707808	0.929215
5	1-oleoyl-2-dihomo-linolenoyl-GPC (18:1/20:3)*	PC	2:208766985:C:T	0.0175952	0.128556	0.0166265	0.120762	0.71646
18	1-oleoyl-2-dihomo-linolenoyl-GPC (18:1/20:3)*	PC	16:15470715:G:T	2.38784e-07	0.0510469	5.39762e-08	0.0106006	0.938352
14	1-oleoyl-2-dihomo-linolenoyl-GPC (18:1/20:3)*	PC	11:61706116:A:G	1.28245e-52	4.1233e-06	2.23034e-48	0.0707801	0.929216
14	1-oleoyl-2-dihomo-linolenoyl-GPC (18:1/20:3)*	PC	11:61531443:A:G	1.28245e-52	4.1233e-06	2.23036e-48	0.0707808	0.929215
14	1-oleoyl-2-dihomo-linolenoyl-GPC (18:1/20:3)*	PC	11:61351107:A:G	1.31912e-52	4.24121e-06	1.40486e-48	0.0442129	0.955783
14	1-oleoyl-2-linoleoyl-GPC (18:1/18:2)*	PC	11:61524974:A:G	1.07688e-55	1.90779e-06	1.87285e-51	0.0322114	0.967787
14	1-oleoyl-2-linoleoyl-GPC (18:1/18:2)*	PC	11:61717607:C:T	1.07688e-55	1.90779e-06	1.87283e-51	0.032211	0.967787
14	1-oleoyl-2-linoleoyl-GPC (18:1/18:2)*	PC	11:61607047:A:G	1.07688e-55	1.90779e-06	1.87285e-51	0.0322114	0.967787
14	1-oleoyl-2-linoleoyl-GPC (18:1/18:2)*	PC	11:61629377:C:T	1.07688e-55	1.90779e-06	1.87285e-51	0.0322114	0.967787
14	1-oleoyl-2-linoleoyl-GPC (18:1/18:2)*	PC	11:61588305:A:G	1.07688e-55	1.90779e-06	1.87285e-51	0.0322114	0.967787
14	1-oleoyl-2-linoleoyl-GPC (18:1/18:2)*	PC	11:61599329:G:T	1.07688e-55	1.90779e-06	1.87285e-51	0.0322114	0.967787
14	1-oleoyl-2-linoleoyl-GPE (18:1/18:2)*	PE	11:61588305:A:G	1.26907e-29	1.97266e-06	2.20708e-25	0.0333407	0.966657
14	1-oleoyl-2-linoleoyl-GPE (18:1/18:2)*	PE	11:61599329:G:T	1.26907e-29	1.97266e-06	2.20708e-25	0.0333407	0.966657
14	1-oleoyl-2-linoleoyl-GPI (18:1/18:2)*	PI	11:61573684:C:T	2.06049e-33	2.23186e-06	3.58347e-29	0.037853	0.962145
14	1-oleoyl-2-linoleoyl-GPI (18:1/18:2)*	PI	11:61635427:C:T	2.06049e-33	2.23186e-06	3.58347e-29	0.037853	0.962145
14	1-oleoyl-3-linoleoyl-glycerol (18:1/18:2)	-	11:61581764:C:T	1.14199e-07	2.14291e-06	0.00198608	0.0363066	0.961705
14	1-palmitoleoyl-2-linoleoyl-GPC (16:1/18:2)*	PC	11:61557868:C:T	2.31313e-43	2.07551e-06	4.02287e-39	0.0351312	0.964867
14	1-palmitoleoyl-2-linoleoyl-GPC (16:1/18:2)*	PC	11:61588305:A:G	2.31313e-43	2.07551e-06	4.02287e-39	0.0351312	0.964867
14	1-palmitoleoyl-2-linoleoyl-GPC (16:1/18:2)*	PC	11:61647288:A:G	2.31313e-43	2.07551e-06	4.02287e-39	0.0351312	0.964867
14	1-palmitoleoyl-2-linoleoyl-GPC (16:1/18:2)*	PC	11:61524119:A:G	2.31313e-43	2.07551e-06	4.02287e-39	0.0351312	0.964867
14	1-palmitoleoyl-2-linoleoyl-GPC (16:1/18:2)*	PC	11:61629377:C:T	2.31313e-43	2.07551e-06	4.02287e-39	0.0351312	0.964867
14	1-palmitoleoyl-2-linoleoyl-GPC (16:1/18:2)*	PC	11:61717607:C:T	2.31314e-43	2.07551e-06	4.02283e-39	0.0351308	0.964867
14	1-palmitoyl-2-arachidonoyl-GPC (16:0/20:4)	PC	11:61775544:A:G	2.79385e-226	2.78583e-06	4.81168e-222	0.0470257	0.952971
14	1-palmitoyl-2-arachidonoyl-GPC (16:0/20:4)	PC	11:61607457:A:G	2.79254e-226	2.78452e-06	4.85662e-222	0.0474742	0.952523
14	1-palmitoyl-2-arachidonoyl-GPC (16:0/20:4)	PC	11:61351107:A:G	2.86627e-226	2.83264e-06	3.05256e-222	0.0291966	0.970801
14	1-palmitoyl-2-arachidonoyl-GPC (16:0/20:4)	PC	11:61685790:C:G	2.79254e-226	2.78452e-06	4.85659e-222	0.047474	0.952523
14	1-palmitoyl-2-arachidonoyl-GPC (16:0/20:4)	PC	11:61639358:C:T	2.79254e-226	2.78452e-06	4.85662e-222	0.0474742	0.952523
14	1-palmitoyl-2-arachidonoyl-GPC (16:0/20:4)	PC	11:61712242:C:T	2.79254e-226	2.78452e-06	4.85657e-222	0.0474738	0.952523
14	1-palmitoyl-2-arachidonoyl-GPC (16:0/20:4)	PC	11:61531810:A:G	2.79254e-226	2.78452e-06	4.85662e-222	0.0474742	0.952523
14	1-palmitoyl-2-arachidonoyl-GPC (16:0/20:4)	PC	11:61594164:C:T	2.79254e-226	2.78452e-06	4.85662e-222	0.0474742	0.952523
14	1-palmitoyl-2-arachidonoyl-GPC (16:0/20:4)	PC	11:61557868:C:T	2.79254e-226	2.78452e-06	4.85662e-222	0.0474742	0.952523
14	1-palmitoyl-2-arachidonoyl-GPC (16:0/20:4)	PC	11:61707645:A:G	2.79254e-226	2.78452e-06	4.85657e-222	0.0474738	0.952523
14	1-palmitoyl-2-arachidonoyl-GPC (16:0/20:4)	PC	11:61525730:A:G	2.79254e-226	2.78452e-06	4.85662e-222	0.0474742	0.952523
14	1-palmitoyl-2-arachidonoyl-GPC (16:0/20:4)	PC	11:61579058:A:G	2.79254e-226	2.78452e-06	4.85662e-222	0.0474742	0.952523
14	1-palmitoyl-2-arachidonoyl-GPC (16:0/20:4)	PC	11:61738545:G:T	2.79255e-226	2.78453e-06	4.85633e-222	0.0474714	0.952526
14	1-palmitoyl-2-arachidonoyl-GPC (16:0/20:4)	PC	11:61619181:C:T	2.79254e-226	2.78452e-06	4.85662e-222	0.0474742	0.952523
14	1-palmitoyl-2-arachidonoyl-GPC (16:0/20:4)	PC	11:61716395:C:G	2.79254e-226	2.78452e-06	4.85657e-222	0.0474738	0.952523
14	1-palmitoyl-2-arachidonoyl-GPC (16:0/20:4)	PC	11:61465032:C:T	2.79247e-226	2.78445e-06	4.85897e-222	0.0474977	0.952499
14	1-palmitoyl-2-arachidonoyl-GPC (16:0/20:4)	PC	11:61645892:A:G	2.79254e-226	2.78452e-06	4.85662e-222	0.0474742	0.952523
14	1-palmitoyl-2-arachidonoyl-GPC (16:0/20:4)	PC	11:61714032:A:G	2.79254e-226	2.78452e-06	4.85657e-222	0.0474738	0.952523
14	1-palmitoyl-2-arachidonoyl-GPC (16:0/20:4)	PC	11:61607047:A:G	2.79254e-226	2.78452e-06	4.85662e-222	0.0474742	0.952523
14	1-palmitoyl-2-arachidonoyl-GPC (16:0/20:4)	PC	11:61641717:G:T	2.79254e-226	2.78452e-06	4.85662e-222	0.0474742	0.952523
14	1-palmitoyl-2-arachidonoyl-GPC (16:0/20:4)	PC	11:61539691:A:G	2.79254e-226	2.78452e-06	4.85662e-222	0.0474742	0.952523
14	1-palmitoyl-2-arachidonoyl-GPC (16:0/20:4)	PC	11:61662448:C:T	2.79254e-226	2.78452e-06	4.85662e-222	0.0474742	0.952523
14	1-palmitoyl-2-arachidonoyl-GPC (16:0/20:4)	PC	11:61593005:A:G	2.79254e-226	2.78452e-06	4.85662e-222	0.0474742	0.952523
14	1-palmitoyl-2-arachidonoyl-GPC (16:0/20:4)	PC	11:61547951:C:T	2.79254e-226	2.78452e-06	4.85662e-222	0.0474742	0.952523
14	1-palmitoyl-2-arachidonoyl-GPE (16:0/20:4)*	PE	11:61596633:C:T	2.95575e-19	2.59113e-06	5.14046e-15	0.0441076	0.95589
14	1-palmitoyl-2-arachidonoyl-GPI (16:0/20:4)*	PI	11:61600342:A:C	1.14657e-31	2.14091e-06	1.99405e-27	0.0362698	0.963728
14	1-palmitoyl-2-arachidonoyl-GPI (16:0/20:4)*	PI	11:61504182:A:G	1.14657e-31	2.14091e-06	1.99414e-27	0.0362714	0.963726
14	1-palmitoyl-2-dihomo-linolenoyl-GPE (16:0/20:3)*	PE	11:61588305:A:G	1.55514e-47	2.27267e-06	2.70462e-43	0.0385635	0.961434
14	1-palmitoyl-2-dihomo-linolenoyl-GPE (16:0/20:3)*	PE	11:61639358:C:T	1.55514e-47	2.27267e-06	2.70462e-43	0.0385635	0.961434
14	1-palmitoyl-2-dihomo-linolenoyl-GPE (16:0/20:3)*	PE	11:61553201:A:G	1.55514e-47	2.27267e-06	2.70462e-43	0.0385635	0.961434
14	1-palmitoyl-2-docosahexaenoyl-GPC (16:0/22:6)	PC	11:61557826:C:T	4.02438e-21	3.24916e-06	6.99896e-17	0.055563	0.944434
17	1-palmitoyl-2-docosahexaenoyl-GPC (16:0/22:6)	PC	13:94014944:A:T	1.97003e-05	7.54768e-06	0.354108	0.135157	0.510707
14	1-palmitoyl-2-eicosapentaenoyl-GPC (16:0/20:5)*	PC	11:61707645:A:G	7.77148e-92	2.26503e-06	1.35156e-87	0.0384301	0.961568
14	1-palmitoyl-2-eicosapentaenoyl-GPC (16:0/20:5)*	PC	11:61560261:C:T	7.77147e-92	2.26503e-06	1.35157e-87	0.0384305	0.961567
14	1-palmitoyl-2-eicosapentaenoyl-GPC (16:0/20:5)*	PC	11:61635088:G:T	7.77147e-92	2.26503e-06	1.35157e-87	0.0384305	0.961567
14	1-palmitoyl-2-eicosapentaenoyl-GPC (16:0/20:5)*	PC	11:61557826:C:T	7.77147e-92	2.26503e-06	1.35157e-87	0.0384305	0.961567
14	1-palmitoyl-2-eicosapentaenoyl-GPC (16:0/20:5)*	PC	11:61607047:A:G	7.77147e-92	2.26503e-06	1.35157e-87	0.0384305	0.961567
14	1-palmitoyl-2-eicosapentaenoyl-GPC (16:0/20:5)*	PC	11:61525730:A:G	7.77147e-92	2.26503e-06	1.35157e-87	0.0384305	0.961567
14	1-palmitoyl-2-eicosapentaenoyl-GPC (16:0/20:5)*	PC	11:61607457:A:G	7.77147e-92	2.26503e-06	1.35157e-87	0.0384305	0.961567
14	1-palmitoyl-2-eicosapentaenoyl-GPC (16:0/20:5)*	PC	11:61594164:C:T	7.77147e-92	2.26503e-06	1.35157e-87	0.0384305	0.961567
14	1-palmitoyl-2-eicosapentaenoyl-GPC (16:0/20:5)*	PC	11:61671956:A:G	7.77147e-92	2.26503e-06	1.35157e-87	0.0384305	0.961567
14	1-palmitoyl-2-eicosapentaenoyl-GPC (16:0/20:5)*	PC	11:61619181:C:T	7.77147e-92	2.26503e-06	1.35157e-87	0.0384305	0.961567
14	1-palmitoyl-2-linolenoyl-GPC (16:0/18:3)*	PC	11:61569830:C:T	1.2073e-62	2.35665e-06	2.09967e-58	0.0400254	0.959972
14	1-palmitoyl-2-linolenoyl-GPC (16:0/18:3)*	PC	11:61607047:A:G	1.2073e-62	2.35665e-06	2.09967e-58	0.0400254	0.959972
14	1-palmitoyl-2-linolenoyl-GPC (16:0/18:3)*	PC	11:61636253:C:G	1.2073e-62	2.35665e-06	2.09967e-58	0.0400254	0.959972
14	1-palmitoyl-2-linolenoyl-GPC (16:0/18:3)*	PC	11:61717607:C:T	1.2073e-62	2.35665e-06	2.09964e-58	0.040025	0.959973
14	1-palmitoyl-2-linolenoyl-GPC (16:0/18:3)*	PC	11:61553201:A:G	1.2073e-62	2.35665e-06	2.09967e-58	0.0400254	0.959972
14	1-palmitoyl-2-linoleoyl-GPC (16:0/18:2)	PC	11:61588305:A:G	6.72292e-47	1.9655e-06	1.16921e-42	0.033216	0.966782
14	1-palmitoyl-2-linoleoyl-GPC (16:0/18:2)	PC	11:61607047:A:G	6.72292e-47	1.9655e-06	1.16921e-42	0.033216	0.966782
14	1-palmitoyl-2-linoleoyl-GPC (16:0/18:2)	PC	11:61717607:C:T	6.72292e-47	1.9655e-06	1.1692e-42	0.0332156	0.966782
14	1-palmitoyl-2-linoleoyl-GPC (16:0/18:2)	PC	11:61629377:C:T	6.72292e-47	1.9655e-06	1.16921e-42	0.033216	0.966782
14	1-palmitoyl-2-linoleoyl-GPE (16:0/18:2)	PE	11:61717607:C:T	5.98252e-59	2.04009e-06	1.04043e-54	0.0345142	0.965484
14	1-palmitoyl-2-linoleoyl-GPE (16:0/18:2)	PE	11:61569830:C:T	5.98251e-59	2.04009e-06	1.04044e-54	0.0345145	0.965483
14	1-palmitoyl-2-linoleoyl-GPE (16:0/18:2)	PE	11:61599329:G:T	5.98251e-59	2.04009e-06	1.04044e-54	0.0345145	0.965483
14	1-palmitoyl-2-linoleoyl-GPE (16:0/18:2)	PE	11:61586571:C:T	5.98251e-59	2.04009e-06	1.04044e-54	0.0345145	0.965483
14	1-palmitoyl-2-linoleoyl-GPE (16:0/18:2)	PE	11:61629377:C:T	5.98251e-59	2.04009e-06	1.04044e-54	0.0345145	0.965483
14	1-palmitoyl-2-linoleoyl-GPE (16:0/18:2)	PE	11:61607047:A:G	5.98251e-59	2.04009e-06	1.04044e-54	0.0345145	0.965483
14	1-palmitoyl-2-linoleoyl-GPI (16:0/18:2)	PI	11:61639358:C:T	1.18311e-23	2.40558e-06	2.0576e-19	0.0408774	0.95912
14	1-palmitoyl-2-linoleoyl-GPI (16:0/18:2)	PI	11:61569306:C:G	1.18311e-23	2.40558e-06	2.0576e-19	0.0408774	0.95912
14	1-palmitoyl-2-meadoyl-GPC (16:0/20:3n9)*	-	11:61521621:A:G	3.21775e-60	4.39056e-06	5.59612e-56	0.0754334	0.924562
14	1-palmitoyl-2-meadoyl-GPC (16:0/20:3n9)*	-	11:61604324:A:T	3.21775e-60	4.39056e-06	5.59612e-56	0.0754334	0.924562
14	1-palmitoyl-2-meadoyl-GPC (16:0/20:3n9)*	-	11:61567670:G:T	3.21775e-60	4.39056e-06	5.59612e-56	0.0754334	0.924562
14	1-palmitoyl-2-meadoyl-GPC (16:0/20:3n9)*	-	11:61607047:A:G	3.21775e-60	4.39056e-06	5.59612e-56	0.0754334	0.924562
14	1-palmitoyl-2-meadoyl-GPC (16:0/20:3n9)*	-	11:61662661:G:T	3.21775e-60	4.39056e-06	5.59612e-56	0.0754334	0.924562
14	1-palmitoyl-2-meadoyl-GPC (16:0/20:3n9)*	-	11:61596633:C:T	3.21775e-60	4.39056e-06	5.59612e-56	0.0754334	0.924562
14	1-palmitoyl-2-oleoyl-GPI (16:0/18:1)*	PI	11:61569306:C:G	5.72471e-11	2.74579e-06	9.95609e-07	0.0468	0.953196
14	1-palmitoyl-2-stearoyl-GPC (16:0/18:0)	PC	11:61552680:G:T	3.55041e-18	2.67364e-06	6.17466e-14	0.0455439	0.954453
14	1-palmitoyl-2-stearoyl-GPC (16:0/18:0)	PC	11:61619181:C:T	3.55041e-18	2.67364e-06	6.17466e-14	0.0455439	0.954453
14	1-palmityl-2-arachidonoyl-GPC (O-16:0/20:4)*	O-PC	11:61738545:G:T	2.40687e-117	2.13066e-06	4.18563e-113	0.036089	0.963909
14	1-palmityl-2-arachidonoyl-GPC (O-16:0/20:4)*	O-PC	11:61722212:G:T	2.40687e-117	2.13066e-06	4.18566e-113	0.0360892	0.963909
14	1-palmityl-2-arachidonoyl-GPC (O-16:0/20:4)*	O-PC	11:61645892:A:G	2.40687e-117	2.13066e-06	4.18588e-113	0.0360912	0.963907
14	1-palmityl-2-arachidonoyl-GPC (O-16:0/20:4)*	O-PC	11:61557422:A:G	2.40687e-117	2.13066e-06	4.18588e-113	0.0360912	0.963907
14	1-palmityl-2-arachidonoyl-GPC (O-16:0/20:4)*	O-PC	11:61351107:A:G	2.48455e-117	2.14162e-06	2.64604e-113	0.0218299	0.978168
14	1-palmityl-2-arachidonoyl-GPC (O-16:0/20:4)*	O-PC	11:61598391:A:G	2.40687e-117	2.13066e-06	4.18588e-113	0.0360912	0.963907
14	1-palmityl-2-arachidonoyl-GPC (O-16:0/20:4)*	O-PC	11:61524974:A:G	2.40687e-117	2.13066e-06	4.18588e-113	0.0360912	0.963907
14	1-palmityl-2-arachidonoyl-GPC (O-16:0/20:4)*	O-PC	11:61635427:C:T	2.40687e-117	2.13066e-06	4.18588e-113	0.0360912	0.963907
14	1-palmityl-2-arachidonoyl-GPC (O-16:0/20:4)*	O-PC	11:61707645:A:G	2.40687e-117	2.13066e-06	4.18584e-113	0.0360908	0.963907
14	1-palmityl-2-arachidonoyl-GPC (O-16:0/20:4)*	O-PC	11:61593005:A:G	2.40687e-117	2.13066e-06	4.18588e-113	0.0360912	0.963907
14	1-palmityl-2-arachidonoyl-GPC (O-16:0/20:4)*	O-PC	11:61607047:A:G	2.40687e-117	2.13066e-06	4.18588e-113	0.0360912	0.963907
14	1-palmityl-2-arachidonoyl-GPC (O-16:0/20:4)*	O-PC	11:61716395:C:G	2.40687e-117	2.13066e-06	4.18584e-113	0.0360908	0.963907
14	1-palmityl-2-arachidonoyl-GPC (O-16:0/20:4)*	O-PC	11:61853359:A:G	1.44246e-115	3.35631e-06	9.75207e-112	0.0217127	0.978284
14	1-palmityl-2-arachidonoyl-GPC (O-16:0/20:4)*	O-PC	11:61594164:C:T	2.40687e-117	2.13066e-06	4.18588e-113	0.0360912	0.963907
14	1-pentadecanoyl-2-linoleoyl-GPC (15:0/18:2)*	PC	11:61588305:A:G	5.6854e-29	2.33118e-06	9.88771e-25	0.0395821	0.960416
14	1-pentadecanoyl-2-linoleoyl-GPC (15:0/18:2)*	PC	11:61717607:C:T	5.6854e-29	2.33118e-06	9.88761e-25	0.0395817	0.960416
14	1-stearoyl-2-arachidonoyl-GPC (18:0/20:4)	PC	11:61586571:C:T	9.05696e-301	2.32833e-06	1.57513e-296	0.0395324	0.960465
14	1-stearoyl-2-arachidonoyl-GPC (18:0/20:4)	PC	11:61662448:C:T	9.05696e-301	2.32833e-06	1.57513e-296	0.0395324	0.960465
14	1-stearoyl-2-arachidonoyl-GPC (18:0/20:4)	PC	11:61547951:C:T	9.05696e-301	2.32833e-06	1.57513e-296	0.0395324	0.960465
14	1-stearoyl-2-arachidonoyl-GPC (18:0/20:4)	PC	11:61594164:C:T	9.05696e-301	2.32833e-06	1.57513e-296	0.0395324	0.960465
14	1-stearoyl-2-arachidonoyl-GPC (18:0/20:4)	PC	11:61505696:G:T	9.05694e-301	2.32832e-06	1.5752e-296	0.0395342	0.960464
14	1-stearoyl-2-arachidonoyl-GPC (18:0/20:4)	PC	11:61712242:C:T	9.05696e-301	2.32833e-06	1.57512e-296	0.039532	0.960466
14	1-stearoyl-2-arachidonoyl-GPC (18:0/20:4)	PC	11:61775544:A:G	9.06053e-301	2.32924e-06	1.56044e-296	0.0391543	0.960843
14	1-stearoyl-2-arachidonoyl-GPC (18:0/20:4)	PC	11:61351107:A:G	9.20519e-301	2.365e-06	9.80348e-297	0.0242113	0.975786
14	1-stearoyl-2-arachidonoyl-GPC (18:0/20:4)	PC	11:61618016:C:T	9.05696e-301	2.32833e-06	1.57513e-296	0.0395324	0.960465
14	1-stearoyl-2-arachidonoyl-GPC (18:0/20:4)	PC	11:61539691:A:G	9.05696e-301	2.32833e-06	1.57513e-296	0.0395324	0.960465
14	1-stearoyl-2-arachidonoyl-GPC (18:0/20:4)	PC	11:61579058:A:G	9.05696e-301	2.32833e-06	1.57513e-296	0.0395324	0.960465
14	1-stearoyl-2-arachidonoyl-GPC (18:0/20:4)	PC	11:61657608:C:T	9.05696e-301	2.32833e-06	1.57513e-296	0.0395324	0.960465
14	1-stearoyl-2-arachidonoyl-GPC (18:0/20:4)	PC	11:61641717:G:T	9.05696e-301	2.32833e-06	1.57513e-296	0.0395324	0.960465
14	1-stearoyl-2-arachidonoyl-GPC (18:0/20:4)	PC	11:61531810:A:G	9.05696e-301	2.32833e-06	1.57513e-296	0.0395324	0.960465
14	1-stearoyl-2-arachidonoyl-GPC (18:0/20:4)	PC	11:61557868:C:T	9.05696e-301	2.32833e-06	1.57513e-296	0.0395324	0.960465
14	1-stearoyl-2-arachidonoyl-GPC (18:0/20:4)	PC	11:61549399:A:T	9.05696e-301	2.32833e-06	1.57513e-296	0.0395324	0.960465
14	1-stearoyl-2-arachidonoyl-GPC (18:0/20:4)	PC	11:61525730:A:G	9.05696e-301	2.32833e-06	1.57513e-296	0.0395324	0.960465
14	1-stearoyl-2-arachidonoyl-GPC (18:0/20:4)	PC	11:61639358:C:T	9.05696e-301	2.32833e-06	1.57513e-296	0.0395324	0.960465
14	1-stearoyl-2-arachidonoyl-GPC (18:0/20:4)	PC	11:61738545:G:T	9.05698e-301	2.32833e-06	1.57504e-296	0.03953	0.960468
14	1-stearoyl-2-arachidonoyl-GPC (18:0/20:4)	PC	11:61607047:A:G	9.05696e-301	2.32833e-06	1.57513e-296	0.0395324	0.960465
14	1-stearoyl-2-arachidonoyl-GPC (18:0/20:4)	PC	11:61707645:A:G	9.05696e-301	2.32833e-06	1.57512e-296	0.039532	0.960466
14	1-stearoyl-2-arachidonoyl-GPC (18:0/20:4)	PC	11:61607457:A:G	9.05696e-301	2.32833e-06	1.57513e-296	0.0395324	0.960465
14	1-stearoyl-2-arachidonoyl-GPC (18:0/20:4)	PC	11:61606500:C:T	9.05696e-301	2.32833e-06	1.57513e-296	0.0395324	0.960465
14	1-stearoyl-2-arachidonoyl-GPC (18:0/20:4)	PC	11:61511271:A:G	9.05695e-301	2.32832e-06	1.57517e-296	0.0395333	0.960464
14	1-stearoyl-2-arachidonoyl-GPC (18:0/20:4)	PC	11:61815803:C:T	9.1493e-301	2.34415e-06	1.4025e-296	0.0349684	0.965029
14	1-stearoyl-2-arachidonoyl-GPC (18:0/20:4)	PC	11:61645892:A:G	9.05696e-301	2.32833e-06	1.57513e-296	0.0395324	0.960465
14	1-stearoyl-2-arachidonoyl-GPC (18:0/20:4)	PC	11:61593005:A:G	9.05696e-301	2.32833e-06	1.57513e-296	0.0395324	0.960465
14	1-stearoyl-2-arachidonoyl-GPC (18:0/20:4)	PC	11:61716395:C:G	9.05696e-301	2.32833e-06	1.57512e-296	0.039532	0.960466
14	1-stearoyl-2-arachidonoyl-GPC (18:0/20:4)	PC	11:61685790:C:G	9.05696e-301	2.32833e-06	1.57512e-296	0.0395322	0.960466
14	1-stearoyl-2-arachidonoyl-GPC (18:0/20:4)	PC	11:61714032:A:G	9.05696e-301	2.32833e-06	1.57512e-296	0.039532	0.960466
14	1-stearoyl-2-arachidonoyl-GPE (18:0/20:4)	PE	11:61596633:C:T	3.73727e-36	2.90215e-06	6.49963e-32	0.0495221	0.950475
14	1-stearoyl-2-arachidonoyl-GPE (18:0/20:4)	PE	11:61612468:C:T	3.73727e-36	2.90215e-06	6.49963e-32	0.0495221	0.950475
14	1-stearoyl-2-arachidonoyl-GPE (18:0/20:4)	PE	11:61607047:A:G	3.73727e-36	2.90215e-06	6.49963e-32	0.0495221	0.950475
14	1-stearoyl-2-arachidonoyl-GPE (18:0/20:4)	PE	11:61508379:A:G	3.73726e-36	2.90215e-06	6.49991e-32	0.0495243	0.950473
14	1-stearoyl-2-arachidonoyl-GPI (18:0/20:4)	PI	11:61600342:A:C	1.01234e-41	2.22664e-06	1.7606e-37	0.0377621	0.962236
18	1-stearoyl-2-dihomo-linolenoyl-GPC (18:0/20:3n3 or 6)*	PC	16:15575767:C:T	1.70508e-06	0.164308	3.88845e-07	0.0366715	0.799018
14	1-stearoyl-2-docosahexaenoyl-GPC (18:0/22:6)	PC	11:61557826:C:T	2.63906e-35	3.07399e-06	4.58969e-31	0.0525136	0.947483
14	1-stearoyl-2-docosahexaenoyl-GPC (18:0/22:6)	PC	11:61618016:C:T	2.63906e-35	3.07399e-06	4.58969e-31	0.0525136	0.947483
14	1-stearoyl-2-docosapentaenoyl-GPC (18:0/22:5n3)*	PC	11:61707645:A:G	5.39627e-60	2.5921e-06	9.38477e-56	0.0441239	0.955874
14	1-stearoyl-2-docosapentaenoyl-GPC (18:0/22:5n3)*	PC	11:61619181:C:T	5.39626e-60	2.5921e-06	9.38486e-56	0.0441243	0.955873
14	1-stearoyl-2-docosapentaenoyl-GPC (18:0/22:5n3)*	PC	11:61524974:A:G	5.39626e-60	2.5921e-06	9.38486e-56	0.0441243	0.955873
14	1-stearoyl-2-docosapentaenoyl-GPC (18:0/22:5n3)*	PC	11:61662661:G:T	5.39626e-60	2.5921e-06	9.38486e-56	0.0441243	0.955873
14	1-stearoyl-2-docosapentaenoyl-GPC (18:0/22:5n3)*	PC	11:61593005:A:G	5.39626e-60	2.5921e-06	9.38486e-56	0.0441243	0.955873
14	1-stearoyl-2-docosapentaenoyl-GPC (18:0/22:5n6)*	PC	11:61607047:A:G	2.70463e-27	2.76516e-06	4.70373e-23	0.0471372	0.95286
14	1-stearoyl-2-docosapentaenoyl-GPC (18:0/22:5n6)*	PC	11:61582527:A:C	2.70463e-27	2.76516e-06	4.70373e-23	0.0471372	0.95286
14	1-stearoyl-2-docosapentaenoyl-GPC (18:0/22:5n6)*	PC	11:61490486:C:T	2.70459e-27	2.76512e-06	4.70522e-23	0.0471525	0.952845
14	1-stearoyl-2-docosapentaenoyl-GPC (18:0/22:5n6)*	PC	11:61600342:A:C	2.70463e-27	2.76516e-06	4.70373e-23	0.0471372	0.95286
14	1-stearoyl-2-linoleoyl-GPC (18:0/18:2)*	PC	11:61588305:A:G	5.14514e-32	1.95811e-06	8.94813e-28	0.0330875	0.966911
14	1-stearoyl-2-linoleoyl-GPE (18:0/18:2)*	PE	11:61717607:C:T	2.84302e-44	1.84726e-06	4.94436e-40	0.0311573	0.968841
14	1-stearoyl-2-linoleoyl-GPE (18:0/18:2)*	PE	11:61639358:C:T	2.84302e-44	1.84726e-06	4.94441e-40	0.0311577	0.96884
14	1-stearoyl-2-linoleoyl-GPE (18:0/18:2)*	PE	11:61588305:A:G	2.84302e-44	1.84726e-06	4.94441e-40	0.0311577	0.96884
14	1-stearoyl-2-linoleoyl-GPE (18:0/18:2)*	PE	11:61586571:C:T	2.84302e-44	1.84726e-06	4.94441e-40	0.0311577	0.96884
14	1-stearoyl-2-linoleoyl-GPI (18:0/18:2)	PI	11:61573684:C:T	2.79098e-43	2.18034e-06	4.8539e-39	0.0369561	0.963042
14	1-stearoyl-2-linoleoyl-GPI (18:0/18:2)	PI	11:61635427:C:T	2.79098e-43	2.18034e-06	4.8539e-39	0.0369561	0.963042
14	1-stearoyl-2-linoleoyl-GPI (18:0/18:2)	PI	11:61599329:G:T	2.79098e-43	2.18034e-06	4.8539e-39	0.0369561	0.963042
14	1-stearoyl-2-linoleoyl-GPI (18:0/18:2)	PI	11:61707645:A:G	2.79098e-43	2.18034e-06	4.85386e-39	0.0369557	0.963042
14	1-stearoyl-2-meadoyl-GPC (18:0/20:3n9)*	-	11:61596633:C:T	5.76617e-68	4.14844e-06	1.00282e-63	0.0712185	0.928777
14	1-stearoyl-2-meadoyl-GPC (18:0/20:3n9)*	-	11:61379646:C:T	5.76573e-68	4.14813e-06	1.0038e-63	0.0712891	0.928707
14	1-stearoyl-2-meadoyl-GPC (18:0/20:3n9)*	-	11:61511271:A:G	5.76616e-68	4.14844e-06	1.00284e-63	0.07122	0.928776
14	1-stearoyl-2-meadoyl-GPC (18:0/20:3n9)*	-	11:61524974:A:G	5.76617e-68	4.14844e-06	1.00282e-63	0.0712185	0.928777
14	1-stearoyl-2-meadoyl-GPC (18:0/20:3n9)*	-	11:61607047:A:G	5.76617e-68	4.14844e-06	1.00282e-63	0.0712185	0.928777
14	1-stearoyl-2-meadoyl-GPC (18:0/20:3n9)*	-	11:61582527:A:C	5.76617e-68	4.14844e-06	1.00282e-63	0.0712185	0.928777
14	1-stearoyl-2-meadoyl-GPC (18:0/20:3n9)*	-	11:61716395:C:G	5.76618e-68	4.14845e-06	1.00281e-63	0.0712178	0.928778
14	1-stearyl-GPC (O-18:0)*	O-LPC	11:61580635:C:T	7.07112e-11	2.85402e-06	1.22977e-06	0.0486841	0.951312
14	1,2-dilinoleoyl-GPC (18:2/18:2)	PC	11:61524974:A:G	4.97517e-58	2.13118e-06	8.65253e-54	0.0361003	0.963898
14	1,2-dilinoleoyl-GPC (18:2/18:2)	PC	11:61598391:A:G	4.97517e-58	2.13118e-06	8.65253e-54	0.0361003	0.963898
14	1,2-dilinoleoyl-GPC (18:2/18:2)	PC	11:61573684:C:T	4.97517e-58	2.13118e-06	8.65253e-54	0.0361003	0.963898
14	1,2-dilinoleoyl-GPC (18:2/18:2)	PC	11:61629377:C:T	4.97517e-58	2.13118e-06	8.65253e-54	0.0361003	0.963898
14	1,2-dilinoleoyl-GPC (18:2/18:2)	PC	11:61717607:C:T	4.97517e-58	2.13118e-06	8.65244e-54	0.0360999	0.963898
14	1,2-dilinoleoyl-GPC (18:2/18:2)	PC	11:61710569:C:T	4.97517e-58	2.13118e-06	8.65244e-54	0.0361	0.963898
14	1,2-dilinoleoyl-GPC (18:2/18:2)	PC	11:61607047:A:G	4.97517e-58	2.13118e-06	8.65253e-54	0.0361003	0.963898
14	1,2-dilinoleoyl-GPC (18:2/18:2)	PC	11:61452741:A:G	4.97505e-58	2.13113e-06	8.65785e-54	0.0361231	0.963875
14	1,2-dilinoleoyl-GPC (18:2/18:2)	PC	11:61557868:C:T	4.97517e-58	2.13118e-06	8.65253e-54	0.0361003	0.963898
14	1,2-dipalmitoyl-GPC (16:0/16:0)	PC	11:61551356:C:T	1.37561e-27	2.66757e-06	2.39239e-23	0.0454382	0.954559
14	1,2-dipalmitoyl-GPC (16:0/16:0)	PC	11:61619181:C:T	1.37561e-27	2.66757e-06	2.39239e-23	0.0454382	0.954559
14	1,2-distearoyl-GPC (18:0/18:0)	PC	11:61593816:C:T	4.1876e-13	3.35408e-06	7.28284e-09	0.0573897	0.942607
8	16a-hydroxy DHEA 3-sulfate	C19 Steroids	6:26377028:A:G	3.78019e-13	1.0856e-07	3.76959e-07	0.107363	0.892636
8	16a-hydroxy DHEA 3-sulfate	C19 Steroids	6:28174757:A:G	1.17571e-11	4.51336e-09	0.000307487	0.117157	0.882536
8	16a-hydroxy DHEA 3-sulfate	C19 Steroids	6:27653120:C:T	1.56789e-11	5.71718e-09	9.63729e-05	0.0341758	0.965728
8	16a-hydroxy DHEA 3-sulfate	C19 Steroids	6:26670899:A:G	2.22003e-11	3.32892e-07	8.40977e-06	0.125229	0.874762
7	16a-hydroxy DHEA 3-sulfate	C19 Steroids	6:25365888:C:T	0.000109071	0.446045	6.14321e-06	0.0245934	0.529246
8	16a-hydroxy DHEA 3-sulfate	C19 Steroids	6:26942027:C:T	3.49698e-12	2.74291e-08	2.50153e-05	0.195407	0.804568
9	16a-hydroxy DHEA 3-sulfate	C19 Steroids	6:28681415:A:G	3.06062e-13	1.9605e-11	0.00163941	0.104119	0.894241
14	2-arachidonoyl-GPC (20:4)*	LPC	11:61618016:C:T	1.18505e-181	2.89289e-06	2.06096e-177	0.0493609	0.950636
14	2-arachidonoyl-GPC (20:4)*	LPC	11:61472841:C:T	1.18502e-181	2.89283e-06	2.06179e-177	0.0493811	0.950616
14	2-arachidonoyl-GPC (20:4)*	LPC	11:61712242:C:T	1.18505e-181	2.89289e-06	2.06094e-177	0.0493604	0.950637
14	2-arachidonoyl-GPC (20:4)*	LPC	11:61536430:C:T	1.18505e-181	2.89289e-06	2.06096e-177	0.0493609	0.950636
14	2-arachidonoyl-GPC (20:4)*	LPC	11:61662661:G:T	1.18505e-181	2.89289e-06	2.06096e-177	0.0493608	0.950636
14	2-arachidonoyl-GPC (20:4)*	LPC	11:61594164:C:T	1.18505e-181	2.89289e-06	2.06096e-177	0.0493609	0.950636
14	2-arachidonoyl-GPC (20:4)*	LPC	11:61636664:A:G	1.18505e-181	2.89289e-06	2.06096e-177	0.0493609	0.950636
14	2-arachidonoyl-GPC (20:4)*	LPC	11:61749766:C:T	1.18505e-181	2.8929e-06	2.06082e-177	0.0493574	0.95064
14	2-arachidonoyl-GPC (20:4)*	LPC	11:61856767:C:T	1.8789e-177	7.3979e-07	9.59601e-174	0.00278107	0.997218
14	2-arachidonoyl-GPC (20:4)*	LPC	11:61722265:A:C	1.18505e-181	2.8929e-06	2.06086e-177	0.0493582	0.950639
14	2-arachidonoyl-GPC (20:4)*	LPC	11:61607047:A:G	1.18505e-181	2.89289e-06	2.06096e-177	0.0493609	0.950636
14	2-arachidonoyl-GPC (20:4)*	LPC	11:61531810:A:G	1.18505e-181	2.89289e-06	2.06096e-177	0.0493609	0.950636
14	2-arachidonoyl-GPC (20:4)*	LPC	11:61539691:A:G	1.18505e-181	2.89289e-06	2.06096e-177	0.0493609	0.950636
14	2-arachidonoyl-GPC (20:4)*	LPC	11:61519815:C:T	1.18505e-181	2.89289e-06	2.06096e-177	0.0493609	0.950636
14	2-arachidonoyl-GPC (20:4)*	LPC	11:61699827:A:C	1.18505e-181	2.89289e-06	2.06094e-177	0.0493604	0.950637
14	2-arachidonoyl-GPC (20:4)*	LPC	11:61641717:G:T	1.18505e-181	2.89289e-06	2.06096e-177	0.0493609	0.950636
14	2-arachidonoyl-GPC (20:4)*	LPC	11:61557868:C:T	1.18505e-181	2.89289e-06	2.06096e-177	0.0493609	0.950636
14	2-arachidonoyl-GPC (20:4)*	LPC	11:61579058:A:G	1.18505e-181	2.89289e-06	2.06096e-177	0.0493609	0.950636
14	2-arachidonoyl-GPC (20:4)*	LPC	11:61629377:C:T	1.18505e-181	2.89289e-06	2.06096e-177	0.0493609	0.950636
14	2-arachidonoyl-GPC (20:4)*	LPC	11:61567670:G:T	1.18505e-181	2.89289e-06	2.06096e-177	0.0493609	0.950636
14	2-arachidonoyl-GPC (20:4)*	LPC	11:61593005:A:G	1.18505e-181	2.89289e-06	2.06096e-177	0.0493609	0.950636
14	2-arachidonoyl-GPC (20:4)*	LPC	11:61811441:A:G	1.203e-181	2.92494e-06	1.86153e-177	0.044305	0.955692
14	2-arachidonoyl-GPC (20:4)*	LPC	11:61351107:A:G	1.2735e-181	2.93518e-06	1.35627e-177	0.0302898	0.969707
14	2-arachidonoyl-GPC (20:4)*	LPC	11:61586886:C:T	1.18505e-181	2.89289e-06	2.06096e-177	0.0493609	0.950636
14	2-arachidonoyl-GPC (20:4)*	LPC	11:61548004:A:G	1.18505e-181	2.89289e-06	2.06096e-177	0.0493609	0.950636
14	2-arachidonoyl-GPE (20:4)*	LPE	11:61669946:A:G	5.62404e-51	2.9988e-06	9.78099e-47	0.0512045	0.948792
14	2-arachidonoyl-GPE (20:4)*	LPE	11:61596633:C:T	5.62404e-51	2.9988e-06	9.78101e-47	0.0512046	0.948792
14	2-arachidonoyl-GPE (20:4)*	LPE	11:61662661:G:T	5.62404e-51	2.9988e-06	9.781e-47	0.0512046	0.948792
14	2-arachidonoyl-GPE (20:4)*	LPE	11:61712131:C:T	5.62405e-51	2.9988e-06	9.78091e-47	0.0512041	0.948793
14	2-arachidonoyl-GPE (20:4)*	LPE	11:61629377:C:T	5.62404e-51	2.9988e-06	9.78101e-47	0.0512046	0.948792
14	2-docosahexaenoyl-GPC (22:6)*	LPC	11:61557826:C:T	1.0261e-15	3.26536e-06	1.78454e-11	0.055845	0.944152
14	2-linoleoyl-GPC (18:2)*	LPC	11:61564299:G:T	2.4312e-09	2.89805e-06	4.22821e-05	0.0494506	0.950504
14	2-linoleoyl-GPE (18:2)*	LPE	11:61599329:G:T	2.87306e-25	2.6037e-06	4.99665e-21	0.0443263	0.955671
14	2-linoleoyl-GPE (18:2)*	LPE	11:61575158:A:G	2.87306e-25	2.6037e-06	4.99665e-21	0.0443263	0.955671
8	5alpha-androstan-3alpha,17alpha-diol monosulfate	-	6:26977952:G:T	6.93887e-11	3.45099e-09	0.000605719	0.0291547	0.97024
4	5alpha-androstan-3alpha,17beta-diol monosulfate (1)	-	2:31787048:C:T	7.63745e-08	0.484672	2.41453e-09	0.0148221	0.500506
4	5alpha-androstan-3alpha,17beta-diol monosulfate (1)	-	2:32346672:C:T	6.91809e-07	0.464321	5.03131e-08	0.0332661	0.502413
10	5alpha-androstan-3alpha,17beta-diol monosulfate (1)	-	6:29477414:C:T	2.45192e-12	1.93778e-11	0.00206936	0.0153718	0.982559
4	5alpha-androstan-3alpha,17beta-diol monosulfate (1)	-	2:31982811:C:G	7.6769e-08	0.486747	1.68983e-09	0.0102112	0.503041
8	5alpha-androstan-3alpha,17beta-diol monosulfate (1)	-	6:27231150:A:G	5.07707e-10	1.73468e-08	0.00514023	0.174805	0.820054
8	5alpha-androstan-3alpha,17beta-diol monosulfate (1)	-	6:27771106:C:T	1.55374e-10	1.08338e-08	0.00109437	0.0753839	0.923522
4	5alpha-androstan-3beta,17beta-diol disulfate	C19 Steroids	2:31914921:C:T	0.000187432	0.429299	3.99207e-06	0.00858163	0.561928
4	5alpha-androstan-3beta,17beta-diol disulfate	C19 Steroids	2:32478354:A:G	0.000839217	0.439698	6.26841e-05	0.0323155	0.527085
8	5alpha-androstan-3beta,17beta-diol monosulfate (1)	-	6:26903585:G:T	4.02662e-10	2.38142e-08	0.00156883	0.0918771	0.906554
8	5alpha-androstan-3beta,17beta-diol monosulfate (1)	-	6:27759115:C:G	1.11541e-10	1.10065e-08	0.000856831	0.0836337	0.915509
8	andro steroid monosulfate (1)*	C19 Steroids	6:26924357:C:G	2.563e-21	1.47459e-08	1.00929e-14	0.0571254	0.942875
7	andro steroid monosulfate (1)*	C19 Steroids	6:25486014:C:T	4.0545e-19	0.0152222	1.00565e-19	0.00279363	0.981984
9	andro steroid monosulfate (1)*	C19 Steroids	6:28681415:A:G	5.45998e-20	2.01117e-11	2.92462e-10	0.106835	0.893165
8	andro steroid monosulfate (1)*	C19 Steroids	6:28174757:A:G	3.54778e-19	4.69656e-09	9.2786e-12	0.121952	0.878048
10	andro steroid monosulfate (1)*	C19 Steroids	6:29945949:A:G	2.40657e-12	2.63508e-08	6.34893e-07	0.00595775	0.994042
8	andro steroid monosulfate (1)*	C19 Steroids	6:27144980:A:C	2.4178e-21	1.32278e-08	2.59636e-14	0.141188	0.858812
10	andro steroid monosulfate (1)*	C19 Steroids	6:29211438:A:T	4.67807e-19	1.45962e-11	9.81253e-10	0.029646	0.970354
8	andro steroid monosulfate (1)*	C19 Steroids	6:26670899:A:G	2.02245e-20	1.22597e-07	7.66129e-15	0.0454867	0.954513
8	andro steroid monosulfate (1)*	C19 Steroids	6:27653120:C:T	1.07151e-19	3.7879e-09	6.58623e-13	0.0223052	0.977695
11	andro steroid monosulfate (1)*	C19 Steroids	6:30447674:A:C	1.25312e-10	7.00095e-07	8.93859e-05	0.498883	0.501027
4	androsterone sulfate	C19 Steroids	2:32624216:C:T	3.85032e-06	0.46042	2.52367e-07	0.029668	0.509908
4	androsterone sulfate	C19 Steroids	2:32182528:C:T	3.96922e-06	0.459429	2.29159e-07	0.0260102	0.514556
8	androsterone sulfate	C19 Steroids	6:28025926:C:T	4.59706e-11	7.88834e-09	0.00118863	0.203168	0.795643
8	androsterone sulfate	C19 Steroids	6:27231150:A:G	1.15288e-11	1.1717e-08	0.000116723	0.117745	0.882138
10	androsterone sulfate	C19 Steroids	6:29483620:A:T	7.81909e-12	3.06396e-11	0.0065991	0.0248905	0.96851
14	arachidonate (20:4n6)	Unsaturated FA	11:61618016:C:T	6.77568e-146	3.53206e-06	1.17839e-141	0.0604879	0.939509
14	arachidonate (20:4n6)	Unsaturated FA	11:61707645:A:G	6.77568e-146	3.53206e-06	1.17837e-141	0.0604873	0.939509
14	arachidonate (20:4n6)	Unsaturated FA	11:61596633:C:T	6.77568e-146	3.53206e-06	1.17839e-141	0.0604879	0.939509
14	arachidonate (20:4n6)	Unsaturated FA	11:61665122:A:G	6.77568e-146	3.53206e-06	1.17839e-141	0.0604879	0.939509
14	arachidonate (20:4n6)	Unsaturated FA	11:61626167:C:T	6.77568e-146	3.53206e-06	1.17839e-141	0.0604879	0.939509
14	arachidonate (20:4n6)	Unsaturated FA	11:61351107:A:G	7.50274e-146	3.61876e-06	7.99037e-142	0.0375772	0.962419
14	arachidonate (20:4n6)	Unsaturated FA	11:61582297:C:G	6.77568e-146	3.53206e-06	1.17839e-141	0.0604879	0.939509
14	arachidonate (20:4n6)	Unsaturated FA	11:61607457:A:G	6.77568e-146	3.53206e-06	1.17839e-141	0.0604879	0.939509
14	arachidonate (20:4n6)	Unsaturated FA	11:61531810:A:G	6.77568e-146	3.53206e-06	1.17839e-141	0.0604879	0.939509
14	arachidonate (20:4n6)	Unsaturated FA	11:61712242:C:T	6.77568e-146	3.53206e-06	1.17837e-141	0.0604873	0.939509
14	arachidonate (20:4n6)	Unsaturated FA	11:61641717:G:T	6.77568e-146	3.53206e-06	1.17839e-141	0.0604879	0.939509
14	arachidonate (20:4n6)	Unsaturated FA	11:61579058:A:G	6.77568e-146	3.53206e-06	1.17839e-141	0.0604879	0.939509
14	arachidonate (20:4n6)	Unsaturated FA	11:61521318:A:G	6.77568e-146	3.53206e-06	1.17839e-141	0.0604879	0.939509
14	arachidonate (20:4n6)	Unsaturated FA	11:61636664:A:G	6.77568e-146	3.53206e-06	1.17839e-141	0.0604879	0.939509
14	arachidonate (20:4n6)	Unsaturated FA	11:61594164:C:T	6.77568e-146	3.53206e-06	1.17839e-141	0.0604879	0.939509
14	arachidonate (20:4n6)	Unsaturated FA	11:61856767:C:T	2.71478e-143	4.69968e-07	1.38651e-139	0.00140165	0.998598
14	arachidonate (20:4n6)	Unsaturated FA	11:61749766:C:T	6.77571e-146	3.53207e-06	1.17831e-141	0.0604838	0.939513
14	arachidonate (20:4n6)	Unsaturated FA	11:61635427:C:T	6.77568e-146	3.53206e-06	1.17839e-141	0.0604879	0.939509
14	arachidonate (20:4n6)	Unsaturated FA	11:61685790:C:G	6.77568e-146	3.53206e-06	1.17838e-141	0.0604876	0.939509
14	arachidonate (20:4n6)	Unsaturated FA	11:61607047:A:G	6.77568e-146	3.53206e-06	1.17839e-141	0.0604879	0.939509
15	butyrylcarnitine	Acyl carnitines	12:120681457:A:C	2.9014e-71	0.00334787	1.29127e-69	0.148148	0.848504
15	butyrylcarnitine	Acyl carnitines	12:120857529:C:T	0	0.0106746	0	0.476542	0.512783
15	butyrylcarnitine	Acyl carnitines	12:120730903:C:T	2.89816e-71	0.00335954	1.29076e-69	0.148776	0.847864
15	butyrylcarnitine	Acyl carnitines	12:120861063:C:T	0	0.0106801	0	0.476269	0.51305
15	butyrylcarnitine	Acyl carnitines	12:120870426:C:G	0	0.0106939	0	0.475592	0.513714
15	butyrylcarnitine	Acyl carnitines	12:120879948:C:G	0	0.0106943	0	0.475573	0.513732
15	butyrylcarnitine	Acyl carnitines	12:120891657:A:C	0	0.00136506	0	0.0680792	0.930556
15	butyrylcarnitine	Acyl carnitines	12:120901765:A:G	0	0.00136296	0	0.0689596	0.929677
15	butyrylcarnitine	Acyl carnitines	12:120916227:A:T	0	0.000846476	0	0.0485243	0.950629
15	butyrylcarnitine	Acyl carnitines	12:120917722:C:T	0	0.000899731	0	0.0523322	0.946768
16	butyrylcarnitine	Acyl carnitines	12:121600253:C:T	3.66375e-178	5.66799e-06	1.14163e-175	0.000766921	0.999227
16	butyrylcarnitine	Acyl carnitines	12:121600529:A:C	3.66375e-178	5.66799e-06	1.14163e-175	0.000766921	0.999227
15	butyrylcarnitine	Acyl carnitines	12:120744152:A:C	2.87861e-71	0.0033538	1.29102e-69	0.149567	0.847079
15	butyrylcarnitine	Acyl carnitines	12:120760385:A:T	2.8786e-71	0.0033538	1.29104e-69	0.149569	0.847077
15	butyrylglycine	-	12:120860998:A:C	1.69791e-67	0.0106801	7.57983e-66	0.476269	0.51305
1	cholesterol	Cholesterols	1:26123642:C:T	0.00281236	0.0116974	0.0101684	0.0413591	0.933963
14	docosahexaenoate (DHA; 22:6n3)	Unsaturated FA	11:61549025:A:G	4.67722e-15	2.29488e-06	8.13434e-11	0.0389501	0.961048
14	docosapentaenoate (n3 DPA; 22:5n3)	Unsaturated FA	11:61605499:A:T	3.89597e-28	1.33059e-06	6.77564e-24	0.0221629	0.977836
14	eicosapentaenoate (EPA; 20:5n3)	Unsaturated FA	11:61557826:C:T	1.83552e-79	2.30793e-06	3.19222e-75	0.0391774	0.96082
14	eicosapentaenoate (EPA; 20:5n3)	Unsaturated FA	11:61594164:C:T	1.83552e-79	2.30793e-06	3.19222e-75	0.0391774	0.96082
14	eicosapentaenoate (EPA; 20:5n3)	Unsaturated FA	11:61525730:A:G	1.83552e-79	2.30793e-06	3.19222e-75	0.0391774	0.96082
14	eicosapentaenoate (EPA; 20:5n3)	Unsaturated FA	11:61629377:C:T	1.83552e-79	2.30793e-06	3.19222e-75	0.0391774	0.96082
14	eicosapentaenoate (EPA; 20:5n3)	Unsaturated FA	11:61707645:A:G	1.83552e-79	2.30793e-06	3.19219e-75	0.039177	0.960821
14	eicosapentaenoate (EPA; 20:5n3)	Unsaturated FA	11:61607457:A:G	1.83552e-79	2.30793e-06	3.19222e-75	0.0391774	0.96082
14	eicosapentaenoate (EPA; 20:5n3)	Unsaturated FA	11:61560261:C:T	1.83552e-79	2.30793e-06	3.19222e-75	0.0391774	0.96082
14	eicosapentaenoate (EPA; 20:5n3)	Unsaturated FA	11:61621611:A:G	1.83552e-79	2.30793e-06	3.19222e-75	0.0391774	0.96082
8	epiandrosterone sulfate	C19 Steroids	6:27231150:A:G	3.94425e-11	3.51258e-09	0.000399332	0.0345977	0.965003
7	epiandrosterone sulfate	C19 Steroids	6:25317752:C:T	0.000283482	0.238552	1.56238e-05	0.0123988	0.748751
4	epiandrosterone sulfate	C19 Steroids	2:31982811:C:G	0.000679725	0.48091	1.4962e-05	0.0100774	0.508318
4	etiocholanolone glucuronide	C19 Steroids	2:32980398:A:G	1.34023e-15	0.444051	2.57845e-17	0.0079951	0.547954
4	etiocholanolone glucuronide	C19 Steroids	2:32979081:A:G	1.34024e-15	0.444054	2.57633e-17	0.00798806	0.547958
6	glycohyocholate	C24 Bile acids	6:19786682:A:T	0.000469426	0.000654308	0.0172682	0.0231106	0.958497
14	palmitoyl sphingomyelin (d18:1/16:0)	SM	11:61551927:A:C	2.47094e-14	2.84127e-06	4.29732e-10	0.0484622	0.951535
14	phosphatidylcholine (16:0/22:5n3, 18:1/20:4)*	-	11:61685790:C:G	2.79092e-129	2.76125e-06	4.85378e-125	0.0470688	0.952928
14	phosphatidylcholine (16:0/22:5n3, 18:1/20:4)*	-	11:61525730:A:G	2.79092e-129	2.76125e-06	4.85381e-125	0.0470691	0.952928
14	phosphatidylcholine (16:0/22:5n3, 18:1/20:4)*	-	11:61626167:C:T	2.79092e-129	2.76125e-06	4.85381e-125	0.0470691	0.952928
14	phosphatidylcholine (16:0/22:5n3, 18:1/20:4)*	-	11:61662661:G:T	2.79092e-129	2.76125e-06	4.85381e-125	0.0470691	0.952928
14	phosphatidylcholine (16:0/22:5n3, 18:1/20:4)*	-	11:61639358:C:T	2.79092e-129	2.76125e-06	4.85381e-125	0.0470691	0.952928
14	phosphatidylcholine (16:0/22:5n3, 18:1/20:4)*	-	11:61607047:A:G	2.79092e-129	2.76125e-06	4.85381e-125	0.0470691	0.952928
14	phosphatidylcholine (16:0/22:5n3, 18:1/20:4)*	-	11:61557422:A:G	2.79092e-129	2.76125e-06	4.85381e-125	0.0470691	0.952928
14	phosphatidylcholine (16:0/22:5n3, 18:1/20:4)*	-	11:61707645:A:G	2.79092e-129	2.76125e-06	4.85376e-125	0.0470686	0.952929
14	phosphatidylcholine (16:0/22:5n3, 18:1/20:4)*	-	11:61724583:G:T	2.79093e-129	2.76126e-06	4.85355e-125	0.0470666	0.952931
14	phosphatidylcholine (16:0/22:5n3, 18:1/20:4)*	-	11:61641717:G:T	2.79092e-129	2.76125e-06	4.85381e-125	0.0470691	0.952928
14	phosphatidylcholine (16:0/22:5n3, 18:1/20:4)*	-	11:61611710:C:T	2.79092e-129	2.76125e-06	4.85381e-125	0.0470691	0.952928
14	phosphatidylcholine (16:0/22:5n3, 18:1/20:4)*	-	11:61738545:G:T	2.79093e-129	2.76126e-06	4.85352e-125	0.0470663	0.952931
14	phosphatidylcholine (16:0/22:5n3, 18:1/20:4)*	-	11:61619181:C:T	2.79092e-129	2.76125e-06	4.85381e-125	0.0470691	0.952928
14	phosphatidylcholine (16:0/22:5n3, 18:1/20:4)*	-	11:61594164:C:T	2.79092e-129	2.76125e-06	4.85381e-125	0.0470691	0.952928
14	phosphatidylcholine (16:0/22:5n3, 18:1/20:4)*	-	11:61593005:A:G	2.79092e-129	2.76125e-06	4.85381e-125	0.0470691	0.952928
14	phosphatidylcholine (18:0/20:5, 16:0/22:5n6)*	-	11:61712242:C:T	9.95747e-124	2.78209e-06	1.73173e-119	0.0474314	0.952566
14	phosphatidylcholine (18:0/20:5, 16:0/22:5n6)*	-	11:61639358:C:T	9.95747e-124	2.78209e-06	1.73174e-119	0.0474318	0.952565
14	phosphatidylcholine (18:0/20:5, 16:0/22:5n6)*	-	11:61621611:A:G	9.95747e-124	2.78209e-06	1.73174e-119	0.0474318	0.952565
14	phosphatidylcholine (18:0/20:5, 16:0/22:5n6)*	-	11:61671956:A:G	9.95747e-124	2.78209e-06	1.73174e-119	0.0474318	0.952565
14	phosphatidylcholine (18:0/20:5, 16:0/22:5n6)*	-	11:61607047:A:G	9.95747e-124	2.78209e-06	1.73174e-119	0.0474318	0.952565
14	phosphatidylcholine (18:0/20:5, 16:0/22:5n6)*	-	11:61525730:A:G	9.95747e-124	2.78209e-06	1.73174e-119	0.0474318	0.952565
14	phosphatidylcholine (18:0/20:5, 16:0/22:5n6)*	-	11:61557826:C:T	9.95747e-124	2.78209e-06	1.73174e-119	0.0474318	0.952565
14	phosphatidylcholine (18:0/20:5, 16:0/22:5n6)*	-	11:61738545:G:T	9.9575e-124	2.78209e-06	1.73164e-119	0.047429	0.952568
14	phosphatidylcholine (18:0/20:5, 16:0/22:5n6)*	-	11:61626167:C:T	9.95747e-124	2.78209e-06	1.73174e-119	0.0474318	0.952565
14	phosphatidylcholine (18:0/20:5, 16:0/22:5n6)*	-	11:61707645:A:G	9.95747e-124	2.78209e-06	1.73173e-119	0.0474314	0.952566
14	phosphatidylcholine (18:0/20:5, 16:0/22:5n6)*	-	11:61636664:A:G	9.95747e-124	2.78209e-06	1.73174e-119	0.0474318	0.952565
14	phosphatidylcholine (18:0/20:5, 16:0/22:5n6)*	-	11:61607457:A:G	9.95747e-124	2.78209e-06	1.73174e-119	0.0474318	0.952565
14	phosphatidylcholine (18:0/20:5, 16:0/22:5n6)*	-	11:61594164:C:T	9.95747e-124	2.78209e-06	1.73174e-119	0.0474318	0.952565
14	phosphatidylcholine (18:0/20:5, 16:0/22:5n6)*	-	11:61560261:C:T	9.95747e-124	2.78209e-06	1.73174e-119	0.0474318	0.952565
12	pimelate (heptanedioate)	Dicarboxylic acids	6:94143019:A:G	7.26098e-05	0.00201669	0.00299184	0.0821836	0.912735
3	sphinganine-1-phosphate	Sphingoid base 1-P	2:24256349:C:T	3.47041e-05	0.0388189	0.000147796	0.164524	0.796475
14	sphingomyelin (d18:1/18:1, d18:2/18:0)	SM	11:61647288:A:G	5.95726e-27	2.32226e-06	1.03605e-22	0.0394269	0.960571
14	sphingomyelin (d18:1/18:1, d18:2/18:0)	SM	11:61571382:A:G	5.95726e-27	2.32226e-06	1.03605e-22	0.0394269	0.960571
14	sphingomyelin (d18:1/20:1, d18:2/20:0)*	SM	11:61647288:A:G	1.18462e-18	2.38356e-06	2.06022e-14	0.0404939	0.959504
14	sphingomyelin (d18:1/20:1, d18:2/20:0)*	SM	11:61571382:A:G	1.18462e-18	2.38356e-06	2.06022e-14	0.0404939	0.959504
14	sphingomyelin (d18:1/22:1, d18:2/22:0, d16:1/24:1)*	SM	11:61571382:A:G	7.64516e-08	2.74161e-06	0.0013296	0.0467285	0.951939
14	sphingomyelin (d18:2/16:0, d18:1/16:1)*	SM	11:61567753:A:C	2.84623e-09	2.58165e-06	4.94999e-05	0.0439426	0.956005
14	sphingomyelin (d18:2/23:0, d18:1/23:1, d17:1/24:1)*	SM	11:61571382:A:G	7.73307e-08	2.69937e-06	0.00134489	0.0459932	0.952659
3	sphingosine	Sphingosines	2:23901362:A:C	1.54464e-05	0.0372756	7.56767e-05	0.181843	0.78079
3	sphingosine 1-phosphate	Sphingoid base 1-P	2:23898149:A:G	4.88298e-10	0.076183	2.38235e-09	0.371135	0.552682
3	sphingosine 1-phosphate	Sphingoid base 1-P	2:24240996:G:T	2.06949e-10	0.0397019	9.63361e-10	0.184039	0.776259
14	stearidonate (18:4n3)	Unsaturated FA	11:61609750:C:T	3.1385e-32	1.52338e-06	5.45829e-28	0.0255192	0.974479
14	stearidonate (18:4n3)	Unsaturated FA	11:61629377:C:T	3.1385e-32	1.52338e-06	5.45829e-28	0.0255192	0.974479
14	stearidonate (18:4n3)	Unsaturated FA	11:61619181:C:T	3.1385e-32	1.52338e-06	5.45829e-28	0.0255192	0.974479

## Sheet: TableS7.3
Table S7.3: SNPs implicated in colocalization results (SNP.PP.H4 >0.01 or 95% credible set).
exposure	Clump.SNP	SNP	SNP.PP.H4	Credible set	ENSG Gene ID	Gene location	Gene Symbol
cholesterol	1:26123642:C:T	1:26201164:A:G	0.0249772	1	ENSG00000182749.6	intragenic	PAQR7
cholesterol	1:26123642:C:T	1:26180432:C:T	0.320434	1	ENSG00000127423.11	intragenic	AUNIP
cholesterol	1:26123642:C:T	1:26188238:A:G	0.147762	1	ENSG00000182749.6	intragenic	PAQR7
cholesterol	1:26123642:C:T	1:26193510:C:T	0.0309273	1	ENSG00000182749.6	intragenic	PAQR7
cholesterol	1:26123642:C:T	1:26152081:G:T	0.408068	1	ENSG00000117640.18	intragenic	MTFR1L
cholesterol	1:26123642:C:T	1:26197063:C:T	0.0192586	1	ENSG00000182749.6	intragenic	PAQR7
arachidonate (20:4n6)	11:61685790:C:G	11:61588305:A:G	0.0909195	1	ENSG00000134824.14	intragenic	FADS2
arachidonate (20:4n6)	11:61641717:G:T	11:61593005:A:G	0.376664	1	ENSG00000134824.14	intragenic	FADS2
arachidonate (20:4n6)	11:61607457:A:G	11:61593005:A:G	0.376664	1	ENSG00000134824.14	intragenic	FADS2
arachidonate (20:4n6)	11:61749766:C:T	11:61604814:A:C	0.0638366	1	ENSG00000134824.14	intragenic	FADS2
arachidonate (20:4n6)	11:61596633:C:T	11:61604814:A:C	0.0638366	1	ENSG00000134824.14	intragenic	FADS2
arachidonate (20:4n6)	11:61582297:C:G	11:61557803:C:T	0.0463361	1	ENSG00000134825.16	intragenic	TMEM258
arachidonate (20:4n6)	11:61641717:G:T	11:61592362:A:G	0.145482	1	ENSG00000134824.14	intragenic	FADS2
arachidonate (20:4n6)	11:61626167:C:T	11:61604814:A:C	0.0638366	1	ENSG00000134824.14	intragenic	FADS2
arachidonate (20:4n6)	11:61707645:A:G	11:61588305:A:G	0.0909195	1	ENSG00000134824.14	intragenic	FADS2
arachidonate (20:4n6)	11:61531810:A:G	11:61557803:C:T	0.0463361	1	ENSG00000134825.16	intragenic	TMEM258
arachidonate (20:4n6)	11:61607457:A:G	11:61557803:C:T	0.0463361	1	ENSG00000134825.16	intragenic	TMEM258
arachidonate (20:4n6)	11:61531810:A:G	11:61593005:A:G	0.376664	1	ENSG00000134824.14	intragenic	FADS2
arachidonate (20:4n6)	11:61579058:A:G	11:61588305:A:G	0.0909195	1	ENSG00000134824.14	intragenic	FADS2
arachidonate (20:4n6)	11:61607457:A:G	11:61604814:A:C	0.0638366	1	ENSG00000134824.14	intragenic	FADS2
arachidonate (20:4n6)	11:61635427:C:T	11:61604814:A:C	0.0638366	1	ENSG00000134824.14	intragenic	FADS2
arachidonate (20:4n6)	11:61582297:C:G	11:61593005:A:G	0.376664	1	ENSG00000134824.14	intragenic	FADS2
arachidonate (20:4n6)	11:61521318:A:G	11:61604814:A:C	0.0638366	1	ENSG00000134824.14	intragenic	FADS2
arachidonate (20:4n6)	11:61626167:C:T	11:61593005:A:G	0.376664	1	ENSG00000134824.14	intragenic	FADS2
arachidonate (20:4n6)	11:61594164:C:T	11:61604814:A:C	0.0638366	1	ENSG00000134824.14	intragenic	FADS2
arachidonate (20:4n6)	11:61579058:A:G	11:61604814:A:C	0.0638366	1	ENSG00000134824.14	intragenic	FADS2
arachidonate (20:4n6)	11:61707645:A:G	11:61593005:A:G	0.376664	1	ENSG00000134824.14	intragenic	FADS2
arachidonate (20:4n6)	11:61582297:C:G	11:61596633:C:T	0.255335	1	ENSG00000134824.14	intragenic	FADS2
arachidonate (20:4n6)	11:61618016:C:T	11:61593005:A:G	0.376664	1	ENSG00000134824.14	intragenic	FADS2
arachidonate (20:4n6)	11:61351107:A:G	11:61588305:A:G	0.098279	1	ENSG00000134824.14	intragenic	FADS2
arachidonate (20:4n6)	11:61351107:A:G	11:61593005:A:G	0.407153	1	ENSG00000134824.14	intragenic	FADS2
arachidonate (20:4n6)	11:61582297:C:G	11:61588305:A:G	0.0909195	1	ENSG00000134824.14	intragenic	FADS2
arachidonate (20:4n6)	11:61531810:A:G	11:61592362:A:G	0.145482	1	ENSG00000134824.14	intragenic	FADS2
arachidonate (20:4n6)	11:61626167:C:T	11:61592362:A:G	0.145482	1	ENSG00000134824.14	intragenic	FADS2
arachidonate (20:4n6)	11:61594164:C:T	11:61596633:C:T	0.255335	1	ENSG00000134824.14	intragenic	FADS2
arachidonate (20:4n6)	11:61596633:C:T	11:61588305:A:G	0.0909195	1	ENSG00000134824.14	intragenic	FADS2
arachidonate (20:4n6)	11:61521318:A:G	11:61592362:A:G	0.145482	1	ENSG00000134824.14	intragenic	FADS2
arachidonate (20:4n6)	11:61665122:A:G	11:61593005:A:G	0.376664	1	ENSG00000134824.14	intragenic	FADS2
arachidonate (20:4n6)	11:61521318:A:G	11:61593005:A:G	0.376664	1	ENSG00000134824.14	intragenic	FADS2
arachidonate (20:4n6)	11:61607047:A:G	11:61592362:A:G	0.145482	1	ENSG00000134824.14	intragenic	FADS2
arachidonate (20:4n6)	11:61607457:A:G	11:61596633:C:T	0.255335	1	ENSG00000134824.14	intragenic	FADS2
arachidonate (20:4n6)	11:61531810:A:G	11:61596633:C:T	0.255335	1	ENSG00000134824.14	intragenic	FADS2
arachidonate (20:4n6)	11:61351107:A:G	11:61592362:A:G	0.157258	1	ENSG00000134824.14	intragenic	FADS2
arachidonate (20:4n6)	11:61712242:C:T	11:61604814:A:C	0.0638366	1	ENSG00000134824.14	intragenic	FADS2
arachidonate (20:4n6)	11:61531810:A:G	11:61604814:A:C	0.0638366	1	ENSG00000134824.14	intragenic	FADS2
arachidonate (20:4n6)	11:61521318:A:G	11:61596633:C:T	0.255335	1	ENSG00000134824.14	intragenic	FADS2
arachidonate (20:4n6)	11:61707645:A:G	11:61596633:C:T	0.255335	1	ENSG00000134824.14	intragenic	FADS2
arachidonate (20:4n6)	11:61596633:C:T	11:61557803:C:T	0.0463361	1	ENSG00000134825.16	intragenic	TMEM258
arachidonate (20:4n6)	11:61707645:A:G	11:61557803:C:T	0.0463361	1	ENSG00000134825.16	intragenic	TMEM258
arachidonate (20:4n6)	11:61641717:G:T	11:61557803:C:T	0.0463361	1	ENSG00000134825.16	intragenic	TMEM258
arachidonate (20:4n6)	11:61594164:C:T	11:61592362:A:G	0.145482	1	ENSG00000134824.14	intragenic	FADS2
arachidonate (20:4n6)	11:61618016:C:T	11:61604814:A:C	0.0638366	1	ENSG00000134824.14	intragenic	FADS2
arachidonate (20:4n6)	11:61582297:C:G	11:61604814:A:C	0.0638366	1	ENSG00000134824.14	intragenic	FADS2
arachidonate (20:4n6)	11:61594164:C:T	11:61593005:A:G	0.376664	1	ENSG00000134824.14	intragenic	FADS2
arachidonate (20:4n6)	11:61626167:C:T	11:61588305:A:G	0.0909195	1	ENSG00000134824.14	intragenic	FADS2
arachidonate (20:4n6)	11:61635427:C:T	11:61592362:A:G	0.145482	1	ENSG00000134824.14	intragenic	FADS2
arachidonate (20:4n6)	11:61521318:A:G	11:61557803:C:T	0.0463361	1	ENSG00000134825.16	intragenic	TMEM258
arachidonate (20:4n6)	11:61641717:G:T	11:61604814:A:C	0.0638366	1	ENSG00000134824.14	intragenic	FADS2
arachidonate (20:4n6)	11:61641717:G:T	11:61588305:A:G	0.0909195	1	ENSG00000134824.14	intragenic	FADS2
arachidonate (20:4n6)	11:61531810:A:G	11:61588305:A:G	0.0909195	1	ENSG00000134824.14	intragenic	FADS2
arachidonate (20:4n6)	11:61607457:A:G	11:61588305:A:G	0.0909195	1	ENSG00000134824.14	intragenic	FADS2
arachidonate (20:4n6)	11:61626167:C:T	11:61557803:C:T	0.0463361	1	ENSG00000134825.16	intragenic	TMEM258
arachidonate (20:4n6)	11:61618016:C:T	11:61557803:C:T	0.0463361	1	ENSG00000134825.16	intragenic	TMEM258
arachidonate (20:4n6)	11:61636664:A:G	11:61604814:A:C	0.0638366	1	ENSG00000134824.14	intragenic	FADS2
arachidonate (20:4n6)	11:61665122:A:G	11:61588305:A:G	0.0909195	1	ENSG00000134824.14	intragenic	FADS2
arachidonate (20:4n6)	11:61635427:C:T	11:61557803:C:T	0.0463361	1	ENSG00000134825.16	intragenic	TMEM258
arachidonate (20:4n6)	11:61707645:A:G	11:61592362:A:G	0.145482	1	ENSG00000134824.14	intragenic	FADS2
arachidonate (20:4n6)	11:61579058:A:G	11:61596633:C:T	0.255335	1	ENSG00000134824.14	intragenic	FADS2
arachidonate (20:4n6)	11:61685790:C:G	11:61592362:A:G	0.145482	1	ENSG00000134824.14	intragenic	FADS2
arachidonate (20:4n6)	11:61636664:A:G	11:61557803:C:T	0.0463361	1	ENSG00000134825.16	intragenic	TMEM258
arachidonate (20:4n6)	11:61749766:C:T	11:61557803:C:T	0.0463361	1	ENSG00000134825.16	intragenic	TMEM258
arachidonate (20:4n6)	11:61635427:C:T	11:61593005:A:G	0.376664	1	ENSG00000134824.14	intragenic	FADS2
arachidonate (20:4n6)	11:61594164:C:T	11:61557803:C:T	0.0463361	1	ENSG00000134825.16	intragenic	TMEM258
arachidonate (20:4n6)	11:61665122:A:G	11:61604814:A:C	0.0638366	1	ENSG00000134824.14	intragenic	FADS2
arachidonate (20:4n6)	11:61665122:A:G	11:61596633:C:T	0.255335	1	ENSG00000134824.14	intragenic	FADS2
arachidonate (20:4n6)	11:61607457:A:G	11:61592362:A:G	0.145482	1	ENSG00000134824.14	intragenic	FADS2
arachidonate (20:4n6)	11:61712242:C:T	11:61593005:A:G	0.376664	1	ENSG00000134824.14	intragenic	FADS2
arachidonate (20:4n6)	11:61749766:C:T	11:61588305:A:G	0.0909195	1	ENSG00000134824.14	intragenic	FADS2
arachidonate (20:4n6)	11:61856767:C:T	11:61610750:A:G	0.793303	1	ENSG00000134824.14	intragenic	FADS2
arachidonate (20:4n6)	11:61635427:C:T	11:61588305:A:G	0.0909195	1	ENSG00000134824.14	intragenic	FADS2
arachidonate (20:4n6)	11:61712242:C:T	11:61557803:C:T	0.0463361	1	ENSG00000134825.16	intragenic	TMEM258
arachidonate (20:4n6)	11:61607047:A:G	11:61593005:A:G	0.376664	1	ENSG00000134824.14	intragenic	FADS2
arachidonate (20:4n6)	11:61665122:A:G	11:61557803:C:T	0.0463361	1	ENSG00000134825.16	intragenic	TMEM258
arachidonate (20:4n6)	11:61596633:C:T	11:61596633:C:T	0.255335	1	ENSG00000134824.14	intragenic	FADS2
arachidonate (20:4n6)	11:61626167:C:T	11:61596633:C:T	0.255335	1	ENSG00000134824.14	intragenic	FADS2
arachidonate (20:4n6)	11:61712242:C:T	11:61588305:A:G	0.0909195	1	ENSG00000134824.14	intragenic	FADS2
arachidonate (20:4n6)	11:61582297:C:G	11:61592362:A:G	0.145482	1	ENSG00000134824.14	intragenic	FADS2
arachidonate (20:4n6)	11:61607047:A:G	11:61557803:C:T	0.0463361	1	ENSG00000134825.16	intragenic	TMEM258
arachidonate (20:4n6)	11:61685790:C:G	11:61604814:A:C	0.0638366	1	ENSG00000134824.14	intragenic	FADS2
arachidonate (20:4n6)	11:61618016:C:T	11:61596633:C:T	0.255335	1	ENSG00000134824.14	intragenic	FADS2
arachidonate (20:4n6)	11:61749766:C:T	11:61596633:C:T	0.255335	1	ENSG00000134824.14	intragenic	FADS2
arachidonate (20:4n6)	11:61641717:G:T	11:61596633:C:T	0.255335	1	ENSG00000134824.14	intragenic	FADS2
arachidonate (20:4n6)	11:61685790:C:G	11:61557803:C:T	0.0463361	1	ENSG00000134825.16	intragenic	TMEM258
arachidonate (20:4n6)	11:61596633:C:T	11:61593005:A:G	0.376664	1	ENSG00000134824.14	intragenic	FADS2
arachidonate (20:4n6)	11:61712242:C:T	11:61592362:A:G	0.145482	1	ENSG00000134824.14	intragenic	FADS2
arachidonate (20:4n6)	11:61749766:C:T	11:61593005:A:G	0.376664	1	ENSG00000134824.14	intragenic	FADS2
arachidonate (20:4n6)	11:61618016:C:T	11:61592362:A:G	0.145482	1	ENSG00000134824.14	intragenic	FADS2
arachidonate (20:4n6)	11:61635427:C:T	11:61596633:C:T	0.255335	1	ENSG00000134824.14	intragenic	FADS2
arachidonate (20:4n6)	11:61636664:A:G	11:61596633:C:T	0.255335	1	ENSG00000134824.14	intragenic	FADS2
arachidonate (20:4n6)	11:61685790:C:G	11:61593005:A:G	0.376664	1	ENSG00000134824.14	intragenic	FADS2
arachidonate (20:4n6)	11:61579058:A:G	11:61592362:A:G	0.145482	1	ENSG00000134824.14	intragenic	FADS2
arachidonate (20:4n6)	11:61351107:A:G	11:61557803:C:T	0.0500867	1	ENSG00000134825.16	intragenic	TMEM258
arachidonate (20:4n6)	11:61636664:A:G	11:61592362:A:G	0.145482	1	ENSG00000134824.14	intragenic	FADS2
arachidonate (20:4n6)	11:61607047:A:G	11:61604814:A:C	0.0638366	1	ENSG00000134824.14	intragenic	FADS2
arachidonate (20:4n6)	11:61521318:A:G	11:61588305:A:G	0.0909195	1	ENSG00000134824.14	intragenic	FADS2
arachidonate (20:4n6)	11:61594164:C:T	11:61588305:A:G	0.0909195	1	ENSG00000134824.14	intragenic	FADS2
arachidonate (20:4n6)	11:61665122:A:G	11:61592362:A:G	0.145482	1	ENSG00000134824.14	intragenic	FADS2
arachidonate (20:4n6)	11:61712242:C:T	11:61596633:C:T	0.255335	1	ENSG00000134824.14	intragenic	FADS2
arachidonate (20:4n6)	11:61707645:A:G	11:61604814:A:C	0.0638366	1	ENSG00000134824.14	intragenic	FADS2
arachidonate (20:4n6)	11:61596633:C:T	11:61592362:A:G	0.145482	1	ENSG00000134824.14	intragenic	FADS2
arachidonate (20:4n6)	11:61607047:A:G	11:61596633:C:T	0.255335	1	ENSG00000134824.14	intragenic	FADS2
arachidonate (20:4n6)	11:61636664:A:G	11:61593005:A:G	0.376664	1	ENSG00000134824.14	intragenic	FADS2
arachidonate (20:4n6)	11:61607047:A:G	11:61588305:A:G	0.0909195	1	ENSG00000134824.14	intragenic	FADS2
arachidonate (20:4n6)	11:61636664:A:G	11:61588305:A:G	0.0909195	1	ENSG00000134824.14	intragenic	FADS2
arachidonate (20:4n6)	11:61579058:A:G	11:61557803:C:T	0.0463361	1	ENSG00000134825.16	intragenic	TMEM258
arachidonate (20:4n6)	11:61856767:C:T	11:61609750:C:T	0.206697	1	ENSG00000134824.14	intragenic	FADS2
arachidonate (20:4n6)	11:61579058:A:G	11:61593005:A:G	0.376664	1	ENSG00000134824.14	intragenic	FADS2
arachidonate (20:4n6)	11:61685790:C:G	11:61596633:C:T	0.255335	1	ENSG00000134824.14	intragenic	FADS2
arachidonate (20:4n6)	11:61618016:C:T	11:61588305:A:G	0.0909195	1	ENSG00000134824.14	intragenic	FADS2
arachidonate (20:4n6)	11:61749766:C:T	11:61592362:A:G	0.145482	1	ENSG00000134824.14	intragenic	FADS2
arachidonate (20:4n6)	11:61351107:A:G	11:61596633:C:T	0.276003	1	ENSG00000134824.14	intragenic	FADS2
erucate (22:1n9)	5:178589608:A:G	5:178592037:C:T	0.0688023	1	ENSG00000087116.17	intragenic	ADAMTS2
erucate (22:1n9)	5:178589608:A:G	5:178589608:A:G	0.771649	1	ENSG00000087116.17	intragenic	ADAMTS2
erucate (22:1n9)	5:178589608:A:G	5:178585058:C:T	0.125324	1	ENSG00000087116.17	intragenic	ADAMTS2
erucate (22:1n9)	5:178589608:A:G	5:178571573:A:C	0.0230219		ENSG00000087116.17	intragenic	ADAMTS2
pimelate (heptanedioate)	6:94143019:A:G	6:94125992:A:G	0.0161963		ENSG00000135333.15	intragenic	EPHA7
pimelate (heptanedioate)	6:94143019:A:G	6:94163373:G:T	0.0337303		ENSG00000135333.15	upstream (33968)	EPHA7
pimelate (heptanedioate)	6:94143019:A:G	6:94122436:A:G	0.149492		ENSG00000135333.15	intragenic	EPHA7
pimelate (heptanedioate)	6:94143019:A:G	6:94122191:C:T	0.0489323		ENSG00000135333.15	intragenic	EPHA7
pimelate (heptanedioate)	6:94143019:A:G	6:94123353:C:T	0.0561998		ENSG00000135333.15	intragenic	EPHA7
pimelate (heptanedioate)	6:94143019:A:G	6:94165491:A:G	0.0137325		ENSG00000135333.15	upstream (36086)	EPHA7
pimelate (heptanedioate)	6:94143019:A:G	6:94157215:C:T	0.0211148		ENSG00000135333.15	upstream (27810)	EPHA7
pimelate (heptanedioate)	6:94143019:A:G	6:94167745:A:C	0.0118435		ENSG00000135333.15	upstream (38340)	EPHA7
pimelate (heptanedioate)	6:94143019:A:G	6:94172491:A:G	0.0218653		ENSG00000135333.15	upstream (43086)	EPHA7
pimelate (heptanedioate)	6:94143019:A:G	6:94163617:A:G	0.0379693		ENSG00000135333.15	upstream (34212)	EPHA7
pimelate (heptanedioate)	6:94143019:A:G	6:94120192:A:G	0.0483954		ENSG00000135333.15	intragenic	EPHA7
pimelate (heptanedioate)	6:94143019:A:G	6:94169647:A:C	0.0356907		ENSG00000135333.15	upstream (40242)	EPHA7
pimelate (heptanedioate)	6:94143019:A:G	6:94169456:C:T	0.0175373		ENSG00000135333.15	upstream (40051)	EPHA7
pimelate (heptanedioate)	6:94143019:A:G	6:94149450:A:C	0.0495725		ENSG00000135333.15	upstream (20045)	EPHA7
pimelate (heptanedioate)	6:94143019:A:G	6:94140845:C:T	0.0140236		ENSG00000135333.15	upstream (11440)	EPHA7
pimelate (heptanedioate)	6:94143019:A:G	6:94152089:A:C	0.0171842		ENSG00000135333.15	upstream (22684)	EPHA7
pimelate (heptanedioate)	6:94143019:A:G	6:94153966:G:T	0.0164418		ENSG00000135333.15	upstream (24561)	EPHA7
pimelate (heptanedioate)	6:94143019:A:G	6:94119750:A:G	0.0843286		ENSG00000135333.15	intragenic	EPHA7
pimelate (heptanedioate)	6:94143019:A:G	6:94144755:C:T	0.011991		ENSG00000135333.15	upstream (15350)	EPHA7
pimelate (heptanedioate)	6:94143019:A:G	6:94119118:G:T	0.116418		ENSG00000135333.15	intragenic	EPHA7
pimelate (heptanedioate)	6:94143019:A:G	6:94143019:A:G	0.0294933		ENSG00000135333.15	upstream (13614)	EPHA7
pimelate (heptanedioate)	6:94143019:A:G	6:94143024:C:T	0.0240734		ENSG00000135333.15	upstream (13619)	EPHA7
sphingosine	2:23901362:A:C	2:24133027:C:T	0.0711878		ENSG00000119778.15	intragenic	ATAD2B
sphingosine	2:23901362:A:C	2:24038595:A:G	0.0112333		ENSG00000119778.15	intragenic	ATAD2B
sphingosine	2:23901362:A:C	2:23912697:A:G	0.0137685		ENSG00000119771.15	intragenic	KLHL29
sphingosine	2:23901362:A:C	2:24134032:A:G	0.0102244		ENSG00000119778.15	intragenic	ATAD2B
sphingosine	2:23901362:A:C	2:23960194:G:T	0.0112544		ENSG00000119778.15	downstream (11340)	ATAD2B
sphingosine	2:23901362:A:C	2:23905658:A:T	0.0155381		ENSG00000119771.15	intragenic	KLHL29
sphingosine	2:23901362:A:C	2:23971415:A:C	0.100537		ENSG00000119778.15	downstream (119)	ATAD2B
sphingosine	2:23901362:A:C	2:23900629:C:G	0.0135105		ENSG00000119771.15	intragenic	KLHL29
sphingosine	2:23901362:A:C	2:23903633:C:T	0.0138101		ENSG00000119771.15	intragenic	KLHL29
sphingosine	2:23901362:A:C	2:24036222:A:G	0.0263091		ENSG00000119778.15	intragenic	ATAD2B
sphingosine	2:23901362:A:C	2:24147047:A:G	0.0138896		ENSG00000119778.15	intragenic	ATAD2B
sphingosine	2:23901362:A:C	2:24016269:A:C	0.0133106		ENSG00000119778.15	intragenic	ATAD2B
sphingosine	2:23901362:A:C	2:24073437:A:T	0.0143157		ENSG00000119778.15	intragenic	ATAD2B
sphingosine	2:23901362:A:C	2:24098371:A:G	0.0215965		ENSG00000119778.15	intragenic	ATAD2B
sphingosine	2:23901362:A:C	2:23994431:A:G	0.0175853		ENSG00000119778.15	intragenic	ATAD2B
eicosapentaenoate (EPA; 20:5n3)	11:61621611:A:G	11:61557826:C:T	0.356	1	ENSG00000134825.16	intragenic	TMEM258
eicosapentaenoate (EPA; 20:5n3)	11:61557826:C:T	11:61596633:C:T	0.0236001	1	ENSG00000134824.14	intragenic	FADS2
eicosapentaenoate (EPA; 20:5n3)	11:61525730:A:G	11:61552680:G:T	0.0101254		ENSG00000124920.14	intragenic	MYRF
eicosapentaenoate (EPA; 20:5n3)	11:61560261:C:T	11:61570783:C:T	0.0853789	1	ENSG00000134824.14	intragenic	FADS2
eicosapentaenoate (EPA; 20:5n3)	11:61621611:A:G	11:61596633:C:T	0.0236001	1	ENSG00000134824.14	intragenic	FADS2
eicosapentaenoate (EPA; 20:5n3)	11:61607457:A:G	11:61593005:A:G	0.0359807	1	ENSG00000134824.14	intragenic	FADS2
eicosapentaenoate (EPA; 20:5n3)	11:61607457:A:G	11:61609750:C:T	0.0249848	1	ENSG00000134824.14	intragenic	FADS2
eicosapentaenoate (EPA; 20:5n3)	11:61560261:C:T	11:61610750:A:G	0.108114	1	ENSG00000134824.14	intragenic	FADS2
eicosapentaenoate (EPA; 20:5n3)	11:61557826:C:T	11:61552680:G:T	0.0101254		ENSG00000124920.14	intragenic	MYRF
eicosapentaenoate (EPA; 20:5n3)	11:61594164:C:T	11:61570783:C:T	0.0853789	1	ENSG00000134824.14	intragenic	FADS2
eicosapentaenoate (EPA; 20:5n3)	11:61594164:C:T	11:61585144:A:G	0.0147523	1	ENSG00000134824.14	intragenic	FADS2
eicosapentaenoate (EPA; 20:5n3)	11:61525730:A:G	11:61609750:C:T	0.0249848	1	ENSG00000134824.14	intragenic	FADS2
eicosapentaenoate (EPA; 20:5n3)	11:61557826:C:T	11:61593005:A:G	0.0359807	1	ENSG00000134824.14	intragenic	FADS2
eicosapentaenoate (EPA; 20:5n3)	11:61707645:A:G	11:61592362:A:G	0.0293224	1	ENSG00000134824.14	intragenic	FADS2
eicosapentaenoate (EPA; 20:5n3)	11:61525730:A:G	11:61592362:A:G	0.0293224	1	ENSG00000134824.14	intragenic	FADS2
eicosapentaenoate (EPA; 20:5n3)	11:61629377:C:T	11:61571478:C:T	0.0335631	1	ENSG00000134824.14	intragenic	FADS2
eicosapentaenoate (EPA; 20:5n3)	11:61607457:A:G	11:61549025:A:G	0.0194954	1	ENSG00000124920.14	intragenic	MYRF
eicosapentaenoate (EPA; 20:5n3)	11:61594164:C:T	11:61552680:G:T	0.0101254		ENSG00000124920.14	intragenic	MYRF
eicosapentaenoate (EPA; 20:5n3)	11:61607457:A:G	11:61588305:A:G	0.0166045	1	ENSG00000134824.14	intragenic	FADS2
eicosapentaenoate (EPA; 20:5n3)	11:61557826:C:T	11:61592362:A:G	0.0293224	1	ENSG00000134824.14	intragenic	FADS2
eicosapentaenoate (EPA; 20:5n3)	11:61594164:C:T	11:61593005:A:G	0.0359807	1	ENSG00000134824.14	intragenic	FADS2
eicosapentaenoate (EPA; 20:5n3)	11:61621611:A:G	11:61552680:G:T	0.0101254		ENSG00000124920.14	intragenic	MYRF
eicosapentaenoate (EPA; 20:5n3)	11:61525730:A:G	11:61557803:C:T	0.162538	1	ENSG00000134825.16	intragenic	TMEM258
eicosapentaenoate (EPA; 20:5n3)	11:61525730:A:G	11:61549025:A:G	0.0194954	1	ENSG00000124920.14	intragenic	MYRF
eicosapentaenoate (EPA; 20:5n3)	11:61629377:C:T	11:61557826:C:T	0.356	1	ENSG00000134825.16	intragenic	TMEM258
eicosapentaenoate (EPA; 20:5n3)	11:61594164:C:T	11:61557826:C:T	0.356	1	ENSG00000134825.16	intragenic	TMEM258
eicosapentaenoate (EPA; 20:5n3)	11:61629377:C:T	11:61610750:A:G	0.108114	1	ENSG00000134824.14	intragenic	FADS2
eicosapentaenoate (EPA; 20:5n3)	11:61707645:A:G	11:61569830:C:T	0.041512	1	ENSG00000134824.14	intragenic	FADS2
eicosapentaenoate (EPA; 20:5n3)	11:61607457:A:G	11:61575158:A:G	0.0115976		ENSG00000134824.14	intragenic	FADS2
eicosapentaenoate (EPA; 20:5n3)	11:61525730:A:G	11:61610750:A:G	0.108114	1	ENSG00000134824.14	intragenic	FADS2
eicosapentaenoate (EPA; 20:5n3)	11:61607457:A:G	11:61585144:A:G	0.0147523	1	ENSG00000134824.14	intragenic	FADS2
eicosapentaenoate (EPA; 20:5n3)	11:61607457:A:G	11:61592362:A:G	0.0293224	1	ENSG00000134824.14	intragenic	FADS2
eicosapentaenoate (EPA; 20:5n3)	11:61607457:A:G	11:61570783:C:T	0.0853789	1	ENSG00000134824.14	intragenic	FADS2
eicosapentaenoate (EPA; 20:5n3)	11:61707645:A:G	11:61552680:G:T	0.0101254		ENSG00000124920.14	intragenic	MYRF
eicosapentaenoate (EPA; 20:5n3)	11:61629377:C:T	11:61575158:A:G	0.0115976		ENSG00000134824.14	intragenic	FADS2
eicosapentaenoate (EPA; 20:5n3)	11:61560261:C:T	11:61592362:A:G	0.0293224	1	ENSG00000134824.14	intragenic	FADS2
eicosapentaenoate (EPA; 20:5n3)	11:61594164:C:T	11:61569830:C:T	0.041512	1	ENSG00000134824.14	intragenic	FADS2
eicosapentaenoate (EPA; 20:5n3)	11:61525730:A:G	11:61593005:A:G	0.0359807	1	ENSG00000134824.14	intragenic	FADS2
eicosapentaenoate (EPA; 20:5n3)	11:61560261:C:T	11:61557826:C:T	0.356	1	ENSG00000134825.16	intragenic	TMEM258
eicosapentaenoate (EPA; 20:5n3)	11:61707645:A:G	11:61609750:C:T	0.0249848	1	ENSG00000134824.14	intragenic	FADS2
eicosapentaenoate (EPA; 20:5n3)	11:61621611:A:G	11:61592362:A:G	0.0293224	1	ENSG00000134824.14	intragenic	FADS2
eicosapentaenoate (EPA; 20:5n3)	11:61560261:C:T	11:61552680:G:T	0.0101254		ENSG00000124920.14	intragenic	MYRF
eicosapentaenoate (EPA; 20:5n3)	11:61707645:A:G	11:61593005:A:G	0.0359807	1	ENSG00000134824.14	intragenic	FADS2
eicosapentaenoate (EPA; 20:5n3)	11:61629377:C:T	11:61557803:C:T	0.162538	1	ENSG00000134825.16	intragenic	TMEM258
eicosapentaenoate (EPA; 20:5n3)	11:61560261:C:T	11:61569830:C:T	0.041512	1	ENSG00000134824.14	intragenic	FADS2
eicosapentaenoate (EPA; 20:5n3)	11:61557826:C:T	11:61557826:C:T	0.356	1	ENSG00000134825.16	intragenic	TMEM258
eicosapentaenoate (EPA; 20:5n3)	11:61594164:C:T	11:61596633:C:T	0.0236001	1	ENSG00000134824.14	intragenic	FADS2
eicosapentaenoate (EPA; 20:5n3)	11:61525730:A:G	11:61585144:A:G	0.0147523	1	ENSG00000134824.14	intragenic	FADS2
eicosapentaenoate (EPA; 20:5n3)	11:61707645:A:G	11:61596633:C:T	0.0236001	1	ENSG00000134824.14	intragenic	FADS2
eicosapentaenoate (EPA; 20:5n3)	11:61707645:A:G	11:61588305:A:G	0.0166045	1	ENSG00000134824.14	intragenic	FADS2
eicosapentaenoate (EPA; 20:5n3)	11:61621611:A:G	11:61610750:A:G	0.108114	1	ENSG00000134824.14	intragenic	FADS2
eicosapentaenoate (EPA; 20:5n3)	11:61621611:A:G	11:61549025:A:G	0.0194954	1	ENSG00000124920.14	intragenic	MYRF
eicosapentaenoate (EPA; 20:5n3)	11:61621611:A:G	11:61585144:A:G	0.0147523	1	ENSG00000134824.14	intragenic	FADS2
eicosapentaenoate (EPA; 20:5n3)	11:61560261:C:T	11:61596633:C:T	0.0236001	1	ENSG00000134824.14	intragenic	FADS2
eicosapentaenoate (EPA; 20:5n3)	11:61707645:A:G	11:61549025:A:G	0.0194954	1	ENSG00000124920.14	intragenic	MYRF
eicosapentaenoate (EPA; 20:5n3)	11:61557826:C:T	11:61610750:A:G	0.108114	1	ENSG00000134824.14	intragenic	FADS2
eicosapentaenoate (EPA; 20:5n3)	11:61607457:A:G	11:61571478:C:T	0.0335631	1	ENSG00000134824.14	intragenic	FADS2
eicosapentaenoate (EPA; 20:5n3)	11:61629377:C:T	11:61570783:C:T	0.0853789	1	ENSG00000134824.14	intragenic	FADS2
eicosapentaenoate (EPA; 20:5n3)	11:61707645:A:G	11:61571478:C:T	0.0335631	1	ENSG00000134824.14	intragenic	FADS2
eicosapentaenoate (EPA; 20:5n3)	11:61560261:C:T	11:61588305:A:G	0.0166045	1	ENSG00000134824.14	intragenic	FADS2
eicosapentaenoate (EPA; 20:5n3)	11:61525730:A:G	11:61557826:C:T	0.356	1	ENSG00000134825.16	intragenic	TMEM258
eicosapentaenoate (EPA; 20:5n3)	11:61525730:A:G	11:61569830:C:T	0.041512	1	ENSG00000134824.14	intragenic	FADS2
eicosapentaenoate (EPA; 20:5n3)	11:61557826:C:T	11:61575158:A:G	0.0115976		ENSG00000134824.14	intragenic	FADS2
eicosapentaenoate (EPA; 20:5n3)	11:61707645:A:G	11:61570783:C:T	0.0853789	1	ENSG00000134824.14	intragenic	FADS2
eicosapentaenoate (EPA; 20:5n3)	11:61560261:C:T	11:61593005:A:G	0.0359807	1	ENSG00000134824.14	intragenic	FADS2
eicosapentaenoate (EPA; 20:5n3)	11:61525730:A:G	11:61588305:A:G	0.0166045	1	ENSG00000134824.14	intragenic	FADS2
eicosapentaenoate (EPA; 20:5n3)	11:61594164:C:T	11:61571478:C:T	0.0335631	1	ENSG00000134824.14	intragenic	FADS2
eicosapentaenoate (EPA; 20:5n3)	11:61560261:C:T	11:61571478:C:T	0.0335631	1	ENSG00000134824.14	intragenic	FADS2
eicosapentaenoate (EPA; 20:5n3)	11:61525730:A:G	11:61596633:C:T	0.0236001	1	ENSG00000134824.14	intragenic	FADS2
eicosapentaenoate (EPA; 20:5n3)	11:61607457:A:G	11:61596633:C:T	0.0236001	1	ENSG00000134824.14	intragenic	FADS2
eicosapentaenoate (EPA; 20:5n3)	11:61629377:C:T	11:61593005:A:G	0.0359807	1	ENSG00000134824.14	intragenic	FADS2
eicosapentaenoate (EPA; 20:5n3)	11:61560261:C:T	11:61575158:A:G	0.0115976		ENSG00000134824.14	intragenic	FADS2
eicosapentaenoate (EPA; 20:5n3)	11:61525730:A:G	11:61575158:A:G	0.0115976		ENSG00000134824.14	intragenic	FADS2
eicosapentaenoate (EPA; 20:5n3)	11:61629377:C:T	11:61552680:G:T	0.0101254		ENSG00000124920.14	intragenic	MYRF
eicosapentaenoate (EPA; 20:5n3)	11:61629377:C:T	11:61585144:A:G	0.0147523	1	ENSG00000134824.14	intragenic	FADS2
eicosapentaenoate (EPA; 20:5n3)	11:61621611:A:G	11:61571478:C:T	0.0335631	1	ENSG00000134824.14	intragenic	FADS2
eicosapentaenoate (EPA; 20:5n3)	11:61707645:A:G	11:61585144:A:G	0.0147523	1	ENSG00000134824.14	intragenic	FADS2
eicosapentaenoate (EPA; 20:5n3)	11:61525730:A:G	11:61571478:C:T	0.0335631	1	ENSG00000134824.14	intragenic	FADS2
eicosapentaenoate (EPA; 20:5n3)	11:61525730:A:G	11:61570783:C:T	0.0853789	1	ENSG00000134824.14	intragenic	FADS2
eicosapentaenoate (EPA; 20:5n3)	11:61607457:A:G	11:61552680:G:T	0.0101254		ENSG00000124920.14	intragenic	MYRF
eicosapentaenoate (EPA; 20:5n3)	11:61557826:C:T	11:61557803:C:T	0.162538	1	ENSG00000134825.16	intragenic	TMEM258
eicosapentaenoate (EPA; 20:5n3)	11:61594164:C:T	11:61592362:A:G	0.0293224	1	ENSG00000134824.14	intragenic	FADS2
eicosapentaenoate (EPA; 20:5n3)	11:61707645:A:G	11:61557826:C:T	0.356	1	ENSG00000134825.16	intragenic	TMEM258
eicosapentaenoate (EPA; 20:5n3)	11:61629377:C:T	11:61588305:A:G	0.0166045	1	ENSG00000134824.14	intragenic	FADS2
eicosapentaenoate (EPA; 20:5n3)	11:61629377:C:T	11:61609750:C:T	0.0249848	1	ENSG00000134824.14	intragenic	FADS2
eicosapentaenoate (EPA; 20:5n3)	11:61621611:A:G	11:61569830:C:T	0.041512	1	ENSG00000134824.14	intragenic	FADS2
eicosapentaenoate (EPA; 20:5n3)	11:61621611:A:G	11:61609750:C:T	0.0249848	1	ENSG00000134824.14	intragenic	FADS2
eicosapentaenoate (EPA; 20:5n3)	11:61560261:C:T	11:61557803:C:T	0.162538	1	ENSG00000134825.16	intragenic	TMEM258
eicosapentaenoate (EPA; 20:5n3)	11:61621611:A:G	11:61575158:A:G	0.0115976		ENSG00000134824.14	intragenic	FADS2
eicosapentaenoate (EPA; 20:5n3)	11:61594164:C:T	11:61575158:A:G	0.0115976		ENSG00000134824.14	intragenic	FADS2
eicosapentaenoate (EPA; 20:5n3)	11:61557826:C:T	11:61609750:C:T	0.0249848	1	ENSG00000134824.14	intragenic	FADS2
eicosapentaenoate (EPA; 20:5n3)	11:61560261:C:T	11:61609750:C:T	0.0249848	1	ENSG00000134824.14	intragenic	FADS2
eicosapentaenoate (EPA; 20:5n3)	11:61621611:A:G	11:61557803:C:T	0.162538	1	ENSG00000134825.16	intragenic	TMEM258
eicosapentaenoate (EPA; 20:5n3)	11:61594164:C:T	11:61557803:C:T	0.162538	1	ENSG00000134825.16	intragenic	TMEM258
eicosapentaenoate (EPA; 20:5n3)	11:61707645:A:G	11:61575158:A:G	0.0115976		ENSG00000134824.14	intragenic	FADS2
eicosapentaenoate (EPA; 20:5n3)	11:61707645:A:G	11:61557803:C:T	0.162538	1	ENSG00000134825.16	intragenic	TMEM258
eicosapentaenoate (EPA; 20:5n3)	11:61557826:C:T	11:61570783:C:T	0.0853789	1	ENSG00000134824.14	intragenic	FADS2
eicosapentaenoate (EPA; 20:5n3)	11:61607457:A:G	11:61557803:C:T	0.162538	1	ENSG00000134825.16	intragenic	TMEM258
eicosapentaenoate (EPA; 20:5n3)	11:61557826:C:T	11:61549025:A:G	0.0194954	1	ENSG00000124920.14	intragenic	MYRF
eicosapentaenoate (EPA; 20:5n3)	11:61621611:A:G	11:61588305:A:G	0.0166045	1	ENSG00000134824.14	intragenic	FADS2
eicosapentaenoate (EPA; 20:5n3)	11:61607457:A:G	11:61569830:C:T	0.041512	1	ENSG00000134824.14	intragenic	FADS2
eicosapentaenoate (EPA; 20:5n3)	11:61557826:C:T	11:61588305:A:G	0.0166045	1	ENSG00000134824.14	intragenic	FADS2
eicosapentaenoate (EPA; 20:5n3)	11:61707645:A:G	11:61610750:A:G	0.108114	1	ENSG00000134824.14	intragenic	FADS2
eicosapentaenoate (EPA; 20:5n3)	11:61629377:C:T	11:61549025:A:G	0.0194954	1	ENSG00000124920.14	intragenic	MYRF
eicosapentaenoate (EPA; 20:5n3)	11:61560261:C:T	11:61585144:A:G	0.0147523	1	ENSG00000134824.14	intragenic	FADS2
eicosapentaenoate (EPA; 20:5n3)	11:61621611:A:G	11:61593005:A:G	0.0359807	1	ENSG00000134824.14	intragenic	FADS2
eicosapentaenoate (EPA; 20:5n3)	11:61560261:C:T	11:61549025:A:G	0.0194954	1	ENSG00000124920.14	intragenic	MYRF
eicosapentaenoate (EPA; 20:5n3)	11:61594164:C:T	11:61549025:A:G	0.0194954	1	ENSG00000124920.14	intragenic	MYRF
eicosapentaenoate (EPA; 20:5n3)	11:61621611:A:G	11:61570783:C:T	0.0853789	1	ENSG00000134824.14	intragenic	FADS2
eicosapentaenoate (EPA; 20:5n3)	11:61557826:C:T	11:61585144:A:G	0.0147523	1	ENSG00000134824.14	intragenic	FADS2
eicosapentaenoate (EPA; 20:5n3)	11:61557826:C:T	11:61571478:C:T	0.0335631	1	ENSG00000134824.14	intragenic	FADS2
eicosapentaenoate (EPA; 20:5n3)	11:61629377:C:T	11:61569830:C:T	0.041512	1	ENSG00000134824.14	intragenic	FADS2
eicosapentaenoate (EPA; 20:5n3)	11:61594164:C:T	11:61610750:A:G	0.108114	1	ENSG00000134824.14	intragenic	FADS2
eicosapentaenoate (EPA; 20:5n3)	11:61594164:C:T	11:61588305:A:G	0.0166045	1	ENSG00000134824.14	intragenic	FADS2
eicosapentaenoate (EPA; 20:5n3)	11:61629377:C:T	11:61596633:C:T	0.0236001	1	ENSG00000134824.14	intragenic	FADS2
eicosapentaenoate (EPA; 20:5n3)	11:61607457:A:G	11:61610750:A:G	0.108114	1	ENSG00000134824.14	intragenic	FADS2
eicosapentaenoate (EPA; 20:5n3)	11:61629377:C:T	11:61592362:A:G	0.0293224	1	ENSG00000134824.14	intragenic	FADS2
eicosapentaenoate (EPA; 20:5n3)	11:61594164:C:T	11:61609750:C:T	0.0249848	1	ENSG00000134824.14	intragenic	FADS2
eicosapentaenoate (EPA; 20:5n3)	11:61607457:A:G	11:61557826:C:T	0.356	1	ENSG00000134825.16	intragenic	TMEM258
eicosapentaenoate (EPA; 20:5n3)	11:61557826:C:T	11:61569830:C:T	0.041512	1	ENSG00000134824.14	intragenic	FADS2
1,2-dipalmitoyl-GPC (16:0/16:0)	11:61551356:C:T	11:61585144:A:G	0.0228887		ENSG00000134824.14	intragenic	FADS2
1,2-dipalmitoyl-GPC (16:0/16:0)	11:61551356:C:T	11:61604814:A:C	0.0216785		ENSG00000134824.14	intragenic	FADS2
1,2-dipalmitoyl-GPC (16:0/16:0)	11:61551356:C:T	11:61610750:A:G	0.0715577		ENSG00000134824.14	intragenic	FADS2
1,2-dipalmitoyl-GPC (16:0/16:0)	11:61619181:C:T	11:61589481:A:G	0.0192561		ENSG00000134824.14	intragenic	FADS2
1,2-dipalmitoyl-GPC (16:0/16:0)	11:61551356:C:T	11:61589481:A:G	0.0192561		ENSG00000134824.14	intragenic	FADS2
1,2-dipalmitoyl-GPC (16:0/16:0)	11:61551356:C:T	11:61593005:A:G	0.0932499		ENSG00000134824.14	intragenic	FADS2
1,2-dipalmitoyl-GPC (16:0/16:0)	11:61619181:C:T	11:61600342:A:C	0.0632129		ENSG00000134824.14	intragenic	FADS2
1,2-dipalmitoyl-GPC (16:0/16:0)	11:61619181:C:T	11:61588305:A:G	0.0319687		ENSG00000134824.14	intragenic	FADS2
1,2-dipalmitoyl-GPC (16:0/16:0)	11:61619181:C:T	11:61575158:A:G	0.0223351		ENSG00000134824.14	intragenic	FADS2
1,2-dipalmitoyl-GPC (16:0/16:0)	11:61551356:C:T	11:61552680:G:T	0.0108255		ENSG00000124920.14	intragenic	MYRF
1,2-dipalmitoyl-GPC (16:0/16:0)	11:61551356:C:T	11:61609750:C:T	0.0129959		ENSG00000134824.14	intragenic	FADS2
1,2-dipalmitoyl-GPC (16:0/16:0)	11:61619181:C:T	11:61592362:A:G	0.10254		ENSG00000134824.14	intragenic	FADS2
1,2-dipalmitoyl-GPC (16:0/16:0)	11:61619181:C:T	11:61557826:C:T	0.0580345		ENSG00000134825.16	intragenic	TMEM258
1,2-dipalmitoyl-GPC (16:0/16:0)	11:61551356:C:T	11:61557826:C:T	0.0580345		ENSG00000134825.16	intragenic	TMEM258
1,2-dipalmitoyl-GPC (16:0/16:0)	11:61551356:C:T	11:61569830:C:T	0.0181766		ENSG00000134824.14	intragenic	FADS2
1,2-dipalmitoyl-GPC (16:0/16:0)	11:61619181:C:T	11:61606683:A:G	0.023706		ENSG00000134824.14	intragenic	FADS2
1,2-dipalmitoyl-GPC (16:0/16:0)	11:61619181:C:T	11:61581764:C:T	0.0666607		ENSG00000134824.14	intragenic	FADS2
1,2-dipalmitoyl-GPC (16:0/16:0)	11:61619181:C:T	11:61596633:C:T	0.0131649		ENSG00000134824.14	intragenic	FADS2
1,2-dipalmitoyl-GPC (16:0/16:0)	11:61619181:C:T	11:61604814:A:C	0.0216785		ENSG00000134824.14	intragenic	FADS2
1,2-dipalmitoyl-GPC (16:0/16:0)	11:61619181:C:T	11:61557803:C:T	0.124391		ENSG00000134825.16	intragenic	TMEM258
1,2-dipalmitoyl-GPC (16:0/16:0)	11:61619181:C:T	11:61570783:C:T	0.0334551		ENSG00000134824.14	intragenic	FADS2
1,2-dipalmitoyl-GPC (16:0/16:0)	11:61619181:C:T	11:61571348:C:G	0.0567463		ENSG00000134824.14	intragenic	FADS2
1,2-dipalmitoyl-GPC (16:0/16:0)	11:61619181:C:T	11:61593005:A:G	0.0932499		ENSG00000134824.14	intragenic	FADS2
1,2-dipalmitoyl-GPC (16:0/16:0)	11:61551356:C:T	11:61575158:A:G	0.0223351		ENSG00000134824.14	intragenic	FADS2
1,2-dipalmitoyl-GPC (16:0/16:0)	11:61551356:C:T	11:61571348:C:G	0.0567463		ENSG00000134824.14	intragenic	FADS2
1,2-dipalmitoyl-GPC (16:0/16:0)	11:61551356:C:T	11:61606642:A:G	0.0147454		ENSG00000134824.14	intragenic	FADS2
1,2-dipalmitoyl-GPC (16:0/16:0)	11:61551356:C:T	11:61592362:A:G	0.10254		ENSG00000134824.14	intragenic	FADS2
1,2-dipalmitoyl-GPC (16:0/16:0)	11:61551356:C:T	11:61581764:C:T	0.0666607		ENSG00000134824.14	intragenic	FADS2
1,2-dipalmitoyl-GPC (16:0/16:0)	11:61551356:C:T	11:61606683:A:G	0.023706		ENSG00000134824.14	intragenic	FADS2
1,2-dipalmitoyl-GPC (16:0/16:0)	11:61551356:C:T	11:61596633:C:T	0.0131649		ENSG00000134824.14	intragenic	FADS2
1,2-dipalmitoyl-GPC (16:0/16:0)	11:61619181:C:T	11:61552680:G:T	0.0108255		ENSG00000124920.14	intragenic	MYRF
1,2-dipalmitoyl-GPC (16:0/16:0)	11:61619181:C:T	11:61585144:A:G	0.0228887		ENSG00000134824.14	intragenic	FADS2
1,2-dipalmitoyl-GPC (16:0/16:0)	11:61551356:C:T	11:61557803:C:T	0.124391		ENSG00000134825.16	intragenic	TMEM258
1,2-dipalmitoyl-GPC (16:0/16:0)	11:61551356:C:T	11:61588305:A:G	0.0319687		ENSG00000134824.14	intragenic	FADS2
1,2-dipalmitoyl-GPC (16:0/16:0)	11:61551356:C:T	11:61551356:C:T	0.0330261		ENSG00000124920.14	intragenic	MYRF
1,2-dipalmitoyl-GPC (16:0/16:0)	11:61619181:C:T	11:61551356:C:T	0.0330261		ENSG00000124920.14	intragenic	MYRF
1,2-dipalmitoyl-GPC (16:0/16:0)	11:61619181:C:T	11:61569830:C:T	0.0181766		ENSG00000134824.14	intragenic	FADS2
1,2-dipalmitoyl-GPC (16:0/16:0)	11:61619181:C:T	11:61571478:C:T	0.0289926		ENSG00000134824.14	intragenic	FADS2
1,2-dipalmitoyl-GPC (16:0/16:0)	11:61551356:C:T	11:61571478:C:T	0.0289926		ENSG00000134824.14	intragenic	FADS2
1,2-dipalmitoyl-GPC (16:0/16:0)	11:61551356:C:T	11:61600342:A:C	0.0632129		ENSG00000134824.14	intragenic	FADS2
1,2-dipalmitoyl-GPC (16:0/16:0)	11:61619181:C:T	11:61609750:C:T	0.0129959		ENSG00000134824.14	intragenic	FADS2
1,2-dipalmitoyl-GPC (16:0/16:0)	11:61551356:C:T	11:61570783:C:T	0.0334551		ENSG00000134824.14	intragenic	FADS2
1,2-dipalmitoyl-GPC (16:0/16:0)	11:61619181:C:T	11:61610750:A:G	0.0715577		ENSG00000134824.14	intragenic	FADS2
1,2-dipalmitoyl-GPC (16:0/16:0)	11:61619181:C:T	11:61606642:A:G	0.0147454		ENSG00000134824.14	intragenic	FADS2
1,2-distearoyl-GPC (18:0/18:0)	11:61593816:C:T	11:61549025:A:G	0.0125437		ENSG00000124920.14	intragenic	MYRF
1,2-distearoyl-GPC (18:0/18:0)	11:61593816:C:T	11:61606683:A:G	0.0101995		ENSG00000134824.14	intragenic	FADS2
1,2-distearoyl-GPC (18:0/18:0)	11:61593816:C:T	11:61579463:A:G	0.0656429		ENSG00000134824.14	intragenic	FADS2
1,2-distearoyl-GPC (18:0/18:0)	11:61593816:C:T	11:61588305:A:G	0.0221305		ENSG00000134824.14	intragenic	FADS2
1,2-distearoyl-GPC (18:0/18:0)	11:61593816:C:T	11:61603510:A:C	0.0207189		ENSG00000134824.14	intragenic	FADS2
1,2-distearoyl-GPC (18:0/18:0)	11:61593816:C:T	11:61552680:G:T	0.038848		ENSG00000124920.14	intragenic	MYRF
1,2-distearoyl-GPC (18:0/18:0)	11:61593816:C:T	11:61592362:A:G	0.0212319		ENSG00000134824.14	intragenic	FADS2
1,2-distearoyl-GPC (18:0/18:0)	11:61593816:C:T	11:61604814:A:C	0.0186266		ENSG00000134824.14	intragenic	FADS2
1,2-distearoyl-GPC (18:0/18:0)	11:61593816:C:T	11:61596633:C:T	0.0115885		ENSG00000134824.14	intragenic	FADS2
1,2-distearoyl-GPC (18:0/18:0)	11:61593816:C:T	11:61571478:C:T	0.0789694		ENSG00000134824.14	intragenic	FADS2
1,2-distearoyl-GPC (18:0/18:0)	11:61593816:C:T	11:61610750:A:G	0.0557236		ENSG00000134824.14	intragenic	FADS2
1,2-distearoyl-GPC (18:0/18:0)	11:61593816:C:T	11:61557826:C:T	0.173868		ENSG00000134825.16	intragenic	TMEM258
1,2-distearoyl-GPC (18:0/18:0)	11:61593816:C:T	11:61575158:A:G	0.0489202		ENSG00000134824.14	intragenic	FADS2
1,2-distearoyl-GPC (18:0/18:0)	11:61593816:C:T	11:61557803:C:T	0.0408542		ENSG00000134825.16	intragenic	TMEM258
1,2-distearoyl-GPC (18:0/18:0)	11:61593816:C:T	11:61570783:C:T	0.108767		ENSG00000134824.14	intragenic	FADS2
1,2-distearoyl-GPC (18:0/18:0)	11:61593816:C:T	11:61600342:A:C	0.0130152		ENSG00000134824.14	intragenic	FADS2
1,2-distearoyl-GPC (18:0/18:0)	11:61593816:C:T	11:61569830:C:T	0.0763263		ENSG00000134824.14	intragenic	FADS2
1,2-distearoyl-GPC (18:0/18:0)	11:61593816:C:T	11:61593816:C:T	0.0258023		ENSG00000134824.14	intragenic	FADS2
1,2-distearoyl-GPC (18:0/18:0)	11:61593816:C:T	11:61609750:C:T	0.0117213		ENSG00000134824.14	intragenic	FADS2
1,2-distearoyl-GPC (18:0/18:0)	11:61593816:C:T	11:61593005:A:G	0.0200345		ENSG00000134824.14	intragenic	FADS2
1,2-distearoyl-GPC (18:0/18:0)	11:61593816:C:T	11:61585144:A:G	0.0608217		ENSG00000134824.14	intragenic	FADS2
androsterone sulfate	6:26343057:C:G	6:26529890:A:G	0.0190725		ENSG00000182952.5	upstream (8704)	HMGN4
androsterone sulfate	6:26343057:C:G	6:26372827:C:T	0.0143496		ENSG00000186470.14	intragenic	BTN3A2
androsterone sulfate	6:26343057:C:G	6:26377591:G:T	0.0172116		ENSG00000186470.14	intragenic	BTN3A2
androsterone sulfate	6:26343057:C:G	6:26375159:A:G	0.0131852		ENSG00000186470.14	intragenic	BTN3A2
androsterone sulfate	6:26343057:C:G	6:26377385:C:G	0.0125006		ENSG00000186470.14	intragenic	BTN3A2
androsterone sulfate	6:26343057:C:G	6:26463575:G:T	0.0482275		ENSG00000112763.17	intragenic	BTN2A1
androsterone sulfate	6:29483620:A:T	6:29248149:C:T	0.368629	1	ENSG00000204695.4	upstream (21329)	OR14J1
androsterone sulfate	6:28025926:C:T	6:28238059:C:T	0.284106		ENSG00000197062.12	intragenic	ZSCAN26
androsterone sulfate	6:26343057:C:G	6:26377028:A:G	0.0219556		ENSG00000186470.14	intragenic	BTN3A2
androsterone sulfate	6:27231150:A:G	6:27176628:A:G	0.212173		ENSG00000112812.16	upstream (38852)	PRSS16
androsterone sulfate	6:27231150:A:G	6:27229265:A:G	0.15353		ENSG00000112812.16	upstream (4862)	PRSS16
androsterone sulfate	6:26343057:C:G	6:26377546:A:G	0.0105505		ENSG00000186470.14	intragenic	BTN3A2
androsterone sulfate	6:27231150:A:G	6:27042287:A:C	0.0589964		ENSG00000124635.10	downstream (48149)	H2BC11
androsterone sulfate	6:29483620:A:T	6:29260431:C:T	0.0229434		ENSG00000204695.4	upstream (9047)	OR14J1
androsterone sulfate	6:28025926:C:T	6:28187632:G:T	0.0804981		ENSG00000137185.13	upstream (5032)	ZSCAN9
androsterone sulfate	2:32624216:C:T	2:32447408:A:G	0.0136297		ENSG00000152683.14	intragenic	SLC30A6
androsterone sulfate	6:26343057:C:G	6:26372786:A:G	0.0126829		ENSG00000186470.14	intragenic	BTN3A2
androsterone sulfate	6:27231150:A:G	6:27031029:A:G	0.0243604		ENSG00000124635.10	downstream (59407)	H2BC11
androsterone sulfate	2:32816089:C:G	2:32922317:A:G	0.0756947	1	ENSG00000018699.13	intragenic	TTC27
androsterone sulfate	6:28025926:C:T	6:27970715:C:T	0.0579598		ENSG00000124657.1	upstream (44755)	OR2B6
androsterone sulfate	6:29483620:A:T	6:29254982:C:G	0.0432243	1	ENSG00000204695.4	upstream (14496)	OR14J1
androsterone sulfate	6:28025926:C:T	6:28129232:C:T	0.0391453		ENSG00000226314.9	upstream (315)	ZKSCAN8P1
androsterone sulfate	6:26343057:C:G	6:26375243:C:T	0.0152733		ENSG00000186470.14	intragenic	BTN3A2
androsterone sulfate	6:27231150:A:G	6:26999845:C:T	0.0365793		ENSG00000124635.10	downstream (90591)	H2BC11
androsterone sulfate	2:32929470:C:G	2:32922317:A:G	0.0757385	1	ENSG00000018699.13	intragenic	TTC27
androsterone sulfate	6:26343057:C:G	6:26562269:G:T	0.0244616		ENSG00000182952.5	upstream (15108)	HMGN4
androsterone sulfate	6:27231150:A:G	6:27007687:C:T	0.0287873		ENSG00000124635.10	downstream (82749)	H2BC11
androsterone sulfate	2:32929470:C:G	2:32980398:A:G	0.014368		ENSG00000018699.13	intragenic	TTC27
androsterone sulfate	6:26343057:C:G	6:26373086:C:T	0.0165269		ENSG00000186470.14	intragenic	BTN3A2
androsterone sulfate	6:26343057:C:G	6:26530376:C:T	0.0187178		ENSG00000182952.5	upstream (8218)	HMGN4
androsterone sulfate	6:26343057:C:G	6:26511744:C:G	0.0105537		ENSG00000124557.14	upstream (1091)	BTN1A1
androsterone sulfate	6:28025926:C:T	6:27994416:A:T	0.0136697		ENSG00000182477.5	downstream (26590)	OR2B8P
androsterone sulfate	6:26343057:C:G	6:26376314:A:G	0.0111897		ENSG00000186470.14	intragenic	BTN3A2
androsterone sulfate	6:29483620:A:T	6:29240378:C:T	0.548765	1	ENSG00000204695.4	upstream (29100)	OR14J1
androsterone sulfate	2:32624216:C:T	2:32816089:C:G	0.0564057	1	ENSG00000115760.16	intragenic	BIRC6
androsterone sulfate	2:32624216:C:T	2:32478354:A:G	0.185994	1	ENSG00000091106.19	intragenic	NLRC4
androsterone sulfate	6:28025926:C:T	6:28250179:C:T	0.429761		ENSG00000137338.6	intragenic	PGBD1
androsterone sulfate	2:32816089:C:G	2:32851882:C:G	0.46681	1	ENSG00000018699.13	upstream (1217)	TTC27
androsterone sulfate	2:32182528:C:T	2:31982811:C:G	0.332524	1	ENSG00000162959.14	downstream (107318)	MEMO1
androsterone sulfate	6:26343057:C:G	6:26374978:C:T	0.0122758		ENSG00000186470.14	intragenic	BTN3A2
androsterone sulfate	6:26343057:C:G	6:26374274:C:G	0.0124562		ENSG00000186470.14	intragenic	BTN3A2
androsterone sulfate	2:32929470:C:G	2:32851882:C:G	0.467079	1	ENSG00000018699.13	upstream (1217)	TTC27
androsterone sulfate	6:26343057:C:G	6:26463574:G:T	0.0154499		ENSG00000112763.17	intragenic	BTN2A1
androsterone sulfate	2:32929470:C:G	2:32681099:G:T	0.0840741	1	ENSG00000115760.16	intragenic	BIRC6
androsterone sulfate	6:26343057:C:G	6:26373150:C:T	0.0135505		ENSG00000186470.14	intragenic	BTN3A2
androsterone sulfate	2:32929470:C:G	2:32816089:C:G	0.3568	1	ENSG00000115760.16	intragenic	BIRC6
androsterone sulfate	2:32624216:C:T	2:32851882:C:G	0.0738395	1	ENSG00000018699.13	upstream (1217)	TTC27
androsterone sulfate	6:27231150:A:G	6:27205422:C:T	0.224625		ENSG00000112812.16	upstream (10058)	PRSS16
androsterone sulfate	6:26343057:C:G	6:26377927:C:T	0.0151108		ENSG00000186470.14	intragenic	BTN3A2
androsterone sulfate	6:26343057:C:G	6:26373740:G:T	0.01002		ENSG00000186470.14	intragenic	BTN3A2
androsterone sulfate	6:28025926:C:T	6:27938484:A:G	0.0306502		ENSG00000124657.1	upstream (12524)	OR2B6
androsterone sulfate	2:31982811:C:G	2:31914921:C:T	0.371215	1	ENSG00000277893.2	upstream (108914)	SRD5A2
androsterone sulfate	6:26343057:C:G	6:26582035:C:T	0.11562		ENSG00000146109.5	upstream (15146)	ABT1
androsterone sulfate	6:26343057:C:G	6:26377939:A:G	0.0101775		ENSG00000186470.14	intragenic	BTN3A2
androsterone sulfate	6:26343057:C:G	6:26372427:A:G	0.0149437		ENSG00000186470.14	intragenic	BTN3A2
androsterone sulfate	2:32816089:C:G	2:32816089:C:G	0.356594	1	ENSG00000115760.16	intragenic	BIRC6
androsterone sulfate	2:32816089:C:G	2:32980398:A:G	0.0143597		ENSG00000018699.13	intragenic	TTC27
androsterone sulfate	6:26343057:C:G	6:26498758:G:T	0.0470757		ENSG00000124557.14	upstream (1773)	BTN1A1
androsterone sulfate	6:26343057:C:G	6:26372584:A:G	0.0146962		ENSG00000186470.14	intragenic	BTN3A2
androsterone sulfate	6:26343057:C:G	6:26499185:C:T	0.0137043		ENSG00000124557.14	upstream (1346)	BTN1A1
androsterone sulfate	6:26343057:C:G	6:26550144:C:T	0.0165014		ENSG00000182952.5	upstream (2983)	HMGN4
androsterone sulfate	6:27231150:A:G	6:27040402:C:G	0.0238019		ENSG00000124635.10	downstream (50034)	H2BC11
androsterone sulfate	6:27231150:A:G	6:27185354:A:G	0.0645957		ENSG00000112812.16	upstream (30126)	PRSS16
androsterone sulfate	2:32624216:C:T	2:32381964:C:T	0.651304	1	ENSG00000021574.15	intragenic	SPAST
androsterone sulfate	6:26343057:C:G	6:26376103:A:G	0.0146962		ENSG00000186470.14	intragenic	BTN3A2
androsterone sulfate	2:32624216:C:T	2:32681099:G:T	0.0132911		ENSG00000115760.16	intragenic	BIRC6
androsterone sulfate	6:27231150:A:G	6:27185664:C:T	0.103268		ENSG00000112812.16	upstream (29816)	PRSS16
androsterone sulfate	6:26343057:C:G	6:26375658:A:G	0.0173652		ENSG00000186470.14	intragenic	BTN3A2
androsterone sulfate	2:32816089:C:G	2:32681099:G:T	0.0840255	1	ENSG00000115760.16	intragenic	BIRC6
androsterone sulfate	2:32182528:C:T	2:32381964:C:T	0.665352	1	ENSG00000021574.15	intragenic	SPAST
androsterone sulfate	2:31982811:C:G	2:31982811:C:G	0.621716	1	ENSG00000162959.14	downstream (107318)	MEMO1
androsterone sulfate	6:26343057:C:G	6:26563864:A:C	0.0213436		ENSG00000182952.5	upstream (16703)	HMGN4
androsterone sulfate	6:26343057:C:G	6:26375256:A:G	0.0139782		ENSG00000186470.14	intragenic	BTN3A2
androsterone sulfate	6:26343057:C:G	6:26378288:A:T	0.0221299		ENSG00000186470.14	intragenic	BTN3A2
androsterone sulfate	6:26343057:C:G	6:26549212:A:G	0.0186991		ENSG00000182952.5	upstream (2051)	HMGN4
butyrylglycine	12:120860998:A:C	12:121103023:C:T	1	1	ENSG00000157782.10	intragenic	CABP1
butyrylcarnitine	12:120870426:C:G	12:121103023:C:T	1	1	ENSG00000157782.10	intragenic	CABP1
butyrylcarnitine	12:120917722:C:T	12:121162637:A:G	0.0500483	1	ENSG00000122971.9	upstream (940)	ACADS
butyrylcarnitine	12:120891657:A:C	12:121130046:A:G	0.0241838		ENSG00000110917.9	intragenic	MLEC
butyrylcarnitine	12:121600529:A:C	12:121351934:C:T	1	1	ENSG00000157837.16	upstream (9773)	SPPL3
butyrylcarnitine	12:120681457:A:C	12:120917722:C:T	0.997639	1	ENSG00000111786.10	intragenic	SRSF9
butyrylcarnitine	12:120916227:A:T	12:121162637:A:G	0.0606873	1	ENSG00000122971.9	upstream (940)	ACADS
butyrylcarnitine	12:120760385:A:T	12:120917722:C:T	0.991466	1	ENSG00000111786.10	intragenic	SRSF9
butyrylcarnitine	12:120857529:C:T	12:121103023:C:T	1	1	ENSG00000157782.10	intragenic	CABP1
butyrylcarnitine	12:120917722:C:T	12:121167387:C:T	0.175308	1	ENSG00000122971.9	intragenic	ACADS
butyrylcarnitine	12:120744152:A:C	12:120917722:C:T	0.991466	1	ENSG00000111786.10	intragenic	SRSF9
butyrylcarnitine	12:120879948:C:G	12:121103023:C:T	1	1	ENSG00000157782.10	intragenic	CABP1
butyrylcarnitine	12:120916227:A:T	12:121156496:A:G	0.0145205		ENSG00000175970.12	intragenic	UNC119B
butyrylcarnitine	12:120730903:C:T	12:120917722:C:T	0.997277	1	ENSG00000111786.10	intragenic	SRSF9
butyrylcarnitine	12:120891657:A:C	12:121140064:C:T	0.675271	1	ENSG00000110917.9	intragenic	MLEC
butyrylcarnitine	12:120916227:A:T	12:121152017:G:T	0.04774	1	ENSG00000175970.12	intragenic	UNC119B
butyrylcarnitine	12:121464894:C:T	12:121220031:C:G	1	1	ENSG00000157837.16	intragenic	SPPL3
butyrylcarnitine	12:120916227:A:T	12:121155622:C:T	0.0149746		ENSG00000175970.12	intragenic	UNC119B
butyrylcarnitine	12:120917722:C:T	12:121152017:G:T	0.0393708	1	ENSG00000175970.12	intragenic	UNC119B
butyrylcarnitine	12:120901765:A:G	12:121141458:A:G	0.299431	1	ENSG00000110917.9	intragenic	MLEC
butyrylcarnitine	12:120916227:A:T	12:121152667:C:T	0.213754	1	ENSG00000175970.12	intragenic	UNC119B
butyrylcarnitine	12:120917722:C:T	12:121160615:A:G	0.504691	1	ENSG00000175970.12	intragenic	UNC119B
butyrylcarnitine	12:120891657:A:C	12:121141458:A:G	0.300545	1	ENSG00000110917.9	intragenic	MLEC
butyrylcarnitine	12:120917722:C:T	12:121156496:A:G	0.0119749		ENSG00000175970.12	intragenic	UNC119B
butyrylcarnitine	12:120916227:A:T	12:121160615:A:G	0.611975	1	ENSG00000175970.12	intragenic	UNC119B
butyrylcarnitine	12:120916227:A:T	12:121154000:A:G	0.0341523	1	ENSG00000175970.12	intragenic	UNC119B
butyrylcarnitine	12:120861063:C:T	12:121103023:C:T	1	1	ENSG00000157782.10	intragenic	CABP1
butyrylcarnitine	12:120917722:C:T	12:121154000:A:G	0.0281651	1	ENSG00000175970.12	intragenic	UNC119B
butyrylcarnitine	12:120901765:A:G	12:121130046:A:G	0.0240941		ENSG00000110917.9	intragenic	MLEC
butyrylcarnitine	12:120917722:C:T	12:121152667:C:T	0.176281	1	ENSG00000175970.12	intragenic	UNC119B
butyrylcarnitine	12:120901765:A:G	12:121140064:C:T	0.672767	1	ENSG00000110917.9	intragenic	MLEC
butyrylcarnitine	12:121600253:C:T	12:121351934:C:T	1	1	ENSG00000157837.16	upstream (9773)	SPPL3
butyrylcarnitine	12:120917722:C:T	12:121155622:C:T	0.0123494		ENSG00000175970.12	intragenic	UNC119B
docosapentaenoate (n3 DPA; 22:5n3)	11:61605499:A:T	11:61609750:C:T	0.0734145		ENSG00000134824.14	intragenic	FADS2
docosapentaenoate (n3 DPA; 22:5n3)	11:61605499:A:T	11:61604814:A:C	0.0405433		ENSG00000134824.14	intragenic	FADS2
docosapentaenoate (n3 DPA; 22:5n3)	11:61605499:A:T	11:61588305:A:G	0.0187312		ENSG00000134824.14	intragenic	FADS2
docosapentaenoate (n3 DPA; 22:5n3)	11:61605499:A:T	11:61606642:A:G	0.0557357		ENSG00000134824.14	intragenic	FADS2
docosapentaenoate (n3 DPA; 22:5n3)	11:61605499:A:T	11:61557826:C:T	0.0112401		ENSG00000134825.16	intragenic	TMEM258
docosapentaenoate (n3 DPA; 22:5n3)	11:61605499:A:T	11:61557803:C:T	0.0248019		ENSG00000134825.16	intragenic	TMEM258
docosapentaenoate (n3 DPA; 22:5n3)	11:61605499:A:T	11:61606683:A:G	0.0820625		ENSG00000134824.14	intragenic	FADS2
docosapentaenoate (n3 DPA; 22:5n3)	11:61605499:A:T	11:61610750:A:G	0.603741		ENSG00000134824.14	intragenic	FADS2
docosapentaenoate (n3 DPA; 22:5n3)	11:61605499:A:T	11:61593005:A:G	0.0124898		ENSG00000134824.14	intragenic	FADS2
2-arachidonoyl-GPE (20:4)*	11:61712131:C:T	11:61603510:A:C	0.0209802	1	ENSG00000134824.14	intragenic	FADS2
2-arachidonoyl-GPE (20:4)*	11:61669946:A:G	11:61592362:A:G	0.233858	1	ENSG00000134824.14	intragenic	FADS2
2-arachidonoyl-GPE (20:4)*	11:61712131:C:T	11:61588305:A:G	0.0618914	1	ENSG00000134824.14	intragenic	FADS2
2-arachidonoyl-GPE (20:4)*	11:61669946:A:G	11:61604814:A:C	0.0522044	1	ENSG00000134824.14	intragenic	FADS2
2-arachidonoyl-GPE (20:4)*	11:61669946:A:G	11:61609750:C:T	0.0152094		ENSG00000134824.14	intragenic	FADS2
2-arachidonoyl-GPE (20:4)*	11:61629377:C:T	11:61606683:A:G	0.0188518		ENSG00000134824.14	intragenic	FADS2
2-arachidonoyl-GPE (20:4)*	11:61662661:G:T	11:61600342:A:C	0.186371	1	ENSG00000134824.14	intragenic	FADS2
2-arachidonoyl-GPE (20:4)*	11:61712131:C:T	11:61593005:A:G	0.201969	1	ENSG00000134824.14	intragenic	FADS2
2-arachidonoyl-GPE (20:4)*	11:61629377:C:T	11:61600342:A:C	0.186371	1	ENSG00000134824.14	intragenic	FADS2
2-arachidonoyl-GPE (20:4)*	11:61669946:A:G	11:61600342:A:C	0.186371	1	ENSG00000134824.14	intragenic	FADS2
2-arachidonoyl-GPE (20:4)*	11:61596633:C:T	11:61610750:A:G	0.0228861	1	ENSG00000134824.14	intragenic	FADS2
2-arachidonoyl-GPE (20:4)*	11:61712131:C:T	11:61604814:A:C	0.0522044	1	ENSG00000134824.14	intragenic	FADS2
2-arachidonoyl-GPE (20:4)*	11:61629377:C:T	11:61596633:C:T	0.129645	1	ENSG00000134824.14	intragenic	FADS2
2-arachidonoyl-GPE (20:4)*	11:61662661:G:T	11:61604814:A:C	0.0522044	1	ENSG00000134824.14	intragenic	FADS2
2-arachidonoyl-GPE (20:4)*	11:61669946:A:G	11:61603510:A:C	0.0209802	1	ENSG00000134824.14	intragenic	FADS2
2-arachidonoyl-GPE (20:4)*	11:61629377:C:T	11:61603510:A:C	0.0209802	1	ENSG00000134824.14	intragenic	FADS2
2-arachidonoyl-GPE (20:4)*	11:61662661:G:T	11:61609750:C:T	0.0152094		ENSG00000134824.14	intragenic	FADS2
2-arachidonoyl-GPE (20:4)*	11:61596633:C:T	11:61606683:A:G	0.0188518		ENSG00000134824.14	intragenic	FADS2
2-arachidonoyl-GPE (20:4)*	11:61712131:C:T	11:61592362:A:G	0.233858	1	ENSG00000134824.14	intragenic	FADS2
2-arachidonoyl-GPE (20:4)*	11:61662661:G:T	11:61588305:A:G	0.0618914	1	ENSG00000134824.14	intragenic	FADS2
2-arachidonoyl-GPE (20:4)*	11:61669946:A:G	11:61593005:A:G	0.201969	1	ENSG00000134824.14	intragenic	FADS2
2-arachidonoyl-GPE (20:4)*	11:61596633:C:T	11:61603510:A:C	0.0209802	1	ENSG00000134824.14	intragenic	FADS2
2-arachidonoyl-GPE (20:4)*	11:61669946:A:G	11:61557803:C:T	0.048009	1	ENSG00000134825.16	intragenic	TMEM258
2-arachidonoyl-GPE (20:4)*	11:61596633:C:T	11:61588305:A:G	0.0618914	1	ENSG00000134824.14	intragenic	FADS2
2-arachidonoyl-GPE (20:4)*	11:61669946:A:G	11:61606683:A:G	0.0188518		ENSG00000134824.14	intragenic	FADS2
2-arachidonoyl-GPE (20:4)*	11:61712131:C:T	11:61610750:A:G	0.0228861	1	ENSG00000134824.14	intragenic	FADS2
2-arachidonoyl-GPE (20:4)*	11:61629377:C:T	11:61592362:A:G	0.233858	1	ENSG00000134824.14	intragenic	FADS2
2-arachidonoyl-GPE (20:4)*	11:61662661:G:T	11:61596633:C:T	0.129645	1	ENSG00000134824.14	intragenic	FADS2
2-arachidonoyl-GPE (20:4)*	11:61669946:A:G	11:61610750:A:G	0.0228861	1	ENSG00000134824.14	intragenic	FADS2
2-arachidonoyl-GPE (20:4)*	11:61712131:C:T	11:61596633:C:T	0.129645	1	ENSG00000134824.14	intragenic	FADS2
2-arachidonoyl-GPE (20:4)*	11:61629377:C:T	11:61610750:A:G	0.0228861	1	ENSG00000134824.14	intragenic	FADS2
2-arachidonoyl-GPE (20:4)*	11:61662661:G:T	11:61603510:A:C	0.0209802	1	ENSG00000134824.14	intragenic	FADS2
2-arachidonoyl-GPE (20:4)*	11:61629377:C:T	11:61593005:A:G	0.201969	1	ENSG00000134824.14	intragenic	FADS2
2-arachidonoyl-GPE (20:4)*	11:61712131:C:T	11:61557803:C:T	0.048009	1	ENSG00000134825.16	intragenic	TMEM258
2-arachidonoyl-GPE (20:4)*	11:61629377:C:T	11:61557803:C:T	0.048009	1	ENSG00000134825.16	intragenic	TMEM258
2-arachidonoyl-GPE (20:4)*	11:61662661:G:T	11:61592362:A:G	0.233858	1	ENSG00000134824.14	intragenic	FADS2
2-arachidonoyl-GPE (20:4)*	11:61712131:C:T	11:61600342:A:C	0.186371	1	ENSG00000134824.14	intragenic	FADS2
2-arachidonoyl-GPE (20:4)*	11:61596633:C:T	11:61593005:A:G	0.201969	1	ENSG00000134824.14	intragenic	FADS2
2-arachidonoyl-GPE (20:4)*	11:61662661:G:T	11:61557803:C:T	0.048009	1	ENSG00000134825.16	intragenic	TMEM258
2-arachidonoyl-GPE (20:4)*	11:61629377:C:T	11:61588305:A:G	0.0618914	1	ENSG00000134824.14	intragenic	FADS2
2-arachidonoyl-GPE (20:4)*	11:61596633:C:T	11:61592362:A:G	0.233858	1	ENSG00000134824.14	intragenic	FADS2
2-arachidonoyl-GPE (20:4)*	11:61596633:C:T	11:61600342:A:C	0.186371	1	ENSG00000134824.14	intragenic	FADS2
2-arachidonoyl-GPE (20:4)*	11:61629377:C:T	11:61604814:A:C	0.0522044	1	ENSG00000134824.14	intragenic	FADS2
2-arachidonoyl-GPE (20:4)*	11:61596633:C:T	11:61609750:C:T	0.0152094		ENSG00000134824.14	intragenic	FADS2
2-arachidonoyl-GPE (20:4)*	11:61596633:C:T	11:61596633:C:T	0.129645	1	ENSG00000134824.14	intragenic	FADS2
2-arachidonoyl-GPE (20:4)*	11:61629377:C:T	11:61609750:C:T	0.0152094		ENSG00000134824.14	intragenic	FADS2
2-arachidonoyl-GPE (20:4)*	11:61712131:C:T	11:61609750:C:T	0.0152094		ENSG00000134824.14	intragenic	FADS2
2-arachidonoyl-GPE (20:4)*	11:61669946:A:G	11:61588305:A:G	0.0618914	1	ENSG00000134824.14	intragenic	FADS2
2-arachidonoyl-GPE (20:4)*	11:61669946:A:G	11:61596633:C:T	0.129645	1	ENSG00000134824.14	intragenic	FADS2
2-arachidonoyl-GPE (20:4)*	11:61662661:G:T	11:61606683:A:G	0.0188518		ENSG00000134824.14	intragenic	FADS2
2-arachidonoyl-GPE (20:4)*	11:61662661:G:T	11:61610750:A:G	0.0228861	1	ENSG00000134824.14	intragenic	FADS2
2-arachidonoyl-GPE (20:4)*	11:61596633:C:T	11:61557803:C:T	0.048009	1	ENSG00000134825.16	intragenic	TMEM258
2-arachidonoyl-GPE (20:4)*	11:61662661:G:T	11:61593005:A:G	0.201969	1	ENSG00000134824.14	intragenic	FADS2
2-arachidonoyl-GPE (20:4)*	11:61712131:C:T	11:61606683:A:G	0.0188518		ENSG00000134824.14	intragenic	FADS2
2-arachidonoyl-GPE (20:4)*	11:61596633:C:T	11:61604814:A:C	0.0522044	1	ENSG00000134824.14	intragenic	FADS2
andro steroid monosulfate (1)*	6:28681415:A:G	6:28673434:A:G	0.0214353	1	ENSG00000232040.4	upstream (89445)	SCAND3
andro steroid monosulfate (1)*	6:27144980:A:C	6:26935379:C:T	0.113621	1	ENSG00000124635.10	downstream (155057)	H2BC11
andro steroid monosulfate (1)*	6:26924357:C:G	6:26949672:A:G	0.204863	1	ENSG00000124635.10	downstream (140764)	H2BC11
andro steroid monosulfate (1)*	6:26339131:A:G	6:26372827:C:T	0.0148158		ENSG00000186470.14	intragenic	BTN3A2
andro steroid monosulfate (1)*	6:26924357:C:G	6:26843517:A:C	0.0507968	1	ENSG00000181315.11	upstream (183537)	ZNF322
andro steroid monosulfate (1)*	6:28681415:A:G	6:28793915:C:T	0.133249	1	ENSG00000204713.11	downstream (76864)	TRIM27
andro steroid monosulfate (1)*	6:26339131:A:G	6:26377028:A:G	0.0487773		ENSG00000186470.14	intragenic	BTN3A2
andro steroid monosulfate (1)*	6:26924357:C:G	6:26942146:A:C	0.0422847	1	ENSG00000124635.10	downstream (148290)	H2BC11
andro steroid monosulfate (1)*	6:28681415:A:G	6:28576143:A:T	0.0445385	1	ENSG00000232040.4	intragenic	SCAND3
andro steroid monosulfate (1)*	6:28681415:A:G	6:28906922:C:G	0.0178665		ENSG00000204713.11	upstream (15157)	TRIM27
andro steroid monosulfate (1)*	6:27144980:A:C	6:26949672:A:G	0.212174	1	ENSG00000124635.10	downstream (140764)	H2BC11
andro steroid monosulfate (1)*	6:30447674:A:C	6:30365448:C:T	0.100965		ENSG00000241370.6	upstream (50787)	RPP21
andro steroid monosulfate (1)*	6:27653120:C:T	6:27698837:C:T	0.0652493	1	ENSG00000185130.6	downstream (76420)	H2BC13
andro steroid monosulfate (1)*	6:28681415:A:G	6:28482917:C:T	0.0494076	1	ENSG00000198704.10	intragenic	GPX6
andro steroid monosulfate (1)*	6:28681415:A:G	6:28793904:G:T	0.0589281	1	ENSG00000204713.11	downstream (76875)	TRIM27
andro steroid monosulfate (1)*	6:30447674:A:C	6:30409249:C:T	0.0294083		ENSG00000204592.9	upstream (48037)	HLA-E
andro steroid monosulfate (1)*	6:30447674:A:C	6:30418966:A:C	0.0532597		ENSG00000204592.9	upstream (38320)	HLA-E
andro steroid monosulfate (1)*	6:26339131:A:G	6:26364628:A:C	0.0273168		ENSG00000186470.14	upstream (759)	BTN3A2
andro steroid monosulfate (1)*	6:28174757:A:G	6:28074901:C:T	0.0203257		ENSG00000196812.6	upstream (566)	ZSCAN16
andro steroid monosulfate (1)*	6:30447674:A:C	6:30596421:A:G	0.0551209		ENSG00000137343.18	intragenic	ATAT1
andro steroid monosulfate (1)*	6:28174757:A:G	6:27994416:A:T	0.188703	1	ENSG00000182477.5	downstream (26590)	OR2B8P
andro steroid monosulfate (1)*	6:29211438:A:T	6:28974265:G:T	0.122955	1	ENSG00000197935.7	upstream (1172)	ZNF311
andro steroid monosulfate (1)*	6:26924357:C:G	6:26946687:C:T	0.30411	1	ENSG00000124635.10	downstream (143749)	H2BC11
andro steroid monosulfate (1)*	6:26339131:A:G	6:26463575:G:T	0.0280099		ENSG00000112763.17	intragenic	BTN2A1
andro steroid monosulfate (1)*	6:30447674:A:C	6:30395196:C:T	0.105616		ENSG00000204592.9	upstream (62090)	HLA-E
andro steroid monosulfate (1)*	6:28681415:A:G	6:28701492:C:G	0.0297948	1	ENSG00000232040.4	upstream (117503)	SCAND3
andro steroid monosulfate (1)*	6:28681415:A:G	6:28723949:C:T	0.022118	1	ENSG00000232040.4	upstream (139960)	SCAND3
andro steroid monosulfate (1)*	6:29211438:A:T	6:29007219:A:C	0.0309161	1	ENSG00000204704.3	downstream (4771)	OR2W1
andro steroid monosulfate (1)*	6:26339131:A:G	6:26373086:C:T	0.0140999		ENSG00000186470.14	intragenic	BTN3A2
andro steroid monosulfate (1)*	6:26924357:C:G	6:26935379:C:T	0.109706	1	ENSG00000124635.10	downstream (155057)	H2BC11
andro steroid monosulfate (1)*	6:28174757:A:G	6:28250179:C:T	0.0943107	1	ENSG00000137338.6	intragenic	PGBD1
andro steroid monosulfate (1)*	6:26339131:A:G	6:26374978:C:T	0.0135375		ENSG00000186470.14	intragenic	BTN3A2
andro steroid monosulfate (1)*	6:26924357:C:G	6:26927602:A:G	0.273223	1	ENSG00000124635.10	downstream (162834)	H2BC11
andro steroid monosulfate (1)*	6:26339131:A:G	6:26377591:G:T	0.0315244		ENSG00000186470.14	intragenic	BTN3A2
andro steroid monosulfate (1)*	6:28681415:A:G	6:28723841:A:C	0.0750914	1	ENSG00000232040.4	upstream (139852)	SCAND3
andro steroid monosulfate (1)*	6:26339131:A:G	6:26375256:A:G	0.0120285		ENSG00000186470.14	intragenic	BTN3A2
andro steroid monosulfate (1)*	6:27653120:C:T	6:27653120:C:T	0.73726	1	ENSG00000185130.6	downstream (122137)	H2BC13
andro steroid monosulfate (1)*	6:26670899:A:G	6:26651053:A:T	0.0337071	1	ENSG00000181315.11	intragenic	ZNF322
andro steroid monosulfate (1)*	6:26339131:A:G	6:26363755:C:G	0.0124471		ENSG00000186470.14	upstream (1632)	BTN3A2
andro steroid monosulfate (1)*	6:26339131:A:G	6:26375243:C:T	0.0150257		ENSG00000186470.14	intragenic	BTN3A2
andro steroid monosulfate (1)*	6:26339131:A:G	6:26364930:C:T	0.012763		ENSG00000186470.14	upstream (457)	BTN3A2
andro steroid monosulfate (1)*	6:26339131:A:G	6:26365586:C:T	0.0181729		ENSG00000186470.14	intragenic	BTN3A2
andro steroid monosulfate (1)*	6:26339131:A:G	6:26373740:G:T	0.0105825		ENSG00000186470.14	intragenic	BTN3A2
andro steroid monosulfate (1)*	6:28174757:A:G	6:28187632:G:T	0.029357	1	ENSG00000137185.13	upstream (5032)	ZSCAN9
andro steroid monosulfate (1)*	6:29945949:A:G	6:29986324:A:T	0.193571	1	ENSG00000066379.15	upstream (40352)	POLR1H
andro steroid monosulfate (1)*	6:28681415:A:G	6:28898287:C:T	0.0245467	1	ENSG00000204713.11	upstream (6522)	TRIM27
andro steroid monosulfate (1)*	6:27653120:C:T	6:27521096:C:T	0.0454287	1	ENSG00000096654.16	upstream (80199)	ZNF184
andro steroid monosulfate (1)*	6:28681415:A:G	6:28727343:A:G	0.0602904	1	ENSG00000232040.4	upstream (143354)	SCAND3
andro steroid monosulfate (1)*	6:29211438:A:T	6:28980707:A:G	0.0659404	1	ENSG00000197935.7	upstream (7614)	ZNF311
andro steroid monosulfate (1)*	6:28681415:A:G	6:28705074:G:T	0.0408254	1	ENSG00000232040.4	upstream (121085)	SCAND3
andro steroid monosulfate (1)*	6:27144980:A:C	6:26942146:A:C	0.0437937	1	ENSG00000124635.10	downstream (148290)	H2BC11
andro steroid monosulfate (1)*	6:29211438:A:T	6:29248149:C:T	0.0821251	1	ENSG00000204695.4	upstream (21329)	OR14J1
andro steroid monosulfate (1)*	6:30447674:A:C	6:30378408:C:T	0.0464494		ENSG00000241370.6	upstream (63747)	RPP21
andro steroid monosulfate (1)*	6:26670899:A:G	6:26498758:G:T	0.168245	1	ENSG00000124557.14	upstream (1773)	BTN1A1
andro steroid monosulfate (1)*	6:29945949:A:G	6:30074072:C:G	0.0118544		ENSG00000204616.11	intragenic	TRIM31
andro steroid monosulfate (1)*	6:30447674:A:C	6:30441303:C:T	0.0412069		ENSG00000204592.9	upstream (15983)	HLA-E
andro steroid monosulfate (1)*	6:28681415:A:G	6:28716854:A:T	0.06291	1	ENSG00000232040.4	upstream (132865)	SCAND3
andro steroid monosulfate (1)*	6:27144980:A:C	6:26946687:C:T	0.314962	1	ENSG00000124635.10	downstream (143749)	H2BC11
andro steroid monosulfate (1)*	6:26339131:A:G	6:26582035:C:T	0.0508641		ENSG00000146109.5	upstream (15146)	ABT1
andro steroid monosulfate (1)*	6:26339131:A:G	6:26377546:A:G	0.0137495		ENSG00000186470.14	intragenic	BTN3A2
andro steroid monosulfate (1)*	6:28681415:A:G	6:28681415:A:G	0.0241475	1	ENSG00000232040.4	upstream (97426)	SCAND3
andro steroid monosulfate (1)*	6:26670899:A:G	6:26593275:C:T	0.0219438		ENSG00000146109.5	upstream (3906)	ABT1
andro steroid monosulfate (1)*	6:28681415:A:G	6:28723960:C:T	0.0133152		ENSG00000232040.4	upstream (139971)	SCAND3
andro steroid monosulfate (1)*	6:26339131:A:G	6:26377927:C:T	0.0125951		ENSG00000186470.14	intragenic	BTN3A2
andro steroid monosulfate (1)*	6:30447674:A:C	6:30381596:C:T	0.0742363		ENSG00000241370.6	upstream (66935)	RPP21
andro steroid monosulfate (1)*	6:29211438:A:T	6:28998449:G:T	0.086134	1	ENSG00000204704.3	downstream (13541)	OR2W1
andro steroid monosulfate (1)*	6:26670899:A:G	6:26463574:G:T	0.0292311	1	ENSG00000112763.17	intragenic	BTN2A1
andro steroid monosulfate (1)*	6:26339131:A:G	6:26374274:C:G	0.0138268		ENSG00000186470.14	intragenic	BTN3A2
andro steroid monosulfate (1)*	6:26339131:A:G	6:26371000:C:G	0.0103992		ENSG00000186470.14	intragenic	BTN3A2
andro steroid monosulfate (1)*	6:27144980:A:C	6:26927602:A:G	0.282973	1	ENSG00000124635.10	downstream (162834)	H2BC11
andro steroid monosulfate (1)*	6:28681415:A:G	6:28713847:C:T	0.0497237	1	ENSG00000232040.4	upstream (129858)	SCAND3
andro steroid monosulfate (1)*	6:26670899:A:G	6:26843517:A:C	0.395947	1	ENSG00000181315.11	upstream (183537)	ZNF322
andro steroid monosulfate (1)*	6:26339131:A:G	6:26371679:A:G	0.0108942		ENSG00000186470.14	intragenic	BTN3A2
andro steroid monosulfate (1)*	6:28681415:A:G	6:28723421:C:T	0.0221415	1	ENSG00000232040.4	upstream (139432)	SCAND3
andro steroid monosulfate (1)*	6:28681415:A:G	6:28727121:A:G	0.0208234	1	ENSG00000232040.4	upstream (143132)	SCAND3
andro steroid monosulfate (1)*	6:28681415:A:G	6:28731188:G:T	0.0667446	1	ENSG00000204713.11	downstream (139591)	TRIM27
andro steroid monosulfate (1)*	6:29211438:A:T	6:29240378:C:T	0.0515509	1	ENSG00000204695.4	upstream (29100)	OR14J1
andro steroid monosulfate (1)*	6:27653120:C:T	6:27879982:A:G	0.0124349		ENSG00000168131.4	intragenic	OR2B2
andro steroid monosulfate (1)*	6:26339131:A:G	6:26408551:G:T	0.0260671		ENSG00000026950.17	intragenic	BTN3A1
andro steroid monosulfate (1)*	6:28174757:A:G	6:28238059:C:T	0.0586975	1	ENSG00000197062.12	intragenic	ZSCAN26
andro steroid monosulfate (1)*	6:27653120:C:T	6:27592003:C:T	0.123073	1	ENSG00000096654.16	upstream (151106)	ZNF184
andro steroid monosulfate (1)*	6:29211438:A:T	6:28983887:A:G	0.0642937	1	ENSG00000197935.7	upstream (10794)	ZNF311
andro steroid monosulfate (1)*	6:28174757:A:G	6:28129232:C:T	0.0625215	1	ENSG00000226314.9	upstream (315)	ZKSCAN8P1
andro steroid monosulfate (1)*	6:28681415:A:G	6:28726815:C:T	0.0468397	1	ENSG00000232040.4	upstream (142826)	SCAND3
andro steroid monosulfate (1)*	6:26339131:A:G	6:26377385:C:G	0.0153884		ENSG00000186470.14	intragenic	BTN3A2
andro steroid monosulfate (1)*	6:26339131:A:G	6:26377939:A:G	0.0128235		ENSG00000186470.14	intragenic	BTN3A2
andro steroid monosulfate (1)*	6:28681415:A:G	6:28712663:A:G	0.0230428	1	ENSG00000232040.4	upstream (128674)	SCAND3
andro steroid monosulfate (1)*	6:26339131:A:G	6:26375159:A:G	0.0196592		ENSG00000186470.14	intragenic	BTN3A2
andro steroid monosulfate (1)*	6:29211438:A:T	6:29211442:C:T	0.033755	1	ENSG00000204695.4	upstream (58036)	OR14J1
andro steroid monosulfate (1)*	6:26339131:A:G	6:26373150:C:T	0.0166198		ENSG00000186470.14	intragenic	BTN3A2
andro steroid monosulfate (1)*	6:26339131:A:G	6:26361985:A:G	0.0102465		ENSG00000186470.14	upstream (3402)	BTN3A2
andro steroid monosulfate (1)*	6:26339131:A:G	6:26372786:A:G	0.0137804		ENSG00000186470.14	intragenic	BTN3A2
andro steroid monosulfate (1)*	6:29211438:A:T	6:28982272:C:T	0.0977604	1	ENSG00000197935.7	upstream (9179)	ZNF311
andro steroid monosulfate (1)*	6:30447674:A:C	6:30603519:A:G	0.0190742		ENSG00000137343.18	intragenic	ATAT1
andro steroid monosulfate (1)*	6:26339131:A:G	6:26372427:A:G	0.016093		ENSG00000186470.14	intragenic	BTN3A2
andro steroid monosulfate (1)*	6:26339131:A:G	6:26365766:C:T	0.0125806		ENSG00000186470.14	intragenic	BTN3A2
andro steroid monosulfate (1)*	6:29945949:A:G	6:29970960:C:G	0.248897	1	ENSG00000206503.15	upstream (53611)	HLA-A
andro steroid monosulfate (1)*	6:26339131:A:G	6:26354247:A:G	0.0122179		ENSG00000186470.14	upstream (11140)	BTN3A2
andro steroid monosulfate (1)*	6:30447674:A:C	6:30432177:A:C	0.0483196		ENSG00000204592.9	upstream (25109)	HLA-E
andro steroid monosulfate (1)*	6:26339131:A:G	6:26376314:A:G	0.0119312		ENSG00000186470.14	intragenic	BTN3A2
andro steroid monosulfate (1)*	6:26339131:A:G	6:26354100:G:T	0.0131303		ENSG00000186470.14	upstream (11287)	BTN3A2
andro steroid monosulfate (1)*	6:26339131:A:G	6:26498758:G:T	0.0446063		ENSG00000124557.14	upstream (1773)	BTN1A1
andro steroid monosulfate (1)*	6:26670899:A:G	6:26633711:A:T	0.0261724	1	ENSG00000181315.11	downstream (900)	ZNF322
andro steroid monosulfate (1)*	6:25486014:C:T	6:25710571:A:G	0.61694	1	ENSG00000079689.15	upstream (8560)	SCGN
andro steroid monosulfate (1)*	6:30447674:A:C	6:30611350:A:C	0.0349477		ENSG00000137343.18	intragenic	ATAT1
andro steroid monosulfate (1)*	6:29211438:A:T	6:29057639:A:G	0.0142052		ENSG00000204703.5	upstream (2549)	OR2B3
andro steroid monosulfate (1)*	6:26339131:A:G	6:26372584:A:G	0.015968		ENSG00000186470.14	intragenic	BTN3A2
andro steroid monosulfate (1)*	6:26339131:A:G	6:26376103:A:G	0.015968		ENSG00000186470.14	intragenic	BTN3A2
andro steroid monosulfate (1)*	6:30447674:A:C	6:30337974:A:G	0.0427449		ENSG00000241370.6	upstream (23313)	RPP21
andro steroid monosulfate (1)*	6:28681415:A:G	6:28713725:C:G	0.0277603	1	ENSG00000232040.4	upstream (129736)	SCAND3
andro steroid monosulfate (1)*	6:29945949:A:G	6:30038647:C:T	0.535773	1	ENSG00000204618.10	intragenic	RNF39
andro steroid monosulfate (1)*	6:26670899:A:G	6:26582035:C:T	0.191847	1	ENSG00000146109.5	upstream (15146)	ABT1
andro steroid monosulfate (1)*	6:30447674:A:C	6:30447674:A:C	0.026736		ENSG00000204592.9	upstream (9612)	HLA-E
andro steroid monosulfate (1)*	6:29211438:A:T	6:29013570:C:T	0.0904782	1	ENSG00000204704.3	upstream (618)	OR2W1
andro steroid monosulfate (1)*	6:28174757:A:G	6:27970715:C:T	0.334064	1	ENSG00000124657.1	upstream (44755)	OR2B6
andro steroid monosulfate (1)*	6:29211438:A:T	6:29015226:A:G	0.070411	1	ENSG00000204704.3	upstream (2274)	OR2W1
andro steroid monosulfate (1)*	6:26339131:A:G	6:26368279:A:G	0.0122801		ENSG00000186470.14	intragenic	BTN3A2
andro steroid monosulfate (1)*	6:26339131:A:G	6:26409890:C:G	0.0194019		ENSG00000026950.17	intragenic	BTN3A1
andro steroid monosulfate (1)*	6:30447674:A:C	6:30346760:A:T	0.0338988		ENSG00000241370.6	upstream (32099)	RPP21
andro steroid monosulfate (1)*	6:29211438:A:T	6:29095908:A:G	0.0111301		ENSG00000204701.3	upstream (13361)	OR2J3
andro steroid monosulfate (1)*	6:26339131:A:G	6:26361500:A:G	0.0138788		ENSG00000186470.14	upstream (3887)	BTN3A2
andro steroid monosulfate (1)*	6:26339131:A:G	6:26362705:C:T	0.0113335		ENSG00000186470.14	upstream (2682)	BTN3A2
andro steroid monosulfate (1)*	6:26339131:A:G	6:26375658:A:G	0.0695213		ENSG00000186470.14	intragenic	BTN3A2
andro steroid monosulfate (1)*	6:29211438:A:T	6:28981519:C:G	0.0533955	1	ENSG00000197935.7	upstream (8426)	ZNF311
andro steroid monosulfate (1)*	6:28681415:A:G	6:28724082:A:T	0.0496029	1	ENSG00000232040.4	upstream (140093)	SCAND3
andro steroid monosulfate (1)*	6:28174757:A:G	6:27938484:A:G	0.192957	1	ENSG00000124657.1	upstream (12524)	OR2B6
andro steroid monosulfate (1)*	6:30447674:A:C	6:30285312:C:G	0.0725222		ENSG00000204599.16	upstream (8944)	TRIM39
andro steroid monosulfate (1)*	6:25486014:C:T	6:25714959:A:G	0.38004	1	ENSG00000164508.6	downstream (8666)	H2AC1
andro steroid monosulfate (1)*	6:29211438:A:T	6:29022499:A:T	0.102761	1	ENSG00000204704.3	upstream (9547)	OR2W1
andro steroid monosulfate (1)*	6:30447674:A:C	6:30318327:A:G	0.0311604		ENSG00000241370.6	upstream (3666)	RPP21
andro steroid monosulfate (1)*	6:26339131:A:G	6:26378288:A:T	0.0403069		ENSG00000186470.14	intragenic	BTN3A2
andro steroid monosulfate (1)*	6:26670899:A:G	6:26463575:G:T	0.105647	1	ENSG00000112763.17	intragenic	BTN2A1
1-arachidonoyl-GPC (20:4n6)*	11:61586571:C:T	11:61596633:C:T	0.157103	1	ENSG00000134824.14	intragenic	FADS2
1-arachidonoyl-GPC (20:4n6)*	11:61586571:C:T	11:61593005:A:G	0.553066	1	ENSG00000134824.14	intragenic	FADS2
1-arachidonoyl-GPC (20:4n6)*	11:61586571:C:T	11:61592362:A:G	0.17102	1	ENSG00000134824.14	intragenic	FADS2
1-arachidonoyl-GPC (20:4n6)*	11:61351107:A:G	11:61592362:A:G	0.171274	1	ENSG00000134824.14	intragenic	FADS2
1-arachidonoyl-GPC (20:4n6)*	11:61738545:G:T	11:61588305:A:G	0.0945235	1	ENSG00000134824.14	intragenic	FADS2
1-arachidonoyl-GPC (20:4n6)*	11:61593005:A:G	11:61592362:A:G	0.17102	1	ENSG00000134824.14	intragenic	FADS2
1-arachidonoyl-GPC (20:4n6)*	11:61351107:A:G	11:61596633:C:T	0.157336	1	ENSG00000134824.14	intragenic	FADS2
1-arachidonoyl-GPC (20:4n6)*	11:61712242:C:T	11:61596633:C:T	0.157103	1	ENSG00000134824.14	intragenic	FADS2
1-arachidonoyl-GPC (20:4n6)*	11:61618016:C:T	11:61592362:A:G	0.17102	1	ENSG00000134824.14	intragenic	FADS2
1-arachidonoyl-GPC (20:4n6)*	11:61685790:C:G	11:61593005:A:G	0.553066	1	ENSG00000134824.14	intragenic	FADS2
1-arachidonoyl-GPC (20:4n6)*	11:61531810:A:G	11:61592362:A:G	0.17102	1	ENSG00000134824.14	intragenic	FADS2
1-arachidonoyl-GPC (20:4n6)*	11:61539691:A:G	11:61588305:A:G	0.0945235	1	ENSG00000134824.14	intragenic	FADS2
1-arachidonoyl-GPC (20:4n6)*	11:61641717:G:T	11:61592362:A:G	0.17102	1	ENSG00000134824.14	intragenic	FADS2
1-arachidonoyl-GPC (20:4n6)*	11:61662448:C:T	11:61593005:A:G	0.553066	1	ENSG00000134824.14	intragenic	FADS2
1-arachidonoyl-GPC (20:4n6)*	11:61705521:C:T	11:61593005:A:G	0.553066	1	ENSG00000134824.14	intragenic	FADS2
1-arachidonoyl-GPC (20:4n6)*	11:61521621:A:G	11:61596633:C:T	0.157103	1	ENSG00000134824.14	intragenic	FADS2
1-arachidonoyl-GPC (20:4n6)*	11:61548004:A:G	11:61593005:A:G	0.553066	1	ENSG00000134824.14	intragenic	FADS2
1-arachidonoyl-GPC (20:4n6)*	11:61579058:A:G	11:61596633:C:T	0.157103	1	ENSG00000134824.14	intragenic	FADS2
1-arachidonoyl-GPC (20:4n6)*	11:61738545:G:T	11:61596633:C:T	0.157103	1	ENSG00000134824.14	intragenic	FADS2
1-arachidonoyl-GPC (20:4n6)*	11:61351107:A:G	11:61593005:A:G	0.553888	1	ENSG00000134824.14	intragenic	FADS2
1-arachidonoyl-GPC (20:4n6)*	11:61548004:A:G	11:61592362:A:G	0.17102	1	ENSG00000134824.14	intragenic	FADS2
1-arachidonoyl-GPC (20:4n6)*	11:61586886:C:T	11:61588305:A:G	0.0945235	1	ENSG00000134824.14	intragenic	FADS2
1-arachidonoyl-GPC (20:4n6)*	11:61629377:C:T	11:61593005:A:G	0.553066	1	ENSG00000134824.14	intragenic	FADS2
1-arachidonoyl-GPC (20:4n6)*	11:61607047:A:G	11:61593005:A:G	0.553066	1	ENSG00000134824.14	intragenic	FADS2
1-arachidonoyl-GPC (20:4n6)*	11:61519815:C:T	11:61588305:A:G	0.0945235	1	ENSG00000134824.14	intragenic	FADS2
1-arachidonoyl-GPC (20:4n6)*	11:61472841:C:T	11:61596633:C:T	0.157103	1	ENSG00000134824.14	intragenic	FADS2
1-arachidonoyl-GPC (20:4n6)*	11:61716395:C:G	11:61592362:A:G	0.17102	1	ENSG00000134824.14	intragenic	FADS2
1-arachidonoyl-GPC (20:4n6)*	11:61586571:C:T	11:61588305:A:G	0.0945235	1	ENSG00000134824.14	intragenic	FADS2
1-arachidonoyl-GPC (20:4n6)*	11:61725174:C:T	11:61588305:A:G	0.0945235	1	ENSG00000134824.14	intragenic	FADS2
1-arachidonoyl-GPC (20:4n6)*	11:61594164:C:T	11:61592362:A:G	0.17102	1	ENSG00000134824.14	intragenic	FADS2
1-arachidonoyl-GPC (20:4n6)*	11:61519815:C:T	11:61592362:A:G	0.17102	1	ENSG00000134824.14	intragenic	FADS2
1-arachidonoyl-GPC (20:4n6)*	11:61607047:A:G	11:61588305:A:G	0.0945235	1	ENSG00000134824.14	intragenic	FADS2
1-arachidonoyl-GPC (20:4n6)*	11:61593005:A:G	11:61593005:A:G	0.553066	1	ENSG00000134824.14	intragenic	FADS2
1-arachidonoyl-GPC (20:4n6)*	11:61548004:A:G	11:61588305:A:G	0.0945235	1	ENSG00000134824.14	intragenic	FADS2
1-arachidonoyl-GPC (20:4n6)*	11:61351107:A:G	11:61588305:A:G	0.094664	1	ENSG00000134824.14	intragenic	FADS2
1-arachidonoyl-GPC (20:4n6)*	11:61725174:C:T	11:61596633:C:T	0.157103	1	ENSG00000134824.14	intragenic	FADS2
1-arachidonoyl-GPC (20:4n6)*	11:61579058:A:G	11:61593005:A:G	0.553066	1	ENSG00000134824.14	intragenic	FADS2
1-arachidonoyl-GPC (20:4n6)*	11:61586886:C:T	11:61596633:C:T	0.157103	1	ENSG00000134824.14	intragenic	FADS2
1-arachidonoyl-GPC (20:4n6)*	11:61557868:C:T	11:61592362:A:G	0.17102	1	ENSG00000134824.14	intragenic	FADS2
1-arachidonoyl-GPC (20:4n6)*	11:61521621:A:G	11:61593005:A:G	0.553066	1	ENSG00000134824.14	intragenic	FADS2
1-arachidonoyl-GPC (20:4n6)*	11:61579058:A:G	11:61592362:A:G	0.17102	1	ENSG00000134824.14	intragenic	FADS2
1-arachidonoyl-GPC (20:4n6)*	11:61593005:A:G	11:61596633:C:T	0.157103	1	ENSG00000134824.14	intragenic	FADS2
1-arachidonoyl-GPC (20:4n6)*	11:61594164:C:T	11:61596633:C:T	0.157103	1	ENSG00000134824.14	intragenic	FADS2
1-arachidonoyl-GPC (20:4n6)*	11:61662448:C:T	11:61596633:C:T	0.157103	1	ENSG00000134824.14	intragenic	FADS2
1-arachidonoyl-GPC (20:4n6)*	11:61705521:C:T	11:61592362:A:G	0.17102	1	ENSG00000134824.14	intragenic	FADS2
1-arachidonoyl-GPC (20:4n6)*	11:61712242:C:T	11:61593005:A:G	0.553066	1	ENSG00000134824.14	intragenic	FADS2
1-arachidonoyl-GPC (20:4n6)*	11:61557868:C:T	11:61593005:A:G	0.553066	1	ENSG00000134824.14	intragenic	FADS2
1-arachidonoyl-GPC (20:4n6)*	11:61662448:C:T	11:61588305:A:G	0.0945235	1	ENSG00000134824.14	intragenic	FADS2
1-arachidonoyl-GPC (20:4n6)*	11:61586886:C:T	11:61592362:A:G	0.17102	1	ENSG00000134824.14	intragenic	FADS2
1-arachidonoyl-GPC (20:4n6)*	11:61594164:C:T	11:61588305:A:G	0.0945235	1	ENSG00000134824.14	intragenic	FADS2
1-arachidonoyl-GPC (20:4n6)*	11:61521621:A:G	11:61588305:A:G	0.0945235	1	ENSG00000134824.14	intragenic	FADS2
1-arachidonoyl-GPC (20:4n6)*	11:61629377:C:T	11:61592362:A:G	0.17102	1	ENSG00000134824.14	intragenic	FADS2
1-arachidonoyl-GPC (20:4n6)*	11:61557868:C:T	11:61596633:C:T	0.157103	1	ENSG00000134824.14	intragenic	FADS2
1-arachidonoyl-GPC (20:4n6)*	11:61716395:C:G	11:61593005:A:G	0.553066	1	ENSG00000134824.14	intragenic	FADS2
1-arachidonoyl-GPC (20:4n6)*	11:61705521:C:T	11:61596633:C:T	0.157103	1	ENSG00000134824.14	intragenic	FADS2
1-arachidonoyl-GPC (20:4n6)*	11:61685790:C:G	11:61596633:C:T	0.157103	1	ENSG00000134824.14	intragenic	FADS2
1-arachidonoyl-GPC (20:4n6)*	11:61521621:A:G	11:61592362:A:G	0.17102	1	ENSG00000134824.14	intragenic	FADS2
1-arachidonoyl-GPC (20:4n6)*	11:61716395:C:G	11:61588305:A:G	0.0945235	1	ENSG00000134824.14	intragenic	FADS2
1-arachidonoyl-GPC (20:4n6)*	11:61607457:A:G	11:61588305:A:G	0.0945235	1	ENSG00000134824.14	intragenic	FADS2
1-arachidonoyl-GPC (20:4n6)*	11:61716395:C:G	11:61596633:C:T	0.157103	1	ENSG00000134824.14	intragenic	FADS2
1-arachidonoyl-GPC (20:4n6)*	11:61738545:G:T	11:61592362:A:G	0.17102	1	ENSG00000134824.14	intragenic	FADS2
1-arachidonoyl-GPC (20:4n6)*	11:61530500:A:G	11:61592362:A:G	0.17102	1	ENSG00000134824.14	intragenic	FADS2
1-arachidonoyl-GPC (20:4n6)*	11:61548004:A:G	11:61596633:C:T	0.157103	1	ENSG00000134824.14	intragenic	FADS2
1-arachidonoyl-GPC (20:4n6)*	11:61472841:C:T	11:61588305:A:G	0.0945235	1	ENSG00000134824.14	intragenic	FADS2
1-arachidonoyl-GPC (20:4n6)*	11:61662448:C:T	11:61592362:A:G	0.17102	1	ENSG00000134824.14	intragenic	FADS2
1-arachidonoyl-GPC (20:4n6)*	11:61530500:A:G	11:61593005:A:G	0.553066	1	ENSG00000134824.14	intragenic	FADS2
1-arachidonoyl-GPC (20:4n6)*	11:61539691:A:G	11:61596633:C:T	0.157103	1	ENSG00000134824.14	intragenic	FADS2
1-arachidonoyl-GPC (20:4n6)*	11:61607457:A:G	11:61592362:A:G	0.17102	1	ENSG00000134824.14	intragenic	FADS2
1-arachidonoyl-GPC (20:4n6)*	11:61607457:A:G	11:61596633:C:T	0.157103	1	ENSG00000134824.14	intragenic	FADS2
1-arachidonoyl-GPC (20:4n6)*	11:61519815:C:T	11:61596633:C:T	0.157103	1	ENSG00000134824.14	intragenic	FADS2
1-arachidonoyl-GPC (20:4n6)*	11:61579058:A:G	11:61588305:A:G	0.0945235	1	ENSG00000134824.14	intragenic	FADS2
1-arachidonoyl-GPC (20:4n6)*	11:61557868:C:T	11:61588305:A:G	0.0945235	1	ENSG00000134824.14	intragenic	FADS2
1-arachidonoyl-GPC (20:4n6)*	11:61530500:A:G	11:61596633:C:T	0.157103	1	ENSG00000134824.14	intragenic	FADS2
1-arachidonoyl-GPC (20:4n6)*	11:61530500:A:G	11:61588305:A:G	0.0945235	1	ENSG00000134824.14	intragenic	FADS2
1-arachidonoyl-GPC (20:4n6)*	11:61712242:C:T	11:61592362:A:G	0.17102	1	ENSG00000134824.14	intragenic	FADS2
1-arachidonoyl-GPC (20:4n6)*	11:61594164:C:T	11:61593005:A:G	0.553066	1	ENSG00000134824.14	intragenic	FADS2
1-arachidonoyl-GPC (20:4n6)*	11:61472841:C:T	11:61592362:A:G	0.17102	1	ENSG00000134824.14	intragenic	FADS2
1-arachidonoyl-GPC (20:4n6)*	11:61618016:C:T	11:61596633:C:T	0.157103	1	ENSG00000134824.14	intragenic	FADS2
1-arachidonoyl-GPC (20:4n6)*	11:61725174:C:T	11:61593005:A:G	0.553066	1	ENSG00000134824.14	intragenic	FADS2
1-arachidonoyl-GPC (20:4n6)*	11:61618016:C:T	11:61588305:A:G	0.0945235	1	ENSG00000134824.14	intragenic	FADS2
1-arachidonoyl-GPC (20:4n6)*	11:61607047:A:G	11:61592362:A:G	0.17102	1	ENSG00000134824.14	intragenic	FADS2
1-arachidonoyl-GPC (20:4n6)*	11:61472841:C:T	11:61593005:A:G	0.553066	1	ENSG00000134824.14	intragenic	FADS2
1-arachidonoyl-GPC (20:4n6)*	11:61641717:G:T	11:61593005:A:G	0.553066	1	ENSG00000134824.14	intragenic	FADS2
1-arachidonoyl-GPC (20:4n6)*	11:61629377:C:T	11:61596633:C:T	0.157103	1	ENSG00000134824.14	intragenic	FADS2
1-arachidonoyl-GPC (20:4n6)*	11:61705521:C:T	11:61588305:A:G	0.0945235	1	ENSG00000134824.14	intragenic	FADS2
1-arachidonoyl-GPC (20:4n6)*	11:61607457:A:G	11:61593005:A:G	0.553066	1	ENSG00000134824.14	intragenic	FADS2
1-arachidonoyl-GPC (20:4n6)*	11:61641717:G:T	11:61588305:A:G	0.0945235	1	ENSG00000134824.14	intragenic	FADS2
1-arachidonoyl-GPC (20:4n6)*	11:61531810:A:G	11:61588305:A:G	0.0945235	1	ENSG00000134824.14	intragenic	FADS2
1-arachidonoyl-GPC (20:4n6)*	11:61607047:A:G	11:61596633:C:T	0.157103	1	ENSG00000134824.14	intragenic	FADS2
1-arachidonoyl-GPC (20:4n6)*	11:61685790:C:G	11:61588305:A:G	0.0945235	1	ENSG00000134824.14	intragenic	FADS2
1-arachidonoyl-GPC (20:4n6)*	11:61303803:C:T	11:61552680:G:T	0.992255	1	ENSG00000124920.14	intragenic	MYRF
1-arachidonoyl-GPC (20:4n6)*	11:61586886:C:T	11:61593005:A:G	0.553066	1	ENSG00000134824.14	intragenic	FADS2
1-arachidonoyl-GPC (20:4n6)*	11:61725174:C:T	11:61592362:A:G	0.17102	1	ENSG00000134824.14	intragenic	FADS2
1-arachidonoyl-GPC (20:4n6)*	11:61539691:A:G	11:61592362:A:G	0.17102	1	ENSG00000134824.14	intragenic	FADS2
1-arachidonoyl-GPC (20:4n6)*	11:61531810:A:G	11:61593005:A:G	0.553066	1	ENSG00000134824.14	intragenic	FADS2
1-arachidonoyl-GPC (20:4n6)*	11:61629377:C:T	11:61588305:A:G	0.0945235	1	ENSG00000134824.14	intragenic	FADS2
1-arachidonoyl-GPC (20:4n6)*	11:61593005:A:G	11:61588305:A:G	0.0945235	1	ENSG00000134824.14	intragenic	FADS2
1-arachidonoyl-GPC (20:4n6)*	11:61738545:G:T	11:61593005:A:G	0.553066	1	ENSG00000134824.14	intragenic	FADS2
1-arachidonoyl-GPC (20:4n6)*	11:61531810:A:G	11:61596633:C:T	0.157103	1	ENSG00000134824.14	intragenic	FADS2
1-arachidonoyl-GPC (20:4n6)*	11:61539691:A:G	11:61593005:A:G	0.553066	1	ENSG00000134824.14	intragenic	FADS2
1-arachidonoyl-GPC (20:4n6)*	11:61641717:G:T	11:61596633:C:T	0.157103	1	ENSG00000134824.14	intragenic	FADS2
1-arachidonoyl-GPC (20:4n6)*	11:61519815:C:T	11:61593005:A:G	0.553066	1	ENSG00000134824.14	intragenic	FADS2
1-arachidonoyl-GPC (20:4n6)*	11:61685790:C:G	11:61592362:A:G	0.17102	1	ENSG00000134824.14	intragenic	FADS2
1-arachidonoyl-GPC (20:4n6)*	11:61712242:C:T	11:61588305:A:G	0.0945235	1	ENSG00000134824.14	intragenic	FADS2
1-arachidonoyl-GPC (20:4n6)*	11:61618016:C:T	11:61593005:A:G	0.553066	1	ENSG00000134824.14	intragenic	FADS2
2-arachidonoyl-GPC (20:4)*	11:61579058:A:G	11:61593005:A:G	0.369318	1	ENSG00000134824.14	intragenic	FADS2
2-arachidonoyl-GPC (20:4)*	11:61618016:C:T	11:61596633:C:T	0.120595	1	ENSG00000134824.14	intragenic	FADS2
2-arachidonoyl-GPC (20:4)*	11:61593005:A:G	11:61596633:C:T	0.120595	1	ENSG00000134824.14	intragenic	FADS2
2-arachidonoyl-GPC (20:4)*	11:61593005:A:G	11:61603510:A:C	0.0198515		ENSG00000134824.14	intragenic	FADS2
2-arachidonoyl-GPC (20:4)*	11:61586886:C:T	11:61593005:A:G	0.369318	1	ENSG00000134824.14	intragenic	FADS2
2-arachidonoyl-GPC (20:4)*	11:61607047:A:G	11:61604814:A:C	0.0279535	1	ENSG00000134824.14	intragenic	FADS2
2-arachidonoyl-GPC (20:4)*	11:61531810:A:G	11:61593005:A:G	0.369318	1	ENSG00000134824.14	intragenic	FADS2
2-arachidonoyl-GPC (20:4)*	11:61536430:C:T	11:61593005:A:G	0.369318	1	ENSG00000134824.14	intragenic	FADS2
2-arachidonoyl-GPC (20:4)*	11:61593005:A:G	11:61592362:A:G	0.247761	1	ENSG00000134824.14	intragenic	FADS2
2-arachidonoyl-GPC (20:4)*	11:61548004:A:G	11:61604814:A:C	0.0279535	1	ENSG00000134824.14	intragenic	FADS2
2-arachidonoyl-GPC (20:4)*	11:61519815:C:T	11:61588305:A:G	0.199153	1	ENSG00000134824.14	intragenic	FADS2
2-arachidonoyl-GPC (20:4)*	11:61811441:A:G	11:61593005:A:G	0.372931	1	ENSG00000134824.14	intragenic	FADS2
2-arachidonoyl-GPC (20:4)*	11:61699827:A:C	11:61592362:A:G	0.247761	1	ENSG00000134824.14	intragenic	FADS2
2-arachidonoyl-GPC (20:4)*	11:61351107:A:G	11:61593005:A:G	0.389079	1	ENSG00000134824.14	intragenic	FADS2
2-arachidonoyl-GPC (20:4)*	11:61629377:C:T	11:61604814:A:C	0.0279535	1	ENSG00000134824.14	intragenic	FADS2
2-arachidonoyl-GPC (20:4)*	11:61351107:A:G	11:61588305:A:G	0.209809	1	ENSG00000134824.14	intragenic	FADS2
2-arachidonoyl-GPC (20:4)*	11:61811441:A:G	11:61592362:A:G	0.250185	1	ENSG00000134824.14	intragenic	FADS2
2-arachidonoyl-GPC (20:4)*	11:61586886:C:T	11:61596633:C:T	0.120595	1	ENSG00000134824.14	intragenic	FADS2
2-arachidonoyl-GPC (20:4)*	11:61548004:A:G	11:61593005:A:G	0.369318	1	ENSG00000134824.14	intragenic	FADS2
2-arachidonoyl-GPC (20:4)*	11:61811441:A:G	11:61588305:A:G	0.201101	1	ENSG00000134824.14	intragenic	FADS2
2-arachidonoyl-GPC (20:4)*	11:61351107:A:G	11:61557803:C:T	0.0101717		ENSG00000134825.16	intragenic	TMEM258
2-arachidonoyl-GPC (20:4)*	11:61594164:C:T	11:61604814:A:C	0.0279535	1	ENSG00000134824.14	intragenic	FADS2
2-arachidonoyl-GPC (20:4)*	11:61607047:A:G	11:61588305:A:G	0.199153	1	ENSG00000134824.14	intragenic	FADS2
2-arachidonoyl-GPC (20:4)*	11:61519815:C:T	11:61603510:A:C	0.0198515		ENSG00000134824.14	intragenic	FADS2
2-arachidonoyl-GPC (20:4)*	11:61722265:A:C	11:61588305:A:G	0.199153	1	ENSG00000134824.14	intragenic	FADS2
2-arachidonoyl-GPC (20:4)*	11:61636664:A:G	11:61604814:A:C	0.0279535	1	ENSG00000134824.14	intragenic	FADS2
2-arachidonoyl-GPC (20:4)*	11:61472841:C:T	11:61588305:A:G	0.199153	1	ENSG00000134824.14	intragenic	FADS2
2-arachidonoyl-GPC (20:4)*	11:61593005:A:G	11:61604814:A:C	0.0279535	1	ENSG00000134824.14	intragenic	FADS2
2-arachidonoyl-GPC (20:4)*	11:61618016:C:T	11:61603510:A:C	0.0198515		ENSG00000134824.14	intragenic	FADS2
2-arachidonoyl-GPC (20:4)*	11:61557868:C:T	11:61596633:C:T	0.120595	1	ENSG00000134824.14	intragenic	FADS2
2-arachidonoyl-GPC (20:4)*	11:61641717:G:T	11:61588305:A:G	0.199153	1	ENSG00000134824.14	intragenic	FADS2
2-arachidonoyl-GPC (20:4)*	11:61539691:A:G	11:61592362:A:G	0.247761	1	ENSG00000134824.14	intragenic	FADS2
2-arachidonoyl-GPC (20:4)*	11:61641717:G:T	11:61593005:A:G	0.369318	1	ENSG00000134824.14	intragenic	FADS2
2-arachidonoyl-GPC (20:4)*	11:61557868:C:T	11:61588305:A:G	0.199153	1	ENSG00000134824.14	intragenic	FADS2
2-arachidonoyl-GPC (20:4)*	11:61636664:A:G	11:61593005:A:G	0.369318	1	ENSG00000134824.14	intragenic	FADS2
2-arachidonoyl-GPC (20:4)*	11:61586886:C:T	11:61588305:A:G	0.199153	1	ENSG00000134824.14	intragenic	FADS2
2-arachidonoyl-GPC (20:4)*	11:61811441:A:G	11:61603510:A:C	0.0200456		ENSG00000134824.14	intragenic	FADS2
2-arachidonoyl-GPC (20:4)*	11:61712242:C:T	11:61603510:A:C	0.0198515		ENSG00000134824.14	intragenic	FADS2
2-arachidonoyl-GPC (20:4)*	11:61618016:C:T	11:61588305:A:G	0.199153	1	ENSG00000134824.14	intragenic	FADS2
2-arachidonoyl-GPC (20:4)*	11:61607047:A:G	11:61596633:C:T	0.120595	1	ENSG00000134824.14	intragenic	FADS2
2-arachidonoyl-GPC (20:4)*	11:61567670:G:T	11:61604814:A:C	0.0279535	1	ENSG00000134824.14	intragenic	FADS2
2-arachidonoyl-GPC (20:4)*	11:61593005:A:G	11:61593005:A:G	0.369318	1	ENSG00000134824.14	intragenic	FADS2
2-arachidonoyl-GPC (20:4)*	11:61557868:C:T	11:61604814:A:C	0.0279535	1	ENSG00000134824.14	intragenic	FADS2
2-arachidonoyl-GPC (20:4)*	11:61629377:C:T	11:61588305:A:G	0.199153	1	ENSG00000134824.14	intragenic	FADS2
2-arachidonoyl-GPC (20:4)*	11:61699827:A:C	11:61588305:A:G	0.199153	1	ENSG00000134824.14	intragenic	FADS2
2-arachidonoyl-GPC (20:4)*	11:61567670:G:T	11:61603510:A:C	0.0198515		ENSG00000134824.14	intragenic	FADS2
2-arachidonoyl-GPC (20:4)*	11:61531810:A:G	11:61603510:A:C	0.0198515		ENSG00000134824.14	intragenic	FADS2
2-arachidonoyl-GPC (20:4)*	11:61519815:C:T	11:61604814:A:C	0.0279535	1	ENSG00000134824.14	intragenic	FADS2
2-arachidonoyl-GPC (20:4)*	11:61712242:C:T	11:61588305:A:G	0.199153	1	ENSG00000134824.14	intragenic	FADS2
2-arachidonoyl-GPC (20:4)*	11:61519815:C:T	11:61593005:A:G	0.369318	1	ENSG00000134824.14	intragenic	FADS2
2-arachidonoyl-GPC (20:4)*	11:61557868:C:T	11:61592362:A:G	0.247761	1	ENSG00000134824.14	intragenic	FADS2
2-arachidonoyl-GPC (20:4)*	11:61536430:C:T	11:61592362:A:G	0.247761	1	ENSG00000134824.14	intragenic	FADS2
2-arachidonoyl-GPC (20:4)*	11:61536430:C:T	11:61596633:C:T	0.120595	1	ENSG00000134824.14	intragenic	FADS2
2-arachidonoyl-GPC (20:4)*	11:61749766:C:T	11:61604814:A:C	0.0279535	1	ENSG00000134824.14	intragenic	FADS2
2-arachidonoyl-GPC (20:4)*	11:61811441:A:G	11:61596633:C:T	0.121775	1	ENSG00000134824.14	intragenic	FADS2
2-arachidonoyl-GPC (20:4)*	11:61641717:G:T	11:61604814:A:C	0.0279535	1	ENSG00000134824.14	intragenic	FADS2
2-arachidonoyl-GPC (20:4)*	11:61472841:C:T	11:61596633:C:T	0.120595	1	ENSG00000134824.14	intragenic	FADS2
2-arachidonoyl-GPC (20:4)*	11:61699827:A:C	11:61593005:A:G	0.369318	1	ENSG00000134824.14	intragenic	FADS2
2-arachidonoyl-GPC (20:4)*	11:61749766:C:T	11:61588305:A:G	0.199153	1	ENSG00000134824.14	intragenic	FADS2
2-arachidonoyl-GPC (20:4)*	11:61607047:A:G	11:61603510:A:C	0.0198515		ENSG00000134824.14	intragenic	FADS2
2-arachidonoyl-GPC (20:4)*	11:61722265:A:C	11:61596633:C:T	0.120595	1	ENSG00000134824.14	intragenic	FADS2
2-arachidonoyl-GPC (20:4)*	11:61519815:C:T	11:61596633:C:T	0.120595	1	ENSG00000134824.14	intragenic	FADS2
2-arachidonoyl-GPC (20:4)*	11:61472841:C:T	11:61592362:A:G	0.247761	1	ENSG00000134824.14	intragenic	FADS2
2-arachidonoyl-GPC (20:4)*	11:61579058:A:G	11:61592362:A:G	0.247761	1	ENSG00000134824.14	intragenic	FADS2
2-arachidonoyl-GPC (20:4)*	11:61579058:A:G	11:61596633:C:T	0.120595	1	ENSG00000134824.14	intragenic	FADS2
2-arachidonoyl-GPC (20:4)*	11:61586886:C:T	11:61604814:A:C	0.0279535	1	ENSG00000134824.14	intragenic	FADS2
2-arachidonoyl-GPC (20:4)*	11:61662661:G:T	11:61596633:C:T	0.120595	1	ENSG00000134824.14	intragenic	FADS2
2-arachidonoyl-GPC (20:4)*	11:61629377:C:T	11:61596633:C:T	0.120595	1	ENSG00000134824.14	intragenic	FADS2
2-arachidonoyl-GPC (20:4)*	11:61567670:G:T	11:61588305:A:G	0.199153	1	ENSG00000134824.14	intragenic	FADS2
2-arachidonoyl-GPC (20:4)*	11:61531810:A:G	11:61588305:A:G	0.199153	1	ENSG00000134824.14	intragenic	FADS2
2-arachidonoyl-GPC (20:4)*	11:61641717:G:T	11:61592362:A:G	0.247761	1	ENSG00000134824.14	intragenic	FADS2
2-arachidonoyl-GPC (20:4)*	11:61594164:C:T	11:61596633:C:T	0.120595	1	ENSG00000134824.14	intragenic	FADS2
2-arachidonoyl-GPC (20:4)*	11:61351107:A:G	11:61596633:C:T	0.127048	1	ENSG00000134824.14	intragenic	FADS2
2-arachidonoyl-GPC (20:4)*	11:61629377:C:T	11:61592362:A:G	0.247761	1	ENSG00000134824.14	intragenic	FADS2
2-arachidonoyl-GPC (20:4)*	11:61539691:A:G	11:61588305:A:G	0.199153	1	ENSG00000134824.14	intragenic	FADS2
2-arachidonoyl-GPC (20:4)*	11:61594164:C:T	11:61592362:A:G	0.247761	1	ENSG00000134824.14	intragenic	FADS2
2-arachidonoyl-GPC (20:4)*	11:61548004:A:G	11:61592362:A:G	0.247761	1	ENSG00000134824.14	intragenic	FADS2
2-arachidonoyl-GPC (20:4)*	11:61662661:G:T	11:61604814:A:C	0.0279535	1	ENSG00000134824.14	intragenic	FADS2
2-arachidonoyl-GPC (20:4)*	11:61531810:A:G	11:61592362:A:G	0.247761	1	ENSG00000134824.14	intragenic	FADS2
2-arachidonoyl-GPC (20:4)*	11:61548004:A:G	11:61596633:C:T	0.120595	1	ENSG00000134824.14	intragenic	FADS2
2-arachidonoyl-GPC (20:4)*	11:61712242:C:T	11:61596633:C:T	0.120595	1	ENSG00000134824.14	intragenic	FADS2
2-arachidonoyl-GPC (20:4)*	11:61722265:A:C	11:61603510:A:C	0.0198515		ENSG00000134824.14	intragenic	FADS2
2-arachidonoyl-GPC (20:4)*	11:61856767:C:T	11:61609750:C:T	0.480494	1	ENSG00000134824.14	intragenic	FADS2
2-arachidonoyl-GPC (20:4)*	11:61594164:C:T	11:61588305:A:G	0.199153	1	ENSG00000134824.14	intragenic	FADS2
2-arachidonoyl-GPC (20:4)*	11:61472841:C:T	11:61603510:A:C	0.0198515		ENSG00000134824.14	intragenic	FADS2
2-arachidonoyl-GPC (20:4)*	11:61662661:G:T	11:61593005:A:G	0.369318	1	ENSG00000134824.14	intragenic	FADS2
2-arachidonoyl-GPC (20:4)*	11:61531810:A:G	11:61596633:C:T	0.120595	1	ENSG00000134824.14	intragenic	FADS2
2-arachidonoyl-GPC (20:4)*	11:61641717:G:T	11:61603510:A:C	0.0198515		ENSG00000134824.14	intragenic	FADS2
2-arachidonoyl-GPC (20:4)*	11:61586886:C:T	11:61603510:A:C	0.0198515		ENSG00000134824.14	intragenic	FADS2
2-arachidonoyl-GPC (20:4)*	11:61539691:A:G	11:61593005:A:G	0.369318	1	ENSG00000134824.14	intragenic	FADS2
2-arachidonoyl-GPC (20:4)*	11:61722265:A:C	11:61592362:A:G	0.247761	1	ENSG00000134824.14	intragenic	FADS2
2-arachidonoyl-GPC (20:4)*	11:61472841:C:T	11:61604814:A:C	0.0279535	1	ENSG00000134824.14	intragenic	FADS2
2-arachidonoyl-GPC (20:4)*	11:61586886:C:T	11:61592362:A:G	0.247761	1	ENSG00000134824.14	intragenic	FADS2
2-arachidonoyl-GPC (20:4)*	11:61548004:A:G	11:61603510:A:C	0.0198515		ENSG00000134824.14	intragenic	FADS2
2-arachidonoyl-GPC (20:4)*	11:61629377:C:T	11:61593005:A:G	0.369318	1	ENSG00000134824.14	intragenic	FADS2
2-arachidonoyl-GPC (20:4)*	11:61641717:G:T	11:61596633:C:T	0.120595	1	ENSG00000134824.14	intragenic	FADS2
2-arachidonoyl-GPC (20:4)*	11:61662661:G:T	11:61592362:A:G	0.247761	1	ENSG00000134824.14	intragenic	FADS2
2-arachidonoyl-GPC (20:4)*	11:61536430:C:T	11:61588305:A:G	0.199153	1	ENSG00000134824.14	intragenic	FADS2
2-arachidonoyl-GPC (20:4)*	11:61557868:C:T	11:61603510:A:C	0.0198515		ENSG00000134824.14	intragenic	FADS2
2-arachidonoyl-GPC (20:4)*	11:61567670:G:T	11:61593005:A:G	0.369318	1	ENSG00000134824.14	intragenic	FADS2
2-arachidonoyl-GPC (20:4)*	11:61539691:A:G	11:61604814:A:C	0.0279535	1	ENSG00000134824.14	intragenic	FADS2
2-arachidonoyl-GPC (20:4)*	11:61629377:C:T	11:61603510:A:C	0.0198515		ENSG00000134824.14	intragenic	FADS2
2-arachidonoyl-GPC (20:4)*	11:61699827:A:C	11:61603510:A:C	0.0198515		ENSG00000134824.14	intragenic	FADS2
2-arachidonoyl-GPC (20:4)*	11:61557868:C:T	11:61593005:A:G	0.369318	1	ENSG00000134824.14	intragenic	FADS2
2-arachidonoyl-GPC (20:4)*	11:61722265:A:C	11:61604814:A:C	0.0279535	1	ENSG00000134824.14	intragenic	FADS2
2-arachidonoyl-GPC (20:4)*	11:61579058:A:G	11:61603510:A:C	0.0198515		ENSG00000134824.14	intragenic	FADS2
2-arachidonoyl-GPC (20:4)*	11:61749766:C:T	11:61603510:A:C	0.0198515		ENSG00000134824.14	intragenic	FADS2
2-arachidonoyl-GPC (20:4)*	11:61567670:G:T	11:61596633:C:T	0.120595	1	ENSG00000134824.14	intragenic	FADS2
2-arachidonoyl-GPC (20:4)*	11:61662661:G:T	11:61603510:A:C	0.0198515		ENSG00000134824.14	intragenic	FADS2
2-arachidonoyl-GPC (20:4)*	11:61351107:A:G	11:61592362:A:G	0.261018	1	ENSG00000134824.14	intragenic	FADS2
2-arachidonoyl-GPC (20:4)*	11:61856767:C:T	11:61610750:A:G	0.519506	1	ENSG00000134824.14	intragenic	FADS2
2-arachidonoyl-GPC (20:4)*	11:61636664:A:G	11:61588305:A:G	0.199153	1	ENSG00000134824.14	intragenic	FADS2
2-arachidonoyl-GPC (20:4)*	11:61811441:A:G	11:61604814:A:C	0.0282269	1	ENSG00000134824.14	intragenic	FADS2
2-arachidonoyl-GPC (20:4)*	11:61593005:A:G	11:61588305:A:G	0.199153	1	ENSG00000134824.14	intragenic	FADS2
2-arachidonoyl-GPC (20:4)*	11:61594164:C:T	11:61603510:A:C	0.0198515		ENSG00000134824.14	intragenic	FADS2
2-arachidonoyl-GPC (20:4)*	11:61472841:C:T	11:61593005:A:G	0.369318	1	ENSG00000134824.14	intragenic	FADS2
2-arachidonoyl-GPC (20:4)*	11:61567670:G:T	11:61592362:A:G	0.247761	1	ENSG00000134824.14	intragenic	FADS2
2-arachidonoyl-GPC (20:4)*	11:61712242:C:T	11:61604814:A:C	0.0279535	1	ENSG00000134824.14	intragenic	FADS2
2-arachidonoyl-GPC (20:4)*	11:61594164:C:T	11:61593005:A:G	0.369318	1	ENSG00000134824.14	intragenic	FADS2
2-arachidonoyl-GPC (20:4)*	11:61712242:C:T	11:61592362:A:G	0.247761	1	ENSG00000134824.14	intragenic	FADS2
2-arachidonoyl-GPC (20:4)*	11:61618016:C:T	11:61604814:A:C	0.0279535	1	ENSG00000134824.14	intragenic	FADS2
2-arachidonoyl-GPC (20:4)*	11:61607047:A:G	11:61592362:A:G	0.247761	1	ENSG00000134824.14	intragenic	FADS2
2-arachidonoyl-GPC (20:4)*	11:61662661:G:T	11:61588305:A:G	0.199153	1	ENSG00000134824.14	intragenic	FADS2
2-arachidonoyl-GPC (20:4)*	11:61712242:C:T	11:61593005:A:G	0.369318	1	ENSG00000134824.14	intragenic	FADS2
2-arachidonoyl-GPC (20:4)*	11:61618016:C:T	11:61593005:A:G	0.369318	1	ENSG00000134824.14	intragenic	FADS2
2-arachidonoyl-GPC (20:4)*	11:61636664:A:G	11:61603510:A:C	0.0198515		ENSG00000134824.14	intragenic	FADS2
2-arachidonoyl-GPC (20:4)*	11:61548004:A:G	11:61588305:A:G	0.199153	1	ENSG00000134824.14	intragenic	FADS2
2-arachidonoyl-GPC (20:4)*	11:61749766:C:T	11:61596633:C:T	0.120595	1	ENSG00000134824.14	intragenic	FADS2
2-arachidonoyl-GPC (20:4)*	11:61699827:A:C	11:61596633:C:T	0.120595	1	ENSG00000134824.14	intragenic	FADS2
2-arachidonoyl-GPC (20:4)*	11:61636664:A:G	11:61596633:C:T	0.120595	1	ENSG00000134824.14	intragenic	FADS2
2-arachidonoyl-GPC (20:4)*	11:61749766:C:T	11:61593005:A:G	0.369318	1	ENSG00000134824.14	intragenic	FADS2
2-arachidonoyl-GPC (20:4)*	11:61531810:A:G	11:61604814:A:C	0.0279535	1	ENSG00000134824.14	intragenic	FADS2
2-arachidonoyl-GPC (20:4)*	11:61618016:C:T	11:61592362:A:G	0.247761	1	ENSG00000134824.14	intragenic	FADS2
2-arachidonoyl-GPC (20:4)*	11:61607047:A:G	11:61593005:A:G	0.369318	1	ENSG00000134824.14	intragenic	FADS2
2-arachidonoyl-GPC (20:4)*	11:61749766:C:T	11:61592362:A:G	0.247761	1	ENSG00000134824.14	intragenic	FADS2
2-arachidonoyl-GPC (20:4)*	11:61579058:A:G	11:61604814:A:C	0.0279535	1	ENSG00000134824.14	intragenic	FADS2
2-arachidonoyl-GPC (20:4)*	11:61539691:A:G	11:61603510:A:C	0.0198515		ENSG00000134824.14	intragenic	FADS2
2-arachidonoyl-GPC (20:4)*	11:61579058:A:G	11:61588305:A:G	0.199153	1	ENSG00000134824.14	intragenic	FADS2
2-arachidonoyl-GPC (20:4)*	11:61536430:C:T	11:61603510:A:C	0.0198515		ENSG00000134824.14	intragenic	FADS2
2-arachidonoyl-GPC (20:4)*	11:61722265:A:C	11:61593005:A:G	0.369318	1	ENSG00000134824.14	intragenic	FADS2
2-arachidonoyl-GPC (20:4)*	11:61699827:A:C	11:61604814:A:C	0.0279535	1	ENSG00000134824.14	intragenic	FADS2
2-arachidonoyl-GPC (20:4)*	11:61536430:C:T	11:61604814:A:C	0.0279535	1	ENSG00000134824.14	intragenic	FADS2
2-arachidonoyl-GPC (20:4)*	11:61539691:A:G	11:61596633:C:T	0.120595	1	ENSG00000134824.14	intragenic	FADS2
2-arachidonoyl-GPC (20:4)*	11:61519815:C:T	11:61592362:A:G	0.247761	1	ENSG00000134824.14	intragenic	FADS2
2-arachidonoyl-GPC (20:4)*	11:61636664:A:G	11:61592362:A:G	0.247761	1	ENSG00000134824.14	intragenic	FADS2
1-dihomo-linolenoyl-GPC (20:3n3 or 6)*	16:15542199:A:G	16:15558272:A:G	0.101845	1	ENSG00000166780.11	intragenic	BMERB1
1-dihomo-linolenoyl-GPC (20:3n3 or 6)*	16:15542199:A:G	16:15557623:A:G	0.0968635	1	ENSG00000166780.11	intragenic	BMERB1
1-dihomo-linolenoyl-GPC (20:3n3 or 6)*	16:15542199:A:G	16:15558342:A:G	0.15961	1	ENSG00000166780.11	intragenic	BMERB1
1-dihomo-linolenoyl-GPC (20:3n3 or 6)*	16:15542199:A:G	16:15563062:A:G	0.0490359	1	ENSG00000166780.11	intragenic	BMERB1
1-dihomo-linolenoyl-GPC (20:3n3 or 6)*	16:15542199:A:G	16:15558371:C:T	0.277207	1	ENSG00000166780.11	intragenic	BMERB1
1-dihomo-linolenoyl-GPC (20:3n3 or 6)*	11:61685790:C:G	11:61595564:C:T	0.622557	1	ENSG00000134824.14	intragenic	FADS2
1-dihomo-linolenoyl-GPC (20:3n3 or 6)*	16:15542199:A:G	16:15556503:C:T	0.0723856	1	ENSG00000166780.11	intragenic	BMERB1
1-dihomo-linolenoyl-GPC (20:3n3 or 6)*	11:61685790:C:G	11:61556039:A:C	0.0832821	1	ENSG00000134825.16	intragenic	TMEM258
1-dihomo-linolenoyl-GPC (20:3n3 or 6)*	16:15542199:A:G	16:15559453:A:G	0.0479117	1	ENSG00000166780.11	intragenic	BMERB1
1-dihomo-linolenoyl-GPC (20:3n3 or 6)*	11:61685790:C:G	11:61599347:A:G	0.293839	1	ENSG00000134824.14	intragenic	FADS2
1-dihomo-linolenoyl-GPC (20:3n3 or 6)*	16:15542199:A:G	16:15560425:C:G	0.0375427		ENSG00000166780.11	intragenic	BMERB1
1-dihomo-linolenoyl-GPC (20:3n3 or 6)*	16:15542199:A:G	16:15568332:C:T	0.148991	1	ENSG00000166780.11	intragenic	BMERB1
1-docosahexaenoyl-GPC (22:6)*	11:61557826:C:T	11:61610750:A:G	0.0112633		ENSG00000134824.14	intragenic	FADS2
1-docosahexaenoyl-GPC (22:6)*	11:61557826:C:T	11:61552680:G:T	0.0557095		ENSG00000124920.14	intragenic	MYRF
1-docosahexaenoyl-GPC (22:6)*	11:61695146:G:T	11:61571478:C:T	0.101579		ENSG00000134824.14	intragenic	FADS2
1-docosahexaenoyl-GPC (22:6)*	11:61557826:C:T	11:61549025:A:G	0.0202711		ENSG00000124920.14	intragenic	MYRF
1-docosahexaenoyl-GPC (22:6)*	11:61695146:G:T	11:61549025:A:G	0.0202711		ENSG00000124920.14	intragenic	MYRF
1-docosahexaenoyl-GPC (22:6)*	11:61557826:C:T	11:61551356:C:T	0.0120946		ENSG00000124920.14	intragenic	MYRF
1-docosahexaenoyl-GPC (22:6)*	11:61557826:C:T	11:61570783:C:T	0.101805		ENSG00000134824.14	intragenic	FADS2
1-docosahexaenoyl-GPC (22:6)*	11:61557826:C:T	11:61557826:C:T	0.434339		ENSG00000134825.16	intragenic	TMEM258
1-docosahexaenoyl-GPC (22:6)*	11:61695146:G:T	11:61570783:C:T	0.101805		ENSG00000134824.14	intragenic	FADS2
1-docosahexaenoyl-GPC (22:6)*	11:61557826:C:T	11:61579463:A:G	0.0217245		ENSG00000134824.14	intragenic	FADS2
1-docosahexaenoyl-GPC (22:6)*	11:61695146:G:T	11:61585144:A:G	0.0461057		ENSG00000134824.14	intragenic	FADS2
1-docosahexaenoyl-GPC (22:6)*	11:61557826:C:T	11:61571478:C:T	0.101579		ENSG00000134824.14	intragenic	FADS2
1-docosahexaenoyl-GPC (22:6)*	11:61695146:G:T	11:61551356:C:T	0.0120946		ENSG00000124920.14	intragenic	MYRF
1-docosahexaenoyl-GPC (22:6)*	11:61695146:G:T	11:61552680:G:T	0.0557095		ENSG00000124920.14	intragenic	MYRF
1-docosahexaenoyl-GPC (22:6)*	11:61695146:G:T	11:61569830:C:T	0.0713351		ENSG00000134824.14	intragenic	FADS2
1-docosahexaenoyl-GPC (22:6)*	11:61557826:C:T	11:61575158:A:G	0.0686728		ENSG00000134824.14	intragenic	FADS2
1-docosahexaenoyl-GPC (22:6)*	11:61557826:C:T	11:61585144:A:G	0.0461057		ENSG00000134824.14	intragenic	FADS2
1-docosahexaenoyl-GPC (22:6)*	11:61695146:G:T	11:61575158:A:G	0.0686728		ENSG00000134824.14	intragenic	FADS2
1-docosahexaenoyl-GPC (22:6)*	11:61695146:G:T	11:61610750:A:G	0.0112633		ENSG00000134824.14	intragenic	FADS2
1-docosahexaenoyl-GPC (22:6)*	11:61557826:C:T	11:61569830:C:T	0.0713351		ENSG00000134824.14	intragenic	FADS2
1-docosahexaenoyl-GPC (22:6)*	11:61695146:G:T	11:61557826:C:T	0.434339		ENSG00000134825.16	intragenic	TMEM258
1-docosahexaenoyl-GPC (22:6)*	11:61695146:G:T	11:61579463:A:G	0.0217245		ENSG00000134824.14	intragenic	FADS2
1-dihomo-linoleoyl-GPC (20:2)*	11:61621611:A:G	11:61593005:A:G	0.0128287	1	ENSG00000134824.14	intragenic	FADS2
1-dihomo-linoleoyl-GPC (20:2)*	11:61639358:C:T	11:61593005:A:G	0.0128287	1	ENSG00000134824.14	intragenic	FADS2
1-dihomo-linoleoyl-GPC (20:2)*	11:61621611:A:G	11:61588305:A:G	0.927995	1	ENSG00000134824.14	intragenic	FADS2
1-dihomo-linoleoyl-GPC (20:2)*	11:61639358:C:T	11:61588305:A:G	0.927995	1	ENSG00000134824.14	intragenic	FADS2
1-dihomo-linoleoyl-GPC (20:2)*	11:61524974:A:G	11:61593005:A:G	0.0128287	1	ENSG00000134824.14	intragenic	FADS2
1-dihomo-linoleoyl-GPC (20:2)*	11:61588305:A:G	11:61592362:A:G	0.0161016	1	ENSG00000134824.14	intragenic	FADS2
1-dihomo-linoleoyl-GPC (20:2)*	11:61607047:A:G	11:61588305:A:G	0.927995	1	ENSG00000134824.14	intragenic	FADS2
1-dihomo-linoleoyl-GPC (20:2)*	11:61524974:A:G	11:61588305:A:G	0.927995	1	ENSG00000134824.14	intragenic	FADS2
1-dihomo-linoleoyl-GPC (20:2)*	11:61588305:A:G	11:61593005:A:G	0.0128287	1	ENSG00000134824.14	intragenic	FADS2
1-dihomo-linoleoyl-GPC (20:2)*	11:61588305:A:G	11:61588305:A:G	0.927995	1	ENSG00000134824.14	intragenic	FADS2
1-dihomo-linoleoyl-GPC (20:2)*	11:61717607:C:T	11:61588305:A:G	0.927995	1	ENSG00000134824.14	intragenic	FADS2
1-dihomo-linoleoyl-GPC (20:2)*	11:61557868:C:T	11:61593005:A:G	0.0128287	1	ENSG00000134824.14	intragenic	FADS2
1-dihomo-linoleoyl-GPC (20:2)*	1:225865578:A:G	1:225865578:A:G	0.805299	1	ENSG00000154380.19	upstream (24734)	ENAH
1-dihomo-linoleoyl-GPC (20:2)*	11:61557868:C:T	11:61588305:A:G	0.927995	1	ENSG00000134824.14	intragenic	FADS2
1-dihomo-linoleoyl-GPC (20:2)*	11:61524974:A:G	11:61592362:A:G	0.0161016	1	ENSG00000134824.14	intragenic	FADS2
1-dihomo-linoleoyl-GPC (20:2)*	11:61607047:A:G	11:61593005:A:G	0.0128287	1	ENSG00000134824.14	intragenic	FADS2
1-dihomo-linoleoyl-GPC (20:2)*	11:61639358:C:T	11:61592362:A:G	0.0161016	1	ENSG00000134824.14	intragenic	FADS2
1-dihomo-linoleoyl-GPC (20:2)*	11:61557868:C:T	11:61592362:A:G	0.0161016	1	ENSG00000134824.14	intragenic	FADS2
1-dihomo-linoleoyl-GPC (20:2)*	11:61607047:A:G	11:61592362:A:G	0.0161016	1	ENSG00000134824.14	intragenic	FADS2
1-dihomo-linoleoyl-GPC (20:2)*	1:225865578:A:G	1:225864184:A:G	0.123348	1	ENSG00000154380.19	upstream (23340)	ENAH
1-dihomo-linoleoyl-GPC (20:2)*	1:225865578:A:G	1:225875698:C:T	0.0322015	1	ENSG00000154380.19	upstream (34854)	ENAH
1-dihomo-linoleoyl-GPC (20:2)*	11:61717607:C:T	11:61593005:A:G	0.0128287	1	ENSG00000134824.14	intragenic	FADS2
1-dihomo-linoleoyl-GPC (20:2)*	11:61717607:C:T	11:61592362:A:G	0.0161016	1	ENSG00000134824.14	intragenic	FADS2
1-dihomo-linoleoyl-GPC (20:2)*	11:61621611:A:G	11:61592362:A:G	0.0161016	1	ENSG00000134824.14	intragenic	FADS2
stearidonate (18:4n3)	11:61629377:C:T	11:61609750:C:T	0.172076		ENSG00000134824.14	intragenic	FADS2
stearidonate (18:4n3)	11:61629377:C:T	11:61603510:A:C	0.0318951		ENSG00000134824.14	intragenic	FADS2
stearidonate (18:4n3)	11:61619181:C:T	11:61606642:A:G	0.0664919		ENSG00000134824.14	intragenic	FADS2
stearidonate (18:4n3)	11:61619181:C:T	11:61596633:C:T	0.0168172		ENSG00000134824.14	intragenic	FADS2
stearidonate (18:4n3)	11:61619181:C:T	11:61557803:C:T	0.0939989		ENSG00000134825.16	intragenic	TMEM258
stearidonate (18:4n3)	11:61629377:C:T	11:61588305:A:G	0.0689009		ENSG00000134824.14	intragenic	FADS2
stearidonate (18:4n3)	11:61629377:C:T	11:61606642:A:G	0.0664919		ENSG00000134824.14	intragenic	FADS2
stearidonate (18:4n3)	11:61619181:C:T	11:61606683:A:G	0.0663895		ENSG00000134824.14	intragenic	FADS2
stearidonate (18:4n3)	11:61629377:C:T	11:61604814:A:C	0.0473096		ENSG00000134824.14	intragenic	FADS2
stearidonate (18:4n3)	11:61609750:C:T	11:61596633:C:T	0.0168172		ENSG00000134824.14	intragenic	FADS2
stearidonate (18:4n3)	11:61619181:C:T	11:61604814:A:C	0.0473096		ENSG00000134824.14	intragenic	FADS2
stearidonate (18:4n3)	11:61629377:C:T	11:61596633:C:T	0.0168172		ENSG00000134824.14	intragenic	FADS2
stearidonate (18:4n3)	11:61609750:C:T	11:61557803:C:T	0.0939989		ENSG00000134825.16	intragenic	TMEM258
stearidonate (18:4n3)	11:61609750:C:T	11:61604814:A:C	0.0473096		ENSG00000134824.14	intragenic	FADS2
stearidonate (18:4n3)	11:61609750:C:T	11:61557826:C:T	0.0106823		ENSG00000134825.16	intragenic	TMEM258
stearidonate (18:4n3)	11:61609750:C:T	11:61606642:A:G	0.0664919		ENSG00000134824.14	intragenic	FADS2
stearidonate (18:4n3)	11:61619181:C:T	11:61593005:A:G	0.0112781		ENSG00000134824.14	intragenic	FADS2
stearidonate (18:4n3)	11:61609750:C:T	11:61609750:C:T	0.172076		ENSG00000134824.14	intragenic	FADS2
stearidonate (18:4n3)	11:61619181:C:T	11:61557826:C:T	0.0106823		ENSG00000134825.16	intragenic	TMEM258
stearidonate (18:4n3)	11:61609750:C:T	11:61588305:A:G	0.0689009		ENSG00000134824.14	intragenic	FADS2
stearidonate (18:4n3)	11:61629377:C:T	11:61610750:A:G	0.357953		ENSG00000134824.14	intragenic	FADS2
stearidonate (18:4n3)	11:61609750:C:T	11:61610750:A:G	0.357953		ENSG00000134824.14	intragenic	FADS2
stearidonate (18:4n3)	11:61629377:C:T	11:61593005:A:G	0.0112781		ENSG00000134824.14	intragenic	FADS2
stearidonate (18:4n3)	11:61619181:C:T	11:61609750:C:T	0.172076		ENSG00000134824.14	intragenic	FADS2
stearidonate (18:4n3)	11:61609750:C:T	11:61593005:A:G	0.0112781		ENSG00000134824.14	intragenic	FADS2
stearidonate (18:4n3)	11:61619181:C:T	11:61610750:A:G	0.357953		ENSG00000134824.14	intragenic	FADS2
stearidonate (18:4n3)	11:61629377:C:T	11:61557826:C:T	0.0106823		ENSG00000134825.16	intragenic	TMEM258
stearidonate (18:4n3)	11:61629377:C:T	11:61606683:A:G	0.0663895		ENSG00000134824.14	intragenic	FADS2
stearidonate (18:4n3)	11:61629377:C:T	11:61557803:C:T	0.0939989		ENSG00000134825.16	intragenic	TMEM258
stearidonate (18:4n3)	11:61609750:C:T	11:61603510:A:C	0.0318951		ENSG00000134824.14	intragenic	FADS2
stearidonate (18:4n3)	11:61619181:C:T	11:61588305:A:G	0.0689009		ENSG00000134824.14	intragenic	FADS2
stearidonate (18:4n3)	11:61619181:C:T	11:61603510:A:C	0.0318951		ENSG00000134824.14	intragenic	FADS2
stearidonate (18:4n3)	11:61609750:C:T	11:61606683:A:G	0.0663895		ENSG00000134824.14	intragenic	FADS2
epiandrosterone sulfate	2:31982811:C:G	2:31982811:C:G	0.459991	1	ENSG00000162959.14	downstream (107318)	MEMO1
epiandrosterone sulfate	2:32513381:A:C	2:32515337:C:T	0.134822	1	ENSG00000119820.11	intragenic	YIPF4
epiandrosterone sulfate	2:32816089:C:G	2:32681099:G:T	0.0737242	1	ENSG00000115760.16	intragenic	BIRC6
epiandrosterone sulfate	2:32816089:C:G	2:32851882:C:G	0.394687	1	ENSG00000018699.13	upstream (1217)	TTC27
epiandrosterone sulfate	6:27231150:A:G	6:27176628:A:G	0.256029	1	ENSG00000112812.16	upstream (38852)	PRSS16
epiandrosterone sulfate	2:32929470:C:G	2:32681099:G:T	0.0737461	1	ENSG00000115760.16	intragenic	BIRC6
epiandrosterone sulfate	2:32929470:C:G	2:32851882:C:G	0.394804	1	ENSG00000018699.13	upstream (1217)	TTC27
epiandrosterone sulfate	6:25317752:C:T	6:25480328:G:T	0.104063	1	ENSG00000079691.19	intragenic	CARMIL1
epiandrosterone sulfate	6:27231150:A:G	6:27007687:C:T	0.0192204	1	ENSG00000124635.10	downstream (82749)	H2BC11
epiandrosterone sulfate	2:32182528:C:T	2:32381964:C:T	0.324667	1	ENSG00000021574.15	intragenic	SPAST
epiandrosterone sulfate	6:27231150:A:G	6:27185354:A:G	0.0821825	1	ENSG00000112812.16	upstream (30126)	PRSS16
epiandrosterone sulfate	2:32929470:C:G	2:32980398:A:G	0.0160848		ENSG00000018699.13	intragenic	TTC27
epiandrosterone sulfate	6:27231150:A:G	6:27229265:A:G	0.149705	1	ENSG00000112812.16	upstream (4862)	PRSS16
epiandrosterone sulfate	2:32816089:C:G	2:32980398:A:G	0.01608		ENSG00000018699.13	intragenic	TTC27
epiandrosterone sulfate	6:27231150:A:G	6:27185664:C:T	0.129494	1	ENSG00000112812.16	upstream (29816)	PRSS16
epiandrosterone sulfate	6:27231150:A:G	6:27042287:A:C	0.0348618	1	ENSG00000124635.10	downstream (48149)	H2BC11
epiandrosterone sulfate	2:32182528:C:T	2:31982811:C:G	0.668833	1	ENSG00000162959.14	downstream (107318)	MEMO1
epiandrosterone sulfate	2:32513381:A:C	2:32681099:G:T	0.111509	1	ENSG00000115760.16	intragenic	BIRC6
epiandrosterone sulfate	2:32816089:C:G	2:32922317:A:G	0.0587654	1	ENSG00000018699.13	intragenic	TTC27
epiandrosterone sulfate	2:32513381:A:C	2:32478354:A:G	0.25218	1	ENSG00000091106.19	intragenic	NLRC4
epiandrosterone sulfate	2:32816089:C:G	2:32816089:C:G	0.455189	1	ENSG00000115760.16	intragenic	BIRC6
epiandrosterone sulfate	6:27231150:A:G	6:27040402:C:G	0.0180562		ENSG00000124635.10	downstream (50034)	H2BC11
epiandrosterone sulfate	2:32513381:A:C	2:32381964:C:T	0.465242	1	ENSG00000021574.15	intragenic	SPAST
epiandrosterone sulfate	6:27231150:A:G	6:27031029:A:G	0.0218625	1	ENSG00000124635.10	downstream (59407)	H2BC11
epiandrosterone sulfate	6:27231150:A:G	6:26999845:C:T	0.0260914	1	ENSG00000124635.10	downstream (90591)	H2BC11
epiandrosterone sulfate	6:25317752:C:T	6:25514179:A:G	0.845036	1	ENSG00000079691.19	intragenic	CARMIL1
epiandrosterone sulfate	2:31982811:C:G	2:31914921:C:T	0.528483	1	ENSG00000277893.2	upstream (108914)	SRD5A2
epiandrosterone sulfate	6:25317752:C:T	6:25371369:A:T	0.0144542	1	ENSG00000079691.19	intragenic	CARMIL1
epiandrosterone sulfate	2:32513381:A:C	2:32447408:A:G	0.0310053		ENSG00000152683.14	intragenic	SLC30A6
epiandrosterone sulfate	6:27231150:A:G	6:27205422:C:T	0.233534	1	ENSG00000112812.16	upstream (10058)	PRSS16
epiandrosterone sulfate	2:32929470:C:G	2:32816089:C:G	0.455324	1	ENSG00000115760.16	intragenic	BIRC6
epiandrosterone sulfate	2:32929470:C:G	2:32922317:A:G	0.0587829	1	ENSG00000018699.13	intragenic	TTC27
1-arachidonoyl-GPI (20:4)*	11:61606683:A:G	11:61610750:A:G	0.377136	1	ENSG00000134824.14	intragenic	FADS2
1-arachidonoyl-GPI (20:4)*	11:61606683:A:G	11:61600342:A:C	0.0117501	1	ENSG00000134824.14	intragenic	FADS2
1-arachidonoyl-GPI (20:4)*	11:61606683:A:G	11:61603510:A:C	0.0126843	1	ENSG00000134824.14	intragenic	FADS2
1-arachidonoyl-GPI (20:4)*	11:61606683:A:G	11:61588305:A:G	0.0113167		ENSG00000134824.14	intragenic	FADS2
1-arachidonoyl-GPI (20:4)*	11:61606683:A:G	11:61604814:A:C	0.0385374	1	ENSG00000134824.14	intragenic	FADS2
1-arachidonoyl-GPI (20:4)*	11:61606683:A:G	11:61606683:A:G	0.266912	1	ENSG00000134824.14	intragenic	FADS2
1-arachidonoyl-GPI (20:4)*	11:61606683:A:G	11:61557803:C:T	0.0145091	1	ENSG00000134825.16	intragenic	TMEM258
1-arachidonoyl-GPI (20:4)*	11:61606683:A:G	11:61606642:A:G	0.113601	1	ENSG00000134824.14	intragenic	FADS2
1-arachidonoyl-GPI (20:4)*	11:61606683:A:G	11:61609750:C:T	0.123718	1	ENSG00000134824.14	intragenic	FADS2
1-arachidonylglycerol (20:4)	11:61543499:C:T	11:61571478:C:T	0.0245749	1	ENSG00000134824.14	intragenic	FADS2
1-arachidonylglycerol (20:4)	11:61543499:C:T	11:61575158:A:G	0.0163848	1	ENSG00000134824.14	intragenic	FADS2
1-arachidonylglycerol (20:4)	11:61543499:C:T	11:61593005:A:G	0.0238309	1	ENSG00000134824.14	intragenic	FADS2
1-arachidonylglycerol (20:4)	11:61543499:C:T	11:61604814:A:C	0.0110808	1	ENSG00000134824.14	intragenic	FADS2
1-arachidonylglycerol (20:4)	11:61543499:C:T	11:61557826:C:T	0.0487959	1	ENSG00000134825.16	intragenic	TMEM258
1-arachidonylglycerol (20:4)	11:61543499:C:T	11:61585144:A:G	0.0370478	1	ENSG00000134824.14	intragenic	FADS2
1-arachidonylglycerol (20:4)	11:61543499:C:T	11:61557803:C:T	0.513827	1	ENSG00000134825.16	intragenic	TMEM258
1-arachidonylglycerol (20:4)	11:61543499:C:T	11:61588305:A:G	0.0397874	1	ENSG00000134824.14	intragenic	FADS2
1-arachidonylglycerol (20:4)	11:61543499:C:T	11:61592362:A:G	0.027769	1	ENSG00000134824.14	intragenic	FADS2
1-arachidonylglycerol (20:4)	11:61543499:C:T	11:61543961:C:T	0.0254376	1	ENSG00000124920.14	intragenic	MYRF
1-arachidonylglycerol (20:4)	11:61543499:C:T	11:61600342:A:C	0.0193068	1	ENSG00000134824.14	intragenic	FADS2
1-arachidonylglycerol (20:4)	11:61543499:C:T	11:61543499:C:T	0.0761526	1	ENSG00000124920.14	intragenic	MYRF
1-arachidonylglycerol (20:4)	11:61543499:C:T	11:61596633:C:T	0.0153628	1	ENSG00000134824.14	intragenic	FADS2
1-arachidonylglycerol (20:4)	11:61543499:C:T	11:61570783:C:T	0.0206588	1	ENSG00000134824.14	intragenic	FADS2
1-arachidonylglycerol (20:4)	11:61543499:C:T	11:61552680:G:T	0.0128189	1	ENSG00000124920.14	intragenic	MYRF
1-arachidonylglycerol (20:4)	11:61543499:C:T	11:61569830:C:T	0.0157867	1	ENSG00000134824.14	intragenic	FADS2
1-arachidonylglycerol (20:4)	11:61543499:C:T	11:61606683:A:G	0.0126356	1	ENSG00000134824.14	intragenic	FADS2
1-arachidonylglycerol (20:4)	11:61543499:C:T	11:61606642:A:G	0.0112446	1	ENSG00000134824.14	intragenic	FADS2
1-linoleoyl-GPC (18:2)	11:61565908:C:T	11:61575158:A:G	0.0439889		ENSG00000134824.14	intragenic	FADS2
1-linoleoyl-GPC (18:2)	11:61565908:C:T	11:61557803:C:T	0.0470889		ENSG00000134825.16	intragenic	TMEM258
1-linoleoyl-GPC (18:2)	11:61565908:C:T	11:61588305:A:G	0.0619189		ENSG00000134824.14	intragenic	FADS2
1-linoleoyl-GPC (18:2)	11:61565908:C:T	11:61585144:A:G	0.0518197		ENSG00000134824.14	intragenic	FADS2
1-linoleoyl-GPC (18:2)	11:61565908:C:T	11:61593005:A:G	0.0147265		ENSG00000134824.14	intragenic	FADS2
1-linoleoyl-GPC (18:2)	11:61565908:C:T	11:61570783:C:T	0.0891681		ENSG00000134824.14	intragenic	FADS2
1-linoleoyl-GPC (18:2)	11:61565908:C:T	11:61557826:C:T	0.0928595		ENSG00000134825.16	intragenic	TMEM258
1-linoleoyl-GPC (18:2)	11:61565908:C:T	11:61569830:C:T	0.0683783		ENSG00000134824.14	intragenic	FADS2
1-linoleoyl-GPC (18:2)	11:61565908:C:T	11:61606642:A:G	0.0119545		ENSG00000134824.14	intragenic	FADS2
1-linoleoyl-GPC (18:2)	11:61565908:C:T	11:61592362:A:G	0.0182438		ENSG00000134824.14	intragenic	FADS2
1-linoleoyl-GPC (18:2)	11:61565908:C:T	11:61571478:C:T	0.0805983		ENSG00000134824.14	intragenic	FADS2
1-linoleoyl-GPC (18:2)	11:61565908:C:T	11:61564299:G:T	0.0842175		ENSG00000168496.4	intragenic	FEN1
1-linoleoyl-GPC (18:2)	11:61565908:C:T	11:61603510:A:C	0.01951		ENSG00000134824.14	intragenic	FADS2
1-linoleoyl-GPC (18:2)	11:61565908:C:T	11:61610750:A:G	0.0929532		ENSG00000134824.14	intragenic	FADS2
1-linoleoyl-GPC (18:2)	11:61565908:C:T	11:61565908:C:T	0.0782158		ENSG00000134824.14	intragenic	FADS2
1-linoleoyl-GPC (18:2)	11:61565908:C:T	11:61609750:C:T	0.0325545		ENSG00000134824.14	intragenic	FADS2
1-linoleoyl-GPC (18:2)	11:61565908:C:T	11:61579463:A:G	0.0132807		ENSG00000134824.14	intragenic	FADS2
sphingosine 1-phosphate	2:24240996:G:T	2:24159288:A:G	0.0187631		ENSG00000173960.14	intragenic	UBXN2A
sphingosine 1-phosphate	2:24240996:G:T	2:24199102:C:T	0.0216744		ENSG00000173960.14	intragenic	UBXN2A
sphingosine 1-phosphate	2:24240996:G:T	2:24133027:C:T	0.0492977		ENSG00000119778.15	intragenic	ATAD2B
sphingosine 1-phosphate	2:24240996:G:T	2:24204148:C:G	0.0186413		ENSG00000173960.14	intragenic	UBXN2A
sphingosine 1-phosphate	2:24240996:G:T	2:24160132:A:T	0.0160032		ENSG00000173960.14	intragenic	UBXN2A
sphingosine 1-phosphate	2:24240996:G:T	2:24132272:C:T	0.0134598		ENSG00000119778.15	intragenic	ATAD2B
sphingosine 1-phosphate	2:24240996:G:T	2:24160131:A:G	0.0124085		ENSG00000173960.14	intragenic	UBXN2A
sphingosine 1-phosphate	2:23898149:A:G	2:24083925:C:T	0.018242		ENSG00000119778.15	intragenic	ATAD2B
sphingosine 1-phosphate	2:24240996:G:T	2:24223086:A:G	0.0122641		ENSG00000173960.14	intragenic	UBXN2A
sphingosine 1-phosphate	2:24240996:G:T	2:24165235:A:G	0.0247269		ENSG00000173960.14	intragenic	UBXN2A
sphingosine 1-phosphate	2:23898149:A:G	2:24071427:A:G	0.0222264		ENSG00000119778.15	intragenic	ATAD2B
sphingosine 1-phosphate	2:24240996:G:T	2:24073437:A:T	0.0212122		ENSG00000119778.15	intragenic	ATAD2B
sphingosine 1-phosphate	2:24240996:G:T	2:24196340:A:C	0.011819		ENSG00000173960.14	intragenic	UBXN2A
sphingosine 1-phosphate	2:24240996:G:T	2:24256349:C:T	0.0136381		ENSG00000205639.12	intragenic	MFSD2B
sphingosine 1-phosphate	2:24240996:G:T	2:24173565:C:T	0.0117418		ENSG00000173960.14	intragenic	UBXN2A
sphingosine 1-phosphate	2:24240996:G:T	2:24192952:A:G	0.0104534		ENSG00000173960.14	intragenic	UBXN2A
sphingosine 1-phosphate	2:23898149:A:G	2:24090435:C:T	0.0164517		ENSG00000119778.15	intragenic	ATAD2B
sphingosine 1-phosphate	2:23898149:A:G	2:24142957:A:G	0.0148428		ENSG00000119778.15	intragenic	ATAD2B
sphingosine 1-phosphate	2:24240996:G:T	2:24194608:C:T	0.0104043		ENSG00000173960.14	intragenic	UBXN2A
sphingosine 1-phosphate	2:23898149:A:G	2:24133590:C:T	0.0156874		ENSG00000119778.15	intragenic	ATAD2B
sphingosine 1-phosphate	2:24240996:G:T	2:24192510:C:T	0.0105688		ENSG00000173960.14	intragenic	UBXN2A
sphingosine 1-phosphate	2:23898149:A:G	2:24085606:A:G	0.0209513		ENSG00000119778.15	intragenic	ATAD2B
sphingosine 1-phosphate	2:24240996:G:T	2:24225901:C:G	0.0206408		ENSG00000173960.14	intragenic	UBXN2A
sphingosine 1-phosphate	2:23898149:A:G	2:23971415:A:C	0.0310583		ENSG00000119778.15	downstream (119)	ATAD2B
sphingosine 1-phosphate	2:23898149:A:G	2:24142500:A:G	0.0155452		ENSG00000119778.15	intragenic	ATAD2B
sphingosine 1-phosphate	2:24240996:G:T	2:24185525:G:T	0.0484881		ENSG00000173960.14	intragenic	UBXN2A
sphingosine 1-phosphate	2:24240996:G:T	2:24194490:A:G	0.011527		ENSG00000173960.14	intragenic	UBXN2A
sphingosine 1-phosphate	2:23898149:A:G	2:24126493:A:G	0.0248975		ENSG00000119778.15	intragenic	ATAD2B
sphingosine 1-phosphate	2:24240996:G:T	2:24208746:A:G	0.0146596		ENSG00000173960.14	intragenic	UBXN2A
sphingosine 1-phosphate	2:23898149:A:G	2:24141912:A:G	0.0147814		ENSG00000119778.15	intragenic	ATAD2B
sphingosine 1-phosphate	2:23898149:A:G	2:24137047:A:G	0.0182335		ENSG00000119778.15	intragenic	ATAD2B
sphingosine 1-phosphate	2:24240996:G:T	2:24214373:C:T	0.0348041		ENSG00000173960.14	intragenic	UBXN2A
sphingosine 1-phosphate	2:24240996:G:T	2:24221475:A:G	0.0294622		ENSG00000173960.14	intragenic	UBXN2A
sphingosine 1-phosphate	2:23898149:A:G	2:24095285:A:C	0.0142779		ENSG00000119778.15	intragenic	ATAD2B
sphingosine 1-phosphate	2:23898149:A:G	2:24073437:A:T	0.0702972		ENSG00000119778.15	intragenic	ATAD2B
sphingosine 1-phosphate	2:23898149:A:G	2:24098321:A:C	0.0128137		ENSG00000119778.15	intragenic	ATAD2B
sphingosine 1-phosphate	2:23898149:A:G	2:24112559:C:G	0.0276944		ENSG00000119778.15	intragenic	ATAD2B
sphingosine 1-phosphate	2:24240996:G:T	2:24154821:C:T	0.0249993		ENSG00000173960.14	intragenic	UBXN2A
sphingosine 1-phosphate	2:23898149:A:G	2:24132980:A:G	0.0183228		ENSG00000119778.15	intragenic	ATAD2B
sphingosine 1-phosphate	2:23898149:A:G	2:24140372:C:T	0.0123628		ENSG00000119778.15	intragenic	ATAD2B
sphingosine 1-phosphate	2:23898149:A:G	2:24134599:C:T	0.0155601		ENSG00000119778.15	intragenic	ATAD2B
sphingosine 1-phosphate	2:23898149:A:G	2:24132272:C:T	0.0446058		ENSG00000119778.15	intragenic	ATAD2B
sphingosine 1-phosphate	2:24240996:G:T	2:24215633:C:T	0.0127991		ENSG00000173960.14	intragenic	UBXN2A
sphingosine 1-phosphate	2:24240996:G:T	2:24178154:A:G	0.0256804		ENSG00000173960.14	intragenic	UBXN2A
sphingosine 1-phosphate	2:23898149:A:G	2:24095907:A:G	0.0223791		ENSG00000119778.15	intragenic	ATAD2B
sphingosine 1-phosphate	2:24240996:G:T	2:24210864:A:G	0.011569		ENSG00000173960.14	intragenic	UBXN2A
sphingosine 1-phosphate	2:23898149:A:G	2:24143063:C:T	0.0169079		ENSG00000119778.15	intragenic	ATAD2B
sphingosine 1-phosphate	2:23898149:A:G	2:24147047:A:G	0.0131523		ENSG00000119778.15	intragenic	ATAD2B
sphingosine 1-phosphate	2:24240996:G:T	2:24158425:C:T	0.0126838		ENSG00000173960.14	intragenic	UBXN2A
sphingosine 1-phosphate	2:23898149:A:G	2:24098371:A:G	0.0165596		ENSG00000119778.15	intragenic	ATAD2B
sphingosine 1-phosphate	2:23898149:A:G	2:24143622:A:T	0.0188437		ENSG00000119778.15	intragenic	ATAD2B
sphingosine 1-phosphate	2:23898149:A:G	2:24134032:A:G	0.0149068		ENSG00000119778.15	intragenic	ATAD2B
sphingosine 1-phosphate	2:24240996:G:T	2:24211550:C:T	0.0126491		ENSG00000173960.14	intragenic	UBXN2A
sphingosine 1-phosphate	2:24240996:G:T	2:24158003:C:T	0.0163186		ENSG00000173960.14	intragenic	UBXN2A
sphingosine 1-phosphate	2:23898149:A:G	2:24133027:C:T	0.163373		ENSG00000119778.15	intragenic	ATAD2B
sphingosine 1-phosphate	2:23898149:A:G	2:24036222:A:G	0.0167078		ENSG00000119778.15	intragenic	ATAD2B
1-arachidonoyl-GPE (20:4n6)*	11:61607047:A:G	11:61592362:A:G	0.206571	1	ENSG00000134824.14	intragenic	FADS2
1-arachidonoyl-GPE (20:4n6)*	11:61430988:A:C	11:61592362:A:G	0.206571	1	ENSG00000134824.14	intragenic	FADS2
1-arachidonoyl-GPE (20:4n6)*	11:61430988:A:C	11:61606683:A:G	0.0448756	1	ENSG00000134824.14	intragenic	FADS2
1-arachidonoyl-GPE (20:4n6)*	11:61712242:C:T	11:61593005:A:G	0.269524	1	ENSG00000134824.14	intragenic	FADS2
1-arachidonoyl-GPE (20:4n6)*	11:61712242:C:T	11:61603510:A:C	0.0145767		ENSG00000134824.14	intragenic	FADS2
1-arachidonoyl-GPE (20:4n6)*	11:61712242:C:T	11:61610750:A:G	0.0375478	1	ENSG00000134824.14	intragenic	FADS2
1-arachidonoyl-GPE (20:4n6)*	11:61430988:A:C	11:61596633:C:T	0.135205	1	ENSG00000134824.14	intragenic	FADS2
1-arachidonoyl-GPE (20:4n6)*	11:61712242:C:T	11:61592362:A:G	0.206571	1	ENSG00000134824.14	intragenic	FADS2
1-arachidonoyl-GPE (20:4n6)*	11:61611710:C:T	11:61606683:A:G	0.0448756	1	ENSG00000134824.14	intragenic	FADS2
1-arachidonoyl-GPE (20:4n6)*	11:61712242:C:T	11:61606642:A:G	0.0119752		ENSG00000134824.14	intragenic	FADS2
1-arachidonoyl-GPE (20:4n6)*	11:61636253:C:G	11:61592362:A:G	0.206571	1	ENSG00000134824.14	intragenic	FADS2
1-arachidonoyl-GPE (20:4n6)*	11:61619181:C:T	11:61606683:A:G	0.0448756	1	ENSG00000134824.14	intragenic	FADS2
1-arachidonoyl-GPE (20:4n6)*	11:61636253:C:G	11:61600342:A:C	0.0506145	1	ENSG00000134824.14	intragenic	FADS2
1-arachidonoyl-GPE (20:4n6)*	11:61611710:C:T	11:61604814:A:C	0.174385	1	ENSG00000134824.14	intragenic	FADS2
1-arachidonoyl-GPE (20:4n6)*	11:61662661:G:T	11:61603510:A:C	0.0145767		ENSG00000134824.14	intragenic	FADS2
1-arachidonoyl-GPE (20:4n6)*	11:61707645:A:G	11:61588305:A:G	0.0351731	1	ENSG00000134824.14	intragenic	FADS2
1-arachidonoyl-GPE (20:4n6)*	11:61596633:C:T	11:61592362:A:G	0.206571	1	ENSG00000134824.14	intragenic	FADS2
1-arachidonoyl-GPE (20:4n6)*	11:61596633:C:T	11:61588305:A:G	0.0351731	1	ENSG00000134824.14	intragenic	FADS2
1-arachidonoyl-GPE (20:4n6)*	11:61619181:C:T	11:61588305:A:G	0.0351731	1	ENSG00000134824.14	intragenic	FADS2
1-arachidonoyl-GPE (20:4n6)*	11:61712242:C:T	11:61588305:A:G	0.0351731	1	ENSG00000134824.14	intragenic	FADS2
1-arachidonoyl-GPE (20:4n6)*	11:61707645:A:G	11:61596633:C:T	0.135205	1	ENSG00000134824.14	intragenic	FADS2
1-arachidonoyl-GPE (20:4n6)*	11:61712242:C:T	11:61604814:A:C	0.174385	1	ENSG00000134824.14	intragenic	FADS2
1-arachidonoyl-GPE (20:4n6)*	11:61596633:C:T	11:61596633:C:T	0.135205	1	ENSG00000134824.14	intragenic	FADS2
1-arachidonoyl-GPE (20:4n6)*	11:61662661:G:T	11:61610750:A:G	0.0375478	1	ENSG00000134824.14	intragenic	FADS2
1-arachidonoyl-GPE (20:4n6)*	11:61662661:G:T	11:61596633:C:T	0.135205	1	ENSG00000134824.14	intragenic	FADS2
1-arachidonoyl-GPE (20:4n6)*	11:61596633:C:T	11:61610750:A:G	0.0375478	1	ENSG00000134824.14	intragenic	FADS2
1-arachidonoyl-GPE (20:4n6)*	11:61712242:C:T	11:61609750:C:T	0.0166634		ENSG00000134824.14	intragenic	FADS2
1-arachidonoyl-GPE (20:4n6)*	11:61596633:C:T	11:61593005:A:G	0.269524	1	ENSG00000134824.14	intragenic	FADS2
1-arachidonoyl-GPE (20:4n6)*	11:61430988:A:C	11:61609750:C:T	0.0166634		ENSG00000134824.14	intragenic	FADS2
1-arachidonoyl-GPE (20:4n6)*	11:61596633:C:T	11:61604814:A:C	0.174385	1	ENSG00000134824.14	intragenic	FADS2
1-arachidonoyl-GPE (20:4n6)*	11:61707645:A:G	11:61593005:A:G	0.269524	1	ENSG00000134824.14	intragenic	FADS2
1-arachidonoyl-GPE (20:4n6)*	11:61527927:C:T	11:61606683:A:G	0.0448756	1	ENSG00000134824.14	intragenic	FADS2
1-arachidonoyl-GPE (20:4n6)*	11:61596633:C:T	11:61606642:A:G	0.0119752		ENSG00000134824.14	intragenic	FADS2
1-arachidonoyl-GPE (20:4n6)*	11:61611710:C:T	11:61593005:A:G	0.269524	1	ENSG00000134824.14	intragenic	FADS2
1-arachidonoyl-GPE (20:4n6)*	11:61430988:A:C	11:61600342:A:C	0.0506145	1	ENSG00000134824.14	intragenic	FADS2
1-arachidonoyl-GPE (20:4n6)*	11:61607047:A:G	11:61610750:A:G	0.0375478	1	ENSG00000134824.14	intragenic	FADS2
1-arachidonoyl-GPE (20:4n6)*	11:61662661:G:T	11:61600342:A:C	0.0506145	1	ENSG00000134824.14	intragenic	FADS2
1-arachidonoyl-GPE (20:4n6)*	11:61527927:C:T	11:61604814:A:C	0.174385	1	ENSG00000134824.14	intragenic	FADS2
1-arachidonoyl-GPE (20:4n6)*	11:61527927:C:T	11:61588305:A:G	0.0351731	1	ENSG00000134824.14	intragenic	FADS2
1-arachidonoyl-GPE (20:4n6)*	11:61607047:A:G	11:61596633:C:T	0.135205	1	ENSG00000134824.14	intragenic	FADS2
1-arachidonoyl-GPE (20:4n6)*	11:61527927:C:T	11:61600342:A:C	0.0506145	1	ENSG00000134824.14	intragenic	FADS2
1-arachidonoyl-GPE (20:4n6)*	11:61636253:C:G	11:61603510:A:C	0.0145767		ENSG00000134824.14	intragenic	FADS2
1-arachidonoyl-GPE (20:4n6)*	11:61527927:C:T	11:61610750:A:G	0.0375478	1	ENSG00000134824.14	intragenic	FADS2
1-arachidonoyl-GPE (20:4n6)*	11:61527927:C:T	11:61603510:A:C	0.0145767		ENSG00000134824.14	intragenic	FADS2
1-arachidonoyl-GPE (20:4n6)*	11:61662661:G:T	11:61604814:A:C	0.174385	1	ENSG00000134824.14	intragenic	FADS2
1-arachidonoyl-GPE (20:4n6)*	11:61712242:C:T	11:61600342:A:C	0.0506145	1	ENSG00000134824.14	intragenic	FADS2
1-arachidonoyl-GPE (20:4n6)*	11:61712242:C:T	11:61596633:C:T	0.135205	1	ENSG00000134824.14	intragenic	FADS2
1-arachidonoyl-GPE (20:4n6)*	11:61707645:A:G	11:61592362:A:G	0.206571	1	ENSG00000134824.14	intragenic	FADS2
1-arachidonoyl-GPE (20:4n6)*	11:61662661:G:T	11:61588305:A:G	0.0351731	1	ENSG00000134824.14	intragenic	FADS2
1-arachidonoyl-GPE (20:4n6)*	11:61596633:C:T	11:61600342:A:C	0.0506145	1	ENSG00000134824.14	intragenic	FADS2
1-arachidonoyl-GPE (20:4n6)*	11:61619181:C:T	11:61604814:A:C	0.174385	1	ENSG00000134824.14	intragenic	FADS2
1-arachidonoyl-GPE (20:4n6)*	11:61636253:C:G	11:61604814:A:C	0.174385	1	ENSG00000134824.14	intragenic	FADS2
1-arachidonoyl-GPE (20:4n6)*	11:61607047:A:G	11:61609750:C:T	0.0166634		ENSG00000134824.14	intragenic	FADS2
1-arachidonoyl-GPE (20:4n6)*	11:61707645:A:G	11:61606642:A:G	0.0119752		ENSG00000134824.14	intragenic	FADS2
1-arachidonoyl-GPE (20:4n6)*	11:61707645:A:G	11:61606683:A:G	0.0448756	1	ENSG00000134824.14	intragenic	FADS2
1-arachidonoyl-GPE (20:4n6)*	11:61662661:G:T	11:61606683:A:G	0.0448756	1	ENSG00000134824.14	intragenic	FADS2
1-arachidonoyl-GPE (20:4n6)*	11:61619181:C:T	11:61596633:C:T	0.135205	1	ENSG00000134824.14	intragenic	FADS2
1-arachidonoyl-GPE (20:4n6)*	11:61430988:A:C	11:61604814:A:C	0.174385	1	ENSG00000134824.14	intragenic	FADS2
1-arachidonoyl-GPE (20:4n6)*	11:61662661:G:T	11:61606642:A:G	0.0119752		ENSG00000134824.14	intragenic	FADS2
1-arachidonoyl-GPE (20:4n6)*	11:61611710:C:T	11:61588305:A:G	0.0351731	1	ENSG00000134824.14	intragenic	FADS2
1-arachidonoyl-GPE (20:4n6)*	11:61607047:A:G	11:61606642:A:G	0.0119752		ENSG00000134824.14	intragenic	FADS2
1-arachidonoyl-GPE (20:4n6)*	11:61607047:A:G	11:61593005:A:G	0.269524	1	ENSG00000134824.14	intragenic	FADS2
1-arachidonoyl-GPE (20:4n6)*	11:61712242:C:T	11:61606683:A:G	0.0448756	1	ENSG00000134824.14	intragenic	FADS2
1-arachidonoyl-GPE (20:4n6)*	11:61636253:C:G	11:61593005:A:G	0.269524	1	ENSG00000134824.14	intragenic	FADS2
1-arachidonoyl-GPE (20:4n6)*	11:61707645:A:G	11:61600342:A:C	0.0506145	1	ENSG00000134824.14	intragenic	FADS2
1-arachidonoyl-GPE (20:4n6)*	11:61619181:C:T	11:61606642:A:G	0.0119752		ENSG00000134824.14	intragenic	FADS2
1-arachidonoyl-GPE (20:4n6)*	11:61636253:C:G	11:61606683:A:G	0.0448756	1	ENSG00000134824.14	intragenic	FADS2
1-arachidonoyl-GPE (20:4n6)*	11:61611710:C:T	11:61603510:A:C	0.0145767		ENSG00000134824.14	intragenic	FADS2
1-arachidonoyl-GPE (20:4n6)*	11:61607047:A:G	11:61604814:A:C	0.174385	1	ENSG00000134824.14	intragenic	FADS2
1-arachidonoyl-GPE (20:4n6)*	11:61527927:C:T	11:61592362:A:G	0.206571	1	ENSG00000134824.14	intragenic	FADS2
1-arachidonoyl-GPE (20:4n6)*	11:61596633:C:T	11:61603510:A:C	0.0145767		ENSG00000134824.14	intragenic	FADS2
1-arachidonoyl-GPE (20:4n6)*	11:61611710:C:T	11:61606642:A:G	0.0119752		ENSG00000134824.14	intragenic	FADS2
1-arachidonoyl-GPE (20:4n6)*	11:61611710:C:T	11:61596633:C:T	0.135205	1	ENSG00000134824.14	intragenic	FADS2
1-arachidonoyl-GPE (20:4n6)*	11:61607047:A:G	11:61603510:A:C	0.0145767		ENSG00000134824.14	intragenic	FADS2
1-arachidonoyl-GPE (20:4n6)*	11:61527927:C:T	11:61596633:C:T	0.135205	1	ENSG00000134824.14	intragenic	FADS2
1-arachidonoyl-GPE (20:4n6)*	11:61636253:C:G	11:61596633:C:T	0.135205	1	ENSG00000134824.14	intragenic	FADS2
1-arachidonoyl-GPE (20:4n6)*	11:61430988:A:C	11:61610750:A:G	0.0375478	1	ENSG00000134824.14	intragenic	FADS2
1-arachidonoyl-GPE (20:4n6)*	11:61636253:C:G	11:61588305:A:G	0.0351731	1	ENSG00000134824.14	intragenic	FADS2
1-arachidonoyl-GPE (20:4n6)*	11:61430988:A:C	11:61606642:A:G	0.0119752		ENSG00000134824.14	intragenic	FADS2
1-arachidonoyl-GPE (20:4n6)*	11:61619181:C:T	11:61592362:A:G	0.206571	1	ENSG00000134824.14	intragenic	FADS2
1-arachidonoyl-GPE (20:4n6)*	11:61430988:A:C	11:61588305:A:G	0.0351731	1	ENSG00000134824.14	intragenic	FADS2
1-arachidonoyl-GPE (20:4n6)*	11:61707645:A:G	11:61604814:A:C	0.174385	1	ENSG00000134824.14	intragenic	FADS2
1-arachidonoyl-GPE (20:4n6)*	11:61707645:A:G	11:61609750:C:T	0.0166634		ENSG00000134824.14	intragenic	FADS2
1-arachidonoyl-GPE (20:4n6)*	11:61430988:A:C	11:61603510:A:C	0.0145767		ENSG00000134824.14	intragenic	FADS2
1-arachidonoyl-GPE (20:4n6)*	11:61636253:C:G	11:61609750:C:T	0.0166634		ENSG00000134824.14	intragenic	FADS2
1-arachidonoyl-GPE (20:4n6)*	11:61527927:C:T	11:61593005:A:G	0.269524	1	ENSG00000134824.14	intragenic	FADS2
1-arachidonoyl-GPE (20:4n6)*	11:61619181:C:T	11:61609750:C:T	0.0166634		ENSG00000134824.14	intragenic	FADS2
1-arachidonoyl-GPE (20:4n6)*	11:61607047:A:G	11:61588305:A:G	0.0351731	1	ENSG00000134824.14	intragenic	FADS2
1-arachidonoyl-GPE (20:4n6)*	11:61607047:A:G	11:61606683:A:G	0.0448756	1	ENSG00000134824.14	intragenic	FADS2
1-arachidonoyl-GPE (20:4n6)*	11:61611710:C:T	11:61609750:C:T	0.0166634		ENSG00000134824.14	intragenic	FADS2
1-arachidonoyl-GPE (20:4n6)*	11:61662661:G:T	11:61609750:C:T	0.0166634		ENSG00000134824.14	intragenic	FADS2
1-arachidonoyl-GPE (20:4n6)*	11:61619181:C:T	11:61593005:A:G	0.269524	1	ENSG00000134824.14	intragenic	FADS2
1-arachidonoyl-GPE (20:4n6)*	11:61707645:A:G	11:61610750:A:G	0.0375478	1	ENSG00000134824.14	intragenic	FADS2
1-arachidonoyl-GPE (20:4n6)*	11:61662661:G:T	11:61592362:A:G	0.206571	1	ENSG00000134824.14	intragenic	FADS2
1-arachidonoyl-GPE (20:4n6)*	11:61611710:C:T	11:61592362:A:G	0.206571	1	ENSG00000134824.14	intragenic	FADS2
1-arachidonoyl-GPE (20:4n6)*	11:61430988:A:C	11:61593005:A:G	0.269524	1	ENSG00000134824.14	intragenic	FADS2
1-arachidonoyl-GPE (20:4n6)*	11:61636253:C:G	11:61610750:A:G	0.0375478	1	ENSG00000134824.14	intragenic	FADS2
1-arachidonoyl-GPE (20:4n6)*	11:61596633:C:T	11:61609750:C:T	0.0166634		ENSG00000134824.14	intragenic	FADS2
1-arachidonoyl-GPE (20:4n6)*	11:61707645:A:G	11:61603510:A:C	0.0145767		ENSG00000134824.14	intragenic	FADS2
1-arachidonoyl-GPE (20:4n6)*	11:61611710:C:T	11:61610750:A:G	0.0375478	1	ENSG00000134824.14	intragenic	FADS2
1-arachidonoyl-GPE (20:4n6)*	11:61636253:C:G	11:61606642:A:G	0.0119752		ENSG00000134824.14	intragenic	FADS2
1-arachidonoyl-GPE (20:4n6)*	11:61619181:C:T	11:61600342:A:C	0.0506145	1	ENSG00000134824.14	intragenic	FADS2
1-arachidonoyl-GPE (20:4n6)*	11:61619181:C:T	11:61603510:A:C	0.0145767		ENSG00000134824.14	intragenic	FADS2
1-arachidonoyl-GPE (20:4n6)*	11:61619181:C:T	11:61610750:A:G	0.0375478	1	ENSG00000134824.14	intragenic	FADS2
1-arachidonoyl-GPE (20:4n6)*	11:61527927:C:T	11:61609750:C:T	0.0166634		ENSG00000134824.14	intragenic	FADS2
1-arachidonoyl-GPE (20:4n6)*	11:61527927:C:T	11:61606642:A:G	0.0119752		ENSG00000134824.14	intragenic	FADS2
1-arachidonoyl-GPE (20:4n6)*	11:61596633:C:T	11:61606683:A:G	0.0448756	1	ENSG00000134824.14	intragenic	FADS2
1-arachidonoyl-GPE (20:4n6)*	11:61607047:A:G	11:61600342:A:C	0.0506145	1	ENSG00000134824.14	intragenic	FADS2
1-arachidonoyl-GPE (20:4n6)*	11:61611710:C:T	11:61600342:A:C	0.0506145	1	ENSG00000134824.14	intragenic	FADS2
1-arachidonoyl-GPE (20:4n6)*	11:61662661:G:T	11:61593005:A:G	0.269524	1	ENSG00000134824.14	intragenic	FADS2
2-linoleoyl-GPC (18:2)*	11:61564299:G:T	11:61585144:A:G	0.0792549		ENSG00000134824.14	intragenic	FADS2
2-linoleoyl-GPC (18:2)*	11:61564299:G:T	11:61575158:A:G	0.0540944		ENSG00000134824.14	intragenic	FADS2
2-linoleoyl-GPC (18:2)*	11:61564299:G:T	11:61610750:A:G	0.0820979		ENSG00000134824.14	intragenic	FADS2
2-linoleoyl-GPC (18:2)*	11:61564299:G:T	11:61569830:C:T	0.0829112		ENSG00000134824.14	intragenic	FADS2
2-linoleoyl-GPC (18:2)*	11:61564299:G:T	11:61592362:A:G	0.0115842		ENSG00000134824.14	intragenic	FADS2
2-linoleoyl-GPC (18:2)*	11:61564299:G:T	11:61609750:C:T	0.0193145		ENSG00000134824.14	intragenic	FADS2
2-linoleoyl-GPC (18:2)*	11:61564299:G:T	11:61588305:A:G	0.0360817		ENSG00000134824.14	intragenic	FADS2
2-linoleoyl-GPC (18:2)*	11:61564299:G:T	11:61565908:C:T	0.0451216		ENSG00000134824.14	intragenic	FADS2
2-linoleoyl-GPC (18:2)*	11:61564299:G:T	11:61557803:C:T	0.0368065		ENSG00000134825.16	intragenic	TMEM258
2-linoleoyl-GPC (18:2)*	11:61564299:G:T	11:61557826:C:T	0.111744		ENSG00000134825.16	intragenic	TMEM258
2-linoleoyl-GPC (18:2)*	11:61564299:G:T	11:61570783:C:T	0.0973005		ENSG00000134824.14	intragenic	FADS2
2-linoleoyl-GPC (18:2)*	11:61564299:G:T	11:61571382:A:G	0.0205756		ENSG00000134824.14	intragenic	FADS2
2-linoleoyl-GPC (18:2)*	11:61564299:G:T	11:61579463:A:G	0.0180201		ENSG00000134824.14	intragenic	FADS2
2-linoleoyl-GPC (18:2)*	11:61564299:G:T	11:61564299:G:T	0.0653669		ENSG00000168496.4	intragenic	FEN1
2-linoleoyl-GPC (18:2)*	11:61564299:G:T	11:61603510:A:C	0.0111242		ENSG00000134824.14	intragenic	FADS2
2-linoleoyl-GPC (18:2)*	11:61564299:G:T	11:61571478:C:T	0.109118		ENSG00000134824.14	intragenic	FADS2
2-linoleoyl-GPE (18:2)*	11:61575158:A:G	11:61571382:A:G	0.0580089		ENSG00000134824.14	intragenic	FADS2
2-linoleoyl-GPE (18:2)*	11:61575158:A:G	11:61579463:A:G	0.0237144		ENSG00000134824.14	intragenic	FADS2
2-linoleoyl-GPE (18:2)*	11:61575158:A:G	11:61557826:C:T	0.135689		ENSG00000134825.16	intragenic	TMEM258
2-linoleoyl-GPE (18:2)*	11:61599329:G:T	11:61575158:A:G	0.114631		ENSG00000134824.14	intragenic	FADS2
2-linoleoyl-GPE (18:2)*	11:61599329:G:T	11:61570783:C:T	0.145848		ENSG00000134824.14	intragenic	FADS2
2-linoleoyl-GPE (18:2)*	11:61599329:G:T	11:61582708:C:T	0.0113004		ENSG00000134824.14	intragenic	FADS2
2-linoleoyl-GPE (18:2)*	11:61575158:A:G	11:61582708:C:T	0.0113004		ENSG00000134824.14	intragenic	FADS2
2-linoleoyl-GPE (18:2)*	11:61599329:G:T	11:61579760:C:T	0.0169518		ENSG00000134824.14	intragenic	FADS2
2-linoleoyl-GPE (18:2)*	11:61575158:A:G	11:61570783:C:T	0.145848		ENSG00000134824.14	intragenic	FADS2
2-linoleoyl-GPE (18:2)*	11:61575158:A:G	11:61588305:A:G	0.0125674		ENSG00000134824.14	intragenic	FADS2
2-linoleoyl-GPE (18:2)*	11:61599329:G:T	11:61567753:A:C	0.0101371		ENSG00000134824.14	intragenic	FADS2
2-linoleoyl-GPE (18:2)*	11:61575158:A:G	11:61579760:C:T	0.0169518		ENSG00000134824.14	intragenic	FADS2
2-linoleoyl-GPE (18:2)*	11:61599329:G:T	11:61585144:A:G	0.081533		ENSG00000134824.14	intragenic	FADS2
2-linoleoyl-GPE (18:2)*	11:61575158:A:G	11:61575158:A:G	0.114631		ENSG00000134824.14	intragenic	FADS2
2-linoleoyl-GPE (18:2)*	11:61599329:G:T	11:61579463:A:G	0.0237144		ENSG00000134824.14	intragenic	FADS2
2-linoleoyl-GPE (18:2)*	11:61599329:G:T	11:61588305:A:G	0.0125674		ENSG00000134824.14	intragenic	FADS2
2-linoleoyl-GPE (18:2)*	11:61599329:G:T	11:61571382:A:G	0.0580089		ENSG00000134824.14	intragenic	FADS2
2-linoleoyl-GPE (18:2)*	11:61575158:A:G	11:61569830:C:T	0.135315		ENSG00000134824.14	intragenic	FADS2
2-linoleoyl-GPE (18:2)*	11:61575158:A:G	11:61567753:A:C	0.0101371		ENSG00000134824.14	intragenic	FADS2
2-linoleoyl-GPE (18:2)*	11:61599329:G:T	11:61557826:C:T	0.135689		ENSG00000134825.16	intragenic	TMEM258
2-linoleoyl-GPE (18:2)*	11:61599329:G:T	11:61569830:C:T	0.135315		ENSG00000134824.14	intragenic	FADS2
2-linoleoyl-GPE (18:2)*	11:61575158:A:G	11:61571478:C:T	0.167945		ENSG00000134824.14	intragenic	FADS2
2-linoleoyl-GPE (18:2)*	11:61599329:G:T	11:61571478:C:T	0.167945		ENSG00000134824.14	intragenic	FADS2
2-linoleoyl-GPE (18:2)*	11:61575158:A:G	11:61585144:A:G	0.081533		ENSG00000134824.14	intragenic	FADS2
1-linoleoyl-GPI (18:2)*	11:61571382:A:G	11:61589481:A:G	0.0134565		ENSG00000134824.14	intragenic	FADS2
1-linoleoyl-GPI (18:2)*	11:61571382:A:G	11:61579760:C:T	0.07398		ENSG00000134824.14	intragenic	FADS2
1-linoleoyl-GPI (18:2)*	11:61571382:A:G	11:61588305:A:G	0.0161207		ENSG00000134824.14	intragenic	FADS2
1-linoleoyl-GPI (18:2)*	11:61571382:A:G	11:61575158:A:G	0.062274		ENSG00000134824.14	intragenic	FADS2
1-linoleoyl-GPI (18:2)*	11:61571382:A:G	11:61569830:C:T	0.114265		ENSG00000134824.14	intragenic	FADS2
1-linoleoyl-GPI (18:2)*	11:61571382:A:G	11:61581764:C:T	0.0151529		ENSG00000134824.14	intragenic	FADS2
1-linoleoyl-GPI (18:2)*	11:61571382:A:G	11:61571478:C:T	0.0931242		ENSG00000134824.14	intragenic	FADS2
1-linoleoyl-GPI (18:2)*	11:61571382:A:G	11:61570783:C:T	0.119577		ENSG00000134824.14	intragenic	FADS2
1-linoleoyl-GPI (18:2)*	11:61571382:A:G	11:61567753:A:C	0.0183268		ENSG00000134824.14	intragenic	FADS2
1-linoleoyl-GPI (18:2)*	11:61571382:A:G	11:61585144:A:G	0.0780619		ENSG00000134824.14	intragenic	FADS2
1-linoleoyl-GPI (18:2)*	11:61571382:A:G	11:61571382:A:G	0.214312		ENSG00000134824.14	intragenic	FADS2
1-linoleoyl-GPI (18:2)*	11:61571382:A:G	11:61582708:C:T	0.0652085		ENSG00000134824.14	intragenic	FADS2
1-linoleoyl-GPI (18:2)*	11:61571382:A:G	11:61557826:C:T	0.0376969		ENSG00000134825.16	intragenic	TMEM258
1-linoleoyl-GPE (18:2)*	11:61599329:G:T	11:61575158:A:G	0.078416	1	ENSG00000134824.14	intragenic	FADS2
1-linoleoyl-GPE (18:2)*	11:61599329:G:T	11:61579463:A:G	0.0135236	1	ENSG00000134824.14	intragenic	FADS2
1-linoleoyl-GPE (18:2)*	11:61599329:G:T	11:61569830:C:T	0.138973	1	ENSG00000134824.14	intragenic	FADS2
1-linoleoyl-GPE (18:2)*	11:61599329:G:T	11:61571478:C:T	0.166037	1	ENSG00000134824.14	intragenic	FADS2
1-linoleoyl-GPE (18:2)*	11:61567670:G:T	11:61569830:C:T	0.138973	1	ENSG00000134824.14	intragenic	FADS2
1-linoleoyl-GPE (18:2)*	11:61567670:G:T	11:61557826:C:T	0.274092	1	ENSG00000134825.16	intragenic	TMEM258
1-linoleoyl-GPE (18:2)*	11:61607047:A:G	11:61565908:C:T	0.0166357	1	ENSG00000134824.14	intragenic	FADS2
1-linoleoyl-GPE (18:2)*	11:61607047:A:G	11:61570783:C:T	0.14222	1	ENSG00000134824.14	intragenic	FADS2
1-linoleoyl-GPE (18:2)*	11:61567670:G:T	11:61585144:A:G	0.0638429	1	ENSG00000134824.14	intragenic	FADS2
1-linoleoyl-GPE (18:2)*	11:61557826:C:T	11:61557826:C:T	0.274092	1	ENSG00000134825.16	intragenic	TMEM258
1-linoleoyl-GPE (18:2)*	11:61557826:C:T	11:61579463:A:G	0.0135236	1	ENSG00000134824.14	intragenic	FADS2
1-linoleoyl-GPE (18:2)*	11:61599329:G:T	11:61557803:C:T	0.0157134	1	ENSG00000134825.16	intragenic	TMEM258
1-linoleoyl-GPE (18:2)*	11:61607047:A:G	11:61588305:A:G	0.0346474	1	ENSG00000134824.14	intragenic	FADS2
1-linoleoyl-GPE (18:2)*	11:61557826:C:T	11:61564299:G:T	0.0110529	1	ENSG00000168496.4	intragenic	FEN1
1-linoleoyl-GPE (18:2)*	11:61567670:G:T	11:61588305:A:G	0.0346474	1	ENSG00000134824.14	intragenic	FADS2
1-linoleoyl-GPE (18:2)*	11:61599329:G:T	11:61585144:A:G	0.0638429	1	ENSG00000134824.14	intragenic	FADS2
1-linoleoyl-GPE (18:2)*	11:61567670:G:T	11:61579463:A:G	0.0135236	1	ENSG00000134824.14	intragenic	FADS2
1-linoleoyl-GPE (18:2)*	11:61599329:G:T	11:61565908:C:T	0.0166357	1	ENSG00000134824.14	intragenic	FADS2
1-linoleoyl-GPE (18:2)*	11:61607047:A:G	11:61585144:A:G	0.0638429	1	ENSG00000134824.14	intragenic	FADS2
1-linoleoyl-GPE (18:2)*	11:61557826:C:T	11:61557803:C:T	0.0157134	1	ENSG00000134825.16	intragenic	TMEM258
1-linoleoyl-GPE (18:2)*	11:61607047:A:G	11:61569830:C:T	0.138973	1	ENSG00000134824.14	intragenic	FADS2
1-linoleoyl-GPE (18:2)*	11:61567670:G:T	11:61575158:A:G	0.078416	1	ENSG00000134824.14	intragenic	FADS2
1-linoleoyl-GPE (18:2)*	11:61557826:C:T	11:61570783:C:T	0.14222	1	ENSG00000134824.14	intragenic	FADS2
1-linoleoyl-GPE (18:2)*	11:61557826:C:T	11:61571478:C:T	0.166037	1	ENSG00000134824.14	intragenic	FADS2
1-linoleoyl-GPE (18:2)*	11:61599329:G:T	11:61588305:A:G	0.0346474	1	ENSG00000134824.14	intragenic	FADS2
1-linoleoyl-GPE (18:2)*	11:61557826:C:T	11:61565908:C:T	0.0166357	1	ENSG00000134824.14	intragenic	FADS2
1-linoleoyl-GPE (18:2)*	11:61567670:G:T	11:61570783:C:T	0.14222	1	ENSG00000134824.14	intragenic	FADS2
1-linoleoyl-GPE (18:2)*	11:61607047:A:G	11:61557803:C:T	0.0157134	1	ENSG00000134825.16	intragenic	TMEM258
1-linoleoyl-GPE (18:2)*	11:61607047:A:G	11:61575158:A:G	0.078416	1	ENSG00000134824.14	intragenic	FADS2
1-linoleoyl-GPE (18:2)*	11:61599329:G:T	11:61570783:C:T	0.14222	1	ENSG00000134824.14	intragenic	FADS2
1-linoleoyl-GPE (18:2)*	11:61557826:C:T	11:61569830:C:T	0.138973	1	ENSG00000134824.14	intragenic	FADS2
1-linoleoyl-GPE (18:2)*	11:61557826:C:T	11:61575158:A:G	0.078416	1	ENSG00000134824.14	intragenic	FADS2
1-linoleoyl-GPE (18:2)*	11:61607047:A:G	11:61557826:C:T	0.274092	1	ENSG00000134825.16	intragenic	TMEM258
1-linoleoyl-GPE (18:2)*	11:61567670:G:T	11:61565908:C:T	0.0166357	1	ENSG00000134824.14	intragenic	FADS2
1-linoleoyl-GPE (18:2)*	11:61599329:G:T	11:61557826:C:T	0.274092	1	ENSG00000134825.16	intragenic	TMEM258
1-linoleoyl-GPE (18:2)*	11:61567670:G:T	11:61571478:C:T	0.166037	1	ENSG00000134824.14	intragenic	FADS2
1-linoleoyl-GPE (18:2)*	11:61607047:A:G	11:61564299:G:T	0.0110529	1	ENSG00000168496.4	intragenic	FEN1
1-linoleoyl-GPE (18:2)*	11:61599329:G:T	11:61564299:G:T	0.0110529	1	ENSG00000168496.4	intragenic	FEN1
1-linoleoyl-GPE (18:2)*	11:61567670:G:T	11:61564299:G:T	0.0110529	1	ENSG00000168496.4	intragenic	FEN1
1-linoleoyl-GPE (18:2)*	11:61567670:G:T	11:61557803:C:T	0.0157134	1	ENSG00000134825.16	intragenic	TMEM258
1-linoleoyl-GPE (18:2)*	11:61607047:A:G	11:61579463:A:G	0.0135236	1	ENSG00000134824.14	intragenic	FADS2
1-linoleoyl-GPE (18:2)*	11:61557826:C:T	11:61588305:A:G	0.0346474	1	ENSG00000134824.14	intragenic	FADS2
1-linoleoyl-GPE (18:2)*	11:61557826:C:T	11:61585144:A:G	0.0638429	1	ENSG00000134824.14	intragenic	FADS2
1-linoleoyl-GPE (18:2)*	11:61607047:A:G	11:61571478:C:T	0.166037	1	ENSG00000134824.14	intragenic	FADS2
5alpha-androstan-3alpha,17alpha-diol monosulfate	6:26977952:G:T	6:26978700:C:T	0.0211395	1	ENSG00000124635.10	downstream (111736)	H2BC11
5alpha-androstan-3alpha,17alpha-diol monosulfate	6:26977952:G:T	6:27040402:C:G	0.0142681	1	ENSG00000124635.10	downstream (50034)	H2BC11
5alpha-androstan-3alpha,17alpha-diol monosulfate	6:26977952:G:T	6:27007687:C:T	0.0137516		ENSG00000124635.10	downstream (82749)	H2BC11
5alpha-androstan-3alpha,17alpha-diol monosulfate	6:26977952:G:T	6:27031029:A:G	0.0231065	1	ENSG00000124635.10	downstream (59407)	H2BC11
5alpha-androstan-3alpha,17alpha-diol monosulfate	6:26977952:G:T	6:27042287:A:C	0.0287767	1	ENSG00000124635.10	downstream (48149)	H2BC11
5alpha-androstan-3alpha,17alpha-diol monosulfate	6:26977952:G:T	6:26999845:C:T	0.0209893	1	ENSG00000124635.10	downstream (90591)	H2BC11
5alpha-androstan-3alpha,17alpha-diol monosulfate	6:26977952:G:T	6:27205422:C:T	0.343733	1	ENSG00000112812.16	upstream (10058)	PRSS16
5alpha-androstan-3alpha,17alpha-diol monosulfate	6:26977952:G:T	6:27185354:A:G	0.102028	1	ENSG00000112812.16	upstream (30126)	PRSS16
5alpha-androstan-3alpha,17alpha-diol monosulfate	6:26977952:G:T	6:27176628:A:G	0.219122	1	ENSG00000112812.16	upstream (38852)	PRSS16
5alpha-androstan-3alpha,17alpha-diol monosulfate	6:26977952:G:T	6:27185664:C:T	0.178629	1	ENSG00000112812.16	upstream (29816)	PRSS16
5alpha-androstan-3alpha,17beta-diol disulfate	7:64075943:A:G	7:64077711:C:T	0.140436	1	ENSG00000196247.13	upstream (48766)	ZNF107
5alpha-androstan-3alpha,17beta-diol disulfate	7:64075943:A:G	7:64052124:C:T	0.0445089	1	ENSG00000173041.12	upstream (28671)	ZNF680
5alpha-androstan-3alpha,17beta-diol disulfate	7:64075943:A:G	7:64055919:G:T	0.0337589	1	ENSG00000173041.12	upstream (32466)	ZNF680
5alpha-androstan-3alpha,17beta-diol disulfate	7:64075943:A:G	7:64075943:A:G	0.308661	1	ENSG00000196247.13	upstream (50534)	ZNF107
5alpha-androstan-3alpha,17beta-diol disulfate	7:64075943:A:G	7:64059410:C:T	0.0594343	1	ENSG00000173041.12	upstream (35957)	ZNF680
5alpha-androstan-3alpha,17beta-diol disulfate	7:64075943:A:G	7:64068347:C:T	0.109994	1	ENSG00000173041.12	upstream (44894)	ZNF680
5alpha-androstan-3alpha,17beta-diol disulfate	7:64075943:A:G	7:64067562:C:T	0.0191806	1	ENSG00000173041.12	upstream (44109)	ZNF680
5alpha-androstan-3alpha,17beta-diol disulfate	7:64075943:A:G	7:64032648:A:G	0.0120622		ENSG00000173041.12	upstream (9195)	ZNF680
5alpha-androstan-3alpha,17beta-diol disulfate	7:64075943:A:G	7:64072452:G:T	0.176504	1	ENSG00000173041.12	upstream (48999)	ZNF680
5alpha-androstan-3alpha,17beta-diol disulfate	7:64075943:A:G	7:64045718:C:T	0.0620698	1	ENSG00000173041.12	upstream (22265)	ZNF680
5alpha-androstan-3alpha,17beta-diol monosulfate (2)	6:131272409:A:G	6:131150127:C:T	0.166523		ENSG00000256162.2	intragenic	SMLR1
5alpha-androstan-3alpha,17beta-diol monosulfate (2)	6:131148331:C:T	6:131135839:A:G	0.012122		ENSG00000256162.2	upstream (12707)	SMLR1
5alpha-androstan-3alpha,17beta-diol monosulfate (2)	6:131148331:C:T	6:131144363:C:T	0.0180258		ENSG00000256162.2	upstream (4183)	SMLR1
5alpha-androstan-3alpha,17beta-diol monosulfate (2)	6:131272409:A:G	6:131149795:C:T	0.019446		ENSG00000256162.2	intragenic	SMLR1
5alpha-androstan-3alpha,17beta-diol monosulfate (2)	6:131272409:A:G	6:131145306:A:G	0.0249084		ENSG00000256162.2	upstream (3240)	SMLR1
5alpha-androstan-3alpha,17beta-diol monosulfate (2)	6:131272409:A:G	6:131143383:C:T	0.0264479		ENSG00000256162.2	upstream (5163)	SMLR1
5alpha-androstan-3alpha,17beta-diol monosulfate (2)	6:131272409:A:G	6:131141043:C:T	0.0307182		ENSG00000256162.2	upstream (7503)	SMLR1
5alpha-androstan-3alpha,17beta-diol monosulfate (2)	6:131388604:C:G	6:131150504:C:T	0.0756159		ENSG00000256162.2	intragenic	SMLR1
5alpha-androstan-3alpha,17beta-diol monosulfate (2)	6:131388604:C:G	6:131166457:C:T	0.0286786		ENSG00000079819.20	intragenic	EPB41L2
5alpha-androstan-3alpha,17beta-diol monosulfate (2)	6:131148331:C:T	6:131150504:C:T	0.0746991		ENSG00000256162.2	intragenic	SMLR1
5alpha-androstan-3alpha,17beta-diol monosulfate (2)	6:131148331:C:T	6:131143383:C:T	0.0264479		ENSG00000256162.2	upstream (5163)	SMLR1
5alpha-androstan-3alpha,17beta-diol monosulfate (2)	6:131148331:C:T	6:131141043:C:T	0.0307182		ENSG00000256162.2	upstream (7503)	SMLR1
5alpha-androstan-3alpha,17beta-diol monosulfate (2)	6:131272409:A:G	6:131149902:G:T	0.151266		ENSG00000256162.2	intragenic	SMLR1
5alpha-androstan-3alpha,17beta-diol monosulfate (2)	6:131388604:C:G	6:131148331:C:T	0.341172		ENSG00000256162.2	upstream (215)	SMLR1
5alpha-androstan-3alpha,17beta-diol monosulfate (2)	6:131388604:C:G	6:131141043:C:T	0.0310952		ENSG00000256162.2	upstream (7503)	SMLR1
5alpha-androstan-3alpha,17beta-diol monosulfate (2)	6:131272409:A:G	6:131150504:C:T	0.0746991		ENSG00000256162.2	intragenic	SMLR1
5alpha-androstan-3alpha,17beta-diol monosulfate (2)	6:131388604:C:G	6:131145306:A:G	0.0252141		ENSG00000256162.2	upstream (3240)	SMLR1
5alpha-androstan-3alpha,17beta-diol monosulfate (2)	6:131388604:C:G	6:131150127:C:T	0.168566		ENSG00000256162.2	intragenic	SMLR1
5alpha-androstan-3alpha,17beta-diol monosulfate (2)	6:131388604:C:G	6:131143383:C:T	0.0267725		ENSG00000256162.2	upstream (5163)	SMLR1
5alpha-androstan-3alpha,17beta-diol monosulfate (2)	6:131272409:A:G	6:131145052:C:T	0.0243032		ENSG00000256162.2	upstream (3494)	SMLR1
5alpha-androstan-3alpha,17beta-diol monosulfate (2)	6:131388604:C:G	6:131144363:C:T	0.018247		ENSG00000256162.2	upstream (4183)	SMLR1
5alpha-androstan-3alpha,17beta-diol monosulfate (2)	6:131148331:C:T	6:131166457:C:T	0.0283309		ENSG00000079819.20	intragenic	EPB41L2
5alpha-androstan-3alpha,17beta-diol monosulfate (2)	6:131272409:A:G	6:131135839:A:G	0.012122		ENSG00000256162.2	upstream (12707)	SMLR1
5alpha-androstan-3alpha,17beta-diol monosulfate (2)	6:131272409:A:G	6:131144363:C:T	0.0180258		ENSG00000256162.2	upstream (4183)	SMLR1
5alpha-androstan-3alpha,17beta-diol monosulfate (2)	6:131388604:C:G	6:131148541:A:G	0.0303409		ENSG00000256162.2	upstream (5)	SMLR1
5alpha-androstan-3alpha,17beta-diol monosulfate (2)	6:131272409:A:G	6:131148541:A:G	0.0299731		ENSG00000256162.2	upstream (5)	SMLR1
5alpha-androstan-3alpha,17beta-diol monosulfate (2)	6:131148331:C:T	6:131149795:C:T	0.019446		ENSG00000256162.2	intragenic	SMLR1
5alpha-androstan-3alpha,17beta-diol monosulfate (2)	6:131272409:A:G	6:131148331:C:T	0.337036		ENSG00000256162.2	upstream (215)	SMLR1
5alpha-androstan-3alpha,17beta-diol monosulfate (2)	6:131148331:C:T	6:131148331:C:T	0.337036		ENSG00000256162.2	upstream (215)	SMLR1
5alpha-androstan-3alpha,17beta-diol monosulfate (2)	6:131148331:C:T	6:131150127:C:T	0.166523		ENSG00000256162.2	intragenic	SMLR1
5alpha-androstan-3alpha,17beta-diol monosulfate (2)	6:131388604:C:G	6:131149902:G:T	0.153122		ENSG00000256162.2	intragenic	SMLR1
5alpha-androstan-3alpha,17beta-diol monosulfate (2)	6:131388604:C:G	6:131149795:C:T	0.0196847		ENSG00000256162.2	intragenic	SMLR1
5alpha-androstan-3alpha,17beta-diol monosulfate (2)	6:131272409:A:G	6:131166457:C:T	0.0283309		ENSG00000079819.20	intragenic	EPB41L2
5alpha-androstan-3alpha,17beta-diol monosulfate (2)	6:131148331:C:T	6:131145306:A:G	0.0249084		ENSG00000256162.2	upstream (3240)	SMLR1
5alpha-androstan-3alpha,17beta-diol monosulfate (2)	6:131148331:C:T	6:131149902:G:T	0.151266		ENSG00000256162.2	intragenic	SMLR1
5alpha-androstan-3alpha,17beta-diol monosulfate (2)	6:131388604:C:G	6:131145052:C:T	0.0246014		ENSG00000256162.2	upstream (3494)	SMLR1
5alpha-androstan-3alpha,17beta-diol monosulfate (2)	6:131148331:C:T	6:131145052:C:T	0.0243032		ENSG00000256162.2	upstream (3494)	SMLR1
5alpha-androstan-3alpha,17beta-diol monosulfate (2)	6:131148331:C:T	6:131148541:A:G	0.0299731		ENSG00000256162.2	upstream (5)	SMLR1
5alpha-androstan-3alpha,17beta-diol monosulfate (1)	6:27231150:A:G	6:27388754:C:T	0.0149972		ENSG00000124613.9	upstream (17067)	ZNF391
5alpha-androstan-3alpha,17beta-diol monosulfate (1)	6:27231150:A:G	6:27176628:A:G	0.118325		ENSG00000112812.16	upstream (38852)	PRSS16
5alpha-androstan-3alpha,17beta-diol monosulfate (1)	2:31982811:C:G	2:31982811:C:G	0.523815	1	ENSG00000162959.14	downstream (107318)	MEMO1
5alpha-androstan-3alpha,17beta-diol monosulfate (1)	6:27231150:A:G	6:27007687:C:T	0.0700744		ENSG00000124635.10	downstream (82749)	H2BC11
5alpha-androstan-3alpha,17beta-diol monosulfate (1)	6:27231150:A:G	6:27390115:C:G	0.016369		ENSG00000124613.9	upstream (18428)	ZNF391
5alpha-androstan-3alpha,17beta-diol monosulfate (1)	6:29477414:C:T	6:29260431:C:T	0.019361		ENSG00000204695.4	upstream (9047)	OR14J1
5alpha-androstan-3alpha,17beta-diol monosulfate (1)	6:27771106:C:T	6:27653120:C:T	0.195588	1	ENSG00000185130.6	downstream (122137)	H2BC13
5alpha-androstan-3alpha,17beta-diol monosulfate (1)	2:32816089:C:G	2:32681099:G:T	0.1515	1	ENSG00000115760.16	intragenic	BIRC6
5alpha-androstan-3alpha,17beta-diol monosulfate (1)	2:32182528:C:T	2:32381964:C:T	0.100774	1	ENSG00000021574.15	intragenic	SPAST
5alpha-androstan-3alpha,17beta-diol monosulfate (1)	2:32929470:C:G	2:32922317:A:G	0.0620972	1	ENSG00000018699.13	intragenic	TTC27
5alpha-androstan-3alpha,17beta-diol monosulfate (1)	2:31787048:C:T	2:31914921:C:T	0.475414	1	ENSG00000277893.2	upstream (108914)	SRD5A2
5alpha-androstan-3alpha,17beta-diol monosulfate (1)	6:27231150:A:G	6:27229265:A:G	0.0704334		ENSG00000112812.16	upstream (4862)	PRSS16
5alpha-androstan-3alpha,17beta-diol monosulfate (1)	6:27231150:A:G	6:27040402:C:G	0.0549326		ENSG00000124635.10	downstream (50034)	H2BC11
5alpha-androstan-3alpha,17beta-diol monosulfate (1)	6:27231150:A:G	6:27379119:C:T	0.0168031		ENSG00000124613.9	upstream (7432)	ZNF391
5alpha-androstan-3alpha,17beta-diol monosulfate (1)	6:27231150:A:G	6:27050396:A:G	0.0126503		ENSG00000124635.10	downstream (40040)	H2BC11
5alpha-androstan-3alpha,17beta-diol monosulfate (1)	2:32816089:C:G	2:32922317:A:G	0.0620929	1	ENSG00000018699.13	intragenic	TTC27
5alpha-androstan-3alpha,17beta-diol monosulfate (1)	2:32346672:C:T	2:32478354:A:G	0.456011	1	ENSG00000091106.19	intragenic	NLRC4
5alpha-androstan-3alpha,17beta-diol monosulfate (1)	6:27231150:A:G	6:27369704:C:G	0.0191626		ENSG00000124613.9	intragenic	ZNF391
5alpha-androstan-3alpha,17beta-diol monosulfate (1)	6:27231150:A:G	6:27153984:A:C	0.0118552		ENSG00000274997.2	downstream (38643)	H2AC12
5alpha-androstan-3alpha,17beta-diol monosulfate (1)	6:27231150:A:G	6:27031029:A:G	0.030546		ENSG00000124635.10	downstream (59407)	H2BC11
5alpha-androstan-3alpha,17beta-diol monosulfate (1)	2:32182528:C:T	2:31982811:C:G	0.898777	1	ENSG00000162959.14	downstream (107318)	MEMO1
5alpha-androstan-3alpha,17beta-diol monosulfate (1)	2:31787048:C:T	2:31982811:C:G	0.523763	1	ENSG00000162959.14	downstream (107318)	MEMO1
5alpha-androstan-3alpha,17beta-diol monosulfate (1)	6:27231150:A:G	6:27480526:C:T	0.037344		ENSG00000096654.16	upstream (39629)	ZNF184
5alpha-androstan-3alpha,17beta-diol monosulfate (1)	2:32929470:C:G	2:32816089:C:G	0.436989	1	ENSG00000115760.16	intragenic	BIRC6
5alpha-androstan-3alpha,17beta-diol monosulfate (1)	6:27771106:C:T	6:27938484:A:G	0.051127	1	ENSG00000124657.1	upstream (12524)	OR2B6
5alpha-androstan-3alpha,17beta-diol monosulfate (1)	2:31982811:C:G	2:31914921:C:T	0.475461	1	ENSG00000277893.2	upstream (108914)	SRD5A2
5alpha-androstan-3alpha,17beta-diol monosulfate (1)	6:27231150:A:G	6:27185354:A:G	0.0362163		ENSG00000112812.16	upstream (30126)	PRSS16
5alpha-androstan-3alpha,17beta-diol monosulfate (1)	2:32929470:C:G	2:32851882:C:G	0.337056	1	ENSG00000018699.13	upstream (1217)	TTC27
5alpha-androstan-3alpha,17beta-diol monosulfate (1)	6:27771106:C:T	6:27592003:C:T	0.177513	1	ENSG00000096654.16	upstream (151106)	ZNF184
5alpha-androstan-3alpha,17beta-diol monosulfate (1)	6:27231150:A:G	6:27327000:C:T	0.029211		ENSG00000124613.9	upstream (15394)	ZNF391
5alpha-androstan-3alpha,17beta-diol monosulfate (1)	6:29477414:C:T	6:29248149:C:T	0.425243	1	ENSG00000204695.4	upstream (21329)	OR14J1
5alpha-androstan-3alpha,17beta-diol monosulfate (1)	6:27231150:A:G	6:27474715:A:G	0.0347745		ENSG00000096654.16	upstream (33818)	ZNF184
5alpha-androstan-3alpha,17beta-diol monosulfate (1)	6:29477414:C:T	6:29240378:C:T	0.513533	1	ENSG00000204695.4	upstream (29100)	OR14J1
5alpha-androstan-3alpha,17beta-diol monosulfate (1)	6:27231150:A:G	6:27042287:A:C	0.0860438		ENSG00000124635.10	downstream (48149)	H2BC11
5alpha-androstan-3alpha,17beta-diol monosulfate (1)	2:32816089:C:G	2:32851882:C:G	0.337033	1	ENSG00000018699.13	upstream (1217)	TTC27
5alpha-androstan-3alpha,17beta-diol monosulfate (1)	6:27231150:A:G	6:27205422:C:T	0.091708		ENSG00000112812.16	upstream (10058)	PRSS16
5alpha-androstan-3alpha,17beta-diol monosulfate (1)	6:29477414:C:T	6:29254982:C:G	0.0340408	1	ENSG00000204695.4	upstream (14496)	OR14J1
5alpha-androstan-3alpha,17beta-diol monosulfate (1)	6:27771106:C:T	6:27970715:C:T	0.0945188	1	ENSG00000124657.1	upstream (44755)	OR2B6
5alpha-androstan-3alpha,17beta-diol monosulfate (1)	6:27231150:A:G	6:27357978:A:G	0.0329361		ENSG00000124613.9	intragenic	ZNF391
5alpha-androstan-3alpha,17beta-diol monosulfate (1)	6:27771106:C:T	6:27879982:A:G	0.0132401	1	ENSG00000168131.4	intragenic	OR2B2
5alpha-androstan-3alpha,17beta-diol monosulfate (1)	6:27231150:A:G	6:27185664:C:T	0.0525581		ENSG00000112812.16	upstream (29816)	PRSS16
5alpha-androstan-3alpha,17beta-diol monosulfate (1)	6:27231150:A:G	6:26999845:C:T	0.0759135		ENSG00000124635.10	downstream (90591)	H2BC11
5alpha-androstan-3alpha,17beta-diol monosulfate (1)	2:32346672:C:T	2:32381964:C:T	0.529929	1	ENSG00000021574.15	intragenic	SPAST
5alpha-androstan-3alpha,17beta-diol monosulfate (1)	6:27771106:C:T	6:27698837:C:T	0.387047	1	ENSG00000185130.6	downstream (76420)	H2BC13
5alpha-androstan-3alpha,17beta-diol monosulfate (1)	2:32929470:C:G	2:32980398:A:G	0.0102507		ENSG00000018699.13	intragenic	TTC27
5alpha-androstan-3alpha,17beta-diol monosulfate (1)	2:32816089:C:G	2:32816089:C:G	0.436959	1	ENSG00000115760.16	intragenic	BIRC6
5alpha-androstan-3alpha,17beta-diol monosulfate (1)	6:27771106:C:T	6:27994416:A:T	0.0339901	1	ENSG00000182477.5	downstream (26590)	OR2B8P
5alpha-androstan-3alpha,17beta-diol monosulfate (1)	2:32816089:C:G	2:32980398:A:G	0.01025		ENSG00000018699.13	intragenic	TTC27
5alpha-androstan-3alpha,17beta-diol monosulfate (1)	2:32929470:C:G	2:32681099:G:T	0.15151	1	ENSG00000115760.16	intragenic	BIRC6
5alpha-androstan-3beta,17beta-diol disulfate	2:32980398:A:G	2:32922317:A:G	0.092296	1	ENSG00000018699.13	intragenic	TTC27
5alpha-androstan-3beta,17beta-diol disulfate	2:32980398:A:G	2:32816089:C:G	0.652362	1	ENSG00000115760.16	intragenic	BIRC6
5alpha-androstan-3beta,17beta-diol disulfate	2:32478354:A:G	2:32381964:C:T	0.700624	1	ENSG00000021574.15	intragenic	SPAST
5alpha-androstan-3beta,17beta-diol disulfate	2:31914921:C:T	2:31914921:C:T	0.749414	1	ENSG00000277893.2	upstream (108914)	SRD5A2
5alpha-androstan-3beta,17beta-diol disulfate	2:32478354:A:G	2:32478354:A:G	0.273811	1	ENSG00000091106.19	intragenic	NLRC4
5alpha-androstan-3beta,17beta-diol disulfate	2:31914921:C:T	2:31982811:C:G	0.242809	1	ENSG00000162959.14	downstream (107318)	MEMO1
5alpha-androstan-3beta,17beta-diol disulfate	2:32980398:A:G	2:32851882:C:G	0.140343	1	ENSG00000018699.13	upstream (1217)	TTC27
5alpha-androstan-3beta,17beta-diol disulfate	2:32980398:A:G	2:32980398:A:G	0.114229	1	ENSG00000018699.13	intragenic	TTC27
5alpha-androstan-3beta,17beta-diol disulfate	2:32478354:A:G	2:32681099:G:T	0.0112215		ENSG00000115760.16	intragenic	BIRC6
5alpha-androstan-3beta,17beta-diol monosulfate (1)	6:26903585:G:T	6:26946687:C:T	0.202856	1	ENSG00000124635.10	downstream (143749)	H2BC11
5alpha-androstan-3beta,17beta-diol monosulfate (1)	6:26903585:G:T	6:27007687:C:T	0.0286626	1	ENSG00000124635.10	downstream (82749)	H2BC11
5alpha-androstan-3beta,17beta-diol monosulfate (1)	6:26903585:G:T	6:26935379:C:T	0.0727205	1	ENSG00000124635.10	downstream (155057)	H2BC11
5alpha-androstan-3beta,17beta-diol monosulfate (1)	2:32816089:C:G	2:32681099:G:T	0.0308185		ENSG00000115760.16	intragenic	BIRC6
5alpha-androstan-3beta,17beta-diol monosulfate (1)	6:26903585:G:T	6:26927602:A:G	0.234168	1	ENSG00000124635.10	downstream (162834)	H2BC11
5alpha-androstan-3beta,17beta-diol monosulfate (1)	2:32816089:C:G	2:32851882:C:G	0.186784	1	ENSG00000018699.13	upstream (1217)	TTC27
5alpha-androstan-3beta,17beta-diol monosulfate (1)	6:26903585:G:T	6:27031029:A:G	0.0217118	1	ENSG00000124635.10	downstream (59407)	H2BC11
5alpha-androstan-3beta,17beta-diol monosulfate (1)	2:32691615:A:G	2:32851882:C:G	0.0407301	1	ENSG00000018699.13	upstream (1217)	TTC27
5alpha-androstan-3beta,17beta-diol monosulfate (1)	6:27759115:C:G	6:27938484:A:G	0.0531997		ENSG00000124657.1	upstream (12524)	OR2B6
5alpha-androstan-3beta,17beta-diol monosulfate (1)	2:32182528:C:T	2:32381964:C:T	0.0217841		ENSG00000021574.15	intragenic	SPAST
5alpha-androstan-3beta,17beta-diol monosulfate (1)	6:26903585:G:T	6:27042287:A:C	0.0364463	1	ENSG00000124635.10	downstream (48149)	H2BC11
5alpha-androstan-3beta,17beta-diol monosulfate (1)	2:32816089:C:G	2:32922317:A:G	0.228912	1	ENSG00000018699.13	intragenic	TTC27
5alpha-androstan-3beta,17beta-diol monosulfate (1)	2:31982811:C:G	2:31914921:C:T	0.45859	1	ENSG00000277893.2	upstream (108914)	SRD5A2
5alpha-androstan-3beta,17beta-diol monosulfate (1)	6:26903585:G:T	6:26942146:A:C	0.0454499	1	ENSG00000124635.10	downstream (148290)	H2BC11
5alpha-androstan-3beta,17beta-diol monosulfate (1)	2:32182528:C:T	2:31982811:C:G	0.978164	1	ENSG00000162959.14	downstream (107318)	MEMO1
5alpha-androstan-3beta,17beta-diol monosulfate (1)	6:27759115:C:G	6:27698837:C:T	0.44107		ENSG00000185130.6	downstream (76420)	H2BC13
5alpha-androstan-3beta,17beta-diol monosulfate (1)	6:27759115:C:G	6:27521096:C:T	0.0313665		ENSG00000096654.16	upstream (80199)	ZNF184
5alpha-androstan-3beta,17beta-diol monosulfate (1)	6:26903585:G:T	6:26949672:A:G	0.182798	1	ENSG00000124635.10	downstream (140764)	H2BC11
5alpha-androstan-3beta,17beta-diol monosulfate (1)	2:32691615:A:G	2:32478354:A:G	0.788371	1	ENSG00000091106.19	intragenic	NLRC4
5alpha-androstan-3beta,17beta-diol monosulfate (1)	6:26903585:G:T	6:27040402:C:G	0.0341769	1	ENSG00000124635.10	downstream (50034)	H2BC11
5alpha-androstan-3beta,17beta-diol monosulfate (1)	6:26903585:G:T	6:26843517:A:C	0.0381736	1	ENSG00000181315.11	upstream (183537)	ZNF322
5alpha-androstan-3beta,17beta-diol monosulfate (1)	6:27759115:C:G	6:27994416:A:T	0.0205893		ENSG00000182477.5	downstream (26590)	OR2B8P
5alpha-androstan-3beta,17beta-diol monosulfate (1)	6:27759115:C:G	6:27592003:C:T	0.152867		ENSG00000096654.16	upstream (151106)	ZNF184
5alpha-androstan-3beta,17beta-diol monosulfate (1)	2:31982811:C:G	2:31982811:C:G	0.533612	1	ENSG00000162959.14	downstream (107318)	MEMO1
5alpha-androstan-3beta,17beta-diol monosulfate (1)	2:32691615:A:G	2:32816089:C:G	0.105951	1	ENSG00000115760.16	intragenic	BIRC6
5alpha-androstan-3beta,17beta-diol monosulfate (1)	2:32691615:A:G	2:32922317:A:G	0.0499166	1	ENSG00000018699.13	intragenic	TTC27
5alpha-androstan-3beta,17beta-diol monosulfate (1)	2:32816089:C:G	2:32816089:C:G	0.485881	1	ENSG00000115760.16	intragenic	BIRC6
5alpha-androstan-3beta,17beta-diol monosulfate (1)	6:26903585:G:T	6:26999845:C:T	0.032731	1	ENSG00000124635.10	downstream (90591)	H2BC11
5alpha-androstan-3beta,17beta-diol monosulfate (1)	6:27759115:C:G	6:27970715:C:T	0.0789522		ENSG00000124657.1	upstream (44755)	OR2B6
5alpha-androstan-3beta,17beta-diol monosulfate (1)	6:27759115:C:G	6:27653120:C:T	0.1604		ENSG00000185130.6	downstream (122137)	H2BC13
5alpha-androstan-3beta,17beta-diol monosulfate (1)	6:26903585:G:T	6:26978700:C:T	0.0417482	1	ENSG00000124635.10	downstream (111736)	H2BC11
5alpha-androstan-3beta,17beta-diol monosulfate (1)	2:32816089:C:G	2:32980398:A:G	0.0657119	1	ENSG00000018699.13	intragenic	TTC27
5alpha-pregnan-3beta,20beta-diol monosulfate (1)	2:33098554:A:C	2:32851882:C:G	0.466538	1	ENSG00000018699.13	upstream (1217)	TTC27
5alpha-pregnan-3beta,20beta-diol monosulfate (1)	2:33098554:A:C	2:32922317:A:G	0.391359	1	ENSG00000018699.13	intragenic	TTC27
5alpha-pregnan-3beta,20beta-diol monosulfate (1)	2:33098554:A:C	2:32873774:C:T	0.025702		ENSG00000018699.13	intragenic	TTC27
5alpha-pregnan-3beta,20beta-diol monosulfate (1)	2:33098554:A:C	2:32980398:A:G	0.114518	1	ENSG00000018699.13	intragenic	TTC27
5alpha-pregnan-3beta,20alpha-diol monosulfate (2)	2:32816089:C:G	2:32922317:A:G	0.103192	1	ENSG00000018699.13	intragenic	TTC27
5alpha-pregnan-3beta,20alpha-diol monosulfate (2)	2:32816089:C:G	2:32980398:A:G	0.0178081		ENSG00000018699.13	intragenic	TTC27
5alpha-pregnan-3beta,20alpha-diol monosulfate (2)	2:32816089:C:G	2:32851882:C:G	0.398136	1	ENSG00000018699.13	upstream (1217)	TTC27
5alpha-pregnan-3beta,20alpha-diol monosulfate (2)	2:32816089:C:G	2:32816089:C:G	0.31607	1	ENSG00000115760.16	intragenic	BIRC6
5alpha-pregnan-3beta,20alpha-diol monosulfate (2)	2:32816089:C:G	2:32681099:G:T	0.155487	1	ENSG00000115760.16	intragenic	BIRC6
1-docosapentaenoyl-GPC (22:5n3)*	11:61597972:A:G	11:61557826:C:T	0.0189147	1	ENSG00000134825.16	intragenic	TMEM258
1-docosapentaenoyl-GPC (22:5n3)*	11:61705521:C:T	11:61610750:A:G	0.0824541	1	ENSG00000134824.14	intragenic	FADS2
1-docosapentaenoyl-GPC (22:5n3)*	11:61560261:C:T	11:61604814:A:C	0.0517084	1	ENSG00000134824.14	intragenic	FADS2
1-docosapentaenoyl-GPC (22:5n3)*	11:61705521:C:T	11:61575158:A:G	0.0853567	1	ENSG00000134824.14	intragenic	FADS2
1-docosapentaenoyl-GPC (22:5n3)*	11:61621611:A:G	11:61597972:A:G	0.0260135	1	ENSG00000134824.14	intragenic	FADS2
1-docosapentaenoyl-GPC (22:5n3)*	11:61597972:A:G	11:61575158:A:G	0.0853567	1	ENSG00000134824.14	intragenic	FADS2
1-docosapentaenoyl-GPC (22:5n3)*	11:61560261:C:T	11:61597972:A:G	0.0260135	1	ENSG00000134824.14	intragenic	FADS2
1-docosapentaenoyl-GPC (22:5n3)*	11:61597972:A:G	11:61604814:A:C	0.0517084	1	ENSG00000134824.14	intragenic	FADS2
1-docosapentaenoyl-GPC (22:5n3)*	11:61621611:A:G	11:61569830:C:T	0.0777404	1	ENSG00000134824.14	intragenic	FADS2
1-docosapentaenoyl-GPC (22:5n3)*	11:61597972:A:G	11:61585144:A:G	0.0893801	1	ENSG00000134824.14	intragenic	FADS2
1-docosapentaenoyl-GPC (22:5n3)*	11:61597972:A:G	11:61609750:C:T	0.0147787	1	ENSG00000134824.14	intragenic	FADS2
1-docosapentaenoyl-GPC (22:5n3)*	11:61705521:C:T	11:61606642:A:G	0.0106137	1	ENSG00000134824.14	intragenic	FADS2
1-docosapentaenoyl-GPC (22:5n3)*	11:61705521:C:T	11:61600342:A:C	0.0250566	1	ENSG00000134824.14	intragenic	FADS2
1-docosapentaenoyl-GPC (22:5n3)*	11:61597972:A:G	11:61596633:C:T	0.0137214	1	ENSG00000134824.14	intragenic	FADS2
1-docosapentaenoyl-GPC (22:5n3)*	11:61597972:A:G	11:61579463:A:G	0.0221404	1	ENSG00000134824.14	intragenic	FADS2
1-docosapentaenoyl-GPC (22:5n3)*	11:61560261:C:T	11:61606683:A:G	0.0181691	1	ENSG00000134824.14	intragenic	FADS2
1-docosapentaenoyl-GPC (22:5n3)*	11:61560261:C:T	11:61592362:A:G	0.0367685	1	ENSG00000134824.14	intragenic	FADS2
1-docosapentaenoyl-GPC (22:5n3)*	11:61621611:A:G	11:61606683:A:G	0.0181691	1	ENSG00000134824.14	intragenic	FADS2
1-docosapentaenoyl-GPC (22:5n3)*	11:61597972:A:G	11:61600342:A:C	0.0250566	1	ENSG00000134824.14	intragenic	FADS2
1-docosapentaenoyl-GPC (22:5n3)*	11:61621611:A:G	11:61593005:A:G	0.0369236	1	ENSG00000134824.14	intragenic	FADS2
1-docosapentaenoyl-GPC (22:5n3)*	11:61597972:A:G	11:61571382:A:G	0.0116638	1	ENSG00000134824.14	intragenic	FADS2
1-docosapentaenoyl-GPC (22:5n3)*	11:61597972:A:G	11:61606642:A:G	0.0106137	1	ENSG00000134824.14	intragenic	FADS2
1-docosapentaenoyl-GPC (22:5n3)*	11:61560261:C:T	11:61579463:A:G	0.0221404	1	ENSG00000134824.14	intragenic	FADS2
1-docosapentaenoyl-GPC (22:5n3)*	11:61621611:A:G	11:61567753:A:C	0.0145164	1	ENSG00000134824.14	intragenic	FADS2
1-docosapentaenoyl-GPC (22:5n3)*	11:61560261:C:T	11:61596633:C:T	0.0137214	1	ENSG00000134824.14	intragenic	FADS2
1-docosapentaenoyl-GPC (22:5n3)*	11:61621611:A:G	11:61600342:A:C	0.0250566	1	ENSG00000134824.14	intragenic	FADS2
1-docosapentaenoyl-GPC (22:5n3)*	11:61705521:C:T	11:61597972:A:G	0.0260135	1	ENSG00000134824.14	intragenic	FADS2
1-docosapentaenoyl-GPC (22:5n3)*	11:61597972:A:G	11:61567753:A:C	0.0145164	1	ENSG00000134824.14	intragenic	FADS2
1-docosapentaenoyl-GPC (22:5n3)*	11:61621611:A:G	11:61592362:A:G	0.0367685	1	ENSG00000134824.14	intragenic	FADS2
1-docosapentaenoyl-GPC (22:5n3)*	11:61621611:A:G	11:61575158:A:G	0.0853567	1	ENSG00000134824.14	intragenic	FADS2
1-docosapentaenoyl-GPC (22:5n3)*	11:61560261:C:T	11:61593005:A:G	0.0369236	1	ENSG00000134824.14	intragenic	FADS2
1-docosapentaenoyl-GPC (22:5n3)*	11:61705521:C:T	11:61569830:C:T	0.0777404	1	ENSG00000134824.14	intragenic	FADS2
1-docosapentaenoyl-GPC (22:5n3)*	11:61560261:C:T	11:61588305:A:G	0.0453346	1	ENSG00000134824.14	intragenic	FADS2
1-docosapentaenoyl-GPC (22:5n3)*	11:61560261:C:T	11:61571382:A:G	0.0116638	1	ENSG00000134824.14	intragenic	FADS2
1-docosapentaenoyl-GPC (22:5n3)*	11:61560261:C:T	11:61609750:C:T	0.0147787	1	ENSG00000134824.14	intragenic	FADS2
1-docosapentaenoyl-GPC (22:5n3)*	11:61621611:A:G	11:61606642:A:G	0.0106137	1	ENSG00000134824.14	intragenic	FADS2
1-docosapentaenoyl-GPC (22:5n3)*	11:61560261:C:T	11:61557826:C:T	0.0189147	1	ENSG00000134825.16	intragenic	TMEM258
1-docosapentaenoyl-GPC (22:5n3)*	11:61705521:C:T	11:61592362:A:G	0.0367685	1	ENSG00000134824.14	intragenic	FADS2
1-docosapentaenoyl-GPC (22:5n3)*	11:61705521:C:T	11:61567753:A:C	0.0145164	1	ENSG00000134824.14	intragenic	FADS2
1-docosapentaenoyl-GPC (22:5n3)*	11:61560261:C:T	11:61575158:A:G	0.0853567	1	ENSG00000134824.14	intragenic	FADS2
1-docosapentaenoyl-GPC (22:5n3)*	11:61597972:A:G	11:61588305:A:G	0.0453346	1	ENSG00000134824.14	intragenic	FADS2
1-docosapentaenoyl-GPC (22:5n3)*	11:61560261:C:T	11:61571478:C:T	0.152204	1	ENSG00000134824.14	intragenic	FADS2
1-docosapentaenoyl-GPC (22:5n3)*	11:61597972:A:G	11:61597972:A:G	0.0260135	1	ENSG00000134824.14	intragenic	FADS2
1-docosapentaenoyl-GPC (22:5n3)*	11:61621611:A:G	11:61585144:A:G	0.0893801	1	ENSG00000134824.14	intragenic	FADS2
1-docosapentaenoyl-GPC (22:5n3)*	11:61621611:A:G	11:61570783:C:T	0.105389	1	ENSG00000134824.14	intragenic	FADS2
1-docosapentaenoyl-GPC (22:5n3)*	11:61560261:C:T	11:61610750:A:G	0.0824541	1	ENSG00000134824.14	intragenic	FADS2
1-docosapentaenoyl-GPC (22:5n3)*	11:61705521:C:T	11:61585144:A:G	0.0893801	1	ENSG00000134824.14	intragenic	FADS2
1-docosapentaenoyl-GPC (22:5n3)*	11:61621611:A:G	11:61579463:A:G	0.0221404	1	ENSG00000134824.14	intragenic	FADS2
1-docosapentaenoyl-GPC (22:5n3)*	11:61560261:C:T	11:61570783:C:T	0.105389	1	ENSG00000134824.14	intragenic	FADS2
1-docosapentaenoyl-GPC (22:5n3)*	11:61621611:A:G	11:61571382:A:G	0.0116638	1	ENSG00000134824.14	intragenic	FADS2
1-docosapentaenoyl-GPC (22:5n3)*	11:61597972:A:G	11:61570783:C:T	0.105389	1	ENSG00000134824.14	intragenic	FADS2
1-docosapentaenoyl-GPC (22:5n3)*	11:61705521:C:T	11:61571382:A:G	0.0116638	1	ENSG00000134824.14	intragenic	FADS2
1-docosapentaenoyl-GPC (22:5n3)*	11:61705521:C:T	11:61606683:A:G	0.0181691	1	ENSG00000134824.14	intragenic	FADS2
1-docosapentaenoyl-GPC (22:5n3)*	11:61560261:C:T	11:61606642:A:G	0.0106137	1	ENSG00000134824.14	intragenic	FADS2
1-docosapentaenoyl-GPC (22:5n3)*	11:61597972:A:G	11:61571478:C:T	0.152204	1	ENSG00000134824.14	intragenic	FADS2
1-docosapentaenoyl-GPC (22:5n3)*	11:61705521:C:T	11:61609750:C:T	0.0147787	1	ENSG00000134824.14	intragenic	FADS2
1-docosapentaenoyl-GPC (22:5n3)*	11:61597972:A:G	11:61592362:A:G	0.0367685	1	ENSG00000134824.14	intragenic	FADS2
1-docosapentaenoyl-GPC (22:5n3)*	11:61705521:C:T	11:61604814:A:C	0.0517084	1	ENSG00000134824.14	intragenic	FADS2
1-docosapentaenoyl-GPC (22:5n3)*	11:61597972:A:G	11:61606683:A:G	0.0181691	1	ENSG00000134824.14	intragenic	FADS2
1-docosapentaenoyl-GPC (22:5n3)*	11:61560261:C:T	11:61567753:A:C	0.0145164	1	ENSG00000134824.14	intragenic	FADS2
1-docosapentaenoyl-GPC (22:5n3)*	11:61597972:A:G	11:61610750:A:G	0.0824541	1	ENSG00000134824.14	intragenic	FADS2
1-docosapentaenoyl-GPC (22:5n3)*	11:61705521:C:T	11:61579463:A:G	0.0221404	1	ENSG00000134824.14	intragenic	FADS2
1-docosapentaenoyl-GPC (22:5n3)*	11:61705521:C:T	11:61593005:A:G	0.0369236	1	ENSG00000134824.14	intragenic	FADS2
1-docosapentaenoyl-GPC (22:5n3)*	11:61621611:A:G	11:61571478:C:T	0.152204	1	ENSG00000134824.14	intragenic	FADS2
1-docosapentaenoyl-GPC (22:5n3)*	11:61621611:A:G	11:61596633:C:T	0.0137214	1	ENSG00000134824.14	intragenic	FADS2
1-docosapentaenoyl-GPC (22:5n3)*	11:61621611:A:G	11:61588305:A:G	0.0453346	1	ENSG00000134824.14	intragenic	FADS2
1-docosapentaenoyl-GPC (22:5n3)*	11:61705521:C:T	11:61588305:A:G	0.0453346	1	ENSG00000134824.14	intragenic	FADS2
1-docosapentaenoyl-GPC (22:5n3)*	11:61621611:A:G	11:61609750:C:T	0.0147787	1	ENSG00000134824.14	intragenic	FADS2
1-docosapentaenoyl-GPC (22:5n3)*	11:61705521:C:T	11:61593816:C:T	0.0128321	1	ENSG00000134824.14	intragenic	FADS2
1-docosapentaenoyl-GPC (22:5n3)*	11:61621611:A:G	11:61557826:C:T	0.0189147	1	ENSG00000134825.16	intragenic	TMEM258
1-docosapentaenoyl-GPC (22:5n3)*	11:61705521:C:T	11:61571478:C:T	0.152204	1	ENSG00000134824.14	intragenic	FADS2
1-docosapentaenoyl-GPC (22:5n3)*	11:61621611:A:G	11:61593816:C:T	0.0128321	1	ENSG00000134824.14	intragenic	FADS2
1-docosapentaenoyl-GPC (22:5n3)*	11:61560261:C:T	11:61569830:C:T	0.0777404	1	ENSG00000134824.14	intragenic	FADS2
1-docosapentaenoyl-GPC (22:5n3)*	11:61560261:C:T	11:61593816:C:T	0.0128321	1	ENSG00000134824.14	intragenic	FADS2
1-docosapentaenoyl-GPC (22:5n3)*	11:61621611:A:G	11:61610750:A:G	0.0824541	1	ENSG00000134824.14	intragenic	FADS2
1-docosapentaenoyl-GPC (22:5n3)*	11:61560261:C:T	11:61600342:A:C	0.0250566	1	ENSG00000134824.14	intragenic	FADS2
1-docosapentaenoyl-GPC (22:5n3)*	11:61597972:A:G	11:61569830:C:T	0.0777404	1	ENSG00000134824.14	intragenic	FADS2
1-docosapentaenoyl-GPC (22:5n3)*	11:61705521:C:T	11:61557826:C:T	0.0189147	1	ENSG00000134825.16	intragenic	TMEM258
1-docosapentaenoyl-GPC (22:5n3)*	11:61597972:A:G	11:61593005:A:G	0.0369236	1	ENSG00000134824.14	intragenic	FADS2
1-docosapentaenoyl-GPC (22:5n3)*	11:61705521:C:T	11:61570783:C:T	0.105389	1	ENSG00000134824.14	intragenic	FADS2
1-docosapentaenoyl-GPC (22:5n3)*	11:61621611:A:G	11:61604814:A:C	0.0517084	1	ENSG00000134824.14	intragenic	FADS2
1-docosapentaenoyl-GPC (22:5n3)*	11:61597972:A:G	11:61593816:C:T	0.0128321	1	ENSG00000134824.14	intragenic	FADS2
1-docosapentaenoyl-GPC (22:5n3)*	11:61560261:C:T	11:61585144:A:G	0.0893801	1	ENSG00000134824.14	intragenic	FADS2
1-docosapentaenoyl-GPC (22:5n3)*	11:61705521:C:T	11:61596633:C:T	0.0137214	1	ENSG00000134824.14	intragenic	FADS2
palmitoyl sphingomyelin (d18:1/16:0)	11:61551927:A:C	11:61582708:C:T	0.0192743	1	ENSG00000134824.14	intragenic	FADS2
palmitoyl sphingomyelin (d18:1/16:0)	11:61551927:A:C	11:61581764:C:T	0.0401744	1	ENSG00000134824.14	intragenic	FADS2
palmitoyl sphingomyelin (d18:1/16:0)	11:61551927:A:C	11:61551356:C:T	0.0116956	1	ENSG00000124920.14	intragenic	MYRF
palmitoyl sphingomyelin (d18:1/16:0)	11:61551927:A:C	11:61567753:A:C	0.0157621	1	ENSG00000134824.14	intragenic	FADS2
palmitoyl sphingomyelin (d18:1/16:0)	11:61551927:A:C	11:61589481:A:G	0.0163009	1	ENSG00000134824.14	intragenic	FADS2
palmitoyl sphingomyelin (d18:1/16:0)	11:61551927:A:C	11:61557803:C:T	0.0595956	1	ENSG00000134825.16	intragenic	TMEM258
palmitoyl sphingomyelin (d18:1/16:0)	11:61551927:A:C	11:61609750:C:T	0.0125739	1	ENSG00000134824.14	intragenic	FADS2
palmitoyl sphingomyelin (d18:1/16:0)	11:61551927:A:C	11:61569830:C:T	0.0498186	1	ENSG00000134824.14	intragenic	FADS2
palmitoyl sphingomyelin (d18:1/16:0)	11:61551927:A:C	11:61588305:A:G	0.0202512	1	ENSG00000134824.14	intragenic	FADS2
palmitoyl sphingomyelin (d18:1/16:0)	11:61551927:A:C	11:61592362:A:G	0.0227248	1	ENSG00000134824.14	intragenic	FADS2
palmitoyl sphingomyelin (d18:1/16:0)	11:61551927:A:C	11:61610750:A:G	0.0797381	1	ENSG00000134824.14	intragenic	FADS2
palmitoyl sphingomyelin (d18:1/16:0)	11:61551927:A:C	11:61571382:A:G	0.0750004	1	ENSG00000134824.14	intragenic	FADS2
palmitoyl sphingomyelin (d18:1/16:0)	11:61551927:A:C	11:61557826:C:T	0.0935986	1	ENSG00000134825.16	intragenic	TMEM258
palmitoyl sphingomyelin (d18:1/16:0)	11:61551927:A:C	11:61600342:A:C	0.06716	1	ENSG00000134824.14	intragenic	FADS2
palmitoyl sphingomyelin (d18:1/16:0)	11:61551927:A:C	11:61585144:A:G	0.0285262	1	ENSG00000134824.14	intragenic	FADS2
palmitoyl sphingomyelin (d18:1/16:0)	11:61551927:A:C	11:61603510:A:C	0.0147267	1	ENSG00000134824.14	intragenic	FADS2
palmitoyl sphingomyelin (d18:1/16:0)	11:61551927:A:C	11:61606642:A:G	0.0111659	1	ENSG00000134824.14	intragenic	FADS2
palmitoyl sphingomyelin (d18:1/16:0)	11:61551927:A:C	11:61606683:A:G	0.0190444	1	ENSG00000134824.14	intragenic	FADS2
palmitoyl sphingomyelin (d18:1/16:0)	11:61551927:A:C	11:61551927:A:C	0.0121217	1	ENSG00000124920.14	intragenic	MYRF
palmitoyl sphingomyelin (d18:1/16:0)	11:61551927:A:C	11:61570783:C:T	0.062057	1	ENSG00000134824.14	intragenic	FADS2
palmitoyl sphingomyelin (d18:1/16:0)	11:61551927:A:C	11:61571348:C:G	0.0451751	1	ENSG00000134824.14	intragenic	FADS2
palmitoyl sphingomyelin (d18:1/16:0)	11:61551927:A:C	11:61579760:C:T	0.0291193	1	ENSG00000134824.14	intragenic	FADS2
palmitoyl sphingomyelin (d18:1/16:0)	11:61551927:A:C	11:61604814:A:C	0.0385329	1	ENSG00000134824.14	intragenic	FADS2
palmitoyl sphingomyelin (d18:1/16:0)	11:61551927:A:C	11:61593005:A:G	0.0137567	1	ENSG00000134824.14	intragenic	FADS2
palmitoyl sphingomyelin (d18:1/16:0)	11:61551927:A:C	11:61571478:C:T	0.0420799	1	ENSG00000134824.14	intragenic	FADS2
palmitoyl sphingomyelin (d18:1/16:0)	11:61551927:A:C	11:61575158:A:G	0.0410493	1	ENSG00000134824.14	intragenic	FADS2
palmitoyl sphingomyelin (d18:1/16:0)	11:61551927:A:C	11:61552680:G:T	0.0120312	1	ENSG00000124920.14	intragenic	MYRF
sphingomyelin (d18:1/18:1, d18:2/18:0)	11:61647288:A:G	11:61579760:C:T	0.128704	1	ENSG00000134824.14	intragenic	FADS2
sphingomyelin (d18:1/18:1, d18:2/18:0)	11:61571382:A:G	11:61571348:C:G	0.0859281	1	ENSG00000134824.14	intragenic	FADS2
sphingomyelin (d18:1/18:1, d18:2/18:0)	11:61571382:A:G	11:61580635:C:T	0.0208154		ENSG00000134824.14	intragenic	FADS2
sphingomyelin (d18:1/18:1, d18:2/18:0)	11:61647288:A:G	11:61571348:C:G	0.0859281	1	ENSG00000134824.14	intragenic	FADS2
sphingomyelin (d18:1/18:1, d18:2/18:0)	11:61647288:A:G	11:61571382:A:G	0.473889	1	ENSG00000134824.14	intragenic	FADS2
sphingomyelin (d18:1/18:1, d18:2/18:0)	11:61571382:A:G	11:61567753:A:C	0.0364573	1	ENSG00000134824.14	intragenic	FADS2
sphingomyelin (d18:1/18:1, d18:2/18:0)	11:61571382:A:G	11:61582708:C:T	0.106181	1	ENSG00000134824.14	intragenic	FADS2
sphingomyelin (d18:1/18:1, d18:2/18:0)	11:61647288:A:G	11:61567753:A:C	0.0364573	1	ENSG00000134824.14	intragenic	FADS2
sphingomyelin (d18:1/18:1, d18:2/18:0)	11:61647288:A:G	11:61580635:C:T	0.0208154		ENSG00000134824.14	intragenic	FADS2
sphingomyelin (d18:1/18:1, d18:2/18:0)	11:61647288:A:G	11:61589481:A:G	0.0611433	1	ENSG00000134824.14	intragenic	FADS2
sphingomyelin (d18:1/18:1, d18:2/18:0)	11:61647288:A:G	11:61582708:C:T	0.106181	1	ENSG00000134824.14	intragenic	FADS2
sphingomyelin (d18:1/18:1, d18:2/18:0)	11:61571382:A:G	11:61579760:C:T	0.128704	1	ENSG00000134824.14	intragenic	FADS2
sphingomyelin (d18:1/18:1, d18:2/18:0)	11:61647288:A:G	11:61581764:C:T	0.0628129	1	ENSG00000134824.14	intragenic	FADS2
sphingomyelin (d18:1/18:1, d18:2/18:0)	11:61571382:A:G	11:61589481:A:G	0.0611433	1	ENSG00000134824.14	intragenic	FADS2
sphingomyelin (d18:1/18:1, d18:2/18:0)	11:61571382:A:G	11:61571382:A:G	0.473889	1	ENSG00000134824.14	intragenic	FADS2
sphingomyelin (d18:1/18:1, d18:2/18:0)	11:61571382:A:G	11:61581764:C:T	0.0628129	1	ENSG00000134824.14	intragenic	FADS2
16a-hydroxy DHEA 3-sulfate	6:28681415:A:G	6:28793915:C:T	0.226419	1	ENSG00000204713.11	downstream (76864)	TRIM27
16a-hydroxy DHEA 3-sulfate	6:26377028:A:G	6:26376368:A:G	0.0120648		ENSG00000186470.14	intragenic	BTN3A2
16a-hydroxy DHEA 3-sulfate	6:26942027:C:T	6:26946687:C:T	0.23673	1	ENSG00000124635.10	downstream (143749)	H2BC11
16a-hydroxy DHEA 3-sulfate	6:26377028:A:G	6:26372584:A:G	0.0219209		ENSG00000186470.14	intragenic	BTN3A2
16a-hydroxy DHEA 3-sulfate	6:26942027:C:T	6:27042287:A:C	0.0158236	1	ENSG00000124635.10	downstream (48149)	H2BC11
16a-hydroxy DHEA 3-sulfate	6:26377028:A:G	6:26377385:C:G	0.0285679		ENSG00000186470.14	intragenic	BTN3A2
16a-hydroxy DHEA 3-sulfate	6:28174757:A:G	6:28238059:C:T	0.114468	1	ENSG00000197062.12	intragenic	ZSCAN26
16a-hydroxy DHEA 3-sulfate	6:26377028:A:G	6:26372827:C:T	0.0210508		ENSG00000186470.14	intragenic	BTN3A2
16a-hydroxy DHEA 3-sulfate	6:26377028:A:G	6:26377028:A:G	0.106523		ENSG00000186470.14	intragenic	BTN3A2
16a-hydroxy DHEA 3-sulfate	6:27653120:C:T	6:27592003:C:T	0.0902145	1	ENSG00000096654.16	upstream (151106)	ZNF184
16a-hydroxy DHEA 3-sulfate	6:28681415:A:G	6:28731188:G:T	0.0528032	1	ENSG00000204713.11	downstream (139591)	TRIM27
16a-hydroxy DHEA 3-sulfate	6:26377028:A:G	6:26376314:A:G	0.0212532		ENSG00000186470.14	intragenic	BTN3A2
16a-hydroxy DHEA 3-sulfate	6:26377028:A:G	6:26372427:A:G	0.0220498		ENSG00000186470.14	intragenic	BTN3A2
16a-hydroxy DHEA 3-sulfate	6:26377028:A:G	6:26376103:A:G	0.0219209		ENSG00000186470.14	intragenic	BTN3A2
16a-hydroxy DHEA 3-sulfate	6:28681415:A:G	6:28724082:A:T	0.0340301	1	ENSG00000232040.4	upstream (140093)	SCAND3
16a-hydroxy DHEA 3-sulfate	6:26942027:C:T	6:26927602:A:G	0.272928	1	ENSG00000124635.10	downstream (162834)	H2BC11
16a-hydroxy DHEA 3-sulfate	6:26670899:A:G	6:26478252:C:T	0.0133713		ENSG00000112763.17	upstream (1403)	BTN2A1
16a-hydroxy DHEA 3-sulfate	6:28681415:A:G	6:28701492:C:G	0.0487914	1	ENSG00000232040.4	upstream (117503)	SCAND3
16a-hydroxy DHEA 3-sulfate	6:26942027:C:T	6:27040402:C:G	0.0240944	1	ENSG00000124635.10	downstream (50034)	H2BC11
16a-hydroxy DHEA 3-sulfate	6:26670899:A:G	6:26511076:C:T	0.0229427		ENSG00000124557.14	downstream (423)	BTN1A1
16a-hydroxy DHEA 3-sulfate	6:26377028:A:G	6:26372786:A:G	0.0189178		ENSG00000186470.14	intragenic	BTN3A2
16a-hydroxy DHEA 3-sulfate	6:28681415:A:G	6:28793904:G:T	0.0922804	1	ENSG00000204713.11	downstream (76875)	TRIM27
16a-hydroxy DHEA 3-sulfate	6:26670899:A:G	6:26529890:A:G	0.026121		ENSG00000182952.5	upstream (8704)	HMGN4
16a-hydroxy DHEA 3-sulfate	6:28681415:A:G	6:28716854:A:T	0.0499144	1	ENSG00000232040.4	upstream (132865)	SCAND3
16a-hydroxy DHEA 3-sulfate	6:26942027:C:T	6:26949672:A:G	0.154904	1	ENSG00000124635.10	downstream (140764)	H2BC11
16a-hydroxy DHEA 3-sulfate	6:26377028:A:G	6:26374978:C:T	0.0188692		ENSG00000186470.14	intragenic	BTN3A2
16a-hydroxy DHEA 3-sulfate	6:28681415:A:G	6:28673434:A:G	0.0156287		ENSG00000232040.4	upstream (89445)	SCAND3
16a-hydroxy DHEA 3-sulfate	6:27653120:C:T	6:27698837:C:T	0.175915	1	ENSG00000185130.6	downstream (76420)	H2BC13
16a-hydroxy DHEA 3-sulfate	6:26670899:A:G	6:26485573:A:G	0.0117672		ENSG00000112763.17	upstream (8724)	BTN2A1
16a-hydroxy DHEA 3-sulfate	6:28681415:A:G	6:28681415:A:G	0.0181167	1	ENSG00000232040.4	upstream (97426)	SCAND3
16a-hydroxy DHEA 3-sulfate	6:26942027:C:T	6:27176628:A:G	0.0291266	1	ENSG00000112812.16	upstream (38852)	PRSS16
16a-hydroxy DHEA 3-sulfate	6:28174757:A:G	6:28187632:G:T	0.0852645	1	ENSG00000137185.13	upstream (5032)	ZSCAN9
16a-hydroxy DHEA 3-sulfate	6:26942027:C:T	6:26978700:C:T	0.0136207	1	ENSG00000124635.10	downstream (111736)	H2BC11
16a-hydroxy DHEA 3-sulfate	6:26670899:A:G	6:26514940:C:T	0.0227045		ENSG00000124557.14	downstream (4287)	BTN1A1
16a-hydroxy DHEA 3-sulfate	6:26942027:C:T	6:26942146:A:C	0.0291831	1	ENSG00000124635.10	downstream (148290)	H2BC11
16a-hydroxy DHEA 3-sulfate	6:28681415:A:G	6:28482917:C:T	0.0242327	1	ENSG00000198704.10	intragenic	GPX6
16a-hydroxy DHEA 3-sulfate	6:26942027:C:T	6:26999845:C:T	0.0218224	1	ENSG00000124635.10	downstream (90591)	H2BC11
16a-hydroxy DHEA 3-sulfate	6:28681415:A:G	6:28727121:A:G	0.0191182	1	ENSG00000232040.4	upstream (143132)	SCAND3
16a-hydroxy DHEA 3-sulfate	6:26377028:A:G	6:26374274:C:G	0.0186582		ENSG00000186470.14	intragenic	BTN3A2
16a-hydroxy DHEA 3-sulfate	6:28681415:A:G	6:28727343:A:G	0.0471556	1	ENSG00000232040.4	upstream (143354)	SCAND3
16a-hydroxy DHEA 3-sulfate	6:28174757:A:G	6:28129232:C:T	0.116489	1	ENSG00000226314.9	upstream (315)	ZKSCAN8P1
16a-hydroxy DHEA 3-sulfate	6:26670899:A:G	6:26463575:G:T	0.0361076		ENSG00000112763.17	intragenic	BTN2A1
16a-hydroxy DHEA 3-sulfate	6:26670899:A:G	6:26487169:C:T	0.0122813		ENSG00000112763.17	upstream (10320)	BTN2A1
16a-hydroxy DHEA 3-sulfate	6:28681415:A:G	6:28723960:C:T	0.0161174	1	ENSG00000232040.4	upstream (139971)	SCAND3
16a-hydroxy DHEA 3-sulfate	6:26377028:A:G	6:26377591:G:T	0.053188		ENSG00000186470.14	intragenic	BTN3A2
16a-hydroxy DHEA 3-sulfate	6:26670899:A:G	6:26499185:C:T	0.0171245		ENSG00000124557.14	upstream (1346)	BTN1A1
16a-hydroxy DHEA 3-sulfate	6:27653120:C:T	6:27521096:C:T	0.0521181	1	ENSG00000096654.16	upstream (80199)	ZNF184
16a-hydroxy DHEA 3-sulfate	6:28174757:A:G	6:28250179:C:T	0.177896	1	ENSG00000137338.6	intragenic	PGBD1
16a-hydroxy DHEA 3-sulfate	6:26942027:C:T	6:26935379:C:T	0.0849751	1	ENSG00000124635.10	downstream (155057)	H2BC11
16a-hydroxy DHEA 3-sulfate	6:27653120:C:T	6:27879982:A:G	0.0500023	1	ENSG00000168131.4	intragenic	OR2B2
16a-hydroxy DHEA 3-sulfate	6:25365888:C:T	6:25588815:C:T	0.331476		ENSG00000079691.19	intragenic	CARMIL1
16a-hydroxy DHEA 3-sulfate	6:26942027:C:T	6:26843517:A:C	0.0337899	1	ENSG00000181315.11	upstream (183537)	ZNF322
16a-hydroxy DHEA 3-sulfate	6:28681415:A:G	6:28713847:C:T	0.0340564	1	ENSG00000232040.4	upstream (129858)	SCAND3
16a-hydroxy DHEA 3-sulfate	6:26670899:A:G	6:26530376:C:T	0.0255389		ENSG00000182952.5	upstream (8218)	HMGN4
16a-hydroxy DHEA 3-sulfate	6:28681415:A:G	6:28741734:A:C	0.0105563		ENSG00000204713.11	downstream (129045)	TRIM27
16a-hydroxy DHEA 3-sulfate	6:26377028:A:G	6:26373086:C:T	0.0208999		ENSG00000186470.14	intragenic	BTN3A2
16a-hydroxy DHEA 3-sulfate	6:26670899:A:G	6:26530419:A:G	0.0219626		ENSG00000182952.5	upstream (8175)	HMGN4
16a-hydroxy DHEA 3-sulfate	6:26670899:A:G	6:26582035:C:T	0.112819		ENSG00000146109.5	upstream (15146)	ABT1
16a-hydroxy DHEA 3-sulfate	6:25365888:C:T	6:25365888:C:T	0.0176174		ENSG00000079691.19	intragenic	CARMIL1
16a-hydroxy DHEA 3-sulfate	6:26670899:A:G	6:26501768:C:T	0.0159316		ENSG00000124557.14	intragenic	BTN1A1
16a-hydroxy DHEA 3-sulfate	6:28681415:A:G	6:28576143:A:T	0.0130828		ENSG00000232040.4	intragenic	SCAND3
16a-hydroxy DHEA 3-sulfate	6:28174757:A:G	6:27994416:A:T	0.109719	1	ENSG00000182477.5	downstream (26590)	OR2B8P
16a-hydroxy DHEA 3-sulfate	6:26377028:A:G	6:26373150:C:T	0.0245818		ENSG00000186470.14	intragenic	BTN3A2
16a-hydroxy DHEA 3-sulfate	6:28681415:A:G	6:28712663:A:G	0.0169553	1	ENSG00000232040.4	upstream (128674)	SCAND3
16a-hydroxy DHEA 3-sulfate	6:28681415:A:G	6:28713725:C:G	0.0213009	1	ENSG00000232040.4	upstream (129736)	SCAND3
16a-hydroxy DHEA 3-sulfate	6:26942027:C:T	6:27031029:A:G	0.0313155	1	ENSG00000124635.10	downstream (59407)	H2BC11
16a-hydroxy DHEA 3-sulfate	6:26377028:A:G	6:26365586:C:T	0.0118023		ENSG00000186470.14	intragenic	BTN3A2
16a-hydroxy DHEA 3-sulfate	6:26670899:A:G	6:26851415:A:G	0.0173433		ENSG00000181315.11	upstream (191435)	ZNF322
16a-hydroxy DHEA 3-sulfate	6:28681415:A:G	6:28723949:C:T	0.034224	1	ENSG00000232040.4	upstream (139960)	SCAND3
16a-hydroxy DHEA 3-sulfate	6:26377028:A:G	6:26375243:C:T	0.0228728		ENSG00000186470.14	intragenic	BTN3A2
16a-hydroxy DHEA 3-sulfate	6:26377028:A:G	6:26377546:A:G	0.0218792		ENSG00000186470.14	intragenic	BTN3A2
16a-hydroxy DHEA 3-sulfate	6:28681415:A:G	6:28898287:C:T	0.0297657	1	ENSG00000204713.11	upstream (6522)	TRIM27
16a-hydroxy DHEA 3-sulfate	6:28681415:A:G	6:28705074:G:T	0.0649518	1	ENSG00000232040.4	upstream (121085)	SCAND3
16a-hydroxy DHEA 3-sulfate	6:26670899:A:G	6:26498758:G:T	0.0854446		ENSG00000124557.14	upstream (1773)	BTN1A1
16a-hydroxy DHEA 3-sulfate	6:26377028:A:G	6:26375256:A:G	0.0194105		ENSG00000186470.14	intragenic	BTN3A2
16a-hydroxy DHEA 3-sulfate	6:26670899:A:G	6:26444732:C:T	0.0131353		ENSG00000111801.16	intragenic	BTN3A3
16a-hydroxy DHEA 3-sulfate	6:26670899:A:G	6:26651053:A:T	0.0215057		ENSG00000181315.11	intragenic	ZNF322
16a-hydroxy DHEA 3-sulfate	6:26942027:C:T	6:27185354:A:G	0.0137965	1	ENSG00000112812.16	upstream (30126)	PRSS16
16a-hydroxy DHEA 3-sulfate	6:26670899:A:G	6:26563864:A:C	0.0296532		ENSG00000182952.5	upstream (16703)	HMGN4
16a-hydroxy DHEA 3-sulfate	6:28174757:A:G	6:27938484:A:G	0.120409	1	ENSG00000124657.1	upstream (12524)	OR2B6
16a-hydroxy DHEA 3-sulfate	6:26377028:A:G	6:26375159:A:G	0.0243918		ENSG00000186470.14	intragenic	BTN3A2
16a-hydroxy DHEA 3-sulfate	6:26670899:A:G	6:26843517:A:C	0.197299		ENSG00000181315.11	upstream (183537)	ZNF322
16a-hydroxy DHEA 3-sulfate	6:28174757:A:G	6:28074901:C:T	0.0274679	1	ENSG00000196812.6	upstream (566)	ZSCAN16
16a-hydroxy DHEA 3-sulfate	6:28681415:A:G	6:28723421:C:T	0.0212543	1	ENSG00000232040.4	upstream (139432)	SCAND3
16a-hydroxy DHEA 3-sulfate	6:26942027:C:T	6:27185664:C:T	0.0108726		ENSG00000112812.16	upstream (29816)	PRSS16
16a-hydroxy DHEA 3-sulfate	6:28681415:A:G	6:28906922:C:G	0.0172341	1	ENSG00000204713.11	upstream (15157)	TRIM27
16a-hydroxy DHEA 3-sulfate	6:25365888:C:T	6:25514179:A:G	0.49709		ENSG00000079691.19	intragenic	CARMIL1
16a-hydroxy DHEA 3-sulfate	6:26377028:A:G	6:26364628:A:C	0.0158478		ENSG00000186470.14	upstream (759)	BTN3A2
16a-hydroxy DHEA 3-sulfate	6:28174757:A:G	6:27970715:C:T	0.217655	1	ENSG00000124657.1	upstream (44755)	OR2B6
16a-hydroxy DHEA 3-sulfate	6:26377028:A:G	6:26375658:A:G	0.0764586		ENSG00000186470.14	intragenic	BTN3A2
16a-hydroxy DHEA 3-sulfate	6:26377028:A:G	6:26377939:A:G	0.0321219		ENSG00000186470.14	intragenic	BTN3A2
16a-hydroxy DHEA 3-sulfate	6:26377028:A:G	6:26361500:A:G	0.0100517		ENSG00000186470.14	upstream (3887)	BTN3A2
16a-hydroxy DHEA 3-sulfate	6:28681415:A:G	6:28726815:C:T	0.0365504	1	ENSG00000232040.4	upstream (142826)	SCAND3
16a-hydroxy DHEA 3-sulfate	6:26377028:A:G	6:26378288:A:T	0.0464724		ENSG00000186470.14	intragenic	BTN3A2
16a-hydroxy DHEA 3-sulfate	6:26377028:A:G	6:26365766:C:T	0.0159855		ENSG00000186470.14	intragenic	BTN3A2
16a-hydroxy DHEA 3-sulfate	6:26670899:A:G	6:26549212:A:G	0.0393811		ENSG00000182952.5	upstream (2051)	HMGN4
16a-hydroxy DHEA 3-sulfate	6:27653120:C:T	6:27653120:C:T	0.611028	1	ENSG00000185130.6	downstream (122137)	H2BC13
16a-hydroxy DHEA 3-sulfate	6:26377028:A:G	6:26373740:G:T	0.0144599		ENSG00000186470.14	intragenic	BTN3A2
16a-hydroxy DHEA 3-sulfate	6:26670899:A:G	6:26562269:G:T	0.028868		ENSG00000182952.5	upstream (15108)	HMGN4
16a-hydroxy DHEA 3-sulfate	6:26670899:A:G	6:26550144:C:T	0.0355858		ENSG00000182952.5	upstream (2983)	HMGN4
16a-hydroxy DHEA 3-sulfate	6:26377028:A:G	6:26377927:C:T	0.0272955		ENSG00000186470.14	intragenic	BTN3A2
16a-hydroxy DHEA 3-sulfate	6:28681415:A:G	6:28723841:A:C	0.0476298	1	ENSG00000232040.4	upstream (139852)	SCAND3
16a-hydroxy DHEA 3-sulfate	6:26670899:A:G	6:26593275:C:T	0.0165867		ENSG00000146109.5	upstream (3906)	ABT1
16a-hydroxy DHEA 3-sulfate	6:26670899:A:G	6:26633711:A:T	0.016433		ENSG00000181315.11	downstream (900)	ZNF322
16a-hydroxy DHEA 3-sulfate	6:26670899:A:G	6:26537801:A:G	0.0182773		ENSG00000182952.5	upstream (793)	HMGN4
16a-hydroxy DHEA 3-sulfate	6:25365888:C:T	6:25417423:G:T	0.0135199		ENSG00000079691.19	intragenic	CARMIL1
16a-hydroxy DHEA 3-sulfate	6:25365888:C:T	6:25480328:G:T	0.0532931		ENSG00000079691.19	intragenic	CARMIL1
2-stearoyl-GPE (18:0)*	2:64594842:C:T	2:64606752:A:C	0.0592911	1	ENSG00000119862.13	upstream (74351)	LGALSL
2-stearoyl-GPE (18:0)*	2:64594842:C:T	2:64608409:A:G	0.0825052	1	ENSG00000119862.13	upstream (72694)	LGALSL
2-stearoyl-GPE (18:0)*	2:64594842:C:T	2:64595631:A:C	0.402513	1	ENSG00000119862.13	upstream (85472)	LGALSL
2-stearoyl-GPE (18:0)*	2:64594842:C:T	2:64580920:A:C	0.0131983		ENSG00000119862.13	upstream (100183)	LGALSL
2-stearoyl-GPE (18:0)*	2:64594842:C:T	2:64592763:A:C	0.0197819		ENSG00000119862.13	upstream (88340)	LGALSL
2-stearoyl-GPE (18:0)*	2:64594842:C:T	2:64616963:G:T	0.138883	1	ENSG00000119862.13	upstream (64140)	LGALSL
2-stearoyl-GPE (18:0)*	2:64594842:C:T	2:64616114:C:T	0.118034	1	ENSG00000119862.13	upstream (64989)	LGALSL
2-stearoyl-GPE (18:0)*	2:64594842:C:T	2:64600310:A:G	0.0575085	1	ENSG00000119862.13	upstream (80793)	LGALSL
2-stearoyl-GPE (18:0)*	2:64594842:C:T	2:64590446:C:G	0.0286022	1	ENSG00000119862.13	upstream (90657)	LGALSL
2-stearoyl-GPE (18:0)*	2:64594842:C:T	2:64607835:C:T	0.0657439	1	ENSG00000119862.13	upstream (73268)	LGALSL
1-palmitoyl-2-linoleoyl-GPC (16:0/18:2)	11:61588305:A:G	11:61593005:A:G	0.015662	1	ENSG00000134824.14	intragenic	FADS2
1-palmitoyl-2-linoleoyl-GPC (16:0/18:2)	11:61629377:C:T	11:61579463:A:G	0.0209852	1	ENSG00000134824.14	intragenic	FADS2
1-palmitoyl-2-linoleoyl-GPC (16:0/18:2)	11:61607047:A:G	11:61569830:C:T	0.15497	1	ENSG00000134824.14	intragenic	FADS2
1-palmitoyl-2-linoleoyl-GPC (16:0/18:2)	11:61607047:A:G	11:61592362:A:G	0.0205344	1	ENSG00000134824.14	intragenic	FADS2
1-palmitoyl-2-linoleoyl-GPC (16:0/18:2)	11:61588305:A:G	11:61570783:C:T	0.121942	1	ENSG00000134824.14	intragenic	FADS2
1-palmitoyl-2-linoleoyl-GPC (16:0/18:2)	11:61717607:C:T	11:61588305:A:G	0.329547	1	ENSG00000134824.14	intragenic	FADS2
1-palmitoyl-2-linoleoyl-GPC (16:0/18:2)	11:61588305:A:G	11:61557826:C:T	0.0151061	1	ENSG00000134825.16	intragenic	TMEM258
1-palmitoyl-2-linoleoyl-GPC (16:0/18:2)	11:61607047:A:G	11:61593005:A:G	0.015662	1	ENSG00000134824.14	intragenic	FADS2
1-palmitoyl-2-linoleoyl-GPC (16:0/18:2)	11:61629377:C:T	11:61588305:A:G	0.329547	1	ENSG00000134824.14	intragenic	FADS2
1-palmitoyl-2-linoleoyl-GPC (16:0/18:2)	11:61607047:A:G	11:61570783:C:T	0.121942	1	ENSG00000134824.14	intragenic	FADS2
1-palmitoyl-2-linoleoyl-GPC (16:0/18:2)	11:61717607:C:T	11:61593005:A:G	0.015662	1	ENSG00000134824.14	intragenic	FADS2
1-palmitoyl-2-linoleoyl-GPC (16:0/18:2)	11:61629377:C:T	11:61575158:A:G	0.0337482	1	ENSG00000134824.14	intragenic	FADS2
1-palmitoyl-2-linoleoyl-GPC (16:0/18:2)	11:61717607:C:T	11:61570783:C:T	0.121942	1	ENSG00000134824.14	intragenic	FADS2
1-palmitoyl-2-linoleoyl-GPC (16:0/18:2)	11:61588305:A:G	11:61575158:A:G	0.0337482	1	ENSG00000134824.14	intragenic	FADS2
1-palmitoyl-2-linoleoyl-GPC (16:0/18:2)	11:61717607:C:T	11:61592362:A:G	0.0205344	1	ENSG00000134824.14	intragenic	FADS2
1-palmitoyl-2-linoleoyl-GPC (16:0/18:2)	11:61607047:A:G	11:61588305:A:G	0.329547	1	ENSG00000134824.14	intragenic	FADS2
1-palmitoyl-2-linoleoyl-GPC (16:0/18:2)	11:61629377:C:T	11:61592362:A:G	0.0205344	1	ENSG00000134824.14	intragenic	FADS2
1-palmitoyl-2-linoleoyl-GPC (16:0/18:2)	11:61607047:A:G	11:61585144:A:G	0.0888982	1	ENSG00000134824.14	intragenic	FADS2
1-palmitoyl-2-linoleoyl-GPC (16:0/18:2)	11:61588305:A:G	11:61592362:A:G	0.0205344	1	ENSG00000134824.14	intragenic	FADS2
1-palmitoyl-2-linoleoyl-GPC (16:0/18:2)	11:61717607:C:T	11:61575158:A:G	0.0337482	1	ENSG00000134824.14	intragenic	FADS2
1-palmitoyl-2-linoleoyl-GPC (16:0/18:2)	11:61717607:C:T	11:61557826:C:T	0.0151061	1	ENSG00000134825.16	intragenic	TMEM258
1-palmitoyl-2-linoleoyl-GPC (16:0/18:2)	11:61717607:C:T	11:61569830:C:T	0.15497	1	ENSG00000134824.14	intragenic	FADS2
1-palmitoyl-2-linoleoyl-GPC (16:0/18:2)	11:61629377:C:T	11:61571478:C:T	0.159913	1	ENSG00000134824.14	intragenic	FADS2
1-palmitoyl-2-linoleoyl-GPC (16:0/18:2)	11:61607047:A:G	11:61571478:C:T	0.159913	1	ENSG00000134824.14	intragenic	FADS2
1-palmitoyl-2-linoleoyl-GPC (16:0/18:2)	11:61717607:C:T	11:61579463:A:G	0.0209852	1	ENSG00000134824.14	intragenic	FADS2
1-palmitoyl-2-linoleoyl-GPC (16:0/18:2)	11:61588305:A:G	11:61588305:A:G	0.329547	1	ENSG00000134824.14	intragenic	FADS2
1-palmitoyl-2-linoleoyl-GPC (16:0/18:2)	11:61629377:C:T	11:61570783:C:T	0.121942	1	ENSG00000134824.14	intragenic	FADS2
1-palmitoyl-2-linoleoyl-GPC (16:0/18:2)	11:61588305:A:G	11:61579463:A:G	0.0209852	1	ENSG00000134824.14	intragenic	FADS2
1-palmitoyl-2-linoleoyl-GPC (16:0/18:2)	11:61629377:C:T	11:61585144:A:G	0.0888982	1	ENSG00000134824.14	intragenic	FADS2
1-palmitoyl-2-linoleoyl-GPC (16:0/18:2)	11:61629377:C:T	11:61557826:C:T	0.0151061	1	ENSG00000134825.16	intragenic	TMEM258
1-palmitoyl-2-linoleoyl-GPC (16:0/18:2)	11:61588305:A:G	11:61569830:C:T	0.15497	1	ENSG00000134824.14	intragenic	FADS2
1-palmitoyl-2-linoleoyl-GPC (16:0/18:2)	11:61607047:A:G	11:61579463:A:G	0.0209852	1	ENSG00000134824.14	intragenic	FADS2
1-palmitoyl-2-linoleoyl-GPC (16:0/18:2)	11:61607047:A:G	11:61575158:A:G	0.0337482	1	ENSG00000134824.14	intragenic	FADS2
1-palmitoyl-2-linoleoyl-GPC (16:0/18:2)	11:61629377:C:T	11:61569830:C:T	0.15497	1	ENSG00000134824.14	intragenic	FADS2
1-palmitoyl-2-linoleoyl-GPC (16:0/18:2)	11:61717607:C:T	11:61585144:A:G	0.0888982	1	ENSG00000134824.14	intragenic	FADS2
1-palmitoyl-2-linoleoyl-GPC (16:0/18:2)	11:61607047:A:G	11:61557826:C:T	0.0151061	1	ENSG00000134825.16	intragenic	TMEM258
1-palmitoyl-2-linoleoyl-GPC (16:0/18:2)	11:61588305:A:G	11:61585144:A:G	0.0888982	1	ENSG00000134824.14	intragenic	FADS2
1-palmitoyl-2-linoleoyl-GPC (16:0/18:2)	11:61717607:C:T	11:61571478:C:T	0.159913	1	ENSG00000134824.14	intragenic	FADS2
1-palmitoyl-2-linoleoyl-GPC (16:0/18:2)	11:61629377:C:T	11:61593005:A:G	0.015662	1	ENSG00000134824.14	intragenic	FADS2
1-palmitoyl-2-linoleoyl-GPC (16:0/18:2)	11:61588305:A:G	11:61571478:C:T	0.159913	1	ENSG00000134824.14	intragenic	FADS2
1-palmitoyl-2-linoleoyl-GPE (16:0/18:2)	11:61607047:A:G	11:61588305:A:G	0.251987	1	ENSG00000134824.14	intragenic	FADS2
1-palmitoyl-2-linoleoyl-GPE (16:0/18:2)	11:61717607:C:T	11:61585144:A:G	0.0580424	1	ENSG00000134824.14	intragenic	FADS2
1-palmitoyl-2-linoleoyl-GPE (16:0/18:2)	11:61717607:C:T	11:61603510:A:C	0.0170694	1	ENSG00000134824.14	intragenic	FADS2
1-palmitoyl-2-linoleoyl-GPE (16:0/18:2)	11:61717607:C:T	11:61571478:C:T	0.124182	1	ENSG00000134824.14	intragenic	FADS2
1-palmitoyl-2-linoleoyl-GPE (16:0/18:2)	11:61717607:C:T	11:61557826:C:T	0.0210238	1	ENSG00000134825.16	intragenic	TMEM258
1-palmitoyl-2-linoleoyl-GPE (16:0/18:2)	11:61607047:A:G	11:61570783:C:T	0.189992	1	ENSG00000134824.14	intragenic	FADS2
1-palmitoyl-2-linoleoyl-GPE (16:0/18:2)	11:61607047:A:G	11:61585144:A:G	0.0580424	1	ENSG00000134824.14	intragenic	FADS2
1-palmitoyl-2-linoleoyl-GPE (16:0/18:2)	11:61569830:C:T	11:61571478:C:T	0.124182	1	ENSG00000134824.14	intragenic	FADS2
1-palmitoyl-2-linoleoyl-GPE (16:0/18:2)	11:61629377:C:T	11:61603510:A:C	0.0170694	1	ENSG00000134824.14	intragenic	FADS2
1-palmitoyl-2-linoleoyl-GPE (16:0/18:2)	11:61607047:A:G	11:61569830:C:T	0.260006	1	ENSG00000134824.14	intragenic	FADS2
1-palmitoyl-2-linoleoyl-GPE (16:0/18:2)	11:61607047:A:G	11:61557826:C:T	0.0210238	1	ENSG00000134825.16	intragenic	TMEM258
1-palmitoyl-2-linoleoyl-GPE (16:0/18:2)	11:61586571:C:T	11:61588305:A:G	0.251987	1	ENSG00000134824.14	intragenic	FADS2
1-palmitoyl-2-linoleoyl-GPE (16:0/18:2)	11:61599329:G:T	11:61585144:A:G	0.0580424	1	ENSG00000134824.14	intragenic	FADS2
1-palmitoyl-2-linoleoyl-GPE (16:0/18:2)	11:61629377:C:T	11:61570783:C:T	0.189992	1	ENSG00000134824.14	intragenic	FADS2
1-palmitoyl-2-linoleoyl-GPE (16:0/18:2)	11:61586571:C:T	11:61571478:C:T	0.124182	1	ENSG00000134824.14	intragenic	FADS2
1-palmitoyl-2-linoleoyl-GPE (16:0/18:2)	11:61599329:G:T	11:61603510:A:C	0.0170694	1	ENSG00000134824.14	intragenic	FADS2
1-palmitoyl-2-linoleoyl-GPE (16:0/18:2)	11:61569830:C:T	11:61569830:C:T	0.260006	1	ENSG00000134824.14	intragenic	FADS2
1-palmitoyl-2-linoleoyl-GPE (16:0/18:2)	11:61629377:C:T	11:61588305:A:G	0.251987	1	ENSG00000134824.14	intragenic	FADS2
1-palmitoyl-2-linoleoyl-GPE (16:0/18:2)	11:61569830:C:T	11:61570783:C:T	0.189992	1	ENSG00000134824.14	intragenic	FADS2
1-palmitoyl-2-linoleoyl-GPE (16:0/18:2)	11:61586571:C:T	11:61603510:A:C	0.0170694	1	ENSG00000134824.14	intragenic	FADS2
1-palmitoyl-2-linoleoyl-GPE (16:0/18:2)	11:61586571:C:T	11:61585144:A:G	0.0580424	1	ENSG00000134824.14	intragenic	FADS2
1-palmitoyl-2-linoleoyl-GPE (16:0/18:2)	11:61717607:C:T	11:61588305:A:G	0.251987	1	ENSG00000134824.14	intragenic	FADS2
1-palmitoyl-2-linoleoyl-GPE (16:0/18:2)	11:61629377:C:T	11:61571478:C:T	0.124182	1	ENSG00000134824.14	intragenic	FADS2
1-palmitoyl-2-linoleoyl-GPE (16:0/18:2)	11:61586571:C:T	11:61570783:C:T	0.189992	1	ENSG00000134824.14	intragenic	FADS2
1-palmitoyl-2-linoleoyl-GPE (16:0/18:2)	11:61569830:C:T	11:61603510:A:C	0.0170694	1	ENSG00000134824.14	intragenic	FADS2
1-palmitoyl-2-linoleoyl-GPE (16:0/18:2)	11:61599329:G:T	11:61570783:C:T	0.189992	1	ENSG00000134824.14	intragenic	FADS2
1-palmitoyl-2-linoleoyl-GPE (16:0/18:2)	11:61717607:C:T	11:61575158:A:G	0.0352705	1	ENSG00000134824.14	intragenic	FADS2
1-palmitoyl-2-linoleoyl-GPE (16:0/18:2)	11:61599329:G:T	11:61588305:A:G	0.251987	1	ENSG00000134824.14	intragenic	FADS2
1-palmitoyl-2-linoleoyl-GPE (16:0/18:2)	11:61599329:G:T	11:61575158:A:G	0.0352705	1	ENSG00000134824.14	intragenic	FADS2
1-palmitoyl-2-linoleoyl-GPE (16:0/18:2)	11:61569830:C:T	11:61585144:A:G	0.0580424	1	ENSG00000134824.14	intragenic	FADS2
1-palmitoyl-2-linoleoyl-GPE (16:0/18:2)	11:61607047:A:G	11:61571478:C:T	0.124182	1	ENSG00000134824.14	intragenic	FADS2
1-palmitoyl-2-linoleoyl-GPE (16:0/18:2)	11:61599329:G:T	11:61569830:C:T	0.260006	1	ENSG00000134824.14	intragenic	FADS2
1-palmitoyl-2-linoleoyl-GPE (16:0/18:2)	11:61569830:C:T	11:61575158:A:G	0.0352705	1	ENSG00000134824.14	intragenic	FADS2
1-palmitoyl-2-linoleoyl-GPE (16:0/18:2)	11:61599329:G:T	11:61571478:C:T	0.124182	1	ENSG00000134824.14	intragenic	FADS2
1-palmitoyl-2-linoleoyl-GPE (16:0/18:2)	11:61569830:C:T	11:61557826:C:T	0.0210238	1	ENSG00000134825.16	intragenic	TMEM258
1-palmitoyl-2-linoleoyl-GPE (16:0/18:2)	11:61717607:C:T	11:61569830:C:T	0.260006	1	ENSG00000134824.14	intragenic	FADS2
1-palmitoyl-2-linoleoyl-GPE (16:0/18:2)	11:61629377:C:T	11:61557826:C:T	0.0210238	1	ENSG00000134825.16	intragenic	TMEM258
1-palmitoyl-2-linoleoyl-GPE (16:0/18:2)	11:61586571:C:T	11:61557826:C:T	0.0210238	1	ENSG00000134825.16	intragenic	TMEM258
1-palmitoyl-2-linoleoyl-GPE (16:0/18:2)	11:61629377:C:T	11:61569830:C:T	0.260006	1	ENSG00000134824.14	intragenic	FADS2
1-palmitoyl-2-linoleoyl-GPE (16:0/18:2)	11:61629377:C:T	11:61575158:A:G	0.0352705	1	ENSG00000134824.14	intragenic	FADS2
1-palmitoyl-2-linoleoyl-GPE (16:0/18:2)	11:61607047:A:G	11:61603510:A:C	0.0170694	1	ENSG00000134824.14	intragenic	FADS2
1-palmitoyl-2-linoleoyl-GPE (16:0/18:2)	11:61586571:C:T	11:61569830:C:T	0.260006	1	ENSG00000134824.14	intragenic	FADS2
1-palmitoyl-2-linoleoyl-GPE (16:0/18:2)	11:61586571:C:T	11:61575158:A:G	0.0352705	1	ENSG00000134824.14	intragenic	FADS2
1-palmitoyl-2-linoleoyl-GPE (16:0/18:2)	11:61599329:G:T	11:61557826:C:T	0.0210238	1	ENSG00000134825.16	intragenic	TMEM258
1-palmitoyl-2-linoleoyl-GPE (16:0/18:2)	11:61717607:C:T	11:61570783:C:T	0.189992	1	ENSG00000134824.14	intragenic	FADS2
1-palmitoyl-2-linoleoyl-GPE (16:0/18:2)	11:61569830:C:T	11:61588305:A:G	0.251987	1	ENSG00000134824.14	intragenic	FADS2
1-palmitoyl-2-linoleoyl-GPE (16:0/18:2)	11:61607047:A:G	11:61575158:A:G	0.0352705	1	ENSG00000134824.14	intragenic	FADS2
1-palmitoyl-2-linoleoyl-GPE (16:0/18:2)	11:61629377:C:T	11:61585144:A:G	0.0580424	1	ENSG00000134824.14	intragenic	FADS2
1-stearoyl-2-arachidonoyl-GPC (18:0/20:4)	11:61641717:G:T	11:61588305:A:G	0.409161	1	ENSG00000134824.14	intragenic	FADS2
1-stearoyl-2-arachidonoyl-GPC (18:0/20:4)	11:61557868:C:T	11:61588305:A:G	0.409161	1	ENSG00000134824.14	intragenic	FADS2
1-stearoyl-2-arachidonoyl-GPC (18:0/20:4)	11:61712242:C:T	11:61592362:A:G	0.0736986	1	ENSG00000134824.14	intragenic	FADS2
1-stearoyl-2-arachidonoyl-GPC (18:0/20:4)	11:61714032:A:G	11:61596633:C:T	0.018579		ENSG00000134824.14	intragenic	FADS2
1-stearoyl-2-arachidonoyl-GPC (18:0/20:4)	11:61618016:C:T	11:61593005:A:G	0.477046	1	ENSG00000134824.14	intragenic	FADS2
1-stearoyl-2-arachidonoyl-GPC (18:0/20:4)	11:61511271:A:G	11:61593005:A:G	0.477046	1	ENSG00000134824.14	intragenic	FADS2
1-stearoyl-2-arachidonoyl-GPC (18:0/20:4)	11:61351107:A:G	11:61588305:A:G	0.409328	1	ENSG00000134824.14	intragenic	FADS2
1-stearoyl-2-arachidonoyl-GPC (18:0/20:4)	11:61594164:C:T	11:61593005:A:G	0.477046	1	ENSG00000134824.14	intragenic	FADS2
1-stearoyl-2-arachidonoyl-GPC (18:0/20:4)	11:61594164:C:T	11:61596633:C:T	0.018579		ENSG00000134824.14	intragenic	FADS2
1-stearoyl-2-arachidonoyl-GPC (18:0/20:4)	11:61716395:C:G	11:61593005:A:G	0.477046	1	ENSG00000134824.14	intragenic	FADS2
1-stearoyl-2-arachidonoyl-GPC (18:0/20:4)	11:61775544:A:G	11:61588305:A:G	0.409161	1	ENSG00000134824.14	intragenic	FADS2
1-stearoyl-2-arachidonoyl-GPC (18:0/20:4)	11:61525730:A:G	11:61596633:C:T	0.018579		ENSG00000134824.14	intragenic	FADS2
1-stearoyl-2-arachidonoyl-GPC (18:0/20:4)	11:61662448:C:T	11:61596633:C:T	0.018579		ENSG00000134824.14	intragenic	FADS2
1-stearoyl-2-arachidonoyl-GPC (18:0/20:4)	11:61594164:C:T	11:61588305:A:G	0.409161	1	ENSG00000134824.14	intragenic	FADS2
1-stearoyl-2-arachidonoyl-GPC (18:0/20:4)	11:61607457:A:G	11:61596633:C:T	0.018579		ENSG00000134824.14	intragenic	FADS2
1-stearoyl-2-arachidonoyl-GPC (18:0/20:4)	11:61586571:C:T	11:61588305:A:G	0.409161	1	ENSG00000134824.14	intragenic	FADS2
1-stearoyl-2-arachidonoyl-GPC (18:0/20:4)	11:61607047:A:G	11:61593005:A:G	0.477046	1	ENSG00000134824.14	intragenic	FADS2
1-stearoyl-2-arachidonoyl-GPC (18:0/20:4)	11:61738545:G:T	11:61593005:A:G	0.477046	1	ENSG00000134824.14	intragenic	FADS2
1-stearoyl-2-arachidonoyl-GPC (18:0/20:4)	11:61539691:A:G	11:61592362:A:G	0.0736986	1	ENSG00000134824.14	intragenic	FADS2
1-stearoyl-2-arachidonoyl-GPC (18:0/20:4)	11:61579058:A:G	11:61593005:A:G	0.477046	1	ENSG00000134824.14	intragenic	FADS2
1-stearoyl-2-arachidonoyl-GPC (18:0/20:4)	11:61712242:C:T	11:61593005:A:G	0.477046	1	ENSG00000134824.14	intragenic	FADS2
1-stearoyl-2-arachidonoyl-GPC (18:0/20:4)	11:61511271:A:G	11:61592362:A:G	0.0736986	1	ENSG00000134824.14	intragenic	FADS2
1-stearoyl-2-arachidonoyl-GPC (18:0/20:4)	11:61815803:C:T	11:61596633:C:T	0.0186796		ENSG00000134824.14	intragenic	FADS2
1-stearoyl-2-arachidonoyl-GPC (18:0/20:4)	11:61685790:C:G	11:61592362:A:G	0.0736986	1	ENSG00000134824.14	intragenic	FADS2
1-stearoyl-2-arachidonoyl-GPC (18:0/20:4)	11:61618016:C:T	11:61596633:C:T	0.018579		ENSG00000134824.14	intragenic	FADS2
1-stearoyl-2-arachidonoyl-GPC (18:0/20:4)	11:61716395:C:G	11:61588305:A:G	0.409161	1	ENSG00000134824.14	intragenic	FADS2
1-stearoyl-2-arachidonoyl-GPC (18:0/20:4)	11:61607047:A:G	11:61596633:C:T	0.018579		ENSG00000134824.14	intragenic	FADS2
1-stearoyl-2-arachidonoyl-GPC (18:0/20:4)	11:61657608:C:T	11:61593005:A:G	0.477046	1	ENSG00000134824.14	intragenic	FADS2
1-stearoyl-2-arachidonoyl-GPC (18:0/20:4)	11:61351107:A:G	11:61592362:A:G	0.0737287	1	ENSG00000134824.14	intragenic	FADS2
1-stearoyl-2-arachidonoyl-GPC (18:0/20:4)	11:61586571:C:T	11:61593005:A:G	0.477046	1	ENSG00000134824.14	intragenic	FADS2
1-stearoyl-2-arachidonoyl-GPC (18:0/20:4)	11:61593005:A:G	11:61592362:A:G	0.0736986	1	ENSG00000134824.14	intragenic	FADS2
1-stearoyl-2-arachidonoyl-GPC (18:0/20:4)	11:61815803:C:T	11:61588305:A:G	0.411377	1	ENSG00000134824.14	intragenic	FADS2
1-stearoyl-2-arachidonoyl-GPC (18:0/20:4)	11:61531810:A:G	11:61593005:A:G	0.477046	1	ENSG00000134824.14	intragenic	FADS2
1-stearoyl-2-arachidonoyl-GPC (18:0/20:4)	11:61685790:C:G	11:61593005:A:G	0.477046	1	ENSG00000134824.14	intragenic	FADS2
1-stearoyl-2-arachidonoyl-GPC (18:0/20:4)	11:61716395:C:G	11:61596633:C:T	0.018579		ENSG00000134824.14	intragenic	FADS2
1-stearoyl-2-arachidonoyl-GPC (18:0/20:4)	11:61539691:A:G	11:61596633:C:T	0.018579		ENSG00000134824.14	intragenic	FADS2
1-stearoyl-2-arachidonoyl-GPC (18:0/20:4)	11:61607457:A:G	11:61592362:A:G	0.0736986	1	ENSG00000134824.14	intragenic	FADS2
1-stearoyl-2-arachidonoyl-GPC (18:0/20:4)	11:61549399:A:T	11:61588305:A:G	0.409161	1	ENSG00000134824.14	intragenic	FADS2
1-stearoyl-2-arachidonoyl-GPC (18:0/20:4)	11:61593005:A:G	11:61588305:A:G	0.409161	1	ENSG00000134824.14	intragenic	FADS2
1-stearoyl-2-arachidonoyl-GPC (18:0/20:4)	11:61712242:C:T	11:61596633:C:T	0.018579		ENSG00000134824.14	intragenic	FADS2
1-stearoyl-2-arachidonoyl-GPC (18:0/20:4)	11:61645892:A:G	11:61588305:A:G	0.409161	1	ENSG00000134824.14	intragenic	FADS2
1-stearoyl-2-arachidonoyl-GPC (18:0/20:4)	11:61351107:A:G	11:61593005:A:G	0.47724	1	ENSG00000134824.14	intragenic	FADS2
1-stearoyl-2-arachidonoyl-GPC (18:0/20:4)	11:61707645:A:G	11:61593005:A:G	0.477046	1	ENSG00000134824.14	intragenic	FADS2
1-stearoyl-2-arachidonoyl-GPC (18:0/20:4)	11:61579058:A:G	11:61588305:A:G	0.409161	1	ENSG00000134824.14	intragenic	FADS2
1-stearoyl-2-arachidonoyl-GPC (18:0/20:4)	11:61586571:C:T	11:61596633:C:T	0.018579		ENSG00000134824.14	intragenic	FADS2
1-stearoyl-2-arachidonoyl-GPC (18:0/20:4)	11:61606500:C:T	11:61592362:A:G	0.0736986	1	ENSG00000134824.14	intragenic	FADS2
1-stearoyl-2-arachidonoyl-GPC (18:0/20:4)	11:61607457:A:G	11:61593005:A:G	0.477046	1	ENSG00000134824.14	intragenic	FADS2
1-stearoyl-2-arachidonoyl-GPC (18:0/20:4)	11:61714032:A:G	11:61588305:A:G	0.409161	1	ENSG00000134824.14	intragenic	FADS2
1-stearoyl-2-arachidonoyl-GPC (18:0/20:4)	11:61657608:C:T	11:61596633:C:T	0.018579		ENSG00000134824.14	intragenic	FADS2
1-stearoyl-2-arachidonoyl-GPC (18:0/20:4)	11:61775544:A:G	11:61593005:A:G	0.477046	1	ENSG00000134824.14	intragenic	FADS2
1-stearoyl-2-arachidonoyl-GPC (18:0/20:4)	11:61549399:A:T	11:61596633:C:T	0.018579		ENSG00000134824.14	intragenic	FADS2
1-stearoyl-2-arachidonoyl-GPC (18:0/20:4)	11:61639358:C:T	11:61588305:A:G	0.409161	1	ENSG00000134824.14	intragenic	FADS2
1-stearoyl-2-arachidonoyl-GPC (18:0/20:4)	11:61738545:G:T	11:61592362:A:G	0.0736986	1	ENSG00000134824.14	intragenic	FADS2
1-stearoyl-2-arachidonoyl-GPC (18:0/20:4)	11:61618016:C:T	11:61592362:A:G	0.0736986	1	ENSG00000134824.14	intragenic	FADS2
1-stearoyl-2-arachidonoyl-GPC (18:0/20:4)	11:61549399:A:T	11:61592362:A:G	0.0736986	1	ENSG00000134824.14	intragenic	FADS2
1-stearoyl-2-arachidonoyl-GPC (18:0/20:4)	11:61505696:G:T	11:61592362:A:G	0.0736986	1	ENSG00000134824.14	intragenic	FADS2
1-stearoyl-2-arachidonoyl-GPC (18:0/20:4)	11:61707645:A:G	11:61592362:A:G	0.0736986	1	ENSG00000134824.14	intragenic	FADS2
1-stearoyl-2-arachidonoyl-GPC (18:0/20:4)	11:61547951:C:T	11:61596633:C:T	0.018579		ENSG00000134824.14	intragenic	FADS2
1-stearoyl-2-arachidonoyl-GPC (18:0/20:4)	11:61606500:C:T	11:61593005:A:G	0.477046	1	ENSG00000134824.14	intragenic	FADS2
1-stearoyl-2-arachidonoyl-GPC (18:0/20:4)	11:61714032:A:G	11:61593005:A:G	0.477046	1	ENSG00000134824.14	intragenic	FADS2
1-stearoyl-2-arachidonoyl-GPC (18:0/20:4)	11:61714032:A:G	11:61592362:A:G	0.0736986	1	ENSG00000134824.14	intragenic	FADS2
1-stearoyl-2-arachidonoyl-GPC (18:0/20:4)	11:61539691:A:G	11:61588305:A:G	0.409161	1	ENSG00000134824.14	intragenic	FADS2
1-stearoyl-2-arachidonoyl-GPC (18:0/20:4)	11:61547951:C:T	11:61593005:A:G	0.477046	1	ENSG00000134824.14	intragenic	FADS2
1-stearoyl-2-arachidonoyl-GPC (18:0/20:4)	11:61525730:A:G	11:61593005:A:G	0.477046	1	ENSG00000134824.14	intragenic	FADS2
1-stearoyl-2-arachidonoyl-GPC (18:0/20:4)	11:61657608:C:T	11:61588305:A:G	0.409161	1	ENSG00000134824.14	intragenic	FADS2
1-stearoyl-2-arachidonoyl-GPC (18:0/20:4)	11:61738545:G:T	11:61596633:C:T	0.018579		ENSG00000134824.14	intragenic	FADS2
1-stearoyl-2-arachidonoyl-GPC (18:0/20:4)	11:61579058:A:G	11:61592362:A:G	0.0736986	1	ENSG00000134824.14	intragenic	FADS2
1-stearoyl-2-arachidonoyl-GPC (18:0/20:4)	11:61547951:C:T	11:61588305:A:G	0.409161	1	ENSG00000134824.14	intragenic	FADS2
1-stearoyl-2-arachidonoyl-GPC (18:0/20:4)	11:61586571:C:T	11:61592362:A:G	0.0736986	1	ENSG00000134824.14	intragenic	FADS2
1-stearoyl-2-arachidonoyl-GPC (18:0/20:4)	11:61662448:C:T	11:61592362:A:G	0.0736986	1	ENSG00000134824.14	intragenic	FADS2
1-stearoyl-2-arachidonoyl-GPC (18:0/20:4)	11:61645892:A:G	11:61593005:A:G	0.477046	1	ENSG00000134824.14	intragenic	FADS2
1-stearoyl-2-arachidonoyl-GPC (18:0/20:4)	11:61547951:C:T	11:61592362:A:G	0.0736986	1	ENSG00000134824.14	intragenic	FADS2
1-stearoyl-2-arachidonoyl-GPC (18:0/20:4)	11:61707645:A:G	11:61588305:A:G	0.409161	1	ENSG00000134824.14	intragenic	FADS2
1-stearoyl-2-arachidonoyl-GPC (18:0/20:4)	11:61645892:A:G	11:61592362:A:G	0.0736986	1	ENSG00000134824.14	intragenic	FADS2
1-stearoyl-2-arachidonoyl-GPC (18:0/20:4)	11:61557868:C:T	11:61596633:C:T	0.018579		ENSG00000134824.14	intragenic	FADS2
1-stearoyl-2-arachidonoyl-GPC (18:0/20:4)	11:61645892:A:G	11:61596633:C:T	0.018579		ENSG00000134824.14	intragenic	FADS2
1-stearoyl-2-arachidonoyl-GPC (18:0/20:4)	11:61557868:C:T	11:61593005:A:G	0.477046	1	ENSG00000134824.14	intragenic	FADS2
1-stearoyl-2-arachidonoyl-GPC (18:0/20:4)	11:61712242:C:T	11:61588305:A:G	0.409161	1	ENSG00000134824.14	intragenic	FADS2
1-stearoyl-2-arachidonoyl-GPC (18:0/20:4)	11:61775544:A:G	11:61596633:C:T	0.018579		ENSG00000134824.14	intragenic	FADS2
1-stearoyl-2-arachidonoyl-GPC (18:0/20:4)	11:61639358:C:T	11:61596633:C:T	0.018579		ENSG00000134824.14	intragenic	FADS2
1-stearoyl-2-arachidonoyl-GPC (18:0/20:4)	11:61351107:A:G	11:61596633:C:T	0.0185866		ENSG00000134824.14	intragenic	FADS2
1-stearoyl-2-arachidonoyl-GPC (18:0/20:4)	11:61775544:A:G	11:61592362:A:G	0.0736986	1	ENSG00000134824.14	intragenic	FADS2
1-stearoyl-2-arachidonoyl-GPC (18:0/20:4)	11:61579058:A:G	11:61596633:C:T	0.018579		ENSG00000134824.14	intragenic	FADS2
1-stearoyl-2-arachidonoyl-GPC (18:0/20:4)	11:61641717:G:T	11:61592362:A:G	0.0736986	1	ENSG00000134824.14	intragenic	FADS2
1-stearoyl-2-arachidonoyl-GPC (18:0/20:4)	11:61738545:G:T	11:61588305:A:G	0.409161	1	ENSG00000134824.14	intragenic	FADS2
1-stearoyl-2-arachidonoyl-GPC (18:0/20:4)	11:61505696:G:T	11:61596633:C:T	0.018579		ENSG00000134824.14	intragenic	FADS2
1-stearoyl-2-arachidonoyl-GPC (18:0/20:4)	11:61685790:C:G	11:61588305:A:G	0.409161	1	ENSG00000134824.14	intragenic	FADS2
1-stearoyl-2-arachidonoyl-GPC (18:0/20:4)	11:61607457:A:G	11:61588305:A:G	0.409161	1	ENSG00000134824.14	intragenic	FADS2
1-stearoyl-2-arachidonoyl-GPC (18:0/20:4)	11:61657608:C:T	11:61592362:A:G	0.0736986	1	ENSG00000134824.14	intragenic	FADS2
1-stearoyl-2-arachidonoyl-GPC (18:0/20:4)	11:61511271:A:G	11:61596633:C:T	0.018579		ENSG00000134824.14	intragenic	FADS2
1-stearoyl-2-arachidonoyl-GPC (18:0/20:4)	11:61557868:C:T	11:61592362:A:G	0.0736986	1	ENSG00000134824.14	intragenic	FADS2
1-stearoyl-2-arachidonoyl-GPC (18:0/20:4)	11:61539691:A:G	11:61593005:A:G	0.477046	1	ENSG00000134824.14	intragenic	FADS2
1-stearoyl-2-arachidonoyl-GPC (18:0/20:4)	11:61594164:C:T	11:61592362:A:G	0.0736986	1	ENSG00000134824.14	intragenic	FADS2
1-stearoyl-2-arachidonoyl-GPC (18:0/20:4)	11:61549399:A:T	11:61593005:A:G	0.477046	1	ENSG00000134824.14	intragenic	FADS2
1-stearoyl-2-arachidonoyl-GPC (18:0/20:4)	11:61662448:C:T	11:61593005:A:G	0.477046	1	ENSG00000134824.14	intragenic	FADS2
1-stearoyl-2-arachidonoyl-GPC (18:0/20:4)	11:61531810:A:G	11:61596633:C:T	0.018579		ENSG00000134824.14	intragenic	FADS2
1-stearoyl-2-arachidonoyl-GPC (18:0/20:4)	11:61641717:G:T	11:61596633:C:T	0.018579		ENSG00000134824.14	intragenic	FADS2
1-stearoyl-2-arachidonoyl-GPC (18:0/20:4)	11:61607047:A:G	11:61588305:A:G	0.409161	1	ENSG00000134824.14	intragenic	FADS2
1-stearoyl-2-arachidonoyl-GPC (18:0/20:4)	11:61505696:G:T	11:61588305:A:G	0.409161	1	ENSG00000134824.14	intragenic	FADS2
1-stearoyl-2-arachidonoyl-GPC (18:0/20:4)	11:61815803:C:T	11:61593005:A:G	0.47963	1	ENSG00000134824.14	intragenic	FADS2
1-stearoyl-2-arachidonoyl-GPC (18:0/20:4)	11:61593005:A:G	11:61593005:A:G	0.477046	1	ENSG00000134824.14	intragenic	FADS2
1-stearoyl-2-arachidonoyl-GPC (18:0/20:4)	11:61511271:A:G	11:61588305:A:G	0.409161	1	ENSG00000134824.14	intragenic	FADS2
1-stearoyl-2-arachidonoyl-GPC (18:0/20:4)	11:61505696:G:T	11:61593005:A:G	0.477046	1	ENSG00000134824.14	intragenic	FADS2
1-stearoyl-2-arachidonoyl-GPC (18:0/20:4)	11:61607047:A:G	11:61592362:A:G	0.0736986	1	ENSG00000134824.14	intragenic	FADS2
1-stearoyl-2-arachidonoyl-GPC (18:0/20:4)	11:61593005:A:G	11:61596633:C:T	0.018579		ENSG00000134824.14	intragenic	FADS2
1-stearoyl-2-arachidonoyl-GPC (18:0/20:4)	11:61618016:C:T	11:61588305:A:G	0.409161	1	ENSG00000134824.14	intragenic	FADS2
1-stearoyl-2-arachidonoyl-GPC (18:0/20:4)	11:61662448:C:T	11:61588305:A:G	0.409161	1	ENSG00000134824.14	intragenic	FADS2
1-stearoyl-2-arachidonoyl-GPC (18:0/20:4)	11:61641717:G:T	11:61593005:A:G	0.477046	1	ENSG00000134824.14	intragenic	FADS2
1-stearoyl-2-arachidonoyl-GPC (18:0/20:4)	11:61531810:A:G	11:61592362:A:G	0.0736986	1	ENSG00000134824.14	intragenic	FADS2
1-stearoyl-2-arachidonoyl-GPC (18:0/20:4)	11:61639358:C:T	11:61593005:A:G	0.477046	1	ENSG00000134824.14	intragenic	FADS2
1-stearoyl-2-arachidonoyl-GPC (18:0/20:4)	11:61707645:A:G	11:61596633:C:T	0.018579		ENSG00000134824.14	intragenic	FADS2
1-stearoyl-2-arachidonoyl-GPC (18:0/20:4)	11:61531810:A:G	11:61588305:A:G	0.409161	1	ENSG00000134824.14	intragenic	FADS2
1-stearoyl-2-arachidonoyl-GPC (18:0/20:4)	11:61815803:C:T	11:61592362:A:G	0.0740979	1	ENSG00000134824.14	intragenic	FADS2
1-stearoyl-2-arachidonoyl-GPC (18:0/20:4)	11:61525730:A:G	11:61592362:A:G	0.0736986	1	ENSG00000134824.14	intragenic	FADS2
1-stearoyl-2-arachidonoyl-GPC (18:0/20:4)	11:61606500:C:T	11:61588305:A:G	0.409161	1	ENSG00000134824.14	intragenic	FADS2
1-stearoyl-2-arachidonoyl-GPC (18:0/20:4)	11:61606500:C:T	11:61596633:C:T	0.018579		ENSG00000134824.14	intragenic	FADS2
1-stearoyl-2-arachidonoyl-GPC (18:0/20:4)	11:61716395:C:G	11:61592362:A:G	0.0736986	1	ENSG00000134824.14	intragenic	FADS2
1-stearoyl-2-arachidonoyl-GPC (18:0/20:4)	11:61685790:C:G	11:61596633:C:T	0.018579		ENSG00000134824.14	intragenic	FADS2
1-stearoyl-2-arachidonoyl-GPC (18:0/20:4)	11:61525730:A:G	11:61588305:A:G	0.409161	1	ENSG00000134824.14	intragenic	FADS2
1-stearoyl-2-arachidonoyl-GPC (18:0/20:4)	11:61639358:C:T	11:61592362:A:G	0.0736986	1	ENSG00000134824.14	intragenic	FADS2
sphingomyelin (d18:2/16:0, d18:1/16:1)*	11:61567753:A:C	11:61582708:C:T	0.0600143		ENSG00000134824.14	intragenic	FADS2
sphingomyelin (d18:2/16:0, d18:1/16:1)*	11:61567753:A:C	11:61581764:C:T	0.11637		ENSG00000134824.14	intragenic	FADS2
sphingomyelin (d18:2/16:0, d18:1/16:1)*	11:61567753:A:C	11:61580635:C:T	0.0243314		ENSG00000134824.14	intragenic	FADS2
sphingomyelin (d18:2/16:0, d18:1/16:1)*	11:61567753:A:C	11:61610750:A:G	0.0237543		ENSG00000134824.14	intragenic	FADS2
sphingomyelin (d18:2/16:0, d18:1/16:1)*	11:61567753:A:C	11:61571382:A:G	0.226225		ENSG00000134824.14	intragenic	FADS2
sphingomyelin (d18:2/16:0, d18:1/16:1)*	11:61567753:A:C	11:61567753:A:C	0.128558		ENSG00000134824.14	intragenic	FADS2
sphingomyelin (d18:2/16:0, d18:1/16:1)*	11:61567753:A:C	11:61571348:C:G	0.168006		ENSG00000134824.14	intragenic	FADS2
sphingomyelin (d18:2/16:0, d18:1/16:1)*	11:61567753:A:C	11:61589481:A:G	0.103229		ENSG00000134824.14	intragenic	FADS2
sphingomyelin (d18:2/16:0, d18:1/16:1)*	11:61567753:A:C	11:61579760:C:T	0.0797314		ENSG00000134824.14	intragenic	FADS2
glycohyocholate	6:19786682:A:T	6:19783157:C:T	0.0922496	1	ENSG00000172201.12	upstream (54444)	ID4
glycohyocholate	6:19786682:A:T	6:19759587:C:T	0.11631	1	ENSG00000172201.12	upstream (78014)	ID4
glycohyocholate	6:19786682:A:T	6:19717876:C:T	0.0179322		ENSG00000172201.12	upstream (119725)	ID4
glycohyocholate	6:19786682:A:T	6:19762411:C:T	0.124582	1	ENSG00000172201.12	upstream (75190)	ID4
glycohyocholate	6:19786682:A:T	6:19780879:A:G	0.111551	1	ENSG00000172201.12	upstream (56722)	ID4
glycohyocholate	6:19786682:A:T	6:19777376:C:T	0.0620216	1	ENSG00000172201.12	upstream (60225)	ID4
glycohyocholate	6:19786682:A:T	6:19763653:A:G	0.0685812	1	ENSG00000172201.12	upstream (73948)	ID4
glycohyocholate	6:19786682:A:T	6:19771601:A:G	0.100909	1	ENSG00000172201.12	upstream (66000)	ID4
glycohyocholate	6:19786682:A:T	6:19759897:G:T	0.118303	1	ENSG00000172201.12	upstream (77704)	ID4
glycohyocholate	6:19786682:A:T	6:19782173:C:T	0.115082	1	ENSG00000172201.12	upstream (55428)	ID4
glycohyocholate	6:19786682:A:T	6:19721681:A:T	0.05918	1	ENSG00000172201.12	upstream (115920)	ID4
1-eicosenoyl-GPC (20:1)*	11:61588305:A:G	11:61606642:A:G	0.0777874	1	ENSG00000134824.14	intragenic	FADS2
1-eicosenoyl-GPC (20:1)*	11:61588305:A:G	11:61588305:A:G	0.143175	1	ENSG00000134824.14	intragenic	FADS2
1-eicosenoyl-GPC (20:1)*	11:61588305:A:G	11:61600342:A:C	0.0298048	1	ENSG00000134824.14	intragenic	FADS2
1-eicosenoyl-GPC (20:1)*	11:61588305:A:G	11:61610750:A:G	0.212874	1	ENSG00000134824.14	intragenic	FADS2
1-eicosenoyl-GPC (20:1)*	11:61588305:A:G	11:61596633:C:T	0.0220264	1	ENSG00000134824.14	intragenic	FADS2
1-eicosenoyl-GPC (20:1)*	11:61588305:A:G	11:61569830:C:T	0.0145619	1	ENSG00000134824.14	intragenic	FADS2
1-eicosenoyl-GPC (20:1)*	11:61588305:A:G	11:61603510:A:C	0.0515805	1	ENSG00000134824.14	intragenic	FADS2
1-eicosenoyl-GPC (20:1)*	11:61588305:A:G	11:61575158:A:G	0.0125837	1	ENSG00000134824.14	intragenic	FADS2
1-eicosenoyl-GPC (20:1)*	11:61588305:A:G	11:61585144:A:G	0.0168369	1	ENSG00000134824.14	intragenic	FADS2
1-eicosenoyl-GPC (20:1)*	11:61588305:A:G	11:61571478:C:T	0.0228637	1	ENSG00000134824.14	intragenic	FADS2
1-eicosenoyl-GPC (20:1)*	11:61588305:A:G	11:61604814:A:C	0.0175893	1	ENSG00000134824.14	intragenic	FADS2
1-eicosenoyl-GPC (20:1)*	11:61588305:A:G	11:61557803:C:T	0.0881916	1	ENSG00000134825.16	intragenic	TMEM258
1-eicosenoyl-GPC (20:1)*	11:61588305:A:G	11:61609750:C:T	0.0499147	1	ENSG00000134824.14	intragenic	FADS2
1-eicosenoyl-GPC (20:1)*	11:61588305:A:G	11:61570783:C:T	0.0191541	1	ENSG00000134824.14	intragenic	FADS2
1-eicosenoyl-GPC (20:1)*	11:61588305:A:G	11:61606683:A:G	0.0555945	1	ENSG00000134824.14	intragenic	FADS2
1-eicosenoyl-GPC (20:1)*	11:61588305:A:G	11:61593005:A:G	0.0436911	1	ENSG00000134824.14	intragenic	FADS2
1-eicosenoyl-GPC (20:1)*	11:61588305:A:G	11:61557826:C:T	0.0112497	1	ENSG00000134825.16	intragenic	TMEM258
1-eicosenoyl-GPC (20:1)*	11:61588305:A:G	11:61592362:A:G	0.0651606	1	ENSG00000134824.14	intragenic	FADS2
1-eicosapentaenoyl-GPC (20:5)*	11:61607047:A:G	11:61579463:A:G	0.0123045	1	ENSG00000134824.14	intragenic	FADS2
1-eicosapentaenoyl-GPC (20:5)*	11:61716395:C:G	11:61569306:C:G	0.0324281	1	ENSG00000134824.14	intragenic	FADS2
1-eicosapentaenoyl-GPC (20:5)*	11:61607457:A:G	11:61571478:C:T	0.132695	1	ENSG00000134824.14	intragenic	FADS2
1-eicosapentaenoyl-GPC (20:5)*	11:61629377:C:T	11:61593005:A:G	0.0186131	1	ENSG00000134824.14	intragenic	FADS2
1-eicosapentaenoyl-GPC (20:5)*	11:61569306:C:G	11:61593005:A:G	0.0186131	1	ENSG00000134824.14	intragenic	FADS2
1-eicosapentaenoyl-GPC (20:5)*	11:61607047:A:G	11:61569306:C:G	0.0324281	1	ENSG00000134824.14	intragenic	FADS2
1-eicosapentaenoyl-GPC (20:5)*	11:61621611:A:G	11:61579463:A:G	0.0123045	1	ENSG00000134824.14	intragenic	FADS2
1-eicosapentaenoyl-GPC (20:5)*	11:61701418:A:G	11:61592362:A:G	0.0161644	1	ENSG00000134824.14	intragenic	FADS2
1-eicosapentaenoyl-GPC (20:5)*	11:61629377:C:T	11:61579463:A:G	0.0123045	1	ENSG00000134824.14	intragenic	FADS2
1-eicosapentaenoyl-GPC (20:5)*	11:61701418:A:G	11:61610750:A:G	0.0158542	1	ENSG00000134824.14	intragenic	FADS2
1-eicosapentaenoyl-GPC (20:5)*	11:61607457:A:G	11:61552680:G:T	0.0383181	1	ENSG00000124920.14	intragenic	MYRF
1-eicosapentaenoyl-GPC (20:5)*	11:61607457:A:G	11:61579463:A:G	0.0123045	1	ENSG00000134824.14	intragenic	FADS2
1-eicosapentaenoyl-GPC (20:5)*	11:61607457:A:G	11:61557826:C:T	0.263844	1	ENSG00000134825.16	intragenic	TMEM258
1-eicosapentaenoyl-GPC (20:5)*	11:61607047:A:G	11:61557803:C:T	0.0293451	1	ENSG00000134825.16	intragenic	TMEM258
1-eicosapentaenoyl-GPC (20:5)*	11:61626167:C:T	11:61552680:G:T	0.0383181	1	ENSG00000124920.14	intragenic	MYRF
1-eicosapentaenoyl-GPC (20:5)*	11:61701418:A:G	11:61569306:C:G	0.0324281	1	ENSG00000134824.14	intragenic	FADS2
1-eicosapentaenoyl-GPC (20:5)*	11:61569306:C:G	11:61585144:A:G	0.0522828	1	ENSG00000134824.14	intragenic	FADS2
1-eicosapentaenoyl-GPC (20:5)*	11:61525730:A:G	11:61569306:C:G	0.0324281	1	ENSG00000134824.14	intragenic	FADS2
1-eicosapentaenoyl-GPC (20:5)*	11:61525730:A:G	11:61570783:C:T	0.201111	1	ENSG00000134824.14	intragenic	FADS2
1-eicosapentaenoyl-GPC (20:5)*	11:61607047:A:G	11:61570783:C:T	0.201111	1	ENSG00000134824.14	intragenic	FADS2
[truncated: 2,977 more rows]
