# Supplementary material for: Mendelian Randomization Identifies Lipidomic Signatures of Depression Risk That Are Partly Reflected in Cortisol-Induced Membrane Remodeling and Modulated by St. John’s Wort Extract (Ze 117)
Source: Int J Mol Sci. 2026 May 13;27(10):4344. doi: 10.3390/ijms27104344 (PMC13207717; doi:10.3390/ijms27104344)
Supplement: Supplementary file 1 [file ijms-27-04344-s001.zip › TableS8_cadbyMDD_GSMR_noFADS.xlsx]

## Sheet: TableS8
TableS8: GSMR results between lipid species from Cadby et al. and MDD excluding FADS genes cluster
GSMR results provided for species with more than two SNPs instruments used (after exlusion of linked/pleiotropic markers). FDR reported only for species entering primary analysis (10 SNPs or more used).
			GSMR Results					IVW Results						Egger Results
Exposure ID	Exposure	Lipid class	# SNPs used	GSMR bxy	GSMR bxy se	GSMR p	GSMR FDR	IVW F-Stat	IVW bxy	IVW bxy se	IVW p	IVW Cochran Q	IVW Cochran p	Egger bxy	Egger bxy se	Egger p	Egger Intercept	Egger Intercept p	Egger HeterStat	Egger Heter p
GCST90024638	CE(20:3)	Chol.esters	13	-0.0236329	0.00681161	0.000521417	0.0361676	38.3138	-0.0263819	0.00928087	0.00447458	22.0909	0.0365133	0.00770373	0.0193946	0.691213	-0.00743636	0.0514565	16.4263	0.126028
GCST90024943	PC(P-16:0/20:4)	PC	10	-0.0326045	0.00943381	0.000547993	0.0361676	27.3334	-0.0337381	0.0092137	0.000250512	4.55487	0.871259	-0.0414939	0.021109	0.0493337	0.00122036	0.683003	4.3881	0.820521
GCST90024876	PC(18:0_20:3)	PC	12	-0.0256686	0.00831106	0.00201177	0.0885179	32.278	-0.0264913	0.0101093	0.00878043	18.2831	0.0752409	7.01871e-05	0.0227913	0.997543	-0.00497146	0.196592	15.6701	0.109475
GCST90025159	TG(50:3) [NL-18:1]	TAG	10	0.0257819	0.00873261	0.00315347	0.104065	34.4906	0.0266851	0.009436	0.00468381	12.29	0.19745	0.0470902	0.0363259	0.194863	-0.00321777	0.559649	11.7885	0.160892
GCST90025115	SM(d18:1/14:0)/SM(d16:1/16:0)	SM	15	-0.0186003	0.00653924	0.00444938	0.117464	39.8553	-0.0193345	0.00692162	0.00521654	16.3076	0.294951	-0.0129939	0.0115916	0.262297	-0.0018333	0.490577	15.7325	0.263879
GCST90025110	SM(d17:1/16:0)	SM	11	-0.0204488	0.00744919	0.00604903	0.133079	38.6081	-0.0225536	0.00873838	0.00985192	14.2	0.164061	-0.0410752	0.0147606	0.00539004	0.00461714	0.130726	11.3259	0.254027
GCST90024884	PC(18:1_20:3)	PC	10	-0.0233714	0.00902288	0.00959097	0.180858	28.0371	-0.025199	0.0101634	0.0131613	11.7397	0.228386	-0.0241664	0.037819	0.522822	-0.000176002	0.977276	11.7385	0.163259
GCST90025107	SM(d16:1/23:0)/SM(d17:1/22:0)	SM	12	-0.0165557	0.0066009	0.0121385	0.200286	46.8761	-0.0174113	0.00828396	0.0355706	18.8381	0.0640627	-0.0261084	0.0156699	0.0956831	0.00191873	0.50873	18.0499	0.0541281
GCST90024740	Hex3Cer(d18:1/22:0)	HexCer	19	-0.0128136	0.00542343	0.0181459	0.266139	38.1988	-0.0139334	0.00662207	0.0353703	26.4168	0.0906036	0.0160095	0.0150367	0.287015	-0.0060116	0.0297343	20.6717	0.241319
GCST90025156	TG(50:2) [NL-18:2]	TAG	13	0.0185162	0.00813631	0.0228607	0.301761	27.0303	0.0209777	0.00964273	0.0295927	17.5519	0.129989	-0.0066409	0.0311792	0.831334	0.00438875	0.351329	16.2673	0.131494
GCST90024743	HexCer(d18:1/16:0)	HexCer	14	-0.015474	0.00715018	0.0304538	0.309223	30.0529	-0.0168028	0.00727144	0.0208442	12.6231	0.477329	-0.0290823	0.0157206	0.0643213	0.00203097	0.378309	11.8469	0.458053
GCST90024984	PE(18:0_22:5) (n6)	PE	13	0.0153142	0.00704499	0.0297227	0.309223	32.5656	0.0151084	0.00839361	0.0718633	16.0615	0.188438	-0.00508743	0.01608	0.751712	0.00420726	0.147107	13.4847	0.262831
GCST90025085	PI(36:2)	PI	11	-0.0170107	0.00767526	0.0266704	0.309223	42.3789	-0.0172716	0.00812835	0.0335987	12.7941	0.235411	-0.0352273	0.0216783	0.104162	0.00349569	0.370812	11.7486	0.227857
GCST90024654	Cer(d16:1/22:0)	Cer	18	-0.0117905	0.00573863	0.0399185	0.34872	42.6035	-0.0120251	0.00545116	0.0273864	16.2547	0.505857	-0.0165678	0.00984842	0.0925139	0.00119408	0.579684	15.9479	0.4566
GCST90024737	Hex3Cer(d18:1/16:0)	HexCer	12	-0.0147616	0.0072374	0.0413876	0.34872	35.5805	-0.0150622	0.00803798	0.0609464	14.3282	0.215359	0.000791018	0.0193139	0.967331	-0.00253622	0.365831	13.2451	0.210289
GCST90025119	SM(d18:1/20:0)/SM(d16:1/22:0)	SM	13	-0.0129132	0.0063585	0.0422691	0.34872	42.918	-0.0153399	0.00886799	0.0836644	23.1044	0.0268523	-0.0164878	0.0225463	0.464605	0.000250975	0.955471	23.0979	0.0171216
GCST90024662	Cer(d17:1/24:1)	Cer	17	-0.0132764	0.00668822	0.0471405	0.350779	34.0333	-0.013	0.00722264	0.0718781	21.2308	0.169809	-0.0148713	0.0159031	0.349726	0.00037817	0.894021	21.2057	0.130385
GCST90024861	PC(16:0_20:3) (a)	PC	10	-0.0165636	0.00837034	0.0478335	0.350779	32.0574	-0.0174501	0.00822906	0.0339602	9.52457	0.390325	0.00176455	0.0200211	0.92977	-0.00325695	0.293022	8.36802	0.398371
GCST90024656	Cer(d16:1/24:1)	Cer	19	-0.0113475	0.00610057	0.0628746	0.414972	34.2022	-0.0146868	0.00755875	0.0520135	29.1871	0.0461393	-0.0133158	0.0183628	0.468361	-0.000327036	0.934314	29.1755	0.0329419
GCST90024823	LPE(18:0) [sn1]	LPE	16	0.0110267	0.005873	0.060446	0.414972	39.0444	0.0123087	0.00695985	0.0769725	20.1356	0.166794	-0.000795806	0.0138685	0.954241	0.00266	0.275641	18.56	0.182452
GCST90024660	Cer(d17:1/22:0)	Cer	16	-0.0121024	0.00673799	0.0724704	0.434822	34.8013	-0.0138087	0.00678099	0.0417117	17.2025	0.306903	-0.00958957	0.013817	0.487657	-0.000905624	0.723368	17.0499	0.253526
GCST90024680	Cer(d18:2/18:0)	Cer	13	0.0115815	0.00644136	0.0721782	0.434822	36.2175	0.0118997	0.00721816	0.099233	15.4887	0.215791	-0.014332	0.0128108	0.263249	0.00532365	0.0183706	9.92826	0.536852
GCST90024621	AC(18:0)	Acylcarnitines	20	0.0121317	0.0068374	0.0760113	0.436239	26.2386	0.0132684	0.00839492	0.113985	29.9293	0.0527051	0.0143652	0.0237096	0.544594	-0.000180625	0.960393	29.9252	0.03818
GCST90024658	Cer(d17:1/18:0)	Cer	10	-0.0144756	0.00860544	0.0925405	0.493953	36.2722	-0.015535	0.00927372	0.0939021	12.4251	0.19039	-0.0570933	0.0207627	0.00596318	0.00776132	0.0304615	7.74206	0.459064
GCST90025111	SM(d17:1/24:1)	SM	10	-0.0140835	0.00839828	0.0935516	0.493953	33.3862	-0.0135465	0.00826624	0.101259	8.44069	0.490416	-0.000253377	0.0309805	0.993475	-0.00242041	0.655795	8.23615	0.410749
GCST90024728	GM3(d18:1/22:0)	Gangliosides	12	-0.0131042	0.00796609	0.0999702	0.504898	30.2427	-0.0161626	0.00876162	0.0650805	14.1285	0.225964	-0.0287646	0.0153555	0.061034	0.00268733	0.317623	12.8456	0.232433
GCST90024729	GM3(d18:1/24:0)	Gangliosides	11	-0.0122612	0.00752598	0.103275	0.504898	35.7131	-0.0162944	0.0109902	0.138173	20.7728	0.0227351	-0.00950189	0.0267004	0.721937	-0.00119022	0.777889	20.5907	0.014597
GCST90024735	Hex2Cer(d18:1/24:0)	HexCer	16	-0.0091886	0.00578112	0.111967	0.527844	42.6415	-0.00919336	0.00883017	0.297814	36.1374	0.00168886	-0.000811324	0.016664	0.961169	-0.00184882	0.549596	35.2363	0.00135616
GCST90024746	HexCer(d18:1/22:0)	HexCer	23	-0.00776075	0.00513792	0.13092	0.576048	35.5647	-0.00924054	0.0058514	0.11429	28.6468	0.155225	-0.0123534	0.0124126	0.319623	0.000592715	0.774765	28.5355	0.125607
GCST90025072	PI(15-MHDA_18:2)/PI(17:0_18:2)	PI	13	-0.0103355	0.00680244	0.128667	0.576048	34.4456	-0.0107151	0.0093956	0.254104	21.5368	0.0430517	-0.0210555	0.0199053	0.290155	0.00179784	0.552428	20.8671	0.0347739
GCST90024633	CE(18:2)	Chol.esters	10	-0.0118159	0.00803396	0.141361	0.583116	29.0346	-0.0148196	0.00947647	0.117858	12.166	0.204114	-0.026796	0.0154231	0.0823181	0.00373175	0.324524	10.8496	0.210367
GCST90024856	PC(16:0_18:0)	PC	12	-0.0117514	0.00792332	0.138036	0.583116	29.3342	-0.0134852	0.00788163	0.0870883	9.07562	0.614913	-0.0150092	0.0144291	0.298245	0.000318829	0.899657	9.05972	0.526446
GCST90024734	Hex2Cer(d18:1/22:0)	HexCer	14	-0.00969464	0.00678504	0.153054	0.612217	36.2014	-0.0110705	0.0103686	0.285661	30.8324	0.00356707	0.00707218	0.0299482	0.813318	-0.00296395	0.517113	29.7906	0.00300233
GCST90024741	Hex3Cer(d18:1/24:0)	HexCer	24	-0.00724846	0.00514915	0.15922	0.618147	32.668	-0.008105	0.00628739	0.197367	33.5297	0.0722711	-0.000896746	0.0141997	0.949645	-0.00141293	0.569855	33.0447	0.0612484
GCST90024612	AC(14:0)	Acylcarnitines	17	0.00968856	0.00705699	0.169783	0.622316	27.6657	0.00657656	0.0105197	0.531861	35.9417	0.00294792	0.00538246	0.0268933	0.84137	0.000198047	0.961287	35.936	0.00180577
GCST90024618	AC(16:1)	Acylcarnitines	10	-0.0109934	0.00797764	0.168196	0.622316	42.5611	-0.011339	0.00861897	0.188313	11.1699	0.26424	-0.0114803	0.0305369	0.706954	2.45346e-05	0.996129	11.1699	0.192256
GCST90024825	LPE(18:1) [sn1]	LPE	13	0.00973825	0.00717058	0.174437	0.622316	34.8782	0.010177	0.00699421	0.145654	5.38544	0.943852	0.0105496	0.0181931	0.562004	-6.80475e-05	0.982298	5.38494	0.911102
GCST90024668	dhCer(d18:0/24:1)	Cer	10	-0.0104962	0.00805582	0.192596	0.651862	34.7346	-0.00994974	0.00836125	0.234053	10.0353	0.347632	-0.0211109	0.0207569	0.309127	0.00208034	0.553879	9.61422	0.293153
GCST90024976	PE(17:0_22:6)	PE	15	-0.00656211	0.00501305	0.190532	0.651862	48.2666	-0.00778569	0.00497977	0.117944	14.5163	0.411994	-0.0100486	0.00811326	0.215517	0.000742348	0.718413	14.3726	0.348138
GCST90024619	AC(17:0) (a)	Acylcarnitines	10	-0.0109911	0.00859192	0.200813	0.662684	33.2615	-0.0132152	0.0107021	0.216897	14.8476	0.0952067	0.030087	0.0239746	0.209495	-0.00700245	0.0499137	10.0285	0.263031
GCST90024653	Cer(d16:1/18:0)	Cer	19	-0.00754793	0.00610949	0.216665	0.697557	35.3301	-0.00686634	0.00883246	0.436924	41.8153	0.00117351	-0.00405163	0.0202341	0.841295	-0.000577588	0.876293	41.7557	0.000727337
GCST90024671	Cer(d18:1/18:0)	Cer	11	0.00918362	0.00777034	0.237253	0.711759	37.3555	0.0103876	0.0103866	0.317261	20.0813	0.0284928	-0.0127955	0.0313813	0.683463	0.00372884	0.432564	18.7951	0.026993
GCST90024969	PE(16:0_20:5)	PE	16	0.0068328	0.00571912	0.232193	0.711759	39.6742	0.00579913	0.00588636	0.324535	6.95226	0.958961	0.00486861	0.0118079	0.680107	0.000237309	0.927567	6.94399	0.936849
GCST90025079	PI(18:0_22:5) (n3)	PI	12	-0.00834347	0.0069374	0.2291	0.711759	45.8336	-0.00881344	0.00753847	0.242352	14.0441	0.230562	-0.0143121	0.0149824	0.339445	0.00100623	0.666788	13.7885	0.182859
GCST90024966	PE(16:0_18:3) (b)	PE	10	0.00801653	0.00688615	0.244362	0.716796	49.5819	0.00634329	0.00689186	0.357362	7.94216	0.539986	-0.0130675	0.0171218	0.445337	0.00407622	0.215548	6.40839	0.601586
GCST90024824	LPE(18:0) [sn2]	LPE	15	0.00656612	0.00595488	0.270181	0.775302	40.1751	0.0069209	0.00834907	0.407137	25.6972	0.0282768	-0.0177369	0.0165524	0.283917	0.0057642	0.0907058	21.0609	0.0717329
GCST90024963	PE(16:0_18:1)	PE	12	0.00652732	0.00626639	0.297579	0.835753	47.2139	0.00609876	0.00729203	0.402953	14.4117	0.211043	-0.0159737	0.0143155	0.264493	0.00489136	0.0810725	11.0492	0.353701
GCST90024820	LPE(16:0) [sn2]	LPE	16	0.0056964	0.00556636	0.306137	0.841876	43.4902	0.00615799	0.00643891	0.338885	19.036	0.212108	-0.01154	0.0128099	0.367658	0.00469265	0.115383	16.1724	0.302958
GCST90024983	PE(18:0_22:5) (n3)	PE	14	0.00584966	0.00590119	0.321555	0.86623	44.7274	0.00379144	0.00674609	0.574103	16.6322	0.216667	-0.0145581	0.0160662	0.364864	0.00444621	0.21027	14.7084	0.257772
GCST90024636	CE(20:1)	Chol.esters	10	0.00669157	0.00819874	0.414402	0.871914	31.3061	0.00687269	0.00839358	0.412899	8.45236	0.489278	-0.0123946	0.0246682	0.615348	0.00316034	0.406188	7.76243	0.457014
GCST90024643	CE(22:4)	Chol.esters	15	-0.00644612	0.00673249	0.338333	0.871914	28.2849	-0.00657957	0.00815637	0.419852	19.0298	0.163813	-0.0185815	0.0146917	0.205958	0.00260548	0.325748	17.7139	0.168687
GCST90024659	Cer(d17:1/20:0)	Cer	11	-0.00611859	0.0076712	0.425099	0.871914	40.8481	-0.00853526	0.00805067	0.289057	12.6842	0.241867	-0.0421849	0.0266841	0.1139	0.00537579	0.187454	10.6317	0.301801
GCST90024684	Cer(d18:2/24:1)	Cer	10	0.00717227	0.0084109	0.393806	0.871914	31.8391	0.00606511	0.0105971	0.567095	14.5573	0.103837	-0.000800615	0.0280031	0.977191	0.00114138	0.789115	14.4282	0.0712638
GCST90024687	Cer(d19:1/18:0)	Cer	10	0.00660417	0.00796186	0.406836	0.871914	34.7621	0.0062408	0.00822778	0.44815	9.32555	0.407782	-0.000804534	0.0156544	0.959012	0.00152228	0.590654	9.00006	0.342291
GCST90024718	DG(18:1_18:2)	DAG	12	-0.00791691	0.00823971	0.33664	0.871914	30.757	-0.0104124	0.0108602	0.337679	23.0619	0.0173234	0.0110155	0.0370638	0.766312	-0.00308864	0.544241	22.2439	0.0139093
GCST90024742	Hex3Cer(d18:1/24:1)	HexCer	17	-0.00500343	0.00608942	0.41127	0.871914	36.194	-0.00584528	0.00613724	0.34088	17.8912	0.330309	-0.004212	0.0150014	0.778884	-0.000305362	0.904394	17.874	0.26935
GCST90024745	HexCer(d18:1/20:0)	HexCer	25	-0.00437087	0.00511248	0.392583	0.871914	32.2777	-0.00521193	0.00526113	0.321857	22.9198	0.524538	-0.0170596	0.0102995	0.0976494	0.00225419	0.180876	21.1294	0.573188
GCST90024826	LPE(18:1) [sn2]	LPE	13	0.00633617	0.00688928	0.357721	0.871914	34.7308	0.0078884	0.00695773	0.256895	11.503	0.486371	-0.0148418	0.0171683	0.387319	0.00373154	0.147554	9.40567	0.584501
GCST90024937	PC(P-16:0/16:0)	PC	13	-0.00662264	0.0073751	0.3692	0.871914	33.8404	-0.00856872	0.00716799	0.231925	11.0247	0.526806	-0.0270885	0.0282511	0.337636	0.00296588	0.49795	10.5654	0.480361
GCST90024964	PE(16:0_18:2)	PE	19	0.00512764	0.00544074	0.345961	0.871914	39.3403	0.00498057	0.0055612	0.37047	17.8459	0.465844	0.00353438	0.0112034	0.752403	0.000324601	0.880853	17.8224	0.400128
GCST90024978	PE(18:0_18:2)	PE	15	0.00552646	0.0060038	0.357315	0.871914	45.0033	0.0050373	0.00587259	0.391022	13.5105	0.486776	0.00613016	0.0153112	0.688883	-0.000236667	0.938188	13.5043	0.409656
GCST90024987	PE(18:1_18:2)	PE	12	-0.00506858	0.00641348	0.429352	0.871914	46.0566	-0.00646776	0.00678038	0.340138	12.6314	0.3181	-0.00101383	0.0160391	0.949599	-0.00124883	0.704902	12.4528	0.255896
GCST90024992	PE(38:5) (b)	PE	21	0.00432349	0.00491967	0.3795	0.871914	42.7885	0.00244893	0.00494268	0.620271	12.9947	0.877609	0.00107197	0.0114617	0.925486	0.000354596	0.894072	12.977	0.839745
GCST90025071	PI(15-MHDA_18:1)/PI(17:0_18:1)	PI	10	-0.00590691	0.00743751	0.427076	0.871914	45.9012	-0.00638135	0.00726101	0.379482	9.45729	0.396176	-0.0225467	0.0148926	0.130037	0.00313971	0.217212	7.9346	0.439885
GCST90025108	SM(d16:1/24:1)	SM	15	0.00576209	0.00712211	0.41849	0.871914	27.8438	0.00825498	0.00824137	0.316512	19.3064	0.15357	-0.00081023	0.0158673	0.959275	0.0020172	0.500542	18.6552	0.13419
GCST90024959	PE(15-MHDA_20:4)	PE	15	0.00460208	0.00597237	0.440967	0.881933	42.4344	0.00307203	0.00592013	0.603822	13.1818	0.512259	0.0172268	0.0136158	0.205799	-0.00374629	0.248332	11.8492	0.54005
GCST90024616	AC(15:0) (b)	Acylcarnitines	13	0.00422954	0.00822422	0.607057	0.886814	27.6079	0.0037859	0.0106964	0.723382	21.2546	0.0467743	0.0391989	0.0227686	0.0851379	-0.00578244	0.0840772	16.7188	0.116472
GCST90024626	CE(16:0)	Chol.esters	12	0.00404686	0.00736149	0.582502	0.886814	32.8597	0.00391315	0.00946825	0.679393	17.238	0.101029	-0.016192	0.0120514	0.179083	0.0047047	0.0243935	11.4414	0.324181
GCST90024649	CE(24:4)	Chol.esters	13	0.00398671	0.00662219	0.547159	0.886814	31.7067	0.00543179	0.0082601	0.510799	17.3552	0.136718	-0.033728	0.0209034	0.106632	0.00752429	0.0452282	12.7186	0.312117
GCST90024650	CE(24:5)	Chol.esters	14	0.00299962	0.00636387	0.637389	0.886814	41.684	0.00357182	0.00617156	0.562754	13.4003	0.417388	0.00417898	0.0141288	0.7674	-0.000146127	0.96152	13.3977	0.340808
GCST90024681	Cer(d18:2/20:0)	Cer	16	0.00332544	0.00609897	0.585584	0.886814	37.6655	0.00199465	0.00622837	0.748777	15.7145	0.401273	0.000993682	0.0154708	0.948787	0.000194088	0.943261	15.7089	0.331475
GCST90024688	Cer(d19:1/20:0)	Cer	16	0.00458335	0.00642625	0.475708	0.886814	35.7326	0.00400334	0.00637584	0.530074	12.6103	0.632373	0.00468339	0.0121731	0.700436	-0.000150845	0.947713	12.606	0.557758
GCST90024689	Cer(d19:1/22:0)	Cer	17	0.00305304	0.00517499	0.555217	0.886814	44.9147	0.00247312	0.00537883	0.645669	9.81577	0.87607	0.00811497	0.010615	0.44458	-0.00171739	0.537559	9.43569	0.853658
GCST90024690	Cer(d19:1/24:0)	Cer	13	0.00331887	0.00582627	0.568922	0.886814	50.8637	0.00285084	0.00594939	0.631809	7.3356	0.834662	0.00658561	0.0120889	0.585914	-0.00114121	0.722667	7.20965	0.78186
GCST90024695	Cer(d20:1/24:1)	Cer	22	-0.0026412	0.00556993	0.635366	0.886814	31.8969	-0.00244278	0.00586729	0.677162	22.2486	0.385309	0.00171625	0.010695	0.872509	-0.000910175	0.639051	22.0065	0.340157
GCST90024733	Hex2Cer(d18:1/20:0)	HexCer	17	-0.00340473	0.00677077	0.615065	0.886814	29.0392	-0.00117494	0.00892353	0.895247	28.0952	0.0308015	-0.0361867	0.0205257	0.0779009	0.00648717	0.0621547	22.8059	0.0883496
GCST90024744	HexCer(d18:1/18:0)	HexCer	17	-0.00453799	0.00702833	0.518492	0.886814	28.9576	-0.00671576	0.00695621	0.334328	10.8777	0.816971	-0.013445	0.0143551	0.348965	0.0012291	0.592035	10.5905	0.781046
GCST90024747	HexCer(d18:1/24:0)	HexCer	22	-0.00365457	0.00514171	0.477227	0.886814	39.1326	-0.00436464	0.00635998	0.492545	32.9904	0.0463234	-0.0160002	0.0121239	0.186928	0.00258687	0.260749	31.0282	0.0548187
GCST90024748	HexCer(d18:1/24:1)	HexCer	16	-0.00384689	0.00619355	0.534525	0.886814	39.1413	-0.00482232	0.00601157	0.422453	13.5539	0.559592	-0.0226802	0.0135321	0.0937318	0.0035119	0.14075	11.3842	0.655625
GCST90024819	LPE(16:0) [sn1]	LPE	16	0.00324918	0.00529697	0.53961	0.886814	49.6251	0.00584733	0.00685614	0.393737	24.131	0.0629018	-0.00217849	0.0136702	0.873385	0.00221568	0.494687	23.3532	0.0547603
GCST90024831	LPE(22:6) [sn1]	LPE	10	0.00454988	0.00779045	0.559198	0.886814	39.6835	0.00500774	0.0107218	0.640456	19.8464	0.0188844	0.0224987	0.029052	0.438676	-0.00339344	0.514848	18.847	0.0156995
GCST90024901	PC(36:0)	PC	14	-0.00566296	0.00756465	0.454093	0.886814	28.5905	-0.00767702	0.00844204	0.363149	16.8316	0.207115	-0.00772736	0.0327914	0.813703	6.45913e-06	0.998729	16.8316	0.156041
GCST90024939	PC(P-16:0/18:0)	PC	10	-0.00449369	0.00916963	0.62409	0.886814	29.1262	-0.00265811	0.00887259	0.764492	8.98114	0.439017	-0.0136064	0.0275927	0.621931	0.001611	0.673441	8.78609	0.360662
GCST90024954	PC(P-36:3)	PC	11	-0.00454582	0.00887535	0.608521	0.886814	28.7266	-0.00441494	0.0123741	0.721251	20.97	0.021304	0.0388286	0.0307095	0.206093	-0.00728565	0.128126	16.6795	0.053978
GCST90024965	PE(16:0_18:3) (a)	PE	10	0.00323776	0.00677893	0.63292	0.886814	48.1608	0.00274046	0.00880501	0.755619	14.938	0.0926539	0.0027992	0.0217199	0.897455	-1.34686e-05	0.99761	14.938	0.0603632
GCST90024967	PE(16:0_20:3)	PE	16	0.00365031	0.00570384	0.522189	0.886814	46.4927	0.00371376	0.0055463	0.503118	12.1065	0.670948	0.00050641	0.0125846	0.967901	0.000732937	0.776468	12.0259	0.604221
GCST90024968	PE(16:0_20:4)	PE	18	0.00308215	0.00508823	0.544687	0.886814	46.4936	0.00254992	0.0051818	0.622654	15.3039	0.573602	0.0180912	0.0096558	0.0609847	-0.00453641	0.0564608	11.6655	0.766669
GCST90024979	PE(18:0_20:3) (a)	PE	10	0.00394404	0.00679337	0.561529	0.886814	50.5636	0.00143041	0.00761907	0.85108	11.6252	0.235272	0.0263014	0.0185898	0.157118	-0.00564427	0.146833	9.20367	0.325407
GCST90024981	PE(18:0_20:4)	PE	21	0.00366876	0.0049804	0.461342	0.886814	40.6232	0.00271066	0.00549143	0.621577	22.9922	0.289179	0.0176362	0.00946541	0.0624308	-0.00353135	0.0597278	19.3769	0.432907
GCST90025061	PG(34:1)	PG	10	0.00326785	0.00695044	0.638237	0.886814	46.9605	0.00539145	0.00937775	0.565346	16.1739	0.0633369	0.0072884	0.0270817	0.787832	-0.000400156	0.939972	16.1625	0.0401127
GCST90025063	PG(36:1)	PG	11	0.00424801	0.00772983	0.582621	0.886814	31.6113	0.00440587	0.0115004	0.701642	20.5686	0.0243113	-0.0230216	0.0424011	0.587166	0.00417384	0.500568	19.5814	0.0206792
GCST90025099	SM(35:2) (b)	SM	10	-0.00396906	0.00800233	0.619903	0.886814	35.2413	-0.00493144	0.00896534	0.582281	12.3575	0.193899	-0.0107151	0.0200681	0.593385	0.00124797	0.74393	12.1948	0.142721
GCST90025103	SM(43:1)	SM	12	-0.00476014	0.00743383	0.521954	0.886814	29.9703	-0.00444224	0.00789671	0.573746	8.33844	0.682704	0.00922791	0.0206895	0.655583	-0.0026347	0.474704	7.82743	0.645689
GCST90025114	SM(d18:0/22:0)	SM	12	-0.00400279	0.00811563	0.621857	0.886814	30.048	-0.00715482	0.0111341	0.52048	22.3676	0.0216752	-0.0189438	0.0430361	0.659803	0.00156449	0.776012	22.188	0.0141751
GCST90025118	SM(d18:1/18:0)/SM(d16:1/20:0)	SM	11	-0.00413558	0.00768556	0.59051	0.886814	34.2548	-0.00329566	0.0077486	0.670602	6.29414	0.789975	-0.0123987	0.0182411	0.496687	0.00177828	0.581464	5.99027	0.740892
GCST90024620	AC(17:0) (b)	Acylcarnitines	14	-0.00319892	0.00808049	0.692192	0.898711	24.2336	-0.00217912	0.0104727	0.83517	20.7092	0.0788828	0.00802034	0.0267668	0.764453	-0.00144957	0.676955	20.4139	0.0596498
GCST90024652	Cer(d16:1/16:0)	Cer	10	-0.00269641	0.00676111	0.690032	0.898711	53.2742	-0.00269078	0.00818828	0.742448	13.3586	0.147041	-0.0345378	0.0121189	0.0043731	0.00792066	0.00158834	3.38535	0.907903
GCST90024970	PE(16:0_22:6)	PE	20	0.00220366	0.00500666	0.659832	0.898711	43.5991	0.00136068	0.00514712	0.791505	19.3878	0.432227	0.00307736	0.0102173	0.763268	-0.000465553	0.844384	19.3463	0.370793
GCST90024973	PE(17:0_18:1)	PE	10	0.00250707	0.00638238	0.694459	0.898711	53.2853	0.00125772	0.00673608	0.851885	9.7482	0.371252	-0.00164149	0.0163491	0.920025	0.000580645	0.843796	9.70112	0.286633
GCST90024985	PE(18:0_22:6)	PE	16	0.00257346	0.00594254	0.664973	0.898711	39.7012	0.00051875	0.00670011	0.938286	18.9672	0.215222	-0.0128545	0.0138394	0.352977	0.00325435	0.270466	17.4533	0.232824
GCST90024988	PE(18:1_22:6) (a)	PE	14	0.00215036	0.00545721	0.693551	0.898711	55.2064	0.00203354	0.00622052	0.743737	17.6779	0.170137	0.0219435	0.0146404	0.133917	-0.00518836	0.136663	14.9232	0.245666
GCST90025134	SHexCer(d18:1/16:0)	SHexCer	11	0.00305847	0.00768102	0.690494	0.898711	38.6188	-0.000358162	0.0109142	0.973821	21.6594	0.016937	-0.0104592	0.0321058	0.744597	0.00186255	0.736354	21.39	0.011027
GCST90025138	SHexCer(d18:1/24:1)	SHexCer	12	-0.00284753	0.00799781	0.721811	0.924793	26.8688	-0.00153683	0.00954009	0.872021	14.697	0.196791	-0.0248171	0.0171544	0.147983	0.00430964	0.11182	11.7311	0.303459
GCST90025175	TG(54:2) [NL-18:0]	TAG	10	-0.00288319	0.00830996	0.728625	0.924793	36.3205	-0.00419666	0.0120348	0.727307	21.5267	0.0105064	-0.0126918	0.0327461	0.698327	0.00153347	0.778357	21.3156	0.00635464
GCST90024974	PE(17:0_18:2)	PE	14	0.0018033	0.00567129	0.750508	0.943495	50.1793	0.000479604	0.0056844	0.932761	8.95399	0.776409	-0.000180367	0.0143387	0.989964	0.000143304	0.960014	8.95148	0.707069
GCST90024739	Hex3Cer(d18:1/20:0)	HexCer	12	-0.00176801	0.00617319	0.774571	0.96456	50.8165	-0.00155584	0.00766808	0.839214	18.1043	0.079192	0.0271047	0.0163521	0.097405	-0.00566723	0.0534749	13.1869	0.21341
GCST90024623	AC(18:2)	Acylcarnitines	20	-0.00178167	0.00715083	0.803241	0.968147	22.158	-0.00425683	0.00786919	0.588543	21.8677	0.290891	0.0226696	0.0176518	0.199047	-0.00395037	0.0918413	18.886	0.398874
GCST90024694	Cer(d20:1/24:0)	Cer	14	-0.00147452	0.00608204	0.80844	0.968147	39.761	-0.00210359	0.00639101	0.742044	7.26142	0.888182	-0.0253475	0.0241346	0.2936	0.00479689	0.317916	6.26392	0.902198
GCST90024736	Hex2Cer(d18:1/24:1)	HexCer	18	-0.00149424	0.0063555	0.814124	0.968147	34.0094	-0.00284351	0.00620622	0.64683	16.0836	0.517917	0.0124952	0.0109687	0.254635	-0.00397542	0.0898881	13.2072	0.65755
GCST90024958	PE(15-MHDA_18:2)	PE	11	0.00176309	0.00650166	0.786257	0.968147	47.5912	0.00120696	0.00661087	0.855134	5.85562	0.827244	-0.00520432	0.0157184	0.740571	0.00149019	0.653013	5.6535	0.774034
GCST90025102	SM(41:1) (a)	SM	14	0.00176041	0.00716924	0.80603	0.968147	32.0844	0.00217812	0.00705123	0.757398	9.72362	0.716363	0.000334062	0.0130782	0.979622	0.000372119	0.867039	9.69559	0.642646
GCST90024991	PE(38:5) (a)	PE	22	0.00110911	0.00495938	0.823039	0.97001	41.5989	0.0013658	0.00594658	0.818342	30.2573	0.0869384	0.0111584	0.0107361	0.298652	-0.00267554	0.274269	28.551	0.0969844
GCST90024672	Cer(d18:1/20:0)	Cer	13	0.00137338	0.00671835	0.838023	0.970343	38.1733	0.00136128	0.00799004	0.864717	16.7042	0.161066	-0.0351412	0.0221543	0.112694	0.00619916	0.0805431	13.0744	0.28849
GCST90024957	PE(15-MHDA_18:1)	PE	14	0.00128924	0.00615604	0.834115	0.970343	40.2948	0.000978937	0.00627252	0.87598	12.1638	0.514259	-0.00184055	0.013408	0.890815	0.000607589	0.811709	12.1066	0.43716
GCST90024989	PE(18:1_22:6) (b)	PE	13	0.00113733	0.00583226	0.845388	0.970358	52.1916	0.00213711	0.00655929	0.744565	14.9714	0.243006	-0.0040793	0.0134506	0.761676	0.00148604	0.592869	14.5921	0.201941
GCST90024635	CE(20:0)	Chol.esters	12	0.00124604	0.00729406	0.864357	0.975172	28.9916	-1.96253e-05	0.00865414	0.998191	16.102	0.137386	-0.0259612	0.0210644	0.217773	0.00591402	0.179725	13.6459	0.189765
GCST90025129	SM(d18:2/20:0)	SM	12	0.00124076	0.00695322	0.858375	0.975172	37.9641	0.000401246	0.00868434	0.963148	17.2495	0.100709	0.0111693	0.0241083	0.643152	-0.00218932	0.630162	16.8587	0.0775508
GCST90024617	AC(16:0)	Acylcarnitines	22	0.000410543	0.00583915	0.943948	0.996936	32.906	-0.000988616	0.00755311	0.895863	38.0601	0.012681	0.0029817	0.0165849	0.857322	-0.000727044	0.786747	37.9214	0.0090535
GCST90024622	AC(18:1)	Acylcarnitines	21	-0.0001767	0.00585836	0.975938	0.996936	30.7537	0.000295789	0.00654741	0.963967	23.562	0.262047	0.00702017	0.0133219	0.598218	-0.00130752	0.560048	23.1483	0.230875
GCST90024631	CE(18:0)	Chol.esters	12	0.000589095	0.007806	0.939843	0.996936	31.9284	0.00226603	0.0103965	0.82746	21.175	0.0316025	-0.0214796	0.0239116	0.369029	0.0044378	0.271183	18.8881	0.0417067
GCST90024667	dhCer(d18:0/24:0)	Cer	11	0.000106988	0.00803247	0.989373	0.996936	30.4706	-0.000767569	0.0081961	0.925387	8.87246	0.544249	-0.0334228	0.0201884	0.097814	0.00579374	0.0767355	5.73974	0.765657
GCST90024691	Cer(d19:1/24:1)	Cer	20	2.74208e-05	0.00546429	0.995996	0.996936	39.6635	-0.000232265	0.00556957	0.966736	19.8121	0.405961	0.00113165	0.00948156	0.904996	-0.000378157	0.856906	19.7764	0.345546
GCST90024692	Cer(d19:1/26:0)	Cer	14	0.000338143	0.00683136	0.960522	0.996936	35.6535	-0.00147332	0.00672304	0.826537	12.8345	0.460675	-0.0111236	0.0188821	0.555789	0.00213744	0.583244	12.5204	0.404839
GCST90024693	Cer(d20:1/22:0)	Cer	16	2.32735e-05	0.00606122	0.996936	0.996936	38.0843	-0.00136665	0.00613918	0.823838	12.9591	0.605457	-0.0020132	0.0144007	0.888819	0.000126138	0.960415	12.9566	0.529941
GCST90024731	Hex2Cer(d18:1/16:0)	HexCer	11	-0.000484953	0.00791006	0.951114	0.996936	37.9706	0.00217863	0.0106131	0.837356	21.1254	0.0202361	-0.0271576	0.0314873	0.388416	0.00421957	0.32231	19.0518	0.024756
GCST90024738	Hex3Cer(d18:1/18:0)	HexCer	12	0.000377309	0.00675194	0.955436	0.996936	35.7516	-0.000217892	0.0100201	0.982651	23.9535	0.0129309	-0.0065952	0.0240344	0.783772	0.00124498	0.768192	23.7472	0.00830055
GCST90024843	LPI(20:4) [sn1]	LPI	11	0.000786397	0.00635358	0.901496	0.996936	53.5761	-0.000435332	0.00618083	0.943849	9.19852	0.513373	0.0161719	0.0136053	0.234578	-0.00404553	0.170623	7.32106	0.60373
GCST90024960	PE(15-MHDA_22:6)	PE	12	0.000273786	0.00588811	0.962913	0.996936	51.4758	-0.000446421	0.00599491	0.940639	8.93177	0.62819	0.00198716	0.0139766	0.886939	-0.000644108	0.847155	8.89462	0.542133
GCST90024972	PE(16:1_20:4)	PE	12	0.000607604	0.00667147	0.927433	0.996936	43.1948	-0.0012945	0.00656121	0.843596	9.7172	0.55599	0.0117292	0.0174954	0.502593	-0.0036734	0.421967	9.07237	0.525249
GCST90024975	PE(17:0_20:4)	PE	22	0.000198819	0.004897	0.967615	0.996936	43.3033	-0.000511911	0.00488781	0.916588	21.1808	0.447951	0.0162741	0.00937057	0.0824359	-0.0043248	0.036058	16.7864	0.666794
GCST90025133	SM(d19:1/24:1)	SM	15	0.000587541	0.00699081	0.933021	0.996936	29.8495	0.000728427	0.00759591	0.923602	16.5554	0.280644	-0.0018735	0.0158337	0.905811	0.00061216	0.849785	16.5099	0.222689
GCST90025171	TG(52:4) [NL-18:1]	TAG	10	-0.000918643	0.00831479	0.912026	0.996936	37.992	-0.00129314	0.00987071	0.895769	15.0054	0.0907873	0.00545206	0.0256398	0.831608	-0.00134574	0.773423	14.8515	0.0620972
GCST90024610	AC(12:0)	Acylcarnitines	6	-0.00672995	0.0102082	0.509723		37.3987	-0.00898295	0.0129749	0.488728	8.42677	0.134231	0.0375725	0.0306048	0.219571	-0.00699072	0.101995	5.05046	0.282159
GCST90024611	AC(13:0)	Acylcarnitines	4	-0.0122849	0.0120201	0.306769		40.9891	-0.0148376	0.0151963	0.328869	5.07457	0.166418	0.0661552	0.0706984	0.349408	-0.0163528	0.242029	3.01274	0.221713
GCST90024613	AC(14:1)	Acylcarnitines	5	0.0116826	0.0124104	0.34652		30.9393	0.0123766	0.0161751	0.444176	7.33248	0.119327	0.0491581	0.0590433	0.405083	-0.00504115	0.514276	6.42194	0.0927922
GCST90024614	AC(14:2)	Acylcarnitines	6	0.0122001	0.0124273	0.326239		28.7177	0.0123708	0.0116189	0.287005	5.03173	0.41202	0.013935	0.0301532	0.643982	-0.000303	0.954167	5.02758	0.284479
GCST90024615	AC(15:0) (a)	Acylcarnitines	6	-0.000650772	0.010563	0.950875		39.9701	-0.00268316	0.0122188	0.826188	7.58236	0.180804	0.0236154	0.0478079	0.621331	-0.00392774	0.567253	7.00886	0.135421
GCST90024624	CE(14:0)	Chol.esters	4	0.0137863	0.0108276	0.202927		29.7837	0.0139209	0.010563	0.187542	1.74783	0.626353	-0.000136654	0.0185412	0.994119	0.00404942	0.356252	0.896766	0.63866
GCST90024625	CE(15:0)	Chol.esters	5	0.0146323	0.0132496	0.269437		28.9253	0.0142381	0.0126398	0.259977	3.23401	0.519456	0.0265988	0.0427294	0.533617	-0.0019565	0.761508	3.13767	0.370883
GCST90024627	CE(16:1)	Chol.esters	6	-0.00553005	0.0111488	0.61988		32.8868	-0.00506546	0.0124138	0.683236	6.68409	0.245215	-0.0806341	0.0589643	0.171467	0.0100898	0.191137	4.68333	0.321359
GCST90024628	CE(16:2)	Chol.esters	7	-0.0239611	0.00978438	0.0143287		33.9954	-0.0262267	0.0121218	0.0304951	9.53961	0.145427	-0.0112896	0.039136	0.772986	-0.00284643	0.685548	9.23674	0.0999858
GCST90024629	CE(17:0)	Chol.esters	8	-0.0172436	0.00974021	0.0766692		30.6665	-0.0198746	0.00921211	0.0309709	4.20085	0.756374	-0.0324737	0.0216254	0.133188	0.00259796	0.519603	3.78617	0.705586
GCST90024630	CE(17:1)	Chol.esters	5	-0.0226333	0.0122362	0.0643576		26.3055	-0.0234881	0.0126206	0.0627306	1.7064	0.789554	-0.0213727	0.0228726	0.350086	-0.000453022	0.911698	1.6941	0.638245
GCST90024632	CE(18:1)	Chol.esters	9	0.000671839	0.00829734	0.935465		35.057	0.00027356	0.00973336	0.977578	11.2055	0.190324	-0.0118203	0.0189714	0.533244	0.00381476	0.452978	10.3711	0.168501
GCST90024634	CE(18:3)	Chol.esters	5	-0.014935	0.0106072	0.159129		41.566	-0.0160835	0.0126783	0.20459	5.96656	0.201659	-0.00885116	0.0401085	0.825341	-0.00152038	0.846567	5.89301	0.116933
GCST90024637	CE(20:2)	Chol.esters	9	0.00327658	0.00799576	0.68196		35.9562	0.00407825	0.0100627	0.685269	11.7599	0.162243	-0.0254547	0.0179862	0.157001	0.00559911	0.0600305	7.81274	0.349396
GCST90024639	CE(20:4)	Chol.esters	7	-0.0186888	0.00981853	0.0569859		31.6212	-0.0191886	0.0118111	0.104242	8.30151	0.216836	0.0182323	0.0200433	0.363008	-0.00899544	0.030987	3.64783	0.601147
GCST90024640	CE(20:5)	Chol.esters	8	0.00743371	0.0103093	0.470866		25.8345	0.00765721	0.0102134	0.453421	1.01598	0.994567	-0.00992238	0.0334732	0.766903	0.00256758	0.581303	0.711844	0.994232
GCST90024641	CE(22:0)	Chol.esters	7	0.0122528	0.0102826	0.233413		30.9233	0.0131272	0.0146998	0.371847	13.5459	0.0351418	-0.0783853	0.0353674	0.0266699	0.017306	0.00685501	5.50172	0.357758
GCST90024642	CE(22:1)	Chol.esters	5	0.00723923	0.0110276	0.511526		38.4175	0.00593308	0.0119997	0.620998	4.99788	0.287515	-0.000119123	0.0776979	0.998777	0.00104852	0.936905	4.98747	0.172717
GCST90024644	CE(22:5) (n3)	Chol.esters	6	-0.0108098	0.0116752	0.354507		26.4383	-0.012762	0.0183575	0.486936	12.6704	0.0266712	0.0143875	0.0450521	0.74946	-0.00540588	0.503991	11.398	0.0224367
GCST90024645	CE(22:5) (n6)	Chol.esters	9	-0.00295323	0.00841967	0.725773		32.7863	-0.00549084	0.00802847	0.494024	7.94103	0.439251	0.00928594	0.0199047	0.640843	-0.00285317	0.415545	7.25409	0.402912
GCST90024646	CE(22:6)	Chol.esters	4	-0.0159374	0.0143804	0.267745		28.0075	-0.0176583	0.0183027	0.334649	5.1012	0.164535	0.0501383	0.0590467	0.39581	-0.0103886	0.230311	2.96673	0.226873
GCST90024647	CE(24:0)	Chol.esters	7	0.00985705	0.010415	0.343931		28.1489	0.0102027	0.0166042	0.538907	15.5755	0.0162234	0.0202717	0.0521683	0.697585	-0.00172594	0.836938	15.4446	0.00862222
GCST90024648	CE(24:1)	Chol.esters	8	-0.00186917	0.00841551	0.824228		41.2396	-0.00343186	0.00897768	0.702264	8.3448	0.303173	0.00098437	0.0313487	0.97495	-0.000848751	0.882255	8.3144	0.215962
GCST90024651	CE(24:6)	Chol.esters	4	0.00161621	0.0120328	0.893152		38.4619	0.00193821	0.0121309	0.873059	0.970016	0.808507	-0.000719999	0.0269482	0.978685	0.000499597	0.912039	0.957813	0.61946
GCST90024655	Cer(d16:1/24:0)	Cer	9	-0.0129317	0.00683715	0.058573		57.555	-0.014587	0.0074491	0.0502045	9.84996	0.275715	-0.0406899	0.01764	0.0210722	0.00792796	0.108691	7.20241	0.408114
GCST90024657	Cer(d17:1/16:0)	Cer	7	-0.0170334	0.00833606	0.0410184		52.6964	-0.0173951	0.0101441	0.0863812	9.85228	0.131012	-0.067966	0.025239	0.00708346	0.0101696	0.0344474	5.20054	0.3919
GCST90024661	Cer(d17:1/24:0)	Cer	9	-0.0146269	0.00803058	0.0685468		42.7006	-0.0167699	0.0103657	0.105702	13.8175	0.0866479	-0.0418369	0.0258123	0.105058	0.0063033	0.28966	11.9099	0.103562
GCST90024663	dhCer(d18:0/16:0)	Cer	3	0.0221004	0.0194172	0.255042		25.3591	0.023726	0.018353	0.196094	1.353	0.508392	0.248563	0.549534	0.651042	-0.021339	0.682242	1.15878	0.281719
GCST90024664	dhCer(d18:0/18:0)	Cer	3	-0.00311661	0.0143271	0.827793		35.7797	-0.00367105	0.0147804	0.803846	0.695465	0.706288	-0.0615757	0.0715156	0.389232	0.00747884	0.407928	0.0106347	0.917864
GCST90024665	dhCer(d18:0/20:0)	Cer	9	-0.00139127	0.0089544	0.876527		27.7436	-0.000382269	0.00930219	0.967221	4.83686	0.774862	-0.024083	0.0201538	0.232102	0.00458693	0.184956	3.07951	0.87755
GCST90024666	dhCer(d18:0/22:0)	Cer	8	0.00210155	0.0109242	0.847448		25.3595	0.00240936	0.0107806	0.823155	6.7912	0.45094	-0.00469973	0.0377501	0.900923	0.000952981	0.843359	6.74729	0.344851
GCST90024669	Cer(d18:1/14:0)	Cer	5	0.0023325	0.0111479	0.834268		31.9861	0.00216692	0.0109572	0.843231	2.71373	0.606814	0.0202232	0.0213677	0.343926	-0.0043477	0.324973	1.7449	0.626998
GCST90024670	Cer(d18:1/16:0)	Cer	7	0.00438687	0.00927132	0.636095		34.3694	0.00387953	0.00951804	0.683569	4.94084	0.551423	-0.00441896	0.0177461	0.803353	0.00182284	0.579541	4.63387	0.462175
GCST90024673	Cer(d18:1/22:0)	Cer	4	-0.00120879	0.0126756	0.924026		37.8398	-0.00215807	0.0122631	0.860309	2.62354	0.453377	-0.0315359	0.0460648	0.493598	0.00445657	0.506992	2.15021	0.341262
GCST90024674	Cer(d18:1/24:0)	Cer	8	0.00370847	0.00877548	0.672591		39.7002	0.00364631	0.010856	0.736961	11.3135	0.125516	-0.0150528	0.0326598	0.644873	0.00323265	0.541331	10.6512	0.0997721
GCST90024675	Cer(d18:1/24:1)	Cer	8	-0.00054839	0.00892044	0.95098		35.1449	-0.00207876	0.00884532	0.814199	6.54433	0.477812	-0.025371	0.0245421	0.301242	0.00411167	0.308938	5.50912	0.480355
GCST90024676	Cer(d18:1/26:0)	Cer	4	-0.000120957	0.0127469	0.992429		35.1168	0.00072193	0.0155734	0.963026	4.22787	0.237887	0.0905075	0.121786	0.45738	-0.0155546	0.456621	3.31057	0.191038
GCST90024677	Cer(d18:2/14:0)	Cer	4	0.00597742	0.0123821	0.629276		36.2158	0.00498969	0.0122093	0.682775	2.16272	0.53933	-0.0441319	0.0397856	0.267325	0.00936688	0.194545	0.479856	0.786685
GCST90024678	Cer(d18:2/16:0)	Cer	6	0.0171226	0.0104327	0.100747		34.3688	0.0214539	0.0172393	0.213325	13.8429	0.0166387	-0.0484925	0.0221281	0.0284195	0.0137099	0.000347118	1.0456	0.902805
GCST90024682	Cer(d18:2/22:0)	Cer	7	4.23336e-05	0.00933605	0.996382		35.7541	-6.61525e-05	0.00921569	0.994273	3.20705	0.782448	-0.00204518	0.0181825	0.910442	0.000430176	0.899525	3.19111	0.67055
GCST90024683	Cer(d18:2/24:0)	Cer	8	0.00613692	0.00971512	0.527591		33.8725	0.00888684	0.0117489	0.449411	11.1571	0.131911	-0.0199444	0.036864	0.588489	0.00435197	0.408046	10.0146	0.124037
GCST90024685	Cer(d18:2/26:0)	Cer	4	-0.0134914	0.0146953	0.35858		26.2343	-0.0152277	0.0184481	0.409126	4.48148	0.213948	0.117387	0.0653137	0.0722917	-0.0163062	0.0368957	0.126262	0.938821
GCST90024686	Cer(d19:1/16:0)	Cer	4	0.0062445	0.0134371	0.642132		31.3661	0.00606797	0.0132517	0.647022	0.654855	0.883768	0.0252398	0.0287916	0.380684	-0.0039001	0.453224	0.0922797	0.954908
GCST90024697	COH	Cholesterols	7	-0.00901828	0.00917789	0.3258		36.7616	-0.00755281	0.0103187	0.464197	7.52561	0.274958	0.0182116	0.0167891	0.278042	-0.00787245	0.0663999	4.15576	0.527215
GCST90024698	DE(16:0)	Chol.esters	8	0.00153556	0.00812347	0.850072		34.5441	0.00370537	0.00832597	0.656293	7.23047	0.405284	0.00950037	0.0245103	0.698306	-0.00106118	0.799536	7.15358	0.306877
GCST90024699	DE(18:1)	Chol.esters	7	-0.0018177	0.00919142	0.843232		40.3785	-0.00156837	0.00907347	0.862768	5.49678	0.481846	-0.0291601	0.0290043	0.314718	0.0067929	0.316552	4.49364	0.480735
GCST90024700	DE(18:2)	Chol.esters	6	-0.000469802	0.00909095	0.958785		42.6057	0.000220816	0.0089428	0.980301	2.42907	0.787138	0.00565939	0.0209531	0.787084	-0.00132199	0.774101	2.34669	0.672282
GCST90024701	DE(20:4)	Chol.esters	4	-0.0273531	0.0124766	0.0283544		35.1702	-0.0286596	0.0154576	0.0637287	4.60217	0.203356	0.00616012	0.0344715	0.858172	-0.00733858	0.263053	2.82982	0.242947
GCST90024702	DE(20:5)	Chol.esters	3	-0.0301613	0.0163457	0.0650078		26.6138	-0.0314378	0.0156383	0.0443985	2.03365	0.361742	-0.11014	0.0596997	0.0650527	0.0204184	0.17194	0.167706	0.682159
GCST90024703	DE(22:6)	Chol.esters	5	0.00233265	0.0103106	0.821016		32.8252	0.00307399	0.0103456	0.766368	4.35989	0.359485	0.00349833	0.0292207	0.904704	-0.000178451	0.987304	4.35952	0.225168
GCST90024704	DG(14:0_16:0)	DAG	3	0.0319013	0.0140444	0.0231191		34.7065	0.0325102	0.0136175	0.016969	0.767106	0.681436	-0.0136249	0.0785784	0.862343	0.00660272	0.55108	0.41172	0.521098
GCST90024705	DG(14:0_18:2)	DAG	6	0.0135954	0.0112981	0.228848		30.2909	0.016758	0.0154462	0.277954	9.81847	0.0805453	-0.0177195	0.05539	0.749041	0.00549958	0.514567	8.87592	0.0642769
GCST90024706	DG(16:0_16:0)	DAG	4	0.0186477	0.0128136	0.145585		31.3557	0.0189535	0.013885	0.172242	3.63318	0.303895	0.020738	0.083413	0.803656	-0.000236586	0.982566	3.63232	0.16265
GCST90024707	DG(16:0_16:1)	DAG	3	0.0306615	0.0147251	0.0373185		33.0462	0.0327162	0.0138859	0.0184696	3.81112	0.14874	0.00358583	0.0477109	0.940089	0.00626601	0.489764	2.58023	0.108206
GCST90024708	DG(16:0_18:1)	DAG	5	0.0220493	0.0121901	0.0704846		32.4694	0.0238876	0.0151867	0.115734	6.97181	0.137386	-0.0461654	0.0571746	0.419409	0.0104199	0.205993	4.54746	0.208096
GCST90024709	DG(16:0_18:2)	DAG	9	0.000635668	0.00837893	0.939526		27.4754	0.00337027	0.0118856	0.776749	16.3796	0.0372578	0.0204845	0.0273348	0.45362	-0.00292597	0.483407	15.3057	0.0322748
GCST90024710	DG(16:0_20:4)	DAG	4	0.0204943	0.0136776	0.134034		30.8605	0.0219339	0.0175412	0.211146	5.07356	0.166489	-0.0426519	0.091278	0.640303	0.00949218	0.46929	4.02082	0.133934
GCST90024711	DG(16:0_22:5)	DAG	5	0.00696676	0.0118249	0.555754		33.1279	0.00882182	0.0117647	0.453343	4.31586	0.364943	-0.0463362	0.0317298	0.144198	0.0110265	0.0627497	0.852686	0.836828
GCST90024712	DG(16:0_22:6)	DAG	4	0.00730646	0.0136005	0.591116		32.7759	0.00727503	0.0130435	0.577013	0.327335	0.954808	0.00275398	0.0327272	0.932938	0.000888806	0.880273	0.304648	0.85871
GCST90024714	DG(18:0_18:1)	DAG	7	0.0180559	0.00954593	0.0585613		39.1247	0.0200247	0.00984196	0.0418886	7.54016	0.273764	-0.0199338	0.0347513	0.56623	0.00598513	0.23191	5.86407	0.319671
GCST90024715	DG(18:0_18:2)	DAG	9	0.0149876	0.00865105	0.0831924		32.4132	0.0168279	0.0112719	0.135464	15.6175	0.0481941	0.02998	0.0427595	0.483222	-0.0017676	0.748683	15.3918	0.0312926
GCST90024716	DG(18:0_20:4)	DAG	4	-0.00892347	0.0147081	0.544047		27.4075	-0.00893103	0.0155742	0.56634	3.3358	0.34269	0.00347138	0.059295	0.953315	-0.00198191	0.825401	3.25656	0.196267
GCST90024717	DG(18:1_18:1)	DAG	5	0.0193596	0.0105451	0.066374		44.825	0.0213635	0.0135177	0.114014	7.39081	0.116622	-0.0435171	0.0391637	0.2665	0.00983592	0.0841932	3.7065	0.294951
GCST90024719	DG(18:1_18:3)	DAG	9	0.00637645	0.00885746	0.47159		34.5979	0.00488716	0.00928647	0.598703	9.47329	0.303955	-0.0136154	0.031167	0.662217	0.00279735	0.532349	8.97346	0.254567
GCST90024720	DG(18:1_20:3)	DAG	7	-0.00509647	0.00913198	0.576783		41.6743	-0.00528191	0.0115963	0.648763	10.559	0.103001	0.00622349	0.0397904	0.875712	-0.00208647	0.760517	10.3664	0.0654956
GCST90024721	DG(18:1_20:4)	DAG	8	0.00330446	0.00967081	0.732581		32.5815	0.00126618	0.013753	0.926646	14.7945	0.0387252	0.033899	0.0386934	0.380979	-0.00512464	0.365972	13.0209	0.0427054
GCST90024722	DG(18:2_18:2)	DAG	6	-0.0136394	0.0109437	0.212647		34.1236	-0.0135421	0.01055	0.199281	3.67163	0.597591	-0.00136686	0.0228996	0.952403	-0.00243173	0.549146	3.31278	0.50691
GCST90024723	DG(18:2_20:4)	DAG	6	0.00348266	0.0120569	0.772696		28.2739	0.00185858	0.0178025	0.916852	12.0837	0.0336584	0.00431188	0.0728731	0.952817	-0.000347723	0.972083	12.08	0.016766
GCST90024724	GM1(d18:1/16:0)	Gangliosides	5	0.00381341	0.0113948	0.73788		39.7599	0.00359767	0.0107552	0.737999	1.16905	0.883168	0.0152902	0.0269088	0.569883	-0.00185444	0.635474	0.944336	0.814717
GCST90024725	GM3(d18:1/16:0)	Gangliosides	5	-0.0169564	0.0106065	0.109892		41.499	-0.0179187	0.0102656	0.0808943	3.71634	0.445753	-0.00997031	0.0251301	0.691553	-0.00169422	0.723875	3.56791	0.312061
GCST90024726	GM3(d18:1/18:0)	Gangliosides	6	-0.0132054	0.010242	0.197281		33.4998	-0.0137164	0.0107527	0.202087	5.27434	0.383324	-0.0218924	0.0330682	0.507947	0.00188509	0.790965	5.18331	0.269001
GCST90024727	GM3(d18:1/20:0)	Gangliosides	7	-0.00301185	0.00938851	0.748361		34.5474	-0.00408806	0.0125023	0.743679	10.0797	0.121336	-0.00828875	0.0329711	0.80151	0.000735983	0.888658	10.0403	0.0741005
GCST90024730	GM3(d18:1/24:1)	Gangliosides	7	-0.00476267	0.009845	0.628552		31.0328	-0.00551565	0.012225	0.651861	8.62376	0.195869	-0.0336052	0.0268405	0.210556	0.00568015	0.243249	6.77791	0.237688
GCST90024732	Hex2Cer(d18:1/18:0)	HexCer	8	-0.0149308	0.00860723	0.0827975		36.0667	-0.0155638	0.0140323	0.267367	17.6858	0.0134708	-0.0247678	0.0247771	0.317493	0.00214066	0.642096	17.0712	0.00902499
GCST90024751	LPC(15:0) [sn1]	LPC	5	0.0272289	0.0137436	0.0475689		24.5417	0.0283198	0.0133269	0.033586	1.14026	0.887833	0.0306776	0.0266968	0.25051	-0.000371854	0.918816	1.12987	0.769868
GCST90024752	LPC(15:0) [sn2]	LPC	3	-0.0118848	0.0175431	0.498113		25.6907	-0.0119107	0.0170836	0.485678	3.3426	0.188003	0.131999	0.0909971	0.146896	-0.0160459	0.107375	0.750164	0.386424
GCST90024753	LPC(15-MHDA) [sn1] [104_sn1]	LPC	5	0.004147	0.0128635	0.747161		24.8782	0.00593678	0.0130094	0.64814	3.98378	0.408205	-0.0259419	0.0413817	0.530729	0.00475859	0.414843	3.26105	0.353101
GCST90024754	LPC(15-MHDA) [sn1] /LPC(17:0) [sn2]	LPC	4	-0.00717513	0.00825435	0.384708		28.2904	-0.00697923	0.0100683	0.48819	5.36044	0.147228	-0.0268945	0.0114439	0.0187675	0.00755559	0.0208049	0.0173771	0.991349
GCST90024755	LPC(15-MHDA) [sn2]	LPC	5	0.00563649	0.013583	0.678167		23.3849	0.00352313	0.0195088	0.856688	8.46034	0.0760986	-0.0427993	0.0458884	0.350984	0.00670105	0.267578	6.00148	0.111538
GCST90024756	LPC(16:0) [sn1]	LPC	6	0.00264644	0.0125689	0.833235		25.5727	0.000707135	0.0124598	0.954742	4.95104	0.421885	0.0364942	0.0309652	0.238575	-0.00542378	0.206794	3.35731	0.499904
GCST90024757	LPC(16:0) [sn2]	LPC	4	-0.0193602	0.0148629	0.192715		29.2852	-0.0260093	0.0223978	0.245543	8.22838	0.0415202	-0.00966788	0.103026	0.925237	-0.00269824	0.86936	8.11857	0.0172613
GCST90024758	LPC(16:1) [sn1]	LPC	3	0.00821207	0.013541	0.54421		51.1813	0.0106067	0.0130544	0.416505	7.09737	0.0287624	-0.0549833	0.0283425	0.0523845	0.0105564	0.00912821	0.299806	0.584004
GCST90024759	LPC(16:1) [sn2]	LPC	8	0.0128818	0.00928209	0.165195		37.5595	0.0146418	0.0139993	0.29561	17.0356	0.0171682	-0.00607559	0.0316938	0.84798	0.00327719	0.462405	15.6288	0.0158912
GCST90024760	LPC(17:0) [sn1]	LPC	4	-0.0110169	0.00802506	0.169809		27.4413	-0.0110293	0.00895095	0.217878	4.21666	0.238999	-0.0259991	0.0104963	0.0132499	0.0074223	0.0400748	0.00194945	0.999026
GCST90024761	LPC(17:1) (a) [sn1] [104_sn1]	LPC	5	-0.0140516	0.0128396	0.273783		29.2707	-0.0150695	0.0123546	0.22256	2.69593	0.609927	-0.0087208	0.0758699	0.908489	-0.00077678	0.932412	2.68874	0.442145
GCST90024762	LPC(17:1) [sn1] (a) / LPC(17:1) [sn2] (b)	LPC	4	-0.00716679	0.0147475	0.62699		27.7109	-0.00727684	0.0144555	0.614686	1.19754	0.753596	0.00182471	0.105237	0.986166	-0.00106927	0.930422	1.18991	0.551587
GCST90024763	LPC(17:1) [sn1] (b)	LPC	5	0.00233808	0.0135318	0.862821		24.7208	0.00173894	0.0180315	0.923172	7.35155	0.118436	0.0298408	0.0399222	0.454778	-0.00539742	0.424169	6.06107	0.108676
GCST90024765	LPC(18:0) [sn1]	LPC	7	0.0215833	0.0112663	0.0553986		28.4103	0.0233106	0.0114723	0.0421643	7.13478	0.308563	-0.0370999	0.0316781	0.241538	0.00985342	0.0432008	3.04725	0.692701
GCST90024767	LPC(18:1) [sn1]	LPC	5	0.00515388	0.013336	0.699154		26.8154	0.00496182	0.0147469	0.736519	4.89449	0.298295	-0.0397248	0.0433924	0.35994	0.00738275	0.274946	3.50282	0.320396
GCST90024768	LPC(18:1) [sn2]	LPC	5	-0.00155512	0.0131572	0.905913		26.9991	-0.00223331	0.0142397	0.875373	5.13427	0.273796	-0.0360072	0.0319003	0.259006	0.0065971	0.241658	3.52395	0.31767
GCST90024772	LPC(18:3) [sn1] (b)	LPC	6	-0.0100757	0.0110777	0.363059		27.0271	-0.0100411	0.0161258	0.533499	11.1989	0.0475759	-0.0415074	0.0332451	0.211838	0.00570557	0.281387	8.68068	0.0695959
GCST90024774	LPC(19:0) (a) [sn1] [104_sn1]	LPC	6	-0.00453465	0.0121501	0.708986		25.2003	-0.00536873	0.015059	0.721456	7.57563	0.181227	-0.00567254	0.040473	0.888537	5.31084e-05	0.993414	7.5755	0.108426
GCST90024776	LPC(19:0) [sn1] (b)	LPC	4	-0.00411562	0.0159279	0.796105		25.4753	-0.00743832	0.0258002	0.773113	8.73675	0.0330036	-0.111354	0.183258	0.543428	0.0143118	0.56568	7.49947	0.0235239
GCST90024778	LPC(20:0) [sn1]	LPC	4	-0.00522451	0.0140573	0.710147		32.4	-0.00476883	0.0164615	0.772049	4.90805	0.178656	-0.0276637	0.0459993	0.547578	0.0038147	0.585471	4.27256	0.118093
GCST90024779	LPC(20:0) [sn2]	LPC	7	-0.0120639	0.0115491	0.296218		24.5344	-0.014252	0.0190279	0.453855	16.8002	0.0100462	0.040334	0.0333035	0.225855	-0.00985568	0.0616708	9.89194	0.0783557
GCST90024780	LPC(20:1) [sn1]	LPC	8	-0.000769557	0.0102404	0.940096		29.2966	-0.00164101	0.0110901	0.882366	8.89837	0.260035	0.0196186	0.0326195	0.547548	-0.00299946	0.486021	8.23247	0.221562
GCST90024782	LPC(20:2) [sn1]	LPC	3	0.0193862	0.012741	0.128121		25.0504	0.0186183	0.012223	0.127704	2.38737	0.303103	0.0378304	0.0457631	0.408432	-0.00349218	0.650517	1.98081	0.159305
GCST90024783	LPC(20:2) [sn2]	LPC	3	-0.0108585	0.016207	0.502864		25.385	-0.0108669	0.015874	0.493612	1.44982	0.484368	1.9866e-05	0.0262197	0.999395	-0.00244176	0.588469	1.12151	0.289594
GCST90024784	LPC(20:3) [sn1]	LPC	8	-0.0202982	0.00910532	0.0257962		35.6195	-0.0207935	0.0123735	0.0928629	13.2179	0.0669743	0.0311053	0.0450623	0.490022	-0.0107543	0.232107	10.6769	0.0988889
GCST90024785	LPC(20:3) [sn2]	LPC	8	-0.0224239	0.00882503	0.0110554		39.5981	-0.0232033	0.0149076	0.119596	20.6375	0.00434536	0.0107584	0.0396843	0.786314	-0.00632647	0.35495	18.0617	0.00607988
GCST90024788	LPC(20:5) [sn1]	LPC	4	-0.0164161	0.0138038	0.234346		29.5245	-0.0163214	0.0136658	0.232349	0.170537	0.982199	-0.0258118	0.0285453	0.365869	0.00179348	0.704925	0.0271378	0.986523
GCST90024789	LPC(20:5) [sn2]	LPC	4	-0.017946	0.0148716	0.227536		26.8281	-0.0182544	0.01481	0.217733	2.65564	0.447818	0.0220985	0.0432218	0.609154	-0.00565562	0.320327	1.66803	0.434301
GCST90024790	LPC(22:0) [sn1]	LPC	6	-0.00566256	0.0125668	0.65228		28.2567	-0.00409989	0.0115315	0.722186	3.68463	0.595652	-0.00624185	0.0302874	0.836722	0.000371938	0.939036	3.67878	0.451219
GCST90024791	LPC(22:0) [sn2]	LPC	5	-0.00180147	0.0123565	0.884086		30.4767	-0.00140458	0.0118241	0.905442	2.4833	0.647629	-0.00945027	0.0354656	0.789883	0.0013582	0.809845	2.42539	0.488925
GCST90024792	LPC(22:1) [sn1]	LPC	5	-0.00977244	0.0124651	0.433048		30.8372	-0.0103218	0.0182986	0.572701	8.9547	0.0622417	0.0844289	0.0569657	0.138313	-0.0125836	0.0847199	4.49839	0.212434
GCST90024793	LPC(22:1) [sn2]	LPC	5	-0.0195098	0.012755	0.12612		27.6671	-0.0214803	0.0128958	0.0957774	4.40804	0.353592	0.0185588	0.0249402	0.456796	-0.00635382	0.0650819	1.00513	0.80001
GCST90024794	LPC(22:4) [sn1]	LPC	5	-0.0039139	0.0134548	0.771133		24.6191	-0.00334661	0.0206758	0.871415	9.54139	0.0489037	0.0094377	0.0886189	0.915188	-0.00156286	0.880957	9.47059	0.0236463
GCST90024795	LPC(22:4) [sn2]	LPC	4	0.0269174	0.0153355	0.0792192		26.5451	0.0282144	0.0148966	0.0582233	2.0994	0.552035	-0.0414474	0.0507022	0.413662	0.00892627	0.150611	0.0333401	0.983468
GCST90024796	LPC(22:5) [sn1] (n3)/LPC(22:5) [sn2] (n6)	LPC	6	-0.00220396	0.0102074	0.829052		28.1499	0.000127632	0.0118007	0.991371	6.54442	0.256785	-0.00694948	0.0364284	0.848705	0.00133452	0.835029	6.47423	0.166422
GCST90024797	LPC(22:5) [sn1] (n6)	LPC	5	0.00983238	0.012375	0.426882		30.6853	0.0111942	0.012382	0.365957	3.77166	0.43779	0.00345604	0.0472326	0.94167	0.000989614	0.863968	3.73511	0.291524
GCST90024798	LPC(22:5) [sn2] (n3)	LPC	4	-0.00532497	0.0147445	0.717987		28.187	-0.00427237	0.0199513	0.830438	6.05344	0.109039	0.0213856	0.0562169	0.70364	-0.00384131	0.616832	5.38001	0.0678806
GCST90024801	LPC(24:0) [sn1]	LPC	5	-0.00425119	0.0131357	0.746213		26.1226	-0.00464269	0.019695	0.813642	9.22252	0.0557718	-0.120732	0.0448144	0.00705926	0.0213998	0.00680442	1.89864	0.593709
GCST90024803	LPC(26:0) [sn1]	LPC	5	-0.00210788	0.0135929	0.876764		25.8235	-0.00477384	0.0195741	0.807319	8.62387	0.0712202	-0.0934161	0.0464043	0.0441049	0.0148255	0.043959	3.6655	0.299923
GCST90024805	LPC(O-16:0)	LPC	4	-0.00903629	0.0137938	0.512406		27.9734	-0.00890221	0.0135781	0.512063	2.02045	0.568173	-0.0128229	0.0270308	0.635228	0.0011962	0.866785	1.99231	0.369297
GCST90024806	LPC(O-18:0)	LPC	3	-0.0142141	0.0171334	0.406757		27.3702	-0.0144784	0.0165884	0.382772	4.4915	0.105848	0.00628035	0.0661316	0.924341	-0.00504431	0.717045	3.97007	0.046316
GCST90024808	LPC(O-20:0)	LPC	3	-0.0136101	0.0182858	0.456694		27.324	-0.0145573	0.0169081	0.389255	4.60893	0.0998122	-0.749111	0.345869	0.0303202	0.077733	0.0334754	0.0876315	0.76721
GCST90024809	LPC(O-20:1)	LPC	3	-0.0381854	0.0176659	0.0306541		25.7979	-0.0407068	0.0172203	0.0180842	1.7924	0.408118	-0.0813289	0.0373417	0.0294084	0.00637355	0.2202	0.289332	0.590649
GCST90024810	LPC(O-22:0)	LPC	6	0.0120105	0.0119231	0.313775		28.7914	0.0170076	0.0151668	0.262131	8.78555	0.11793	-0.0482104	0.0528035	0.361235	0.00844821	0.19954	6.22456	0.182994
GCST90024811	LPC(O-22:1)	LPC	4	0.0435282	0.0150497	0.00382443		29.8851	0.0480789	0.0218922	0.0280799	7.0769	0.0694866	0.0118283	0.189007	0.9501	0.00485129	0.846397	6.94656	0.0310151
GCST90024812	LPC(O-24:0)	LPC	5	-0.0323951	0.0113791	0.0044146		39.5789	-0.0332697	0.0109161	0.00230549	3.79772	0.434073	-0.103781	0.0383311	0.00677939	0.0109448	0.0549846	0.115168	0.989957
GCST90024813	LPC(O-24:1)	LPC	5	0.0369031	0.0124574	0.00305303		31.7509	0.0416343	0.016418	0.0112159	7.25755	0.122888	-0.0831841	0.0786013	0.289917	0.0161424	0.106675	3.88603	0.274036
GCST90024814	LPC(O-24:2)	LPC	4	0.0405314	0.0156379	0.00954567		25.6111	0.0450153	0.0218633	0.0394992	6.35095	0.0957295	-0.106123	0.137361	0.439768	0.0165638	0.26552	3.92065	0.140813
GCST90024815	LPC(P-16:0)	LPC	4	-0.0168946	0.0130014	0.193791		34.0235	-0.01667	0.0129619	0.198417	1.4129	0.702515	-0.0477471	0.0385845	0.215913	0.00451637	0.392482	0.681657	0.711181
GCST90024816	LPC(P-18:0)	LPC	5	-0.0231847	0.0126835	0.0675594		27.8062	-0.0262579	0.0134198	0.0503887	5.10956	0.276239	0.00447814	0.0218259	0.837435	-0.00628363	0.0932826	2.29277	0.513908
GCST90024817	LPC(P-18:1)	LPC	5	-0.0167826	0.0135858	0.216718		24.2687	-0.0168535	0.0137244	0.219447	1.81604	0.769547	-0.0383826	0.0329098	0.243494	0.00345668	0.471672	1.29798	0.729613
GCST90024818	LPC(P-20:0)	LPC	3	-0.00189071	0.0146519	0.897324		36.0061	-0.000945761	0.0143358	0.9474	2.4213	0.298003	0.0855129	0.264884	0.746822	-0.0130373	0.743325	2.18682	0.139196
GCST90024821	LPE(17:0) [sn1]	LPE	5	-0.018395	0.0124034	0.138058		35.5875	-0.0246761	0.023214	0.28779	16.6949	0.00221535	-0.0304851	0.117537	0.795354	0.000752909	0.959518	16.6806	0.000822098
GCST90024822	LPE(17:0) [sn2]	LPE	9	0.00357359	0.00805819	0.657424		32.7571	0.00210543	0.0100799	0.834547	12.4798	0.131045	0.0414667	0.0306485	0.176063	-0.0086321	0.176292	9.89497	0.194604
GCST90024827	LPE(18:2) [sn1]	LPE	5	0.0193003	0.0125991	0.125553		27.2552	0.019541	0.0185345	0.291743	9.02735	0.0604194	-0.0646399	0.0307043	0.0352704	0.0131782	0.00275342	0.0632908	0.995845
GCST90024828	LPE(18:2) [sn2]	LPE	8	0.00191066	0.0102519	0.852154		24.6365	0.0021782	0.0130108	0.867044	10.8421	0.145657	-0.0315103	0.0275139	0.252106	0.00494762	0.171323	8.26449	0.219359
GCST90024829	LPE(20:4) [sn1]	LPE	8	0.0114909	0.00835401	0.168977		49.1876	0.0115432	0.00760402	0.129003	4.86566	0.676353	0.018678	0.036734	0.611128	-0.00122804	0.842633	4.82625	0.566284
GCST90024830	LPE(20:4) [sn2]	LPE	7	0.00331225	0.00941185	0.724896		40.2984	0.00404421	0.00901082	0.653564	4.58243	0.59837	0.00706539	0.0313574	0.821731	-0.000488926	0.919876	4.57231	0.470268
GCST90024832	LPE(22:6) [sn2]	LPE	9	-0.00578492	0.00813475	0.476999		40.8723	-0.00667357	0.00772119	0.387413	6.54991	0.585877	-0.00757523	0.0294342	0.796899	0.000158235	0.974676	6.5489	0.477306
GCST90024833	LPE(P-16:0)	LPE	4	-0.0075199	0.0141442	0.594962		26.0757	-0.00727937	0.0144536	0.614515	1.2957	0.730155	-0.015049	0.0233177	0.518675	0.00164236	0.671114	1.11539	0.572526
GCST90024835	LPE(P-18:1)	LPE	3	-0.0462635	0.017316	0.00754638		26.1864	-0.0477165	0.0162625	0.00334474	1.32699	0.515047	-0.0683889	0.037441	0.0677631	0.00432587	0.539893	0.951257	0.3294
GCST90024836	LPE(P-20:0)	LPE	7	-0.00937505	0.0100703	0.351875		30.3012	-0.0101823	0.0101054	0.313642	4.04709	0.670303	0.0215325	0.0285842	0.451269	-0.00537033	0.235575	2.64021	0.755246
GCST90024837	LPI(18:0) [sn1]	LPI	5	-0.0128101	0.0110839	0.247787		28.7279	-0.014053	0.0135736	0.300522	5.46006	0.243262	-0.0175221	0.0281549	0.533713	0.000707142	0.882277	5.42044	0.143475
GCST90024839	LPI(18:1) [sn1]	LPI	4	-0.00879677	0.0149993	0.557555		30.2782	-0.0102498	0.0211625	0.628145	6.4172	0.0929856	0.0653907	0.0607535	0.28178	-0.010354	0.189907	3.45165	0.178026
GCST90024840	LPI(18:1) [sn2]	LPI	5	-0.0198692	0.0132315	0.133185		29.7405	-0.0218112	0.0129732	0.0927134	2.45928	0.651942	0.0120687	0.034518	0.726612	-0.00544764	0.289524	1.33745	0.720261
GCST90024841	LPI(18:2) [sn1]	LPI	5	-0.0054964	0.0128236	0.668204		29.8886	-0.00547732	0.0126787	0.665734	1.35496	0.851985	-0.0192192	0.0352177	0.585255	0.0020679	0.675771	1.18003	0.757797
GCST90024842	LPI(18:2) [sn2]	LPI	5	0.00415814	0.0137434	0.762229		23.6194	0.00530064	0.0137858	0.700608	1.17575	0.882075	0.00358144	0.0881375	0.967587	0.000214133	0.984244	1.17536	0.75892
GCST90024844	LPI(20:4) [sn2]	LPI	7	0.0012868	0.00775992	0.868294		56.815	0.00108606	0.00768164	0.887566	5.90721	0.433664	0.0146582	0.0202913	0.470053	-0.00263197	0.467328	5.34272	0.375501
GCST90024845	PC(14:0_16:0)	PC	3	0.038953	0.0180784	0.0311879		27.5132	0.0413649	0.0175129	0.0181782	2.64463	0.266518	0.0379519	0.0706789	0.591293	0.000472078	0.957934	2.63729	0.104381
GCST90024846	PC(14:0_20:4)	PC	3	0.0380028	0.0159438	0.0171463		34.0216	0.0387734	0.014357	0.00692031	0.857636	0.651279	0.0102901	0.0348179	0.76758	0.00496285	0.369207	0.0513042	0.820809
GCST90024847	PC(14:0_22:6)	PC	6	0.0285046	0.0115439	0.01354		28.5969	0.0294386	0.0112451	0.00884719	3.66521	0.598549	-0.0147582	0.0292886	0.614338	0.00777084	0.102203	0.994391	0.910645
GCST90024848	PC(15:0_20:3)	PC	7	-0.000260209	0.011086	0.981274		27.217	-0.00191826	0.0188258	0.91884	19.0811	0.00402885	0.0397096	0.0427955	0.353463	-0.0064869	0.280288	15.4736	0.00851929
GCST90024849	PC(15:0_20:4)	PC	7	-0.00645399	0.0109476	0.555502		25.1764	-0.008773	0.0138428	0.526239	10.1152	0.119882	0.000472015	0.0302768	0.987561	-0.001553	0.725309	9.87149	0.0789595
GCST90024852	PC(15-MHDA_18:2)	PC	7	-0.012242	0.00747115	0.101304		26.5193	-0.0139445	0.00739108	0.0592049	6.32956	0.387302	-0.0071175	0.0107659	0.50854	-0.00207088	0.375166	5.46927	0.361328
GCST90024853	PC(15-MHDA_20:4)	PC	3	0.0161616	0.0179267	0.367301		26.4272	0.0177552	0.0175229	0.310935	2.53397	0.281679	-0.0614214	0.053361	0.24971	0.01102	0.116204	0.0662184	0.796924
GCST90024855	PC(16:0_16:0)	PC	7	-0.0119319	0.00970034	0.21868		35.8261	-0.01103	0.00962776	0.25194	2.43115	0.876092	0.00549072	0.0323876	0.865379	-0.00252007	0.593171	2.14573	0.828635
GCST90024857	PC(16:0_18:1)	PC	8	0.00603446	0.0101731	0.553063		27.3704	0.00520012	0.010256	0.612131	7.36187	0.392199	0.0545107	0.0242701	0.0247041	-0.00723231	0.0257577	2.38966	0.880607
GCST90024858	PC(16:0_18:2)	PC	4	-0.0122262	0.0125673	0.330623		29.5113	-0.0125516	0.0127066	0.32325	0.77056	0.856495	0.00610862	0.0312597	0.845068	-0.00363728	0.513528	0.343688	0.84211
GCST90024859	PC(16:0_18:3) (a)	PC	3	-0.0310249	0.0169908	0.0678533		26.3972	-0.0319528	0.0164888	0.0526421	1.06708	0.586526	0.0935278	0.131792	0.477915	-0.0149531	0.337232	0.146151	0.702241
GCST90024860	PC(16:0_18:3) (b)	PC	5	0.00430414	0.0114938	0.70805		25.384	0.00428632	0.0143774	0.765604	5.80053	0.214548	-0.0181284	0.0484592	0.708333	0.00348067	0.62418	5.3708	0.146574
GCST90024862	PC(16:0_20:3) (b)	PC	3	0.0334733	0.0171034	0.0503334		26.4656	0.036675	0.0173129	0.0341444	4.61796	0.0993625	-0.0828291	0.0987817	0.401746	0.014824	0.213167	1.81112	0.178374
GCST90024863	PC(16:0_20:4)	PC	3	-0.00282192	0.0173739	0.870973		24.931	-0.00383248	0.0168492	0.820068	6.04164	0.0487611	0.0614943	0.031824	0.053319	-0.012976	0.015532	0.186545	0.665808
GCST90024864	PC(16:0_20:5)	PC	5	-0.0273284	0.0136063	0.0445889		27.8278	-0.0321363	0.0181634	0.0768456	8.07283	0.0889463	0.0836012	0.061719	0.175562	-0.0136958	0.0541523	3.61039	0.306724
GCST90024865	PC(16:0_22:6)	PC	4	-0.00604702	0.0150156	0.687158		28.7582	-0.00736182	0.0142732	0.60601	2.52382	0.471002	-0.000897256	0.0379704	0.981147	-0.000927801	0.851293	2.48023	0.289351
GCST90024866	PC(16:1_18:2)	PC	5	-0.00341514	0.0112593	0.761647		43.118	-0.0039775	0.0105767	0.70687	3.28	0.512107	-0.0448453	0.0413355	0.277962	0.00603291	0.306435	2.23402	0.525279
GCST90024867	PC(16:1_20:4)	PC	6	0.0154703	0.0124587	0.214335		26.7038	0.0138173	0.0227373	0.543391	17.9587	0.00299858	-0.0431669	0.0499016	0.387017	0.011007	0.205807	12.8261	0.0121575
GCST90024868	PC(16:1_22:6)	PC	4	-0.0128194	0.0150093	0.393053		27.6783	-0.0126897	0.0171642	0.459718	4.34502	0.226538	-0.896364	0.516686	0.0827706	0.125417	0.0870951	1.41776	0.492195
GCST90024869	PC(17:0_18:1)	PC	6	-0.00309969	0.0112262	0.782462		26.2275	-0.00175243	0.0108887	0.87214	4.25628	0.513139	-0.000578293	0.0203442	0.977323	-0.000240231	0.94483	4.25119	0.373077
GCST90024870	PC(17:0_18:2)	PC	8	-0.0129724	0.00696285	0.06245		30.8969	-0.0134766	0.00646305	0.0370527	1.55505	0.980342	-0.0124492	0.0113663	0.273398	-0.000329445	0.912499	1.54298	0.956589
GCST90024872	PC(17:0_22:6)	PC	7	-0.00959117	0.0109775	0.382276		25.3876	-0.0121845	0.0158098	0.440889	12.6379	0.04916	0.0189484	0.0252877	0.453668	-0.00651995	0.134332	8.72579	0.120514
GCST90024873	PC(17:1_18:2)	PC	5	-0.00602918	0.0121304	0.619168		32.863	-0.00506938	0.011582	0.661607	4.02541	0.402577	0.0405677	0.0326483	0.214028	-0.00780731	0.135072	1.79219	0.616636
GCST90024874	PC(18:0_18:1)	PC	8	0.00403876	0.00953442	0.671859		27.4419	0.00483423	0.00958388	0.613971	2.92656	0.891712	0.01124	0.0219015	0.607807	-0.000920754	0.744971	2.82076	0.830984
GCST90024875	PC(18:0_18:2)	PC	6	0.00206071	0.0110096	0.851524		31.9147	0.0019626	0.0107359	0.854949	3.41116	0.636871	0.00216858	0.0350391	0.95065	-2.92894e-05	0.995073	3.41112	0.491521
GCST90024877	PC(18:0_20:4)	PC	3	-0.0109642	0.0176739	0.535018		27.5422	-0.016997	0.0169651	0.316403	8.49583	0.014294	0.200918	0.248376	0.418557	-0.0281312	0.374942	4.75366	0.0292361
GCST90024878	PC(18:0_22:4)	PC	3	0.022967	0.0174148	0.187231		26.3419	0.0254587	0.0162981	0.118272	2.27098	0.321265	-0.0335806	0.108547	0.757045	0.0112893	0.578982	1.73638	0.187599
GCST90024879	PC(18:0_22:5) (n3)/PC(20:1_20:4)	PC	7	0.0256809	0.0105052	0.014502		30.2236	0.027249	0.013318	0.0407537	9.9629	0.126223	0.00687589	0.0460704	0.881358	0.00314507	0.641833	9.54968	0.089048
GCST90024880	PC(18:0_22:5) (n6)	PC	7	-0.0102946	0.010508	0.327242		31.2051	-0.0126844	0.0129846	0.328627	9.48413	0.148125	0.0515156	0.0269128	0.0555991	-0.010493	0.00978711	2.81089	0.729112
GCST90024881	PC(18:0_22:6)	PC	5	-0.00837471	0.013153	0.524312		26.2697	-0.0112751	0.0223547	0.613998	11.9387	0.0178128	0.106642	0.134545	0.428003	-0.0134061	0.373753	9.44731	0.0238986
GCST90024882	PC(18:1_18:1)	PC	7	0.013282	0.0102611	0.195529		27.9964	0.0132539	0.0121177	0.27406	8.74128	0.188659	-0.00077607	0.031057	0.980064	0.00246351	0.619131	8.32965	0.13898
GCST90024883	PC(18:1_18:2)	PC	6	-0.0151339	0.0112584	0.178871		32.0055	-0.0174945	0.0106055	0.0990313	4.33757	0.501905	0.0177069	0.0286102	0.535981	-0.00524496	0.185251	2.58259	0.629911
GCST90024886	PC(18:1_22:6) (b)	PC	5	0.0104345	0.0127129	0.411773		27.3086	0.010194	0.0122183	0.4041	0.933595	0.919692	0.0174549	0.0251008	0.486808	-0.00120626	0.74053	0.823933	0.843734
GCST90024887	PC(18:2_18:2)	PC	5	-0.00281003	0.0126743	0.824539		23.7103	-0.00259859	0.0129453	0.840905	2.48785	0.646813	-0.00294937	0.0337413	0.930345	5.4302e-05	0.991018	2.48772	0.477514
GCST90024888	PC(18:2_20:5)	PC	5	0.0109173	0.01261	0.386618		32.1496	0.0114405	0.0120125	0.340905	3.46093	0.483844	0.0287699	0.0448555	0.521269	-0.00247579	0.687347	3.28364	0.349926
GCST90024889	PC(20:0_20:4)	PC	7	-0.00863182	0.00949842	0.363475		25.5989	-0.00757744	0.00985569	0.441989	4.39342	0.623596	0.007351	0.0385585	0.848803	-0.00259697	0.688813	4.23305	0.516374
GCST90024891	PC(31:0) (a)	PC	4	0.0180833	0.015476	0.242617		26.3545	0.0180271	0.0167355	0.281401	3.75347	0.289345	0.0442005	0.0450569	0.326596	-0.00711909	0.523243	3.11815	0.210331
GCST90024894	PC(32:2)	PC	5	-0.0048437	0.0124979	0.698341		28.1179	-0.00437027	0.0148073	0.767884	5.93634	0.203953	0.000165781	0.0324439	0.995923	-0.000951433	0.86955	5.88345	0.117421
GCST90024895	PC(33:0) (a)	PC	3	-0.0183825	0.0162638	0.258361		27.6431	-0.0179127	0.0153697	0.243835	0.403341	0.817364	-0.0333234	0.0333776	0.318097	0.0038476	0.60297	0.132801	0.715545
GCST90024896	PC(33:0) (b)	PC	4	-0.0493735	0.0159425	0.0019551		28.7383	-0.0549561	0.0225871	0.0149711	7.05019	0.0703152	0.02155	0.0679032	0.750968	-0.0115556	0.23564	4.13927	0.126232
GCST90024897	PC(33:1)	PC	4	-0.018746	0.0152165	0.217966		25.1619	-0.0188787	0.0150142	0.208613	0.387067	0.942901	-0.00743778	0.0471732	0.874717	-0.00162858	0.798078	0.321615	0.851456
GCST90024898	PC(33:2)	PC	8	-0.0116682	0.0104286	0.263197		24.2822	-0.0137121	0.0102884	0.182606	5.55865	0.592119	-0.0218896	0.020945	0.295977	0.00133567	0.653988	5.35774	0.498815
GCST90024899	PC(34:5)	PC	4	0.0228756	0.0137294	0.0956793		29.9667	0.023705	0.0204562	0.24653	6.83254	0.0774312	-0.0373431	0.0312835	0.232595	0.0110998	0.0300142	2.03699	0.361139
GCST90024900	PC(35:5)	PC	3	-0.0392619	0.0172967	0.0232135		26.076	-0.0437815	0.0170399	0.0101889	5.05975	0.0796688	0.00905483	0.0849535	0.915118	-0.00812173	0.502341	3.48952	0.0617587
GCST90024902	PC(36:6) (a)	PC	4	-0.0233896	0.0135394	0.0840748		29.5266	-0.025102	0.013505	0.0630678	2.96655	0.396811	-0.00795686	0.0421454	0.850253	-0.00353066	0.661091	2.70646	0.258404
GCST90024903	PC(38:2)	PC	5	-0.0128932	0.0124737	0.301308		29.107	-0.0133737	0.0150148	0.373089	5.80813	0.213943	0.0179659	0.0362943	0.620596	-0.00556519	0.341673	4.46305	0.21561
GCST90024904	PC(38:4) (b)	PC	6	-0.0436929	0.0123635	0.000409288		29.2169	-0.0470473	0.0132627	0.000389152	6.36399	0.272394	0.0512262	0.0511428	0.316522	-0.0141225	0.048334	2.46566	0.650796
GCST90024905	PC(38:5) (a)	PC	6	0.0170307	0.0119308	0.153451		26.7739	0.0170333	0.0135148	0.207544	6.51603	0.259191	0.0159048	0.042745	0.70983	0.000174754	0.977483	6.51474	0.163864
GCST90024906	PC(38:5) (b)	PC	5	0.0261938	0.0137384	0.0565718		26.8798	0.0282315	0.0128335	0.027819	3.9232	0.4165	-0.00230512	0.02662	0.930995	0.0051964	0.19042	2.20884	0.53021
GCST90024907	PC(38:6) (a)	PC	8	0.00231066	0.00969164	0.811557		31.398	0.00295539	0.0141348	0.834381	15.1399	0.0342476	-0.0173731	0.0334656	0.603668	0.00307089	0.498817	14.0674	0.0288928
GCST90024908	PC(38:7) (c)	PC	5	-0.000863487	0.0126468	0.945565		28.2794	-0.000905475	0.0124439	0.941994	3.84103	0.427948	0.00662448	0.0318676	0.835326	-0.00138839	0.792798	3.75467	0.289203
GCST90024909	PC(39:5) (a)	PC	3	0.0159497	0.0173403	0.357673		24.2642	0.0161271	0.0164841	0.327904	3.78139	0.150967	0.0759642	0.0684932	0.267397	-0.00816576	0.352403	2.02779	0.154445
GCST90024910	PC(39:5) (b)	PC	5	0.0119941	0.0134148	0.371274		29.0695	0.0151721	0.0197469	0.442293	9.74879	0.0448787	-0.00686091	0.148856	0.963238	0.00296567	0.880946	9.67644	0.0215266
GCST90024911	PC(40:7) (a)	PC	5	-0.0295305	0.0119872	0.0137587		30.1782	-0.0324693	0.0195175	0.0961931	10.4169	0.0339617	-0.0994697	0.0462537	0.0315137	0.00956566	0.120102	5.77006	0.123349
GCST90024912	PC(40:8)	PC	4	-0.0101701	0.0145833	0.485564		26.2805	-0.00888861	0.0272266	0.744071	10.941	0.0120494	-0.10926	0.0353602	0.00200209	0.0123639	0.00192317	1.31952	0.516976
GCST90024913	PC(O-16:0/16:0)	PC	8	-0.0207091	0.00935491	0.0268486		32.9548	-0.0225343	0.00904241	0.0127003	4.40516	0.732105	-0.00314898	0.0383623	0.934579	-0.00256658	0.603083	4.13479	0.658441
GCST90024915	PC(O-16:0/20:4)	PC	3	-0.0245149	0.0155048	0.113852		29.6639	-0.0245361	0.0154774	0.112901	0.155972	0.924977	-0.0283538	0.118663	0.811149	0.000566287	0.974113	0.154919	0.693878
GCST90024916	PC(O-16:0/22:6)	PC	4	0.00983051	0.0157246	0.531861		25.2629	0.0105299	0.0159845	0.510051	3.20705	0.36079	0.180637	0.116312	0.120413	-0.0178327	0.14005	1.02964	0.597608
GCST90024917	PC(O-18:0/18:1)	PC	6	-0.0268605	0.00873619	0.00210771		53.8722	-0.0273295	0.0106526	0.0103025	8.12939	0.149247	-0.0148536	0.0219796	0.499175	-0.00307781	0.50803	7.32687	0.11959
GCST90024918	PC(O-18:0/18:2)	PC	4	-0.0231151	0.014267	0.105195		30.9338	-0.0254964	0.0153629	0.0969932	3.74326	0.290556	-0.00600433	0.0712671	0.932857	-0.00244655	0.777054	3.59897	0.165384
GCST90024919	PC(O-18:0/20:4)	PC	3	-0.010444	0.0158202	0.509144		26.5766	-0.0109292	0.0156941	0.486185	4.32453	0.115064	-0.00412774	0.0686304	0.952041	-0.00130354	0.910466	4.27053	0.0387788
GCST90024920	PC(O-18:0/22:6)	PC	4	-0.00439248	0.0157211	0.779937		29.3561	-0.00435382	0.0176952	0.805647	4.36337	0.224806	-0.0180415	0.0487477	0.711308	0.0022684	0.755273	4.16123	0.124854
GCST90024921	PC(O-18:1/18:1)	PC	8	0.000657834	0.0103747	0.949442		30.9664	-0.00011328	0.0129062	0.992997	12.5489	0.0838936	0.149409	0.0637733	0.0191386	-0.0195878	0.0175954	6.47071	0.372574
GCST90024922	PC(O-18:1/18:2)	PC	3	-0.00245028	0.01588	0.877374		29.4651	-0.00203024	0.0157299	0.897304	3.7438	0.153831	0.498869	0.264551	0.059333	-0.0726362	0.0578612	0.146151	0.702241
GCST90024923	PC(O-32:1)	PC	5	-0.00208618	0.0104188	0.841299		38.4067	-0.0016778	0.0117752	0.886697	5.10407	0.276785	0.0374328	0.0424918	0.378349	-0.00698414	0.337676	3.90694	0.27169
GCST90024924	PC(O-32:2)	PC	7	-0.00476245	0.0110433	0.666285		24.5609	-0.00456884	0.0110857	0.680237	5.00356	0.543357	-0.0202062	0.0232172	0.384129	0.00236082	0.443348	4.41596	0.491206
GCST90024925	PC(O-34:1)	PC	8	-0.0142771	0.00885489	0.106888		40.266	-0.0148282	0.00837379	0.076597	5.78783	0.56473	-0.0200075	0.0396809	0.614114	0.000703162	0.893773	5.77	0.449441
GCST90024926	PC(O-34:2)	PC	5	-0.0160867	0.0133268	0.227396		25.7607	-0.017388	0.0129459	0.179229	2.87367	0.579184	0.00318538	0.0285787	0.911251	-0.00316362	0.419387	2.22164	0.527699
GCST90024927	PC(O-34:4)	PC	5	-0.0106161	0.0132909	0.424435		25.4279	-0.0109684	0.0131825	0.405387	0.319488	0.988522	-0.00664362	0.0282316	0.813956	-0.000759503	0.862468	0.289478	0.961995
GCST90024929	PC(O-36:0)	PC	5	-0.0172411	0.0127611	0.176673		30.3687	-0.0175479	0.0145025	0.226281	5.51663	0.238271	-0.0296093	0.0557395	0.595274	0.00213683	0.820673	5.42374	0.143272
GCST90024930	PC(O-36:5)	PC	3	0.017121	0.0168557	0.309754		29.2154	0.0194305	0.0153009	0.204122	3.80094	0.149498	0.0823849	0.0357584	0.0212264	-0.00879894	0.0514292	0.00669903	0.934768
GCST90024931	PC(O-38:5)	PC	6	-0.0243276	0.0116604	0.0369468		27.8411	-0.0254756	0.0112922	0.0240686	1.74092	0.883704	0.014229	0.0359357	0.692137	-0.0058065	0.244493	0.386422	0.983573
GCST90024932	PC(O-40:5)	PC	6	-0.00492902	0.0128853	0.702069		26.5691	-0.00656854	0.0222425	0.767754	17.0385	0.00442736	0.00643157	0.0746735	0.931364	-0.00156814	0.853594	16.8947	0.00202618
GCST90024935	PC(P-15:0/20:4) (a)	PC	3	-0.00949084	0.0174769	0.587095		27.4293	-0.0099453	0.0170081	0.558722	0.314214	0.854613	0.0214457	0.0634972	0.735557	-0.00494717	0.607868	0.0509233	0.821464
GCST90024938	PC(P-16:0/16:1)	PC	9	-0.00913368	0.00879182	0.298859		32.189	-0.00954522	0.00856262	0.264956	4.52631	0.806795	0.00473681	0.0418681	0.909922	-0.00208176	0.727476	4.40487	0.732141
GCST90024940	PC(P-16:0/18:1)	PC	5	-0.0195034	0.0128621	0.129431		24.9504	-0.0224944	0.0160519	0.161108	6.00299	0.198925	0.0273193	0.124696	0.826583	-0.00596611	0.686409	5.69364	0.127505
GCST90024941	PC(P-16:0/18:2)	PC	6	0.0053314	0.0109738	0.627087		32.3596	0.00708656	0.0175062	0.685623	14.3951	0.0132851	0.0774429	0.024732	0.00174044	-0.0127095	0.00167486	4.14977	0.386116
GCST90024944	PC(P-16:0/22:6)	PC	3	-0.0255365	0.0161078	0.112886		30.0479	-0.0270347	0.015556	0.0822289	1.42151	0.491274	0.0126321	0.205936	0.951088	-0.00422842	0.846665	1.37027	0.241766
GCST90024945	PC(P-17:0/20:4) (a)	PC	4	-0.0151926	0.0108371	0.160941		47.4268	-0.0148639	0.0107968	0.168606	2.35519	0.502031	-0.0191929	0.041892	0.646842	0.000782542	0.914308	2.34163	0.310114
GCST90024947	PC(P-18:0/18:2)	PC	5	-0.0026992	0.0128288	0.833355		28.4902	-0.00324497	0.0177565	0.854996	8.23171	0.0834498	0.0376639	0.0486728	0.439039	-0.00608835	0.364953	6.46338	0.0911181
GCST90024948	PC(P-18:0/20:4)	PC	6	-0.0137284	0.0123228	0.265251		27.2618	-0.0139524	0.0122265	0.253805	4.88909	0.429565	-0.0319585	0.0283522	0.259661	0.00282372	0.477177	4.34074	0.361851
GCST90024949	PC(P-18:0/22:5)	PC	9	-0.000675639	0.00692225	0.922247		31.2801	0.000161916	0.00735443	0.982435	9.45282	0.305547	0.0064641	0.0113332	0.568429	-0.00160093	0.455107	8.75504	0.270725
GCST90024950	PC(P-18:0/22:6)	PC	4	-0.0041	0.0148503	0.782479		25.9708	-0.00357879	0.0145887	0.806215	0.879483	0.830376	0.0231027	0.036294	0.524421	-0.00406642	0.422051	0.234887	0.889191
GCST90024951	PC(P-18:1/18:1)	PC	3	0.0116898	0.0175056	0.504278		25.566	0.0154263	0.0175907	0.380509	4.6729	0.0966704	-0.0394808	0.169654	0.815984	0.00656723	0.740474	4.21091	0.0401647
GCST90024952	PC(P-18:1/22:6)	PC	6	0.00181147	0.0111376	0.870798		28.6515	0.00271489	0.0111691	0.80795	2.79516	0.731529	0.040973	0.0289077	0.156374	-0.00634298	0.15132	0.736268	0.946782
GCST90024953	PC(P-20:0/20:4)	PC	7	-0.017279	0.00964092	0.0730912		34.2721	-0.0182648	0.00956592	0.0562151	3.93788	0.685082	-0.0343405	0.0292694	0.240694	0.00265356	0.561144	3.60016	0.60829
GCST90024955	PC(P-38:5) (a)	PC	7	-0.0130025	0.0108382	0.230259		29.9176	-0.0135214	0.012463	0.277957	8.57582	0.198876	-0.00557045	0.0477165	0.907066	-0.00126684	0.861982	8.52429	0.12961
GCST90024956	PC(P-38:5) (b)	PC	6	-0.00603961	0.0119742	0.613989		28.0476	-0.00518556	0.0116095	0.655117	4.88273	0.430359	-0.0341271	0.0363086	0.347261	0.00400075	0.39922	4.1461	0.386594
GCST90024961	PE(16:0_16:0)	PE	6	0.00291189	0.00892973	0.744356		45.9998	0.00328903	0.00911202	0.718133	1.15662	0.94897	0.00921508	0.0302696	0.760798	-0.00133576	0.837339	1.11448	0.891969
GCST90024962	PE(16:0_16:1)	PE	7	0.0050014	0.00787628	0.525431		52.4288	0.00542412	0.00899812	0.546638	7.66407	0.263762	-0.0306844	0.0244944	0.210311	0.00729055	0.118384	5.15157	0.397664
GCST90024971	PE(16:1_18:2)	PE	9	0.0130755	0.00787609	0.0968829		38.6953	0.0122981	0.00808836	0.128395	7.84741	0.448516	-0.0210548	0.0184512	0.253823	0.00747519	0.0443077	3.80261	0.802211
GCST90024977	PE(18:0_18:1)	PE	8	0.00218073	0.00705444	0.757224		52.1161	0.0015291	0.00732062	0.834545	7.38479	0.389944	-0.0147565	0.0169319	0.383469	0.00341064	0.287145	6.21184	0.399884
GCST90024980	PE(18:0_20:3) (b)	PE	9	0.0134233	0.00807633	0.0965017		39.2236	0.0137559	0.0082784	0.096581	2.90434	0.940217	0.0055818	0.0201329	0.78159	0.00195908	0.65603	2.70595	0.910807
GCST90024982	PE(18:0_22:4)	PE	9	0.00809515	0.00691294	0.241593		42.9166	0.00773394	0.00698509	0.268204	7.03613	0.53274	0.00215449	0.0161741	0.894031	0.00143785	0.702115	6.88985	0.440438
GCST90024986	PE(18:1_18:1)	PE	8	0.00500325	0.00754939	0.5075		49.3042	0.00553482	0.00761625	0.467403	1.93948	0.963114	0.00020547	0.0181944	0.99099	0.00129261	0.747051	1.83545	0.934193
GCST90024990	PE(36:0)	PE	5	0.00731127	0.011012	0.506733		38.0211	0.0077006	0.0107563	0.474046	1.95839	0.743412	0.032351	0.0264423	0.221157	-0.0048971	0.307499	0.917006	0.821322
GCST90024993	PE(O-16:0/18:2)	PE	4	-0.013056	0.0150064	0.384285		24.2488	-0.0136135	0.0151328	0.368332	0.353203	0.949731	-0.00909188	0.031096	0.769995	-0.00103885	0.867805	0.325498	0.849804
GCST90024994	PE(O-16:0/20:3)	PE	5	0.0144157	0.0138393	0.297575		24.5773	0.017824	0.015443	0.248427	5.28648	0.259145	0.0676535	0.0532329	0.203766	-0.0197876	0.327773	4.00726	0.260682
GCST90024995	PE(O-16:0/20:4)	PE	5	-0.0147672	0.0133398	0.268291		27.2254	-0.0164718	0.0159667	0.302242	6.29137	0.178419	-0.0420967	0.0367037	0.251409	0.00471207	0.43237	5.21897	0.156448
GCST90024996	PE(O-16:0/22:4)	PE	6	-0.0178248	0.0121102	0.141052		25.1679	-0.0179541	0.0169559	0.289661	9.81438	0.0806689	0.00682983	0.0371612	0.854179	-0.00525105	0.44797	8.57941	0.0725164
GCST90024997	PE(O-16:0/22:6)	PE	6	0.00206145	0.0126144	0.870187		22.8419	0.00375758	0.0150684	0.803076	6.91934	0.226709	-0.00682917	0.0339775	0.840706	0.00172543	0.721093	6.70568	0.152283
GCST90025004	PE(O-36:5)	PE	3	-0.00216536	0.0172531	0.900123		23.5431	-0.00269172	0.0173438	0.876665	0.423871	0.809017	-0.0154171	0.0298335	0.605317	0.00302514	0.600115	0.149048	0.699446
GCST90025007	PE(P-15:0/20:4)	PE	3	-0.00669994	0.0173342	0.699114		23.769	-0.0070391	0.0180831	0.697082	1.42637	0.490082	-0.0815883	0.138765	0.55656	0.00931576	0.58759	1.10219	0.293787
GCST90025008	PE(P-15:0/20:4) (a)	PE	3	0.0139884	0.00974971	0.151358		24.9013	0.0140901	0.00954303	0.139815	0.452399	0.797559	-0.00377107	0.0282353	0.893752	0.00490256	0.501497	0.000632475	0.979936
GCST90025010	PE(P-15:0/22:6) (a)	PE	6	-0.0134244	0.0101261	0.184931		38.6362	-0.0143418	0.00967526	0.138256	2.6944	0.746975	0.0239652	0.0307937	0.436422	-0.00776409	0.190079	0.977393	0.913204
GCST90025012	PE(P-16:0/18:1)	PE	3	0.0155493	0.0175166	0.374709		24.1814	0.0165165	0.0172746	0.339014	4.31063	0.115867	0.0857266	0.0398733	0.0315571	-0.00885229	0.0541201	0.601636	0.437955
GCST90025013	PE(P-16:0/18:2)	PE	6	-0.0294274	0.0117809	0.0124933		27.8357	-0.0311087	0.0115538	0.00709156	4.33077	0.502839	-0.0772109	0.0665347	0.245862	0.00556348	0.481686	3.83573	0.428694
GCST90025014	PE(P-16:0/18:3)	PE	3	0.0154936	0.016848	0.357777		25.8491	0.0153452	0.0169148	0.364298	0.971866	0.615123	0.0447175	0.0398181	0.261419	-0.0061819	0.415165	0.307904	0.578969
GCST90025015	PE(P-16:0/20:3) (a)	PE	5	-0.0194086	0.01261	0.123769		30.8521	-0.0211261	0.0122404	0.0843592	2.85359	0.582617	0.04454	0.0669278	0.505735	-0.00858828	0.318289	1.85763	0.602475
GCST90025017	PE(P-16:0/20:4)	PE	3	-0.0234227	0.0162752	0.150102		27.7955	-0.0235601	0.0165736	0.155158	0.206844	0.901746	0.0117695	0.0801349	0.883234	-0.00487165	0.652264	0.00378668	0.950932
GCST90025022	PE(P-16:0/22:6)	PE	6	-0.00449667	0.0120059	0.708003		28.3322	-0.00368681	0.0118973	0.756647	4.53793	0.474824	0.00616368	0.0289214	0.831235	-0.0021179	0.705903	4.38193	0.356778
GCST90025023	PE(P-17:0/20:4) (a)	PE	5	0.025351	0.0142162	0.0745471		27.3994	0.0264804	0.0175724	0.131828	6.89698	0.141434	0.0886745	0.032995	0.00719864	-0.00991835	0.0391902	2.64437	0.449764
GCST90025024	PE(P-17:0/20:4) (b)	PE	4	0.0129984	0.0151545	0.391044		23.6684	0.0130438	0.0158245	0.409781	0.446491	0.93048	-0.00292079	0.0377604	0.938345	0.00256455	0.641466	0.229662	0.891517
GCST90025025	PE(P-17:0/22:6) (a)	PE	4	-0.0160926	0.0151463	0.288018		24.1075	-0.0163147	0.0154319	0.290416	0.396439	0.940977	-0.0300263	0.029865	0.314703	0.00292576	0.59178	0.108866	0.947022
GCST90025026	PE(P-17:0/22:6) (b)	PE	3	-0.0153361	0.0172448	0.373832		23.8809	-0.015563	0.017586	0.376176	0.760682	0.683628	-0.00513363	0.0295191	0.861937	-0.00211109	0.660015	0.567177	0.451383
GCST90025027	PE(P-18:0/18:1)	PE	3	0.00441289	0.0171057	0.796425		24.4763	0.00452198	0.0172935	0.793719	0.230285	0.891239	-0.0149865	0.0444351	0.735915	0.00244581	0.63364	0.00312894	0.955392
GCST90025028	PE(P-18:0/18:2)	PE	4	0.0208532	0.0147943	0.158674		25.3074	0.0235867	0.0151674	0.119924	2.88563	0.409597	0.0366615	0.0483828	0.448608	-0.00395359	0.771254	2.76862	0.250496
GCST90025029	PE(P-18:0/18:3)	PE	6	0.0140331	0.0111782	0.209332		29.7932	0.0151398	0.0109677	0.167463	5.26303	0.38463	0.00739346	0.0226861	0.744498	0.00174015	0.687223	5.05805	0.281393
GCST90025030	PE(P-18:0/20:3) (a)	PE	6	0.0068663	0.0122925	0.57645		26.4745	0.00735677	0.0166075	0.657781	10.4175	0.0642335	0.012084	0.0393513	0.758782	-0.000838905	0.891695	10.3694	0.0346436
GCST90025031	PE(P-18:0/20:3) (b)	PE	3	-0.0157887	0.0162961	0.332615		30.5449	-0.0159246	0.015755	0.312129	0.557144	0.756864	0.0315233	0.0671759	0.63888	-0.00653758	0.467478	0.0292127	0.864289
GCST90025032	PE(P-18:0/20:4)	PE	3	0.0407683	0.0189252	0.0312265		25.1345	0.0430892	0.0178939	0.0160388	1.53618	0.463899	0.206253	0.134349	0.124734	-0.0197474	0.220426	0.0345832	0.852472
GCST90025036	PE(P-18:0/22:5) (n6)	PE	5	-0.0189005	0.0121933	0.121125		30.6645	-0.0209776	0.0143096	0.142654	5.46701	0.242645	-0.0897308	0.0367516	0.0146243	0.0109604	0.0472531	1.53065	0.675214
GCST90025037	PE(P-18:0/22:6)	PE	3	-0.0220115	0.0184082	0.231796		25.5424	-0.0231572	0.0174591	0.184719	2.24973	0.324696	-0.0920802	0.0530216	0.0824481	0.00854193	0.168611	0.35448	0.551588
GCST90025039	PE(P-18:1/18:2) (a)	PE	3	-0.0178424	0.0175693	0.309848		27.3192	-0.0190804	0.0167429	0.254447	1.46059	0.481767	-0.0348555	0.054158	0.519843	0.00234406	0.755203	1.33119	0.248594
GCST90025040	PE(P-18:1/18:2) (b)	PE	3	0.0383499	0.0172716	0.0263912		29.233	0.039934	0.0160822	0.0130238	1.15406	0.561564	0.10218	0.0632001	0.105926	-0.0170344	0.308471	0.116847	0.73248
GCST90025041	PE(P-18:1/18:3)	PE	3	-0.0122825	0.0165931	0.459169		30.9264	-0.0123678	0.0162709	0.447182	0.238187	0.887725	-0.0275318	0.0566974	0.627256	0.00198267	0.780092	0.160235	0.68894
GCST90025042	PE(P-18:1/20:3) (a)	PE	3	0.00521649	0.0163995	0.750419		26.5589	0.00565367	0.0160635	0.72487	3.86982	0.144437	0.102965	0.0544674	0.0587055	-0.0123948	0.0615177	0.373832	0.540923
GCST90025045	PE(P-18:1/20:4) (b)	PE	4	-0.0127046	0.0139345	0.361907		31.4603	-0.0134147	0.0132981	0.313087	2.1492	0.542024	-0.0256287	0.0303498	0.398421	0.00247484	0.654365	1.94876	0.377427
GCST90025049	PE(P-18:1/22:5) (a)	PE	3	-0.0161696	0.0167952	0.335672		26.817	-0.0163301	0.0167696	0.33016	0.237845	0.887877	0.00423667	0.0765035	0.955837	-0.00246577	0.782905	0.161926	0.68739
GCST90025050	PE(P-18:1/22:5) (b)	PE	6	-0.00171947	0.00985509	0.861492		33.646	-0.0017194	0.0111369	0.877304	7.04847	0.21706	0.00730585	0.0539947	0.892369	-0.00152274	0.863638	6.99687	0.136054
GCST90025052	PE(P-18:1/22:6) (b)	PE	5	0.0074907	0.0140181	0.593094		23.4622	0.00720194	0.0170191	0.672172	5.66799	0.225353	-0.0309628	0.0414945	0.455553	0.00569922	0.31342	4.23384	0.237296
GCST90025053	PE(P-19:0/20:4) (a)	PE	4	0.006408	0.0142547	0.653045		23.8585	0.00783984	0.0143317	0.58436	2.72302	0.43633	-0.00613604	0.0273183	0.822281	0.00271993	0.536596	2.28644	0.318791
GCST90025054	PE(P-19:0/20:4) (b)	PE	3	0.0369052	0.016662	0.0267645		29.4635	0.0381637	0.0154706	0.0136306	2.10787	0.348563	0.00725004	0.0342027	0.832128	0.0061549	0.308659	1.0351	0.308965
GCST90025055	PE(P-20:0/18:1)	PE	7	-0.00588255	0.00951732	0.536517		37.8051	-0.00325975	0.0124111	0.792822	11.1881	0.0827346	0.000945193	0.0332752	0.977339	-0.000856753	0.889924	11.1454	0.0485724
GCST90025056	PE(P-20:0/18:2)	PE	5	0.00986703	0.0103498	0.340409		43.2341	0.0113304	0.0170606	0.506609	11.1375	0.0250616	-0.0362475	0.0417433	0.385207	0.00977816	0.216989	7.38532	0.0605796
GCST90025057	PE(P-20:0/20:4)	PE	7	-0.00555705	0.0102047	0.586056		31.6384	-0.00524771	0.011886	0.658848	8.10133	0.230773	0.0202488	0.0330911	0.540596	-0.00441516	0.407118	7.12242	0.211694
GCST90025058	PE(P-20:0/22:6)	PE	4	0.00453672	0.0147442	0.758313		27.6372	0.00387031	0.0215894	0.857726	6.37085	0.0948975	0.0797136	0.0542182	0.141498	-0.0106635	0.137449	3.0292	0.219896
GCST90025059	PE(P-20:1/20:4)	PE	3	0.018828	0.0164889	0.253511		26.8878	0.0187688	0.0163592	0.251259	0.29954	0.860906	0.0292438	0.0337871	0.386746	-0.00199657	0.723088	0.173988	0.676592
GCST90025062	PG(34:2)	PG	6	0.00195212	0.0084775	0.817882		49.6027	0.00275324	0.00866697	0.750735	3.52735	0.619253	0.00339438	0.0219073	0.876866	-0.000138226	0.974579	3.52634	0.473885
GCST90025064	PG(36:2)	PG	5	0.00104537	0.01025	0.918767		40.6594	0.00133276	0.0105427	0.899403	0.610524	0.961887	-0.000406797	0.0518526	0.99374	0.000257601	0.972667	0.60935	0.894289
GCST90025065	PI(15-MHDA_20:4)/PI(17:0_20:4)	PI	7	0.000416887	0.00891656	0.962709		40.9834	-0.000620059	0.00943172	0.947583	6.42601	0.377196	0.0218859	0.0329824	0.50697	-0.00381377	0.474653	5.83003	0.32311
GCST90025066	PI(16:0/16:0)	PI	7	0.0012997	0.0113746	0.909029		29.2972	-0.000145533	0.0165109	0.992967	13.9053	0.0307118	-0.0996407	0.0512742	0.0519809	0.0130171	0.0443409	7.68799	0.17429
GCST90025067	PI(16:0_16:1)	PI	8	-0.00541707	0.00909356	0.551373		34.9429	-0.00510377	0.0121751	0.675073	11.7422	0.109361	-0.0226145	0.0332097	0.495897	0.00318222	0.567675	11.1361	0.0842609
GCST90025068	PI(16:0_20:3) (a)	PI	5	0.0348356	0.01393	0.012393		25.0489	0.0361365	0.0136794	0.00824956	2.48338	0.647615	0.0430251	0.0258224	0.0956743	-0.00133835	0.75312	2.38445	0.496536
GCST90025069	PI(16:0_20:3) (b)	PI	3	-0.0044363	0.0142171	0.75501		38.9452	-0.00503572	0.0132273	0.70342	4.15327	0.125351	0.0444154	0.0278433	0.110669	-0.0118499	0.0435549	0.0795355	0.777928
GCST90025070	PI(16:0_20:4)	PI	8	0.00895821	0.00880821	0.309139		38.3958	0.0084332	0.00915922	0.35719	7.99995	0.332599	0.0144465	0.0264164	0.584466	-0.00116666	0.806224	7.92051	0.243985
GCST90025073	PI(18:0_18:1)	PI	6	-0.00767841	0.00873979	0.379641		57.5477	-0.00747325	0.0108728	0.491873	8.6995	0.121667	0.017177	0.0389387	0.659119	-0.00451859	0.507442	7.83856	0.0976743
GCST90025074	PI(18:0_20:2)	PI	4	-0.00236015	0.0106953	0.825348		54.3206	-0.00294692	0.0131147	0.822209	4.46959	0.215019	0.144946	0.0771224	0.0601863	-0.0253041	0.0528037	0.719473	0.69786
GCST90025075	PI(18:0_20:3) (a)	PI	7	-0.00253301	0.00941041	0.787798		41.1733	-0.00297327	0.00918639	0.746195	6.01373	0.421653	0.0717537	0.036133	0.0470531	-0.0118848	0.0325002	1.44182	0.919685
GCST90025076	PI(18:0_20:3) (b)	PI	3	0.00777231	0.0132256	0.556753		50.4689	0.00845769	0.0127241	0.506242	6.52368	0.0383179	0.0495594	0.396175	0.900449	-0.00602069	0.917095	6.45375	0.0110719
GCST90025077	PI(18:0_20:4)	PI	9	0.00117409	0.00884745	0.894428		32.2759	3.36422e-05	0.00875769	0.996935	6.44016	0.598052	0.0175735	0.0214086	0.411724	-0.0029847	0.369264	5.63402	0.583072
GCST90025078	PI(18:0_22:4)	PI	7	0.00010148	0.00994705	0.99186		34.257	0.000450926	0.0100275	0.964132	6.37665	0.382346	-0.00827659	0.0285042	0.771538	0.00134456	0.7405	6.23976	0.283583
GCST90025080	PI(18:0_22:5) (n6)	PI	4	-0.012974	0.012048	0.281542		48.6628	-0.0138781	0.0109922	0.206754	2.90112	0.407123	0.0275103	0.0460456	0.550202	-0.00581608	0.354423	2.03049	0.362314
GCST90025081	PI(18:0_22:6)	PI	8	-0.00859717	0.00858698	0.316737		42.4606	-0.00609046	0.0131782	0.643967	16.5174	0.0207878	-0.0125055	0.0361855	0.729648	0.00107503	0.847179	16.4158	0.0116881
GCST90025082	PI(18:1_18:2)	PI	4	-0.0322727	0.0123941	0.00921726		41.7651	-0.0327406	0.0120028	0.00637696	0.808938	0.847328	-0.0744175	0.0549773	0.175863	0.00594887	0.437268	0.205496	0.902354
GCST90025083	PI(20:0_20:4)	PI	7	-0.001701	0.00973049	0.861228		42.6796	-0.00432404	0.0108237	0.689527	8.19435	0.224208	0.0461081	0.0402645	0.252155	-0.00756949	0.195225	6.13557	0.29325
GCST90025084	PI(34:1)	PI	8	0.00488141	0.00974847	0.616557		33.0889	0.00570937	0.0151019	0.705389	17.9151	0.0123588	-0.0478451	0.0396364	0.227394	0.00815537	0.148468	13.2903	0.0386508
GCST90025086	PI(37:6)	PI	5	-0.0146222	0.0117319	0.212632		42.6151	-0.0152061	0.0127677	0.233663	5.7521	0.218443	-0.0502624	0.0472227	0.287161	0.0056646	0.438645	4.79365	0.187546
GCST90025087	PI(38:5) (a)	PI	9	0.00141085	0.00848332	0.867914		34.2874	0.00127759	0.0097805	0.896071	11.455	0.177225	0.0016765	0.0222499	0.939937	-6.80931e-05	0.983795	11.4543	0.119992
GCST90025088	PI(38:5) (b)	PI	5	0.00150406	0.0120027	0.900278		27.0545	0.000694813	0.0121663	0.954458	3.14576	0.533736	-0.0438424	0.0472539	0.353509	0.00670946	0.329366	2.19437	0.533058
GCST90025089	PI(38:6)	PI	6	0.00174997	0.0101812	0.86353		42.1324	0.00336607	0.0153249	0.826147	11.6915	0.0392684	-0.00747193	0.0472058	0.874233	0.00170373	0.805593	11.5171	0.0213279
GCST90025091	PS(36:1)	PS	3	0.0497087	0.0179397	0.0055905		29.0971	0.0549896	0.0170832	0.00128666	4.28067	0.117615	-0.325962	0.277878	0.240779	0.0396452	0.169198	1.48118	0.223589
GCST90025092	PS(36:2)	PS	4	0.0221119	0.0155606	0.155312		24.8614	0.0236985	0.0215752	0.272023	6.05762	0.10884	-0.0466349	0.0467968	0.318988	0.00949068	0.10549	2.62205	0.269543
GCST90025093	PS(38:3)	PS	4	-0.0117454	0.0104386	0.260509		31.117	-0.0119564	0.0174287	0.492703	9.15174	0.0273399	-0.0325448	0.057345	0.570357	0.0040791	0.70046	8.5212	0.0141138
GCST90025094	PS(38:4)	PS	3	0.031483	0.0183872	0.0868552		23.6525	0.0324977	0.018439	0.077994	0.848936	0.654118	0.0563351	0.0687541	0.412575	-0.00310285	0.71893	0.719416	0.396336
GCST90025095	PS(38:5)	PS	6	0.0104131	0.0124262	0.402035		24.3715	0.0128394	0.0160726	0.424386	8.50008	0.130744	-0.00995903	0.0333627	0.765315	0.00576137	0.42977	7.35389	0.118327
GCST90025096	PS(40:5)	PS	4	0.012196	0.0121022	0.313574		27.0306	0.0132407	0.0120482	0.271781	3.06413	0.381843	-0.0320013	0.0478765	0.503869	0.00842851	0.328616	2.07432	0.35446
GCST90025097	PS(40:6)	PS	5	-0.00327296	0.0100176	0.743879		34.3337	-0.00291156	0.0103355	0.77817	0.357404	0.985813	0.00300692	0.0486998	0.950767	-0.000992228	0.901028	0.341938	0.951957
GCST90025098	SM(34:3)	SM	4	0.0200171	0.0141402	0.156889		26.6695	0.0207788	0.014984	0.165525	3.29386	0.348498	-0.0283657	0.0327011	0.38571	0.00888395	0.0947049	0.501333	0.778282
GCST90025100	SM(37:2)	SM	9	-0.00720776	0.00906878	0.426736		30.1472	-0.00675945	0.00883991	0.444479	6.83023	0.555055	0.00855257	0.022003	0.697498	-0.00251347	0.447295	6.25273	0.510568
GCST90025101	SM(41:0)	SM	7	-0.00279178	0.0106854	0.793885		28.1014	-0.0030656	0.0104977	0.770266	1.0068	0.985353	0.0138893	0.0268669	0.60518	-0.00241196	0.492986	0.536796	0.990714
GCST90025104	SM(43:2) (b)	SM	7	0.010676	0.0100792	0.289503		32.4699	0.0155784	0.0130701	0.233294	11.0133	0.0879671	0.0381852	0.0285618	0.181245	-0.00553479	0.371176	9.49465	0.0908877
GCST90025105	SM(43:2) (c)	SM	6	-0.0138885	0.011261	0.217454		34.9692	-0.0140645	0.0106961	0.188539	2.95875	0.706345	-0.0181419	0.0244304	0.457726	0.000711798	0.852729	2.92429	0.570574
GCST90025106	SM(d16:1/19:0)	SM	5	-0.00512031	0.0119623	0.668623		30.3352	-0.00564227	0.0154839	0.715562	6.64632	0.155801	-0.0170271	0.117392	0.884676	0.00207154	0.921835	6.62506	0.0848588
GCST90025109	SM(d17:1/14:0)	SM	7	-0.0290741	0.00987617	0.00324142		37.0542	-0.0301922	0.00945161	0.00140125	5.91678	0.432577	-0.0396555	0.0224093	0.0767942	0.00186892	0.63651	5.6638	0.340319
GCST90025112	SM(d18:0/14:0)	SM	8	-0.00786914	0.00978472	0.421266		27.1916	-0.00860007	0.0103497	0.406005	6.31996	0.502925	-0.0146427	0.0297347	0.622405	0.00109896	0.827857	6.27054	0.393576
GCST90025113	SM(d18:0/16:0)	SM	6	-0.000229976	0.00941883	0.98052		41.9457	0.000399239	0.0123947	0.974304	8.52472	0.12959	-0.0149421	0.0389405	0.701189	0.00338467	0.674281	8.1642	0.0857452
GCST90025116	SM(d18:1/16:0)	SM	3	-0.016327	0.0125295	0.192547		48.2375	-0.016855	0.0124863	0.177055	2.15303	0.340781	-0.0177815	0.0688269	0.796136	0.000262329	0.988858	2.15261	0.142327
GCST90025117	SM(d18:1/17:0)/SM(d17:1/18:0)	SM	7	-0.0125095	0.0106112	0.238439		29.2617	-0.0125119	0.0122553	0.307283	8.4365	0.207836	0.00350471	0.0326243	0.914451	-0.00305981	0.592162	7.97856	0.157421
GCST90025120	SM(d18:1/22:0)/SM(d16:1/24:0)	SM	7	-0.016278	0.00970013	0.0933225		33.9842	-0.0171298	0.00963151	0.0753191	5.52706	0.478193	0.00433559	0.0183691	0.813412	-0.00476474	0.169961	3.64377	0.601754
GCST90025121	SM(d18:1/23:0)/SM(d17:1/24:0)	SM	4	-0.00949878	0.0110438	0.389736		44.4264	-0.0102248	0.0113615	0.368147	3.17748	0.365063	-0.0114905	0.027176	0.672427	0.000296041	0.95677	3.17282	0.204659
GCST90025122	SM(d18:1/24:0)	SM	8	-0.00476836	0.00856963	0.57792		37.193	-0.0016012	0.0105272	0.879107	10.5969	0.157192	-0.0154921	0.0218685	0.478682	0.00264496	0.463819	9.72693	0.136633
GCST90025123	SM(d18:1/24:1)	SM	8	-0.00847122	0.00930415	0.36257		30.9396	-0.00894996	0.00954348	0.348343	6.82893	0.446906	-0.0372634	0.0211923	0.0786889	0.00482915	0.134566	4.58991	0.597377
GCST90025125	SM(d18:2/16:0)	SM	4	0.00189963	0.0136339	0.889188		29.5386	0.00250734	0.0170853	0.883326	4.76464	0.189865	-0.00319963	0.0424826	0.939963	0.000967572	0.877554	4.70875	0.0949526
GCST90025126	SM(d18:2/17:0)	SM	4	-0.0182818	0.0129942	0.15945		28.4324	-0.0188925	0.0143028	0.186537	3.6883	0.297149	0.00370598	0.0279354	0.89446	-0.00652767	0.343288	2.54531	0.280087
GCST90025127	SM(d18:2/18:0)	SM	8	-0.000699559	0.00915741	0.939107		32.608	-0.000378245	0.00867019	0.965203	6.96015	0.433041	0.00128974	0.0207529	0.950446	-0.000360875	0.9283	6.95077	0.325424
GCST90025128	SM(d18:2/18:1)	SM	4	-0.0107644	0.0157255	0.493648		23.5041	-0.0111299	0.017963	0.53552	3.62153	0.305339	0.00180991	0.0619132	0.976679	-0.0019883	0.82338	3.53351	0.170886
GCST90025130	SM(d18:2/22:0)	SM	3	-0.0134711	0.0130304	0.301221		42.1789	-0.0130996	0.013303	0.324767	2.51839	0.283882	0.0343682	0.0335977	0.306339	-0.0114999	0.123908	0.15118	0.69741
GCST90025131	SM(d18:2/23:0)	SM	7	-0.0138386	0.0100251	0.167466		30.0399	-0.0146577	0.0101735	0.149647	6.31651	0.388685	-0.0146903	0.0242759	0.545084	1.00361e-05	0.998793	6.3165	0.276628
GCST90025132	SM(d18:2/24:0)	SM	5	-0.000698742	0.010525	0.947068		37.2236	-0.00061974	0.010646	0.953579	3.53533	0.472526	-0.0144345	0.0197762	0.465456	0.00293859	0.407154	2.84824	0.415621
GCST90025135	SHexCer(d18:1/16:0(OH))	SHexCer	9	0.0171233	0.00889917	0.0543365		29.994	0.0190249	0.011838	0.108032	15.6991	0.0468944	0.00844229	0.0421706	0.841329	0.0018191	0.792592	15.5456	0.0296081
GCST90025136	SHexCer(d18:1/24:0)	SHexCer	7	-0.00938821	0.00956355	0.326264		40.2367	-0.0103292	0.0103063	0.316235	7.79814	0.253269	-0.0108818	0.0342232	0.75051	0.000114763	0.986353	7.79768	0.167744
GCST90025137	SHexCer(d18:1/24:0(OH))	SHexCer	6	0.045066	0.0106524	2.33059e-05		41.3331	0.0490376	0.0107345	4.91914e-06	5.96195	0.309939	0.0359318	0.044559	0.42002	0.00199155	0.760261	5.82633	0.212499
GCST90025139	SHexCer(d18:1/24:1(OH))	SHexCer	7	-0.0137816	0.0108504	0.204031		27.2273	-0.0146975	0.0131719	0.264499	9.07291	0.169519	-0.0249901	0.0323794	0.440239	0.00216766	0.723331	8.85106	0.115154
GCST90025141	TG(48:1) [NL-18:1]	TAG	3	0.0519803	0.0157426	0.000960353		33.1346	0.0524215	0.0150283	0.000486294	0.333826	0.846273	0.0522581	0.0591035	0.376599	2.57451e-05	0.997719	0.333818	0.56342
GCST90025142	TG(48:2) [NL-14:1]	TAG	3	0.0420513	0.0154398	0.00645802		33.6863	0.0432034	0.0152365	0.00457523	1.5041	0.471398	-0.0157359	0.0640409	0.805902	0.00937388	0.34336	0.606259	0.4362
GCST90025143	TG(48:2) [NL-16:0]	TAG	4	0.0584434	0.0153775	0.000144364		26.8265	0.0646849	0.025397	0.010867	9.47291	0.0236213	-0.0353838	0.100286	0.724218	0.0150419	0.302666	6.18657	0.0453527
GCST90025144	TG(48:2) [NL-16:1]	TAG	3	0.0332234	0.0158363	0.0359119		33.4345	0.0343798	0.0147072	0.0194072	3.88511	0.143337	0.166274	0.0703044	0.0180274	-0.0180289	0.055049	0.204508	0.651107
GCST90025146	TG(48:3) [NL-16:1]	TAG	5	0.027235	0.0120185	0.0234454		35.981	0.0278787	0.0127784	0.0291314	5.09393	0.277795	0.0285261	0.0855896	0.738916	-9.40598e-05	0.993873	5.09383	0.165054
GCST90025147	TG(48:3) [NL-18:2]	TAG	6	0.024185	0.011287	0.0321347		30.9916	0.0262148	0.0130737	0.0449457	6.8249	0.233992	0.0623958	0.0602499	0.300381	-0.00516151	0.537016	6.23122	0.182533
GCST90025148	TG(49:1) [NL-15:0]	TAG	4	0.0343606	0.0153205	0.0249104		28.1242	0.0366179	0.0167283	0.0285984	3.89448	0.273086	0.029592	0.0457874	0.518091	0.00134632	0.86401	3.83819	0.14674
GCST90025149	TG(49:1) [NL-16:0]	TAG	6	0.00958954	0.0123395	0.437076		26.6121	0.0104353	0.0214994	0.627408	15.6805	0.007818	0.0673686	0.049555	0.173997	-0.00916783	0.20771	11.2258	0.0241404
GCST90025153	TG(50:1) [NL-18:1]	TAG	6	0.00838435	0.0113768	0.46114		29.4881	0.00802216	0.0159682	0.615398	9.68448	0.0846852	-0.0242154	0.0634471	0.702712	0.00481239	0.597487	9.05345	0.0597773
GCST90025155	TG(50:2) [NL-18:1]	TAG	8	0.0278184	0.0105418	0.0083186		31.1963	0.0299875	0.00969327	0.00197716	6.52154	0.480334	0.06856	0.0356133	0.0542136	-0.0057039	0.260339	5.25459	0.5116
GCST90025157	TG(50:3) [NL-14:1]	TAG	6	0.0347422	0.0116023	0.00274957		31.9895	0.0354963	0.0108785	0.00110249	2.84068	0.724531	0.0910512	0.0785891	0.24663	-0.0067957	0.475367	2.33121	0.675093
GCST90025158	TG(50:3) [NL-16:1]	TAG	8	0.0262951	0.0101601	0.00965115		31.461	0.0298827	0.0102666	0.00360647	8.24925	0.311129	0.0617842	0.0328749	0.0601941	-0.00509472	0.307188	7.02789	0.318276
GCST90025160	TG(50:4) [NL-14:0]	TAG	9	0.00583768	0.00922772	0.526979		26.8269	0.00673819	0.010331	0.514253	10.1746	0.252983	-0.010507	0.0257011	0.682677	0.00284792	0.461056	9.44177	0.222475
GCST90025161	TG(51:0) [NL-16:0]	TAG	4	0.038867	0.013493	0.00397002		29.1029	0.038984	0.0130952	0.0029112	0.806535	0.847903	0.0359007	0.0428715	0.402367	0.000488086	0.939794	0.80083	0.670042
GCST90025162	TG(51:1) [NL-18:1]	TAG	4	-0.0488554	0.0151681	0.00127774		28.8323	-0.0527404	0.0170953	0.00203498	4.44165	0.217554	-0.0219508	0.0770263	0.775661	-0.00406954	0.678826	4.09095	0.129319
GCST90025163	TG(51:2) [NL-15:0]	TAG	7	0.0025753	0.0112568	0.819041		25.7981	0.00113604	0.012024	0.924727	6.97844	0.322846	0.0132858	0.0266709	0.618386	-0.0022272	0.603333	6.62091	0.250394
GCST90025164	TG(51:2) [NL-16:0]	TAG	3	-0.0522921	0.0183418	0.00435856		28.2597	-0.0567883	0.0164332	0.000548839	3.89908	0.142339	-0.0273924	0.11561	0.812705	-0.00406461	0.791641	3.64472	0.0562474
GCST90025165	TG(51:2) [NL-18:1]	TAG	6	0.011228	0.0109658	0.305877		28.8549	0.0133668	0.0116342	0.250588	5.31707	0.378422	0.00723461	0.0276959	0.793926	0.00108378	0.802397	5.23511	0.264013
GCST90025166	TG(52:1) [NL-18:0]	TAG	6	0.0189227	0.0114355	0.0979771		30.1544	0.0206514	0.0166783	0.215634	12.1045	0.0333835	-0.0225345	0.0390178	0.563573	0.00824955	0.225242	8.8505	0.0649468
GCST90025167	TG(52:2) [NL-16:0]	TAG	8	0.00322861	0.0094667	0.733066		33.9588	0.00512611	0.0117236	0.661933	11.5527	0.116261	0.0526935	0.0368821	0.15309	-0.00866708	0.176297	8.85429	0.18194
GCST90025168	TG(52:3) [NL-16:1]	TAG	8	0.00373059	0.00841141	0.657393		28.3964	0.00614232	0.00971058	0.527035	9.03189	0.250374	0.0311307	0.0146783	0.0339335	-0.00540562	0.0362387	4.64605	0.589942
GCST90025169	TG(52:3) [NL-18:2]	TAG	8	0.0106693	0.00936253	0.254464		34.2005	0.0122127	0.0114322	0.285398	11.1473	0.132322	0.0160939	0.0336816	0.632774	-0.000730797	0.901447	11.1189	0.0847714
GCST90025170	TG(52:4) [NL-16:0]	TAG	7	-0.00368447	0.00965933	0.702876		34.7626	-0.00349889	0.0095543	0.714208	2.95856	0.81403	-0.0129769	0.0229744	0.572182	0.00193837	0.650093	2.75278	0.738036
GCST90025172	TG(53:2) [NL-17:0]	TAG	7	0.00237642	0.00972977	0.807043		34.5506	0.00446496	0.0121545	0.713357	10.3701	0.109907	-0.0489103	0.0251491	0.0517976	0.0111192	0.022326	5.07333	0.406997
GCST90025173	TG(54:0) [NL-18:0]	TAG	4	0.000755155	0.0145362	0.958569		29.6227	-0.000133923	0.0251647	0.995754	9.75642	0.0207542	0.0451561	0.055537	0.416171	-0.0090788	0.356976	6.85021	0.0325459
GCST90025174	TG(54:1) [NL-18:1]	TAG	7	-0.00107221	0.0108959	0.92161		30.4415	-0.00260817	0.0138289	0.850404	10.4348	0.107498	0.024931	0.0320339	0.43641	-0.00487097	0.339723	8.82584	0.116216
GCST90025176	TG(54:3) [NL-18:1]	TAG	6	3.10058e-05	0.0100868	0.997547		36.4809	-0.00027395	0.00998907	0.978121	4.06776	0.539702	-0.0109019	0.0244815	0.656095	0.0017852	0.634428	3.84166	0.427859
GCST90025177	TG(54:4) [NL-18:0]	TAG	6	0.0183953	0.0112052	0.100658		32.9921	0.0215501	0.0186529	0.247959	15.0565	0.0101236	-0.0126023	0.0573034	0.825932	0.00535353	0.525143	13.676	0.00840433
GCST90025178	TG(54:4) [NL-18:2]	TAG	4	0.00880679	0.0136765	0.519615		32.1225	0.00932524	0.0132615	0.481944	1.81598	0.611463	-0.0537322	0.0534107	0.314406	0.00745567	0.222927	0.330553	0.847659
GCST90025179	TG(54:5) [NL-18:1]	TAG	7	-0.0104944	0.0102095	0.303996		34.2447	-0.0100903	0.0116709	0.387273	8.54534	0.200808	-0.039945	0.0483857	0.409057	0.00524457	0.523505	7.90214	0.161712
GCST90025180	TG(54:6) [NL-18:2]	TAG	8	-0.00580012	0.00994325	0.559676		32.8069	-0.00560556	0.00917902	0.541403	6.06643	0.532015	-0.0276528	0.0248259	0.265335	0.00394298	0.33917	5.15286	0.524362
GCST90025181	TG(56:6) [NL-20:4]	TAG	6	-0.0144206	0.0110841	0.193254		35.6083	-0.0158097	0.013209	0.231349	7.92707	0.160301	-0.0526808	0.0785767	0.502579	0.00472678	0.633163	7.49995	0.111711
GCST90025182	TG(56:8) [NL-20:4]	TAG	6	0.00278494	0.0117973	0.813382		28.981	0.000439481	0.0187913	0.981341	15.3737	0.00887956	0.0403011	0.0470725	0.391915	-0.00631008	0.354357	12.659	0.0130682
GCST90025183	TG(58:8) [NL-22:6]	TAG	5	0.00709307	0.0119112	0.551511		24.5619	0.00712349	0.0117968	0.545943	2.20189	0.698683	0.0192792	0.036326	0.595608	-0.0033908	0.723485	2.07671	0.556638
GCST90025184	TG(O-50:1) [NL-16:0]	TAG	9	-0.00134403	0.00833597	0.871911		36.9835	-0.00451539	0.0102909	0.660824	12.5207	0.12944	-0.0114267	0.0376279	0.761374	0.00106893	0.847725	12.4551	0.0865517
GCST90025186	TG(O-52:2) [NL-16:0]	TAG	8	-0.00476994	0.00885507	0.590116		36.7607	-0.0067577	0.00877845	0.441415	5.67502	0.578166	-0.0205988	0.0290072	0.477624	0.00236227	0.616626	5.42438	0.490643
GCST90025219	Ubiquinone	Ubiquinones	7	-0.00265964	0.00864674	0.758395		41.8042	-0.00313979	0.00871322	0.718587	3.28704	0.772053	0.0145244	0.0162829	0.372392	-0.00436084	0.199087	1.63798	0.896619
