# Supplementary material for: Mendelian Randomization Identifies Lipidomic Signatures of Depression Risk That Are Partly Reflected in Cortisol-Induced Membrane Remodeling and Modulated by St. John’s Wort Extract (Ze 117)
Source: Int J Mol Sci. 2026 May 13;27(10):4344. doi: 10.3390/ijms27104344 (PMC13207717; doi:10.3390/ijms27104344)
Supplement: Supplementary file 1 [file ijms-27-04344-s001.zip › TableS9_cadbyBIP_GSMR.xlsx]

## Sheet: TableS9
Table S9: GSMR results between lipid species from Cadby et al. and BIP
GSMR results provided for species with more than two SNPs instruments used (after exlusion of linked/pleiotropic markers). FDR reported only for species entering primary analysis (10 SNPs or more used).
			GSMR Results					IVW Results						Egger Results
Exposure ID	Exposure	Lipid class	# SNPs used	GSMR bxy	GSMR bxy se	GSMR p	GSMR FDR	IVW F-Stat	IVW bxy	IVW bxy se	IVW p	IVW Cochran Q	IVW Cochran p	Egger bxy	Egger bxy se	Egger p	Egger Intercept	Egger Intercept p	Egger HeterStat	Egger Heter p
GCST90024639	CE(20:4)	Chol.esters	24	-0.0978652	0.0125998	8.02401e-15	1.39618e-12	43.536	-0.0981013	0.0136622	6.9459e-13	25.7339	0.313587	-0.0971626	0.0186599	1.91881e-07	-0.000369879	0.939527	25.7272	0.263579
GCST90024905	PC(38:5) (a)	PC	20	-0.114933	0.0149797	1.68587e-14	1.46671e-12	36.3342	-0.117263	0.0156017	5.64569e-14	21.3563	0.317453	-0.123875	0.0207432	2.34592e-09	0.00211778	0.619022	21.0669	0.276051
GCST90024889	PC(20:0_20:4)	PC	23	-0.0984859	0.0131972	8.48104e-14	4.919e-12	41.9494	-0.10042	0.0149592	1.90764e-11	27.8122	0.181989	-0.118419	0.0188824	3.57832e-10	0.00649699	0.134582	25.1328	0.24146
GCST90024863	PC(16:0_20:4)	PC	25	-0.0798481	0.0109197	2.62569e-13	9.1374e-12	57.6768	-0.0805494	0.0127958	3.07448e-10	32.8169	0.107995	-0.0864725	0.0150299	8.74753e-09	0.00347724	0.441898	31.9943	0.100261
GCST90024953	PC(P-20:0/20:4)	PC	25	-0.0892692	0.0122067	2.6102e-13	9.1374e-12	47.5065	-0.0921204	0.0146199	2.95648e-10	36.4485	0.0496232	-0.10943	0.0204717	9.02123e-08	0.0056475	0.231339	34.3113	0.0607887
GCST90024701	DE(20:4)	Chol.esters	21	-0.104284	0.0144474	5.26925e-13	1.52808e-11	35.0517	-0.110693	0.0173244	1.66551e-10	27.6369	0.118278	-0.117595	0.0251568	2.94685e-06	0.00238049	0.699322	27.4216	0.0952105
GCST90024877	PC(18:0_20:4)	PC	25	-0.0823604	0.0114792	7.24342e-13	1.57544e-11	43.6285	-0.0852449	0.0126649	1.68764e-11	27.9141	0.263679	-0.0861047	0.0202145	2.04846e-05	0.000267164	0.955854	27.9104	0.219189
GCST90024932	PC(O-40:5)	PC	11	-0.14862	0.0206864	6.74809e-13	1.57544e-11	41.3907	-0.155964	0.0263511	3.24515e-09	19.3625	0.0358926	-0.207092	0.0437897	2.25363e-06	0.0103098	0.154261	15.7995	0.0711875
GCST90025075	PI(18:0_20:3) (a)	PI	23	0.0912669	0.0129101	1.55612e-12	3.0085e-11	46.6468	0.0941734	0.0161574	5.59284e-09	35.3985	0.035186	0.0995753	0.0233308	1.97255e-05	-0.00163165	0.743361	35.2187	0.0267133
GCST90024919	PC(O-18:0/20:4)	PC	13	-0.135477	0.0192567	1.98796e-12	3.45905e-11	36.8051	-0.140084	0.0278828	5.05917e-07	27.7891	0.00593857	-0.184331	0.0368232	5.56198e-07	0.0121088	0.0904761	22.0455	0.024023
GCST90024787	LPC(20:4) [sn2]	LPC	18	-0.102888	0.0147868	3.44852e-12	5.45493e-11	36.597	-0.108218	0.016913	1.56896e-10	21.3519	0.210944	-0.103349	0.0293003	0.000419938	-0.0014418	0.836315	21.2951	0.167445
GCST90025057	PE(P-20:0/20:4)	PE	17	-0.120347	0.0174056	4.70276e-12	6.819e-11	37.1339	-0.123894	0.0193316	1.46595e-10	23.2304	0.107712	-0.124925	0.0296136	2.45923e-05	0.000278595	0.962404	23.227	0.0794379
GCST90024906	PC(38:5) (b)	PC	20	-0.0977445	0.0141662	5.20687e-12	6.9692e-11	43.9011	-0.0967654	0.0147348	5.12915e-11	22.369	0.26628	-0.126854	0.0178048	1.04317e-12	0.00982939	0.00897626	15.5414	0.624517
GCST90024956	PC(P-38:5) (b)	PC	13	-0.132038	0.0193285	8.41658e-12	1.04606e-10	37.7928	-0.138183	0.023994	8.4586e-09	21.3982	0.0448443	-0.165529	0.0479645	0.000558335	0.00545581	0.506757	20.5739	0.0380645
GCST90024786	LPC(20:4) [sn1]	LPC	15	-0.125524	0.0192503	7.00111e-11	8.12129e-10	26.452	-0.134898	0.0203142	3.12425e-11	15.1125	0.37051	-0.113233	0.0430076	0.00846712	-0.00541876	0.56482	14.7368	0.324073
GCST90024871	PC(17:0_20:4)	PC	22	-0.0905734	0.0139951	9.68373e-11	1.05311e-09	35.9089	-0.0900913	0.01561	7.86193e-09	26.9291	0.173211	-0.112418	0.0246657	5.17253e-06	0.00610577	0.244954	25.2242	0.19299
GCST90024915	PC(O-16:0/20:4)	PC	16	-0.124436	0.0194433	1.5546e-10	1.59118e-09	25.6699	-0.132497	0.0240344	3.53111e-08	23.9821	0.0653988	-0.222756	0.0489286	5.29706e-06	0.0179383	0.0393663	18.4022	0.18907
GCST90025042	PE(P-18:1/20:3) (a)	PE	14	0.0958756	0.0154247	5.10919e-10	4.93888e-09	55.3265	0.0971064	0.0199358	1.11064e-06	23.9494	0.0315983	0.118537	0.0290776	4.57035e-05	-0.0065326	0.311719	22.0675	0.0367703
GCST90024931	PC(O-38:5)	PC	18	-0.110862	0.0181344	9.75546e-10	8.93394e-09	25.8934	-0.117976	0.0229922	2.87996e-07	27.8221	0.0470606	-0.245608	0.0465385	1.30938e-07	0.0229367	0.00267491	17.7941	0.336092
GCST90025030	PE(P-18:0/20:3) (a)	PE	18	0.097196	0.0159697	1.15564e-09	1.00541e-08	36.763	0.102753	0.0224381	4.66299e-06	33.6817	0.00922667	0.0916385	0.048402	0.0583208	0.0024676	0.793907	33.5387	0.00626556
GCST90024948	PC(P-18:0/20:4)	PC	19	-0.0990887	0.0163308	1.29826e-09	1.0757e-08	28.3631	-0.103937	0.0228055	5.17513e-06	33.6776	0.0138005	-0.219285	0.0389865	1.85903e-08	0.0227821	0.000818073	20.3023	0.259061
GCST90024853	PC(15-MHDA_20:4)	PC	11	-0.123671	0.0204631	1.50673e-09	1.19169e-08	29.5928	-0.128313	0.0260206	8.1714e-07	15.0121	0.131621	-0.11417	0.0498769	0.0220771	-0.00338471	0.734923	14.8233	0.0959057
GCST90025074	PI(18:0_20:2)	PI	18	0.0823085	0.0140084	4.21171e-09	3.18625e-08	48.8288	0.086157	0.0169645	3.80082e-07	26.8647	0.0600824	0.150274	0.0228219	4.56013e-11	-0.019182	0.000494398	14.728	0.544643
GCST90024849	PC(15:0_20:4)	PC	23	-0.0761054	0.0138782	4.16233e-08	3.01769e-07	31.6463	-0.0752516	0.0161106	2.99845e-06	27.1915	0.204042	-0.1254	0.0248236	4.37981e-07	0.0127835	0.0128392	21.0003	0.458926
GCST90024914	PC(O-16:0/20:3)	PC	10	0.145669	0.0271527	8.10378e-08	5.64023e-07	24.9948	0.174147	0.0508808	0.000620161	35.1519	5.60165e-05	0.0781709	0.139345	0.574804	0.0215715	0.457571	32.8836	6.4633e-05
GCST90025182	TG(56:8) [NL-20:4]	TAG	18	-0.0925809	0.0180302	2.82511e-07	1.89065e-06	24.3455	-0.0939487	0.0192572	1.06828e-06	18.1524	0.379287	-0.165654	0.0373919	9.41431e-06	0.0128675	0.026969	13.2596	0.653688
GCST90024827	LPE(18:2) [sn1]	LPE	12	0.115737	0.0228957	4.30495e-07	2.7743e-06	27.0599	0.132256	0.0295486	7.60948e-06	20.564	0.0381803	0.167287	0.076	0.0277258	-0.0059387	0.614564	20.0554	0.028733
GCST90024721	DG(18:1_20:4)	DAG	16	-0.0910314	0.018737	1.18353e-06	7.23578e-06	27.7126	-0.0952981	0.0240798	7.57081e-05	24.7724	0.0530845	-0.131601	0.050846	0.00964711	0.00701038	0.416006	23.6546	0.0504173
GCST90025181	TG(56:6) [NL-20:4]	TAG	18	-0.0787966	0.0162312	1.20596e-06	7.23578e-06	31.7031	-0.0754121	0.0206424	0.000258933	26.883	0.0598057	-0.16451	0.0382305	1.68416e-05	0.0172743	0.00847981	18.759	0.281361
GCST90024789	LPC(20:5) [sn2]	LPC	10	-0.122299	0.0252722	1.30314e-06	7.55824e-06	27.7983	-0.135074	0.0385149	0.000453106	23.6991	0.00480324	-0.196988	0.0748612	0.00850402	0.0129649	0.334143	21.2244	0.0065746
GCST90025015	PE(P-16:0/20:3) (a)	PE	17	0.0720321	0.0150694	1.75275e-06	9.83803e-06	42.2449	0.0760376	0.0217255	0.000465405	33.0113	0.00736477	0.0739811	0.0500591	0.139441	0.000440046	0.963347	33.0066	0.00468395
GCST90024880	PC(18:0_22:5) (n6)	PC	12	-0.0890901	0.0187718	2.07522e-06	1.1284e-05	37.5862	-0.0945558	0.0265734	0.000373292	22.9074	0.0182139	-0.0706712	0.0526567	0.179559	-0.00488381	0.594881	22.2775	0.0137518
GCST90024955	PC(P-38:5) (a)	PC	17	-0.0797105	0.0169769	2.66309e-06	1.40417e-05	35.724	-0.0868477	0.0198636	1.23005e-05	24.8538	0.0724453	-0.169053	0.0437024	0.000109607	0.0162177	0.0387724	19.3457	0.198496
GCST90024828	LPE(18:2) [sn2]	LPE	15	0.0887752	0.0205327	1.53497e-05	7.85543e-05	24.4399	0.106827	0.0283256	0.000162332	27.0884	0.0187502	0.151735	0.0655056	0.020538	-0.00724489	0.44545	25.9273	0.0173871
GCST90024943	PC(P-16:0/20:4)	PC	20	-0.0720975	0.0167629	1.70009e-05	8.45188e-05	30.0686	-0.0772528	0.023077	0.000815126	39.5586	0.00373769	-0.137982	0.0476379	0.00377368	0.0116494	0.148386	35.4455	0.00830339
GCST90024640	CE(20:5)	Chol.esters	18	-0.0794199	0.018629	2.01491e-05	9.47552e-05	26.9313	-0.0838964	0.0224928	0.000191538	25.4658	0.0847581	-0.20833	0.0516741	5.53935e-05	0.0213959	0.00934912	17.9062	0.329419
GCST90024723	DG(18:2_20:4)	DAG	13	-0.0987135	0.0231466	2.0016e-05	9.47552e-05	21.1903	-0.101211	0.0318486	0.00148358	22.0586	0.0368679	-0.158199	0.0792653	0.0459533	0.0100818	0.430929	20.8811	0.0346241
GCST90024958	PE(15-MHDA_18:2)	PE	21	0.0608512	0.0144068	2.4023e-05	0.00011	35.4509	0.0586975	0.018806	0.00180111	33.0149	0.0336139	0.0316507	0.038754	0.414095	0.00580998	0.423451	31.9379	0.0317616
GCST90024643	CE(22:4)	Chol.esters	23	-0.0632526	0.0151543	2.99426e-05	0.00013025	28.8785	-0.0676582	0.0192227	0.00043203	35.5197	0.0341628	-0.1281	0.034809	0.000233162	0.0127012	0.0425277	29.701	0.0981626
GCST90024946	PC(P-17:0/20:4) (b)	PC	12	-0.0863517	0.0206741	2.95618e-05	0.00013025	30.5728	-0.0942046	0.0299848	0.00167941	24.0456	0.0125425	-0.283342	0.052189	5.66221e-08	0.0355465	8.38199e-05	8.57545	0.572812
GCST90024971	PE(16:1_18:2)	PE	16	0.0862219	0.0208641	3.58767e-05	0.000152257	21.9091	0.105716	0.0327786	0.00125911	35.6112	0.00201085	0.10842	0.0701616	0.122277	-0.000512647	0.964882	35.6063	0.00119476
GCST90025068	PI(16:0_20:3) (a)	PI	13	0.0852175	0.0215559	7.70722e-05	0.000319299	26.4663	0.0912362	0.0334492	0.00637961	29.0781	0.0038361	0.244947	0.0786202	0.00183584	-0.0289431	0.0349447	20.7057	0.0365513
GCST90024864	PC(16:0_20:5)	PC	13	-0.0883766	0.022517	8.67737e-05	0.000351131	23.5771	-0.1007	0.0350707	0.00408737	28.7004	0.0043639	-0.184642	0.0677818	0.00644846	0.0124173	0.153689	24.2193	0.0118396
GCST90024720	DG(18:1_20:3)	DAG	16	-0.0659895	0.0178767	0.000223057	0.000882088	28.3576	-0.0642188	0.0257829	0.0127474	30.5002	0.0102403	-0.071433	0.0526509	0.174867	0.00150892	0.873744	30.4453	0.00662353
GCST90024794	LPC(22:4) [sn1]	LPC	10	-0.0866492	0.023747	0.000263411	0.00101852	30.0193	-0.0937662	0.0347794	0.00701715	21.3928	0.0110159	-0.244103	0.0755461	0.00123281	0.024736	0.030829	13.5157	0.0952937
GCST90024867	PC(16:1_20:4)	PC	11	-0.0851909	0.0236981	0.000324593	0.00122781	25.6793	-0.0885966	0.0317189	0.00521932	18.0143	0.0547224	-0.0843466	0.0748847	0.260016	-0.000795208	0.949429	18.0063	0.0351007
GCST90024649	CE(24:4)	Chol.esters	12	-0.0712114	0.0198818	0.000341316	0.00126359	34.0612	-0.0763459	0.025026	0.00228333	18.3262	0.0743148	-0.128664	0.0701797	0.0667511	0.00905073	0.423759	17.224	0.0695511
GCST90024631	CE(18:0)	Chol.esters	11	-0.0756869	0.0213377	0.000389507	0.00141196	32.6948	-0.0773858	0.0204936	0.000159305	6.8786	0.736854	-0.0677952	0.0481715	0.159317	-0.00185171	0.825876	6.8302	0.654792
GCST90024978	PE(18:0_18:2)	PE	25	0.048807	0.0138127	0.000410115	0.00145633	34.0338	0.0433622	0.019594	0.0268954	48.7553	0.00203284	0.0703343	0.0436014	0.106719	-0.0056379	0.487426	47.7541	0.00179851
GCST90024939	PC(P-16:0/18:0)	PC	11	-0.083967	0.0241673	0.000511993	0.00178174	30.2167	-0.101754	0.0359178	0.00461199	26.4944	0.00312912	-0.125529	0.114792	0.274158	0.00321068	0.826397	26.3536	0.00178772
GCST90024974	PE(17:0_18:2)	PE	18	0.0483572	0.0140662	0.000586411	0.0020007	43.3621	0.045976	0.0193878	0.0177215	31.6969	0.0164065	0.00687678	0.0425132	0.871498	0.00880999	0.301658	29.7155	0.0195343
GCST90024967	PE(16:0_20:3)	PE	23	0.0455122	0.0134201	0.000695539	0.00232738	40.6639	0.0392491	0.0186339	0.0351756	44.704	0.00289301	0.0397213	0.0436786	0.363139	-0.000105515	0.990412	44.7037	0.00189387
GCST90024907	PC(38:6) (a)	PC	12	-0.0756168	0.0224425	0.000753435	0.00247354	28.8018	-0.0899053	0.0297197	0.00248548	21.1134	0.0322146	-0.19836	0.0623089	0.00145512	0.0179024	0.0542049	15.4041	0.118009
GCST90024626	CE(16:0)	Chol.esters	13	-0.063661	0.0194531	0.00106587	0.00342337	31.853	-0.0726901	0.0293807	0.013358	26.0832	0.0104467	-0.0557093	0.0463127	0.229017	-0.00360517	0.627267	25.5358	0.00760418
GCST90024945	PC(P-17:0/20:4) (a)	PC	13	-0.0645871	0.0197928	0.00110177	0.00342337	30.7518	-0.0693525	0.0241382	0.00406403	18.3389	0.105782	-0.191842	0.0492419	9.78321e-05	0.0235176	0.00673581	10.9968	0.443535
GCST90024964	PE(16:0_18:2)	PE	23	0.0447458	0.0137012	0.00109143	0.00342337	36.2828	0.0443061	0.0206775	0.0321355	48.779	0.000855278	0.0728173	0.0414199	0.0787431	-0.00622885	0.425653	47.348	0.00084293
GCST90024879	PC(18:0_22:5) (n3)/PC(20:1_20:4)	PC	10	-0.0780361	0.0241777	0.00124834	0.00381072	26.9144	-0.083551	0.0291633	0.00417092	13.1904	0.154178	-0.191227	0.0769856	0.012994	0.0209499	0.134602	10.3064	0.244175
GCST90024645	CE(22:5) (n6)	Chol.esters	11	-0.0662492	0.0213491	0.00191481	0.00568958	30.214	-0.0646814	0.0290522	0.0259883	18.2189	0.051382	-0.196312	0.0690158	0.00444883	0.0275295	0.0403866	12.4205	0.190629
GCST90024987	PE(18:1_18:2)	PE	23	0.0434731	0.0140194	0.00192923	0.00568958	35.3441	0.0410891	0.0190368	0.0308968	41.2853	0.00761995	0.102589	0.0390059	0.00853634	-0.0139323	0.074822	35.8647	0.0226427
GCST90024949	PC(P-18:0/22:5)	PC	11	-0.066283	0.0219385	0.00251684	0.00729885	32.026	-0.0757472	0.024688	0.00215368	13.5811	0.192972	-0.192946	0.0492774	9.02102e-05	0.0191428	0.00843342	6.64202	0.674334
GCST90025063	PG(36:1)	PG	13	0.053497	0.0200079	0.0074997	0.0213926	28.2226	0.0619675	0.0327387	0.058386	29.3385	0.00350845	-0.184958	0.0873699	0.0342643	0.0362381	0.00312484	16.3544	0.128475
GCST90024612	AC(14:0)	Acylcarnitines	18	0.043408	0.0184391	0.0185661	0.0521048	26.4709	0.0441863	0.0183724	0.0161709	16.8387	0.465344	0.0560948	0.0450853	0.213429	-0.00193329	0.77136	16.7503	0.401929
GCST90025013	PE(P-16:0/18:2)	PE	10	0.0554424	0.0243918	0.0230269	0.0635981	29.3252	0.0634011	0.0298997	0.033967	14.9383	0.0926451	0.214967	0.0709143	0.00243454	-0.0224805	0.0226098	9.05471	0.337701
GCST90024622	AC(18:1)	Acylcarnitines	21	0.0345438	0.0156836	0.0276273	0.0747574	31.3392	0.0310429	0.0196223	0.113644	30.8354	0.0574008	0.0453466	0.044724	0.310621	-0.00259068	0.720453	30.629	0.0443193
GCST90024965	PE(16:0_18:3) (a)	PE	14	0.0364893	0.0165987	0.0279266	0.0747574	39.889	0.0367254	0.0248979	0.140201	28.4552	0.00781463	0.0332425	0.0590556	0.573502	0.000799015	0.947671	28.445	0.00475964
GCST90024738	Hex3Cer(d18:1/18:0)	HexCer	13	-0.0371754	0.0171619	0.0302991	0.0798795	42.1108	-0.0425565	0.0249072	0.0875242	24.915	0.0152307	0.0251811	0.0490686	0.607824	-0.0146947	0.115797	20.3414	0.0408726
GCST90024884	PC(18:1_20:3)	PC	17	0.0397951	0.0190819	0.0370252	0.096155	26.4896	0.0459228	0.0259144	0.0763792	30.3695	0.0161779	0.0193604	0.0773157	0.802273	0.00453023	0.714381	30.1007	0.0115634
GCST90024992	PE(38:5) (b)	PE	22	0.0290721	0.0140323	0.0382844	0.097963	38.0428	0.032422	0.0190257	0.0883596	38.836	0.0102674	-0.0583427	0.0348011	0.0936473	0.0226514	0.0031722	27.0581	0.133639
GCST90024969	PE(16:0_20:5)	PE	14	0.0335883	0.0163499	0.0399425	0.100725	42.7992	0.0338117	0.0215126	0.116016	22.5694	0.0471431	-0.0313959	0.0442235	0.477743	0.0155533	0.0974233	18.365	0.105049
GCST90024937	PC(P-16:0/16:0)	PC	16	-0.0359636	0.0184707	0.0515274	0.128082	32.5907	-0.0442106	0.0218599	0.0431293	22.759	0.0893917	-0.031128	0.092157	0.735535	-0.00201345	0.883577	22.7242	0.0649076
GCST90024861	PC(16:0_20:3) (a)	PC	11	-0.041794	0.0220121	0.0576067	0.141177	31.2643	-0.0414409	0.0211643	0.0502233	7.1766	0.708674	-0.0749534	0.0521054	0.150294	0.00570413	0.481529	6.6812	0.670271
GCST90025072	PI(15-MHDA_18:2)/PI(17:0_18:2)	PI	12	-0.0359972	0.0191385	0.0599876	0.14497	36.3471	-0.0390258	0.0195403	0.0458036	9.05289	0.61701	-0.00257128	0.0383422	0.946533	-0.00620154	0.269144	7.83179	0.645264
GCST90024959	PE(15-MHDA_20:4)	PE	11	0.0313756	0.0168151	0.0620523	0.147905	51.4674	0.0310467	0.0167601	0.0639661	7.7262	0.655562	0.00170978	0.0391801	0.965192	0.00757117	0.40745	7.03997	0.632958
GCST90024848	PC(15:0_20:3)	PC	12	0.0452641	0.0244744	0.0643934	0.151412	24.656	0.0502405	0.0340195	0.139726	23.4444	0.0152902	-0.0608821	0.111778	0.58598	0.0157529	0.296844	21.1433	0.020116
GCST90024973	PE(17:0_18:1)	PE	11	0.0312676	0.01714	0.0681143	0.158025	48.7715	0.0320129	0.0215116	0.136706	15.3757	0.118952	-0.0500106	0.039989	0.211077	0.0163877	0.0216117	9.69278	0.375924
GCST90024975	PE(17:0_20:4)	PE	20	0.0236823	0.01314	0.0714975	0.163692	45.8745	0.024984	0.0158015	0.113853	27.0119	0.104375	-0.00514182	0.0298534	0.863252	0.00730783	0.236168	25.0583	0.123318
GCST90025085	PI(36:2)	PI	11	-0.0350916	0.0199236	0.0781863	0.176681	42.3789	-0.0412662	0.0186965	0.027303	7.29203	0.697618	-0.0297776	0.0494979	0.547446	-0.00223581	0.802066	7.22919	0.613271
GCST90024984	PE(18:0_22:5) (n6)	PE	11	0.0355972	0.0203385	0.0800767	0.178633	34.2369	0.0343109	0.0277055	0.215563	17.7963	0.0584987	-0.0947291	0.0429515	0.0274199	0.0264801	0.000598668	6.01618	0.738298
GCST90024621	AC(18:0)	Acylcarnitines	18	0.0314303	0.0185758	0.0906455	0.19959	27.3563	0.0326278	0.0187628	0.0820416	18.3747	0.365579	0.0536748	0.0615594	0.383253	-0.00331101	0.718866	18.2271	0.310768
GCST90024976	PE(17:0_22:6)	PE	14	0.0242599	0.0143877	0.0917656	0.19959	44.5216	0.025831	0.0150865	0.0868606	14.0549	0.369986	0.0148493	0.0247106	0.547887	0.00327246	0.568351	13.6838	0.321353
GCST90024744	HexCer(d18:1/18:0)	HexCer	15	-0.0317167	0.019238	0.0992195	0.213138	30.8071	-0.0363079	0.0189535	0.0554119	7.748	0.902037	-0.0326442	0.0426854	0.444414	-0.00063923	0.923686	7.73882	0.860189
GCST90024983	PE(18:0_22:5) (n3)	PE	14	0.0262122	0.0159995	0.101357	0.215075	44.7274	0.0217658	0.0238275	0.360993	28.6499	0.00733653	-0.0764854	0.0519782	0.141159	0.0235615	0.0382743	21.1013	0.0489169
GCST90024617	AC(16:0)	Acylcarnitines	19	0.0265153	0.0167498	0.113417	0.233771	32.4437	0.0194403	0.0192824	0.313366	25.3467	0.11566	0.0770778	0.0461082	0.0945884	-0.00947393	0.170857	22.8283	0.154923
GCST90024718	DG(18:1_18:2)	DAG	11	-0.0351846	0.022425	0.11665	0.233771	30.6899	-0.0329502	0.0206565	0.110678	9.79569	0.458597	0.0707038	0.0661836	0.285386	-0.0148453	0.0992482	7.07811	0.628987
GCST90024829	LPE(20:4) [sn1]	LPE	12	-0.028943	0.0184115	0.115948	0.233771	41.1961	-0.0257198	0.0188637	0.172738	12.3855	0.335378	-0.0855736	0.0856181	0.317562	0.0107582	0.473044	11.779	0.300119
GCST90024957	PE(15-MHDA_18:1)	PE	11	0.0273196	0.0174234	0.116885	0.233771	47.345	0.0277838	0.0192731	0.14942	12.0708	0.280344	-0.0445734	0.0374393	0.23383	0.0152971	0.028695	7.28501	0.607472
GCST90024981	PE(18:0_20:4)	PE	20	0.0215606	0.0135713	0.112131	0.233771	41.7068	0.0208515	0.0166903	0.211548	27.4492	0.0946177	0.0113179	0.0318403	0.722246	0.00219412	0.7227	27.2585	0.0742733
GCST90024960	PE(15-MHDA_22:6)	PE	12	0.0241584	0.0159837	0.130676	0.258382	51.4758	0.0241278	0.0180278	0.180776	13.6948	0.250344	-0.0515324	0.0372455	0.166485	0.0196475	0.0241601	8.61169	0.569309
GCST90024820	LPE(16:0) [sn2]	LPE	15	0.0227316	0.0152618	0.136372	0.264781	45.8483	0.0248289	0.0199585	0.21349	23.6792	0.0500771	-0.0472369	0.039062	0.226555	0.0186425	0.0377907	17.7788	0.1661
GCST90024823	LPE(18:0) [sn1]	LPE	16	0.0236957	0.0159328	0.136956	0.264781	38.0902	0.0290831	0.0260385	0.264026	37.9743	0.000910209	-0.0285176	0.0500087	0.568507	0.0115956	0.181294	33.6759	0.00229955
GCST90024694	Cer(d20:1/24:0)	Cer	15	-0.0239744	0.0162192	0.139367	0.26513	38.4356	-0.0228443	0.0192543	0.235444	18.1676	0.199254	-0.0579905	0.0611011	0.342574	0.00689664	0.543402	17.6658	0.170626
GCST90024963	PE(16:0_18:1)	PE	11	0.025324	0.0171676	0.140184	0.26513	50.8135	0.0219449	0.0218265	0.314694	16.4051	0.0886078	-0.0654394	0.0383519	0.0879541	0.0190135	0.0104496	9.4909	0.393247
GCST90024736	Hex2Cer(d18:1/24:1)	HexCer	15	-0.0253071	0.017659	0.151829	0.280202	40.2922	-0.030632	0.0191609	0.109895	17.7669	0.217606	-0.0632049	0.0344241	0.0663482	0.00803772	0.25684	16.1678	0.240185
GCST90024970	PE(16:0_22:6)	PE	19	0.0193798	0.0135916	0.153905	0.280202	45.8364	0.0193636	0.0136544	0.156154	15.244	0.64515	0.000440674	0.0267168	0.98684	0.0051112	0.409923	14.565	0.626783
GCST90024979	PE(18:0_20:3) (a)	PE	13	0.024585	0.0171537	0.151796	0.280202	44.4852	0.0221611	0.0190233	0.24404	15.2972	0.225582	-0.0153856	0.0464658	0.740556	0.00762914	0.374922	14.2755	0.218121
GCST90025103	SM(43:1)	SM	13	-0.0255762	0.0179672	0.154594	0.280202	36.1574	-0.0284527	0.0244897	0.245308	20.7416	0.054295	-0.0617811	0.0544135	0.256208	0.00718916	0.490252	19.8813	0.0469952
GCST90024728	GM3(d18:1/22:0)	Gangliosides	12	-0.0292229	0.0208768	0.161578	0.286134	29.6326	-0.0248821	0.0234896	0.289472	14.1182	0.22652	-0.0342145	0.0431075	0.427369	0.00193694	0.792258	14.021	0.172037
GCST90024729	GM3(d18:1/24:0)	Gangliosides	11	-0.0276752	0.0198287	0.162801	0.286134	36.2717	-0.0305804	0.0230236	0.184105	12.7903	0.235634	-0.0469946	0.0574526	0.413374	0.00284916	0.752891	12.651	0.179046
GCST90024745	HexCer(d18:1/20:0)	HexCer	25	0.0195005	0.0139667	0.162651	0.286134	32.541	0.0242781	0.0197451	0.218856	46.7632	0.00357983	0.0278249	0.0412066	0.499514	-0.000659892	0.921376	46.7434	0.00241473
GCST90025119	SM(d18:1/20:0)/SM(d16:1/22:0)	SM	11	-0.0253364	0.0183026	0.166266	0.289303	46.8228	-0.0296968	0.0278924	0.287015	24.0636	0.00743331	-0.0115061	0.0717072	0.872519	-0.00385035	0.781093	23.8589	0.00453006
GCST90024988	PE(18:1_22:6) (a)	PE	12	0.0209111	0.0151932	0.168714	0.290655	61.1219	0.023159	0.0148549	0.118992	4.09111	0.967176	0.00313518	0.0369055	0.9323	0.00504742	0.553379	3.73981	0.958322
GCST90024654	Cer(d16:1/22:0)	Cer	16	-0.0252451	0.0184522	0.171271	0.292168	34.3238	-0.0233986	0.017341	0.177233	13.674	0.550381	-0.0414516	0.0395101	0.294114	0.00369282	0.611091	13.4154	0.494104
GCST90024968	PE(16:0_20:4)	PE	18	0.0187046	0.0138199	0.175911	0.297171	46.0486	0.0151861	0.0163112	0.351842	22.977	0.15	0.010768	0.031376	0.731453	0.00127487	0.867593	22.9372	0.115424
GCST90024785	LPC(20:3) [sn2]	LPC	12	0.0272557	0.0203982	0.181489	0.303645	37.06	0.0346332	0.0200013	0.0833537	11.6127	0.39345	-0.0127084	0.0492253	0.796277	0.00875739	0.293009	10.4564	0.4014
GCST90024824	LPE(18:0) [sn2]	LPE	14	0.0229274	0.0173144	0.185442	0.307304	37.5255	0.028585	0.0266226	0.282951	28.9342	0.00668812	-0.0553481	0.0497345	0.265764	0.0191639	0.0533898	22.0708	0.0367343
GCST90024623	AC(18:2)	Acylcarnitines	19	0.0261625	0.0200922	0.192875	0.316607	20.87	0.0353646	0.0219496	0.107143	20.4068	0.310388	0.0403822	0.0558064	0.469304	-0.000706077	0.92168	20.3952	0.254516
GCST90024991	PE(38:5) (a)	PE	20	0.0172409	0.013561	0.203602	0.328026	44.0892	0.0170122	0.0166825	0.307841	28.6342	0.0719615	-0.012741	0.0298459	0.669458	0.0079433	0.231607	26.5254	0.0883368
GCST90025077	PI(18:0_20:4)	PI	12	-0.0272164	0.0213343	0.202057	0.328026	33.7122	-0.0311722	0.0199232	0.117672	8.98433	0.623339	-0.00248281	0.0539499	0.963294	-0.00445615	0.567169	8.65689	0.564946
GCST90024819	LPE(16:0) [sn1]	LPE	15	0.0180926	0.0145435	0.213487	0.340796	52.5352	0.0207579	0.0211012	0.325248	29.8103	0.00810424	-0.0364732	0.040343	0.365954	0.015448	0.102655	24.7407	0.0249616
GCST90024985	PE(18:0_22:6)	PE	14	0.0214141	0.017347	0.217033	0.343306	38.2132	0.0231412	0.0202716	0.253638	17.1816	0.191136	-0.0671687	0.0367273	0.0674219	0.0205999	0.00506091	9.32403	0.675033
GCST90024660	Cer(d17:1/22:0)	Cer	15	-0.0225194	0.0184926	0.223316	0.350064	36.2647	-0.0253354	0.0213182	0.23466	21.3589	0.0927829	0.0131179	0.0429467	0.760027	-0.00797533	0.302697	19.7454	0.101742
GCST90024616	AC(15:0) (b)	Acylcarnitines	14	0.0245867	0.0208608	0.238554	0.370611	28.0479	0.024008	0.0228318	0.293021	16.3519	0.23065	0.0746133	0.0558125	0.18127	-0.00790158	0.320348	15.1085	0.235555
GCST90024620	AC(17:0) (b)	Acylcarnitines	14	0.0252641	0.0216523	0.243288	0.37462	24.2336	0.0231931	0.0306466	0.449174	24.7596	0.0248205	-0.0320099	0.0799676	0.688946	0.00766312	0.453475	23.652	0.0226742
GCST90025138	SHexCer(d18:1/24:1)	SHexCer	11	-0.0247504	0.0217967	0.256161	0.390983	27.5617	-0.0286092	0.0248135	0.248923	12.2881	0.266236	0.0113797	0.0500557	0.820159	-0.00704974	0.356451	11.2273	0.260448
GCST90024954	PC(P-36:3)	PC	10	-0.0271145	0.0242656	0.263822	0.399173	29.6927	-0.0264066	0.0312309	0.397816	16.3689	0.0595671	-0.067664	0.105653	0.521891	0.00623168	0.681241	16.0307	0.0419421
GCST90024667	dhCer(d18:0/24:0)	Cer	10	-0.0244921	0.0225129	0.276633	0.41495	30.5922	-0.0235298	0.0232632	0.311797	9.2844	0.411446	-0.0294869	0.0701168	0.674091	0.000984614	0.927684	9.27485	0.319643
GCST90024740	Hex3Cer(d18:1/22:0)	HexCer	20	-0.0155547	0.0149277	0.297413	0.431249	37.8141	-0.0129441	0.0173607	0.45591	26.4333	0.118561	-0.0208982	0.0426522	0.624156	0.00150919	0.837376	26.3716	0.0915603
GCST90024746	HexCer(d18:1/22:0)	HexCer	23	0.0150336	0.0143118	0.293518	0.431249	33.7838	0.0160343	0.0162805	0.324683	28.4938	0.159889	-0.00392698	0.0340386	0.908153	0.00370921	0.502651	27.8969	0.143101
GCST90024856	PC(16:0_18:0)	PC	13	-0.0217066	0.0206006	0.292026	0.431249	29.7296	-0.0183681	0.0271078	0.498029	20.5879	0.056751	-0.0785589	0.0519242	0.130291	0.0112613	0.179142	17.6862	0.0891539
GCST90024938	PC(P-16:0/16:1)	PC	10	-0.0200621	0.0192215	0.29661	0.431249	42.7691	-0.018425	0.0190339	0.33304	6.26028	0.713612	0.00776685	0.0438923	0.859546	-0.00493008	0.507819	5.82173	0.667193
GCST90025156	TG(50:2) [NL-18:2]	TAG	13	0.0225651	0.0225585	0.317171	0.456097	25.3817	0.0257052	0.0386599	0.50611	36.2216	0.00029846	-0.202353	0.0995855	0.0421587	0.0365178	0.0153663	23.6125	0.0144694
GCST90024737	Hex3Cer(d18:1/16:0)	HexCer	12	-0.018927	0.0195244	0.332347	0.470149	35.5805	-0.020612	0.026558	0.437683	21.7128	0.026695	0.0124896	0.0663211	0.850626	-0.00520915	0.583515	21.0792	0.020548
GCST90024830	LPE(20:4) [sn2]	LPE	10	-0.0213712	0.022008	0.331515	0.470149	33.3217	-0.0157032	0.023172	0.497974	9.82589	0.364763	0.0635585	0.103516	0.539218	-0.0125233	0.431546	9.12058	0.332227
GCST90024741	Hex3Cer(d18:1/24:0)	HexCer	23	-0.0134071	0.0141706	0.344085	0.482829	32.7626	-0.0126801	0.014873	0.393906	23.3594	0.381677	-0.0250246	0.0342786	0.465368	0.0023761	0.688009	23.1814	0.334381
GCST90024693	Cer(d20:1/22:0)	Cer	15	-0.0154058	0.016478	0.349825	0.486956	38.7758	-0.0170539	0.0166943	0.306997	13.9345	0.454602	0.0256149	0.0418008	0.540019	-0.00798212	0.265529	12.6948	0.471653
GCST90024638	CE(20:3)	Chol.esters	14	-0.0154099	0.01751	0.378823	0.523137	35.9909	-0.00949667	0.0238088	0.689987	22.0788	0.0541533	-0.08464	0.0492225	0.0855165	0.0166007	0.0871142	17.7495	0.123511
GCST90024747	HexCer(d18:1/24:0)	HexCer	23	0.0122499	0.0142121	0.388723	0.528703	35.653	0.017244	0.0171151	0.313678	32.0877	0.0759133	0.0052366	0.0348538	0.880572	0.00251264	0.690633	31.8475	0.0606645
GCST90024826	LPE(18:1) [sn2]	LPE	12	0.0165468	0.0192057	0.388931	0.528703	36.8796	0.0212576	0.0231978	0.359476	16.32	0.129661	-0.0476506	0.0590539	0.419725	0.0108837	0.206601	14.0749	0.169602
GCST90024662	Cer(d17:1/24:1)	Cer	16	-0.0149224	0.0180893	0.409411	0.552228	35.5922	-0.0173574	0.0226257	0.442991	26.9706	0.0289766	0.0182195	0.0514518	0.723258	-0.00692268	0.439843	25.8681	0.0269042
GCST90024989	PE(18:1_22:6) (b)	PE	11	0.0146087	0.0179773	0.416436	0.557383	44.0928	0.0171977	0.0193184	0.373346	11.0765	0.351589	-0.0160718	0.0418358	0.700857	0.00732536	0.368687	10.1639	0.33738
GCST90024739	Hex3Cer(d18:1/20:0)	HexCer	13	-0.0130582	0.0163456	0.424361	0.563655	48.5294	-0.0117707	0.0172969	0.496183	14.0405	0.298128	0.0487367	0.0387994	0.209072	-0.0115606	0.0867201	11.0839	0.43626
GCST90024735	Hex2Cer(d18:1/24:0)	HexCer	16	-0.0119771	0.0151969	0.430624	0.567641	43.1096	-0.011641	0.0151067	0.440955	13.4412	0.568264	-0.00691525	0.0285177	0.808401	-0.00103057	0.845098	13.403	0.495067
GCST90024748	HexCer(d18:1/24:1)	HexCer	19	0.0120909	0.0163616	0.45992	0.601699	35.1701	0.0171622	0.0193314	0.374654	27.4073	0.0716661	0.023727	0.0471397	0.61473	-0.0012707	0.877937	27.3694	0.0528685
GCST90024658	Cer(d17:1/18:0)	Cer	11	0.0160241	0.0220738	0.467878	0.605369	34.1951	0.0104716	0.021245	0.622085	10.3519	0.41018	-0.0436152	0.0537128	0.416787	0.0095906	0.273778	9.13608	0.424809
GCST90024671	Cer(d18:1/18:0)	Cer	11	0.0149087	0.0207176	0.471761	0.605369	37.3555	0.0143318	0.0197004	0.466928	9.73578	0.463972	-0.0793065	0.0594256	0.182024	0.0148993	0.0948858	6.94632	0.642709
GCST90025159	TG(50:3) [NL-18:1]	TAG	10	-0.0174931	0.0243859	0.473162	0.605369	31.0197	-0.0176678	0.0332905	0.595616	18.7504	0.0274007	0.0969671	0.106765	0.363757	-0.017797	0.259208	16.1764	0.0399239
GCST90024689	Cer(d19:1/22:0)	Cer	16	-0.0102594	0.0144172	0.476708	0.605454	46.6458	-0.0169321	0.0149835	0.258458	12.5053	0.64045	0.00164592	0.0317854	0.958702	-0.00502623	0.507499	12.0661	0.600997
GCST90024743	HexCer(d18:1/16:0)	HexCer	13	0.0141447	0.0203608	0.487243	0.61435	28.9985	0.017288	0.02318	0.455781	15.0626	0.238031	0.0380248	0.0504068	0.450634	-0.00343232	0.640021	14.7689	0.193321
GCST90024659	Cer(d17:1/20:0)	Cer	11	0.0139474	0.0202474	0.490918	0.61453	40.8481	0.00933556	0.0189961	0.623111	8.70494	0.560316	-0.0261071	0.0642991	0.684724	0.00564472	0.56396	8.37205	0.497131
GCST90024680	Cer(d18:2/18:0)	Cer	12	0.011879	0.0189999	0.531831	0.66099	36.8462	0.0132062	0.0190826	0.488903	7.27136	0.776701	-0.00757333	0.0461184	0.869562	0.00359805	0.620653	7.02641	0.722949
GCST90024734	Hex2Cer(d18:1/22:0)	HexCer	15	-0.00956542	0.0154457	0.535724	0.661106	45.4739	-0.0105386	0.0151969	0.488014	12.8963	0.534701	-0.000268014	0.0271887	0.992135	-0.00225083	0.648708	12.6888	0.472125
GCST90024672	Cer(d18:1/20:0)	Cer	14	0.0101941	0.0175387	0.561083	0.668688	38.3479	0.00749821	0.0208134	0.718654	18.3703	0.143959	-0.10179	0.057404	0.0761934	0.0180468	0.0440058	13.7294	0.318322
GCST90024684	Cer(d18:2/24:1)	Cer	10	-0.0131178	0.0224875	0.559665	0.668688	32.681	-0.0128365	0.0254019	0.613322	11.6328	0.234812	-0.0220545	0.0692456	0.750108	0.00152919	0.885126	11.6025	0.16984
GCST90024733	Hex2Cer(d18:1/20:0)	HexCer	18	0.0106186	0.0178787	0.552564	0.668688	28.1983	0.0133589	0.0198166	0.500232	20.8178	0.234548	0.0324189	0.0496227	0.513558	-0.00356599	0.673761	20.5897	0.194827
GCST90024742	Hex3Cer(d18:1/24:1)	HexCer	16	-0.00993233	0.0169095	0.556948	0.668688	35.1519	-0.00942512	0.0188712	0.617466	20.0925	0.168414	-0.0110487	0.0454701	0.808015	0.00031552	0.96846	20.0902	0.127322
GCST90024901	PC(36:0)	PC	14	-0.0118685	0.0201581	0.556016	0.668688	29.2758	-0.00789048	0.0232333	0.734144	17.954	0.159274	-0.0209881	0.0935283	0.822443	0.00170263	0.884743	17.9226	0.11806
GCST90024843	LPI(20:4) [sn1]	LPI	10	-0.00973796	0.0170661	0.568269	0.672645	57.605	-0.0141924	0.020532	0.489417	13.626	0.136265	-0.0199689	0.0500195	0.68973	0.0013869	0.897952	13.598	0.0928631
GCST90025108	SM(d16:1/24:1)	SM	16	-0.00864423	0.0166848	0.604395	0.710573	41.1838	-0.0075459	0.0204068	0.711551	24.6765	0.0544604	-0.00345119	0.036472	0.924612	-0.000981204	0.8905	24.6431	0.0382584
GCST90024876	PC(18:0_20:3)	PC	14	-0.0100814	0.0197203	0.609197	0.711412	32.6197	-0.00550293	0.0196314	0.779238	13.7618	0.390828	0.00709746	0.0446875	0.873807	-0.00230478	0.751468	13.6478	0.323764
GCST90024691	Cer(d19:1/24:1)	Cer	20	-0.00707314	0.0141917	0.618202	0.717115	39.0149	-0.00842471	0.0146632	0.565597	19.2515	0.440814	0.00779649	0.0251107	0.756192	-0.00424904	0.423848	18.5909	0.417414
GCST90025107	SM(d16:1/23:0)/SM(d17:1/22:0)	SM	12	-0.00838256	0.0176817	0.635442	0.732231	46.371	-0.00716121	0.0241148	0.766494	21.7849	0.0260934	-0.0126277	0.0490741	0.796932	0.00111614	0.896609	21.7482	0.01644
GCST90024831	LPE(22:6) [sn1]	LPE	10	0.00925193	0.0206712	0.654459	0.749183	39.6835	0.011659	0.0194154	0.548171	8.98469	0.438689	0.0941945	0.0519687	0.0699054	-0.0157972	0.0868687	6.05322	0.64127
GCST90024688	Cer(d19:1/20:0)	Cer	15	0.00759569	0.017221	0.659161	0.749634	36.3906	0.00783443	0.0173196	0.651021	10.7228	0.707664	-0.0205764	0.0347546	0.553819	0.0059587	0.345738	9.83373	0.707471
GCST90024690	Cer(d19:1/24:0)	Cer	13	-0.006634	0.0155164	0.668981	0.755862	52.5268	-0.0133183	0.0155642	0.392161	10.3002	0.58964	0.0047403	0.0332636	0.886679	-0.0051107	0.539025	9.92288	0.537337
GCST90024972	PE(16:1_20:4)	PE	12	0.0072125	0.0179989	0.688626	0.773039	43.1948	0.00478318	0.01773	0.78733	8.1652	0.698434	-0.0447345	0.047016	0.341364	0.013872	0.255469	6.87205	0.737466
GCST90024681	Cer(d18:2/20:0)	Cer	15	0.00640717	0.016669	0.700699	0.780256	39.3097	0.00756094	0.0168419	0.653477	14.5254	0.411345	-0.0172486	0.0426858	0.686152	0.00470189	0.525337	14.0882	0.367659
GCST90025079	PI(18:0_22:5) (n3)	PI	13	-0.00663631	0.0174689	0.704024	0.780256	45.868	-0.00659106	0.0182641	0.718193	14.6309	0.262245	-0.033121	0.0366682	0.366387	0.00482895	0.402083	13.7531	0.246959
GCST90024656	Cer(d16:1/24:1)	Cer	17	-0.0057	0.0173497	0.742507	0.817697	34.2204	-0.00601355	0.0249502	0.809538	34.4637	0.0047026	-0.0697895	0.0601112	0.245639	0.0142221	0.244606	31.6107	0.00727086
GCST90025134	SHexCer(d18:1/16:0)	SHexCer	13	0.0055847	0.0178049	0.753778	0.824889	43.9058	0.00177473	0.0227662	0.937864	21.4853	0.0437096	0.0084779	0.0605591	0.888665	-0.0013365	0.904214	21.4571	0.0289333
GCST90024652	Cer(d16:1/16:0)	Cer	11	0.00503914	0.0171387	0.768741	0.836006	53.4089	0.00257784	0.0196847	0.89581	13.6918	0.187517	0.0170825	0.0343463	0.618934	-0.00358247	0.599256	13.2843	0.150159
GCST90024784	LPC(20:3) [sn1]	LPC	11	0.00605429	0.0223628	0.786598	0.850113	31.3083	0.0110061	0.0246407	0.655119	12.6393	0.244545	-0.0186729	0.0762612	0.806569	0.00610437	0.679301	12.4037	0.191493
GCST90024731	Hex2Cer(d18:1/16:0)	HexCer	10	-0.00596517	0.0227794	0.793424	0.852197	38.6776	-0.013386	0.0343145	0.696463	24.8979	0.00308621	-0.168908	0.0876061	0.0538499	0.0230507	0.0585418	17.2033	0.0280607
GCST90024653	Cer(d16:1/18:0)	Cer	16	-0.00353523	0.0167498	0.83284	0.884668	38.5511	-0.00144951	0.0167474	0.931028	16.3576	0.358691	0.0305503	0.0395469	0.439814	-0.00627114	0.37104	15.4732	0.34659
GCST90024692	Cer(d19:1/26:0)	Cer	14	0.00387305	0.0184608	0.833825	0.884668	35.6535	-0.00166173	0.0203312	0.934859	16.2551	0.235629	-0.00625907	0.0570298	0.912607	0.00101734	0.930826	16.2449	0.180276
GCST90024695	Cer(d20:1/24:1)	Cer	20	-0.00228451	0.0147574	0.876975	0.924512	33.824	0.00216768	0.0167243	0.896873	22.0331	0.282614	-0.0393235	0.0316464	0.214019	0.00790581	0.127208	19.5115	0.360983
GCST90025129	SM(d18:2/20:0)	SM	14	0.00269478	0.0181555	0.882006	0.924512	34.5908	0.000356159	0.0225819	0.987416	19.6838	0.103379	-0.0717536	0.0561578	0.20135	0.0145436	0.163502	16.9426	0.151769
GCST90024687	Cer(d19:1/18:0)	Cer	11	0.00261101	0.0206781	0.899519	0.935019	34.6455	-0.00170833	0.0216515	0.937111	10.9426	0.362007	-0.0171256	0.0432663	0.692239	0.00320997	0.676017	10.7343	0.294362
GCST90025102	SM(41:1) (a)	SM	14	-0.00236544	0.0193644	0.902777	0.935019	32.0844	-0.00198953	0.0194936	0.918709	13.6869	0.396259	-0.00400084	0.037916	0.915964	0.000390336	0.949934	13.6824	0.321449
GCST90025114	SM(d18:0/22:0)	SM	12	0.00247693	0.0215809	0.908624	0.935506	30.3318	0.00822913	0.0223868	0.713179	12.4899	0.327967	-0.0647354	0.0866732	0.455129	0.00979935	0.383155	11.6071	0.312211
GCST90024825	LPE(18:1) [sn1]	LPE	12	0.00188068	0.0197781	0.924244	0.945991	34.8968	0.00432097	0.0195607	0.82517	4.46877	0.954149	0.039902	0.0522365	0.444943	-0.00624432	0.462582	3.92913	0.950487
GCST90025133	SM(d19:1/24:1)	SM	15	0.00125965	0.0186312	0.946097	0.962695	30.8523	-0.00432972	0.0222858	0.845956	19.968	0.131152	-0.0166275	0.0508201	0.743529	0.00268653	0.785963	19.8554	0.0988746
GCST90024635	CE(20:0)	Chol.esters	10	-0.000666682	0.021653	0.975437	0.981422	31.077	0.000208779	0.024635	0.993238	12.5474	0.184178	-0.0463491	0.0743758	0.53317	0.00990528	0.505321	11.888	0.156272
GCST90025115	SM(d18:1/14:0)/SM(d16:1/16:0)	SM	13	0.00052958	0.0174447	0.975782	0.981422	42.801	0.00244514	0.0261666	0.92555	27.3444	0.00689133	0.000953304	0.0440488	0.982734	0.000423029	0.965556	27.3397	0.00408191
GCST90025118	SM(d18:1/18:0)/SM(d16:1/20:0)	SM	12	-0.000187477	0.0207203	0.992781	0.992781	33.8781	-0.00637908	0.0321091	0.842522	27.2653	0.0041895	-0.0964937	0.0767853	0.208874	0.0171165	0.198999	23.4043	0.00934882
GCST90024610	AC(12:0)	Acylcarnitines	6	-0.031341	0.0267123	0.240685		37.3987	-0.0318732	0.0266052	0.230915	5.14388	0.398574	-0.0693815	0.0810731	0.392115	0.00545951	0.620521	4.84685	0.303376
GCST90024611	AC(13:0)	Acylcarnitines	4	0.00580183	0.0322022	0.85702		40.9891	0.00727148	0.0316764	0.818437	2.15117	0.541629	-0.0282644	0.162174	0.861642	0.00721764	0.823035	2.09869	0.350167
GCST90024613	AC(14:1)	Acylcarnitines	6	-0.0404405	0.0305333	0.185346		29.8864	-0.042986	0.0401811	0.284707	9.21237	0.100887	-0.0432697	0.163981	0.79188	3.86391e-05	0.998564	9.21236	0.0560052
GCST90024614	AC(14:2)	Acylcarnitines	4	-0.039179	0.0388386	0.313088		27.143	-0.0393816	0.0379082	0.298866	0.40859	0.938462	-0.0422026	0.117277	0.718957	0.000438456	0.979721	0.407944	0.815485
GCST90024615	AC(15:0) (a)	Acylcarnitines	5	0.0191732	0.0293195	0.51315		38.9429	0.0192224	0.0287221	0.503334	1.28319	0.864221	0.0591488	0.127589	0.642943	-0.00555803	0.748079	1.18004	0.757795
GCST90024618	AC(16:1)	Acylcarnitines	9	0.0205395	0.0215001	0.339415		45.5445	0.020381	0.0246392	0.408136	11.4085	0.179607	-0.0237433	0.101044	0.814225	0.00739178	0.651374	11.0852	0.134945
GCST90024619	AC(17:0) (a)	Acylcarnitines	9	0.000492079	0.0241859	0.983768		34.191	3.74399e-06	0.0235499	0.999873	7.70573	0.462731	5.20562e-05	0.0767399	0.999459	-7.2682e-06	0.999469	7.70573	0.359256
GCST90024624	CE(14:0)	Chol.esters	3	-0.0118941	0.042227	0.778196		30.0198	-0.012264	0.0426756	0.773823	4.29537	0.116754	0.126483	0.243148	0.60293	-0.0239659	0.548121	3.15675	0.0756136
GCST90024625	CE(15:0)	Chol.esters	5	0.0357996	0.0369265	0.332305		28.9253	0.0433436	0.0493293	0.379586	8.04293	0.0900181	-0.206279	0.118288	0.0811821	0.0391481	0.0271024	3.06037	0.382411
GCST90024627	CE(16:1)	Chol.esters	6	0.0254792	0.0304672	0.402997		32.8868	0.0313191	0.0415142	0.450598	10.2324	0.0689114	0.132609	0.231496	0.566756	-0.0134739	0.655473	9.74732	0.0449061
GCST90024628	CE(16:2)	Chol.esters	6	-0.0472627	0.0284066	0.0961543		34.3917	-0.0539804	0.0438248	0.218049	11.9584	0.0353623	-0.0692789	0.210512	0.742083	0.00335778	0.940436	11.9417	0.0177899
GCST90024629	CE(17:0)	Chol.esters	8	-0.0191266	0.027799	0.491433		26.7838	-0.0233341	0.0455092	0.608137	19.6854	0.00629078	-0.18493	0.122849	0.132236	0.0254693	0.160714	14.8243	0.0216681
GCST90024630	CE(17:1)	Chol.esters	5	-0.0635074	0.0334695	0.0577662		26.3055	-0.0666516	0.0343683	0.0524609	2.39882	0.662841	-0.0532075	0.0629438	0.397933	-0.00284738	0.798764	2.33382	0.506072
GCST90024632	CE(18:1)	Chol.esters	6	-0.0581533	0.0253549	0.0218149		42.2905	-0.0618716	0.0254043	0.0148722	4.73642	0.448887	-0.0491729	0.0531301	0.354696	-0.004023	0.780327	4.64608	0.325576
GCST90024633	CE(18:2)	Chol.esters	8	-0.0392558	0.0236255	0.0965956		35.1729	-0.0364603	0.0332784	0.273247	13.5765	0.0592465	-0.0550231	0.0587379	0.348884	0.00509994	0.69169	13.2298	0.0395287
GCST90024634	CE(18:3)	Chol.esters	6	-0.0595075	0.0268405	0.0266176		35.992	-0.0566424	0.0331598	0.0876062	7.47663	0.187536	-0.125075	0.104875	0.233025	0.0134072	0.488762	6.67668	0.153993
GCST90024636	CE(20:1)	Chol.esters	9	-0.125697	0.0246203	3.30058e-07		32.8935	-0.129404	0.0230849	2.07588e-08	5.57812	0.69437	-0.097623	0.0646353	0.13095	-0.00477611	0.598603	5.30101	0.623281
GCST90024637	CE(20:2)	Chol.esters	9	-0.0102894	0.0217979	0.636902		35.9562	-0.00390262	0.03784	0.917856	22.7605	0.00368578	-0.0980785	0.0731272	0.179854	0.0176973	0.141237	17.385	0.0150756
GCST90024641	CE(22:0)	Chol.esters	7	-0.0624209	0.0279768	0.0256698		31.5465	-0.0703919	0.0342687	0.0399646	10.5027	0.105017	0.0100646	0.102157	0.921518	-0.0135119	0.401588	9.20713	0.101082
GCST90024642	CE(22:1)	Chol.esters	5	-0.0597307	0.0295215	0.043043		37.8701	-0.0614891	0.0386053	0.111213	7.51539	0.111033	0.0686801	0.137481	0.617385	-0.020394	0.323749	5.67379	0.128606
GCST90024644	CE(22:5) (n3)	Chol.esters	9	-0.0629497	0.0260224	0.0155606		24.2646	-0.0627958	0.0271534	0.0207431	7.85922	0.447341	-0.0425434	0.0706171	0.546873	-0.00397218	0.75382	7.75033	0.355123
GCST90024646	CE(22:6)	Chol.esters	5	-0.0490629	0.0354483	0.166338		27.13	-0.050027	0.0389172	0.198628	4.98198	0.289152	-0.0362068	0.168912	0.830271	-0.00207672	0.932365	4.97004	0.174004
GCST90024647	CE(24:0)	Chol.esters	6	-0.0493943	0.030074	0.100501		28.2815	-0.0578188	0.0480781	0.22913	13.1722	0.021817	-0.0338591	0.146579	0.817318	-0.00415323	0.860611	13.0715	0.0109317
GCST90024648	CE(24:1)	Chol.esters	6	-0.0497775	0.0254095	0.0501112		40.8797	-0.0507555	0.0318969	0.111557	8.3063	0.140143	-0.00233405	0.108387	0.982819	-0.00922398	0.637225	7.86881	0.0965037
GCST90024650	CE(24:5)	Chol.esters	9	-0.0580309	0.0241307	0.0161789		36.5185	-0.0574398	0.0373817	0.124397	21.0517	0.00701143	-0.154559	0.0898545	0.0854126	0.0180749	0.236914	17.5454	0.0141982
GCST90024651	CE(24:6)	Chol.esters	4	-0.169101	0.0256181	4.0884e-11		74.7815	-0.175031	0.0339887	2.60925e-07	6.46339	0.0911174	-0.271236	0.116986	0.0204203	0.0185579	0.388061	4.7092	0.0949316
GCST90024655	Cer(d16:1/24:0)	Cer	9	0.00706207	0.0180705	0.69594		57.555	0.00690671	0.0227168	0.761101	13.0096	0.111519	0.00280991	0.062868	0.96435	0.00125726	0.943681	13.0003	0.0721001
GCST90024657	Cer(d17:1/16:0)	Cer	7	-0.00982348	0.0218852	0.65353		52.6964	-0.0124016	0.0297546	0.676827	11.9972	0.0620305	-0.0604771	0.0993245	0.542601	0.0096991	0.60944	11.4021	0.0439659
GCST90024661	Cer(d17:1/24:0)	Cer	9	0.00665867	0.0209297	0.750375		42.7006	0.00454568	0.0282801	0.8723	14.7852	0.0634595	-0.0464137	0.066901	0.487829	0.0128353	0.398708	13.4198	0.0625175
GCST90024663	dhCer(d18:0/16:0)	Cer	3	-0.0471178	0.0499843	0.345859		25.3591	-0.0479665	0.0477501	0.315122	0.215397	0.897898	0.0125779	1.31824	0.992387	-0.00576607	0.963343	0.213285	0.644205
GCST90024664	dhCer(d18:0/18:0)	Cer	3	-0.0214877	0.0373254	0.564827		35.7797	-0.0221702	0.0385397	0.565118	0.169543	0.918722	-0.0932555	0.188973	0.621669	0.00922729	0.700799	0.0219008	0.882351
GCST90024665	dhCer(d18:0/20:0)	Cer	8	0.0223456	0.0257365	0.385261		29.3362	0.0221009	0.0284646	0.437493	8.28508	0.308129	0.0207197	0.0737433	0.778733	0.000250737	0.98356	8.28449	0.217993
GCST90024666	dhCer(d18:0/22:0)	Cer	8	0.027221	0.028826	0.345005		25.3595	0.0327322	0.0300499	0.276039	7.72547	0.357423	0.079984	0.107268	0.455879	-0.00630135	0.644531	7.46078	0.280326
GCST90024668	dhCer(d18:0/24:1)	Cer	9	-0.00178069	0.0219888	0.935456		36.9573	-0.00149074	0.0216161	0.945018	5.6033	0.69157	-0.0539976	0.0596806	0.365584	0.00919467	0.345228	4.71238	0.695015
GCST90024669	Cer(d18:1/14:0)	Cer	4	0.00183154	0.0365742	0.960061		33.1188	0.00292088	0.0557021	0.95818	7.67838	0.053148	0.0595591	0.165893	0.71958	-0.0107376	0.709814	7.18121	0.0275816
GCST90024670	Cer(d18:1/16:0)	Cer	6	-0.0603289	0.0270337	0.02564		35.5005	-0.0639347	0.027499	0.0200728	4.60869	0.465474	-0.00829694	0.0484499	0.864029	-0.0124316	0.163081	2.66327	0.615658
GCST90024673	Cer(d18:1/22:0)	Cer	4	-0.0239125	0.0339989	0.481849		37.8602	-0.0235443	0.0329409	0.474766	1.63954	0.650458	-0.135838	0.120794	0.260781	0.0170401	0.333916	0.705889	0.702616
GCST90024674	Cer(d18:1/24:0)	Cer	7	0.011091	0.0247121	0.653571		40.0788	0.0103666	0.0379925	0.784962	14.7892	0.0219611	-0.0550519	0.1378	0.689521	0.0105325	0.619317	14.0935	0.0150264
GCST90024675	Cer(d18:1/24:1)	Cer	8	-0.00280497	0.0240908	0.907309		35.1449	-0.00207201	0.0293163	0.943654	10.6213	0.156012	0.0268296	0.0865756	0.756638	-0.0050964	0.720264	10.399	0.108822
GCST90024677	Cer(d18:2/14:0)	Cer	4	-0.0127824	0.0337966	0.70527		36.2158	-0.0141122	0.0334881	0.673457	1.57946	0.664057	-0.107023	0.109878	0.330048	0.0175012	0.374637	0.791228	0.673267
GCST90024678	Cer(d18:2/16:0)	Cer	5	-0.0332177	0.0289422	0.251082		39.9443	-0.031864	0.0295384	0.280707	4.18564	0.381465	-0.124919	0.0644232	0.0524972	0.0175688	0.10613	1.57472	0.665136
GCST90024682	Cer(d18:2/22:0)	Cer	5	-0.0144694	0.0291236	0.619311		38.4535	-0.0168507	0.0291669	0.563445	2.61427	0.624298	-0.0700905	0.0786464	0.372816	0.00931499	0.466042	2.08292	0.555375
GCST90024683	Cer(d18:2/24:0)	Cer	7	-0.00912656	0.0269247	0.734636		35.8523	-0.00935107	0.0313022	0.765142	9.12202	0.166831	-0.0414137	0.134827	0.75872	0.00430528	0.805845	9.01312	0.108542
GCST90024685	Cer(d18:2/26:0)	Cer	4	0.0186181	0.0382395	0.626343		26.2343	0.0180855	0.0605309	0.765107	7.23872	0.0646658	0.286768	0.25629	0.263173	-0.0331742	0.281363	4.58075	0.101228
GCST90024686	Cer(d19:1/16:0)	Cer	3	0.0229245	0.039454	0.561212		34.6247	0.0229646	0.0393797	0.559786	0.115366	0.943949	-0.00362199	0.0907566	0.968166	0.00488423	0.74507	0.00964522	0.921765
GCST90024697	COH	Cholesterols	5	-0.059752	0.0285464	0.036335		40.2573	-0.0671449	0.0442416	0.129093	9.88899	0.0423397	-0.0362341	0.105539	0.731353	-0.00712654	0.739209	9.5367	0.0229442
GCST90024698	DE(16:0)	Chol.esters	7	-0.0519265	0.0246014	0.0347975		36.1037	-0.0555224	0.0259498	0.0323867	6.44597	0.375128	-0.152481	0.0616311	0.0133574	0.0172769	0.0851299	3.48183	0.626138
GCST90024699	DE(18:1)	Chol.esters	7	-0.0714946	0.0251603	0.00448924		40.3785	-0.0718873	0.0268464	0.00741243	7.19543	0.303152	-0.134451	0.088212	0.127465	0.0152722	0.454707	6.472	0.26296
GCST90024700	DE(18:2)	Chol.esters	6	-0.0243288	0.0253111	0.336456		42.6057	-0.0218351	0.0362751	0.54722	10.9771	0.0518366	0.0270475	0.0907652	0.765708	-0.011793	0.551196	10.0819	0.0390713
GCST90024702	DE(20:5)	Chol.esters	9	-0.145897	0.0225951	1.06786e-10		37.1147	-0.149699	0.0322862	3.54151e-06	17.4506	0.0257443	-0.0963669	0.0562791	0.086841	-0.0150403	0.251642	14.6923	0.0401521
GCST90024703	DE(22:6)	Chol.esters	3	-0.0833339	0.0421229	0.0478888		34.5158	-0.0837532	0.0405378	0.0388238	1.03125	0.597127	-0.116758	0.154757	0.450572	0.0102265	0.825104	0.982415	0.321603
GCST90024705	DG(14:0_18:2)	DAG	6	0.0330921	0.0306194	0.279806		30.2909	0.0427779	0.0502278	0.394394	14.3587	0.0134847	-0.130803	0.167609	0.435153	0.0276592	0.278492	11.0997	0.0254662
GCST90024706	DG(16:0_16:0)	DAG	3	-0.0630929	0.0403566	0.117962		29.057	-0.0688297	0.0387572	0.0757464	3.99691	0.135544	-0.284133	0.2521	0.259715	0.0301094	0.380063	2.25751	0.132968
GCST90024707	DG(16:0_16:1)	DAG	3	0.0581331	0.0393899	0.139988		33.0462	0.0624705	0.0375329	0.0960284	6.8064	0.0332666	-0.0924871	0.104951	0.378187	0.0337897	0.0929358	1.78049	0.182089
GCST90024708	DG(16:0_18:1)	DAG	5	-0.00434723	0.0329165	0.89493		32.4694	-0.0012787	0.0502837	0.979712	10.4113	0.0340403	0.179432	0.214065	0.401912	-0.0266766	0.38423	8.31328	0.0399619
GCST90024709	DG(16:0_18:2)	DAG	7	-0.0292754	0.0259594	0.25943		28.8537	-0.0362514	0.0298895	0.225188	7.91384	0.244484	0.0762154	0.0593892	0.19938	-0.0177139	0.035136	3.47528	0.627131
GCST90024710	DG(16:0_20:4)	DAG	6	0.044908	0.0289052	0.120272		29.6387	0.053917	0.0476725	0.25806	12.9094	0.0242432	-0.151022	0.143596	0.292931	0.0349731	0.134971	8.28269	0.0817549
GCST90024711	DG(16:0_22:5)	DAG	5	0.032871	0.0315633	0.297675		33.1279	0.0350548	0.0413359	0.396412	7.62631	0.106267	-0.103375	0.101556	0.308722	0.0277896	0.144121	4.45688	0.216169
GCST90024712	DG(16:0_22:6)	DAG	4	-0.0352713	0.0364128	0.332719		32.7759	-0.038015	0.0463336	0.411952	5.48992	0.139243	0.140244	0.0856894	0.101704	-0.0341543	0.02324	0.339443	0.8439
GCST90024714	DG(18:0_18:1)	DAG	6	-0.0379144	0.0275485	0.168735		38.7305	-0.0359853	0.02642	0.173183	5.27831	0.382867	-0.13112	0.0945764	0.165628	0.0150125	0.295204	4.14331	0.386958
GCST90024715	DG(18:0_18:2)	DAG	6	-0.0502425	0.0286137	0.0791076		35.3278	-0.0499535	0.0272559	0.0668388	4.09057	0.536452	-0.0810696	0.109254	0.458068	0.00400562	0.768669	4.00397	0.405468
GCST90024716	DG(18:0_20:4)	DAG	9	-0.148855	0.0218892	1.04365e-11		43.3957	-0.155578	0.026633	5.17123e-09	13.6893	0.0902304	-0.130279	0.0480547	0.00670704	-0.00630238	0.519657	12.9239	0.0739836
GCST90024717	DG(18:1_18:1)	DAG	4	-0.0320039	0.029826	0.283262		47.3042	-0.0332944	0.0354964	0.348263	4.53901	0.208837	-0.0332612	0.179602	0.853077	-5.51098e-06	0.999848	4.53901	0.103363
GCST90024719	DG(18:1_18:3)	DAG	8	-0.0372465	0.0255349	0.14466		32.9268	-0.0342671	0.0259643	0.18691	7.82993	0.34783	-0.0635421	0.0927537	0.493304	0.00420497	0.740779	7.68966	0.261732
GCST90024722	DG(18:2_18:2)	DAG	5	-0.0361587	0.0308942	0.241838		35.1937	-0.0347588	0.0300264	0.247023	2.62452	0.622486	-0.0494244	0.0686998	0.471879	0.00271036	0.812391	2.56819	0.463094
GCST90024724	GM1(d18:1/16:0)	Gangliosides	5	-0.0235846	0.0308129	0.444025		39.7599	-0.0224278	0.0288891	0.437548	4.02268	0.402945	-0.0578838	0.0812353	0.476127	0.00553808	0.634561	3.74096	0.290829
GCST90024725	GM3(d18:1/16:0)	Gangliosides	5	0.0166836	0.0287428	0.561614		41.499	0.0212275	0.0404051	0.599329	8.43514	0.0768779	-0.100786	0.0681804	0.139347	0.0255674	0.0453439	3.61206	0.306516
GCST90024726	GM3(d18:1/18:0)	Gangliosides	5	0.130821	0.037052	0.000414396		26.8432	0.134488	0.0446814	0.00261302	6.7515	0.149618	-0.104912	0.109432	0.337712	0.0335829	0.0211987	1.44111	0.695927
GCST90024727	GM3(d18:1/20:0)	Gangliosides	7	-0.0185057	0.0254155	0.466537		34.5474	-0.015203	0.0263718	0.564287	4.76836	0.573848	-0.0486521	0.0632217	0.441569	0.0058046	0.560472	4.42947	0.489375
GCST90024730	GM3(d18:1/24:1)	Gangliosides	6	-0.0159537	0.0274727	0.561435		32.2896	-0.0119056	0.0287398	0.678688	3.12285	0.681052	-0.0616741	0.0707173	0.383142	0.00917747	0.441155	2.52958	0.639347
GCST90024732	Hex2Cer(d18:1/18:0)	HexCer	8	-0.00474928	0.0224184	0.832226		36.7023	-0.00330903	0.0275535	0.904408	9.82574	0.198666	0.016749	0.0508137	0.74169	-0.00464776	0.629571	9.45897	0.149363
GCST90024751	LPC(15:0) [sn1]	LPC	5	-0.0302668	0.0368794	0.411819		24.5417	-0.0272189	0.0424622	0.521513	5.65567	0.226381	0.0830671	0.07268	0.253074	-0.0172422	0.0814713	2.62037	0.45393
GCST90024752	LPC(15:0) [sn2]	LPC	3	0.056461	0.046628	0.22594		25.6907	0.0583734	0.0457977	0.202453	0.789216	0.673944	0.0641657	0.246317	0.794478	-0.000642993	0.980906	0.788643	0.374511
GCST90024753	LPC(15-MHDA) [sn1] [104_sn1]	LPC	5	-0.00797366	0.0351437	0.820511		24.8782	-0.00684422	0.03596	0.849052	4.09041	0.393909	-0.0916232	0.118451	0.439219	0.0124082	0.449767	3.43612	0.329142
GCST90024754	LPC(15-MHDA) [sn1] /LPC(17:0) [sn2]	LPC	3	-0.029211	0.0456809	0.522525		26.4328	-0.0325778	0.0449023	0.46813	2.74439	0.25355	-0.105485	0.177827	0.553054	0.0110346	0.657255	2.29296	0.129962
GCST90024755	LPC(15-MHDA) [sn2]	LPC	4	0.0411992	0.0419049	0.32553		22.982	0.0399936	0.0429064	0.351279	2.06694	0.55863	0.333254	0.311291	0.28437	-0.0335137	0.341526	1.16224	0.559271
GCST90024756	LPC(16:0) [sn1]	LPC	6	-0.00711694	0.0350866	0.839261		25.4217	-0.0184321	0.056396	0.743794	13.5414	0.0188006	-0.16245	0.137967	0.239011	0.0216126	0.255342	10.2318	0.0366987
GCST90024757	LPC(16:0) [sn2]	LPC	4	-0.0500118	0.0403418	0.215086		29.2852	-0.0601131	0.0624551	0.335798	8.71378	0.0333487	-0.0890584	0.286109	0.755592	0.00478475	0.916401	8.66603	0.0131279
GCST90024759	LPC(16:1) [sn2]	LPC	7	-0.00303133	0.0261791	0.907817		36.6859	-0.00481827	0.0307321	0.875416	8.29022	0.217603	-0.110483	0.0531032	0.037476	0.017707	0.02225	3.06409	0.690106
GCST90024761	LPC(17:1) (a) [sn1] [104_sn1]	LPC	5	0.0284396	0.0348024	0.413831		29.2707	0.0256063	0.034423	0.456954	4.25366	0.372764	-0.128384	0.22218	0.563372	0.0188686	0.482172	3.65231	0.301539
GCST90024762	LPC(17:1) [sn1] (a) / LPC(17:1) [sn2] (b)	LPC	4	0.0239802	0.0399235	0.54807		27.7109	0.0243442	0.0455624	0.593131	4.19135	0.241529	-0.204332	0.369632	0.580402	0.0268975	0.532205	3.50714	0.173154
GCST90024763	LPC(17:1) [sn1] (b)	LPC	6	-0.011008	0.0342035	0.747575		24.284	-0.00712677	0.0421	0.865575	7.73071	0.171715	-0.0128684	0.10034	0.897953	0.000945684	0.948346	7.72261	0.102285
GCST90024765	LPC(18:0) [sn1]	LPC	6	-0.0789511	0.0318072	0.0130582		26.6393	-0.0809435	0.0315327	0.010259	3.13885	0.678589	-0.117997	0.112675	0.294993	0.00735994	0.731946	3.02152	0.554231
GCST90024767	LPC(18:1) [sn1]	LPC	4	0.104007	0.0420783	0.0134456		26.1253	0.109948	0.0598953	0.0664052	6.23368	0.100778	0.103885	0.204108	0.610771	0.000967372	0.974606	6.23052	0.0443669
GCST90024768	LPC(18:1) [sn2]	LPC	5	0.0208998	0.0343984	0.543465		26.9991	0.023536	0.0331292	0.477437	1.72787	0.785648	0.0399351	0.0773355	0.605584	-0.00325725	0.814462	1.6728	0.642997
GCST90024772	LPC(18:3) [sn1] (b)	LPC	6	0.0549278	0.0310635	0.0770201		26.2264	0.0736073	0.0454869	0.105617	11.6481	0.0399417	-0.0381252	0.119762	0.750227	0.0174719	0.313336	9.28768	0.0542975
GCST90024774	LPC(19:0) (a) [sn1] [104_sn1]	LPC	5	-0.00865298	0.0359296	0.809686		24.307	-0.014009	0.0512396	0.784545	7.7587	0.100828	-0.10523	0.205214	0.608106	0.013528	0.643485	7.24161	0.0645827
GCST90024776	LPC(19:0) [sn1] (b)	LPC	4	-0.0309649	0.0414735	0.455294		25.4753	-0.0306837	0.0406322	0.450155	0.35651	0.949072	-0.143321	0.254177	0.572848	0.0154664	0.653492	0.154984	0.925435
GCST90024778	LPC(20:0) [sn1]	LPC	4	-0.0512137	0.0381776	0.179771		32.4	-0.0509732	0.0352614	0.148295	1.07482	0.783156	-0.100352	0.0872458	0.250053	0.00805894	0.536074	0.691954	0.707529
GCST90024779	LPC(20:0) [sn2]	LPC	6	-0.104925	0.0341526	0.00212455		25.2853	-0.10708	0.0334649	0.00137535	3.94359	0.557566	-0.04184	0.0835324	0.616454	-0.0103186	0.393984	3.21698	0.522193
GCST90024780	LPC(20:1) [sn1]	LPC	8	-0.0354736	0.0279525	0.204418		29.2966	-0.0351068	0.030132	0.243978	8.89356	0.260389	0.0388771	0.0894719	0.663913	-0.010198	0.378821	7.87676	0.247272
GCST90024782	LPC(20:2) [sn1]	LPC	6	0.173721	0.0272741	1.89678e-10		44.9691	0.182903	0.0310411	3.80924e-09	8.10391	0.150601	0.271943	0.075617	0.000322757	-0.0189414	0.201629	5.75712	0.218036
GCST90024783	LPC(20:2) [sn2]	LPC	7	0.0779489	0.0317159	0.0139822		23.7648	0.0939955	0.0524637	0.0731923	16.9603	0.00943045	0.121301	0.138822	0.382234	-0.00475969	0.829085	16.8036	0.00488767
GCST90024788	LPC(20:5) [sn1]	LPC	9	-0.153198	0.0268982	1.23032e-08		27.6158	-0.160884	0.0374699	1.75738e-05	17.5617	0.0247634	-0.0595264	0.0965175	0.537405	-0.0239496	0.255959	14.8281	0.0382672
GCST90024790	LPC(22:0) [sn1]	LPC	6	0.03248	0.033673	0.334759		28.2567	0.0273736	0.0321678	0.39479	5.29772	0.380637	-0.0860258	0.0831968	0.301134	0.0194883	0.141365	3.13468	0.535545
GCST90024791	LPC(22:0) [sn2]	LPC	4	-0.0351031	0.0374241	0.348254		31.9226	-0.0433889	0.0647709	0.502933	10.8817	0.0123832	-0.433994	0.134605	0.00126319	0.0602668	0.00270711	1.88662	0.389336
GCST90024792	LPC(22:1) [sn1]	LPC	6	-0.0147287	0.0321307	0.646665		31.0491	-0.0166694	0.0378924	0.66	7.44568	0.189548	0.228208	0.125235	0.0684189	-0.0328762	0.0435529	3.37187	0.497627
GCST90024793	LPC(22:1) [sn2]	LPC	4	-0.0104774	0.0367438	0.775532		28.5593	-0.0201965	0.0554196	0.715538	7.54763	0.0563471	0.0948654	0.121606	0.435329	-0.0168274	0.290182	4.84012	0.0889162
GCST90024795	LPC(22:4) [sn2]	LPC	7	-0.0670876	0.028464	0.0184268		32.2786	-0.0838222	0.0410289	0.041052	14.0176	0.0294402	-0.235353	0.0918315	0.0103808	0.0252325	0.074124	8.55854	0.128022
GCST90024796	LPC(22:5) [sn1] (n3)/LPC(22:5) [sn2] (n6)	LPC	6	-0.0603906	0.0324354	0.0626207		26.0434	-0.0722138	0.0480419	0.132802	11.738	0.0385594	-0.243044	0.156921	0.121422	0.0305584	0.254196	8.85872	0.0647295
GCST90024797	LPC(22:5) [sn1] (n6)	LPC	8	-0.0795998	0.0212863	0.000184399		43.8672	-0.0893751	0.0264043	0.000712108	11.5819	0.115173	-0.191125	0.0390387	9.79135e-07	0.0211865	0.00218259	2.19266	0.901154
GCST90024798	LPC(22:5) [sn2] (n3)	LPC	4	0.035749	0.0390887	0.360422		28.187	0.0450798	0.0555276	0.416881	6.83125	0.0774753	-0.00101447	0.162141	0.995008	0.00688364	0.755325	6.51492	0.038486
GCST90024801	LPC(24:0) [sn1]	LPC	5	-0.0103319	0.0356227	0.771788		25.3953	-0.00937357	0.0361593	0.795458	3.01663	0.555047	0.00346036	0.1312	0.978959	-0.00229894	0.91894	3.00625	0.390663
GCST90024803	LPC(26:0) [sn1]	LPC	5	0.11125	0.0391922	0.00453147		25.147	0.119066	0.0538171	0.0269379	8.33095	0.0801803	-0.0162841	0.198383	0.93458	0.0218768	0.475953	7.12428	0.0680403
GCST90024804	LPC(26:0) [sn2]	LPC	3	-0.0867479	0.047205	0.0661091		26.1988	-0.0902014	0.045083	0.0454154	1.56852	0.456458	-0.141878	0.136929	0.300135	0.00733562	0.683038	1.34438	0.246264
GCST90024805	LPC(O-16:0)	LPC	4	-0.108589	0.0406184	0.00750873		27.2558	-0.121366	0.0496387	0.0144859	5.2862	0.152	-0.0243246	0.146973	0.868547	-0.0229842	0.477341	4.22064	0.121199
GCST90024806	LPC(O-18:0)	LPC	3	-0.219028	0.0486809	6.81929e-06		27.7314	-0.22952	0.0434641	1.28701e-07	3.15071	0.206934	-0.075768	0.110355	0.492345	-0.0268543	0.129577	0.853151	0.355663
GCST90024808	LPC(O-20:0)	LPC	3	-0.0305801	0.0463237	0.509165		27.324	-0.0306164	0.0438895	0.485441	0.928491	0.628609	-0.61168	0.906309	0.499731	0.0615875	0.520948	0.516475	0.472349
GCST90024809	LPC(O-20:1)	LPC	3	-0.00558938	0.0449649	0.901073		26.8872	-0.00623581	0.0449882	0.889758	1.11352	0.573064	-0.11181	0.216294	0.605199	0.0137898	0.617764	0.864494	0.352484
GCST90024810	LPC(O-22:0)	LPC	5	-0.0172573	0.0359118	0.630838		26.287	-0.0154356	0.0360419	0.668455	2.447	0.654151	0.0322047	0.119237	0.787091	-0.00643094	0.675106	2.27131	0.518039
GCST90024811	LPC(O-22:1)	LPC	4	0.0734704	0.0392886	0.0614815		29.8851	0.0812832	0.0603943	0.178343	7.58735	0.055356	-0.374432	0.424165	0.377371	0.0608859	0.278003	4.77669	0.0917815
GCST90024812	LPC(O-24:0)	LPC	5	-0.0261235	0.0297067	0.379196		39.5789	-0.0284885	0.0356943	0.424799	6.0692	0.19404	-0.173431	0.114773	0.13077	0.0221308	0.187564	3.84398	0.278811
GCST90024813	LPC(O-24:1)	LPC	6	0.102439	0.0309042	0.00091738		29.8048	0.118837	0.0408057	0.00358806	9.04466	0.107296	-0.0387265	0.205533	0.850547	0.0193418	0.433316	7.8412	0.0975716
GCST90024814	LPC(O-24:2)	LPC	4	-0.00384395	0.038383	0.920227		29.5446	-0.00773981	0.0399157	0.846251	3.40266	0.333608	-0.241082	0.30233	0.425211	0.0273111	0.435586	2.60952	0.271238
GCST90024815	LPC(P-16:0)	LPC	5	-0.102767	0.0319399	0.00129307		37.0056	-0.122114	0.0572796	0.0330151	15.7174	0.00342284	-0.0739913	0.151895	0.626172	-0.00750894	0.726093	15.0996	0.00173345
GCST90024816	LPC(P-18:0)	LPC	6	-0.0534894	0.0328169	0.103116		25.6106	-0.0632638	0.0506023	0.21122	13.1893	0.0216682	-0.112228	0.113998	0.32488	0.00823064	0.623971	12.4418	0.0143515
GCST90024817	LPC(P-18:1)	LPC	5	-0.0556594	0.0345324	0.107005		26.2365	-0.0548744	0.0350201	0.117129	1.68509	0.793424	-0.139203	0.0992914	0.160925	0.013609	0.364072	0.861291	0.834758
GCST90024818	LPC(P-20:0)	LPC	4	-0.049746	0.0321782	0.122116		40.0328	-0.0536273	0.0387308	0.16617	4.81716	0.185686	-0.246325	0.131602	0.0612429	0.0353013	0.130841	2.24969	0.324702
GCST90024821	LPE(17:0) [sn1]	LPE	5	-0.00337313	0.0315015	0.914727		37.6775	-0.00469109	0.0295986	0.87407	1.84486	0.764266	0.101035	0.129136	0.433985	-0.0139074	0.400287	1.13739	0.768056
GCST90024822	LPE(17:0) [sn2]	LPE	6	0.00680983	0.026717	0.79881		40.3337	0.005361	0.0260309	0.836832	3.34696	0.64666	0.112703	0.123606	0.361879	-0.0200824	0.374357	2.55781	0.634315
GCST90024832	LPE(22:6) [sn2]	LPE	9	0.00675159	0.0217895	0.756671		40.8723	0.00988755	0.0207716	0.634066	6.51295	0.589972	-0.0194556	0.0792321	0.806029	0.00509293	0.701151	6.36567	0.497758
GCST90024835	LPE(P-18:1)	LPE	4	-0.0477085	0.0374925	0.203202		26.2015	-0.0488395	0.0368415	0.184951	0.490183	0.921043	-0.013863	0.0970293	0.886389	-0.00697143	0.696793	0.338353	0.84436
GCST90024836	LPE(P-20:0)	LPE	9	-0.0613547	0.0252285	0.0150172		30.632	-0.0778927	0.0390314	0.0459729	21.1374	0.00679136	0.11122	0.0872338	0.202321	-0.0276533	0.0201718	11.9353	0.102707
GCST90024837	LPI(18:0) [sn1]	LPI	5	0.0219897	0.0330121	0.505342		28.5134	0.0209322	0.034355	0.542332	1.85312	0.76275	-0.129258	0.145599	0.374666	0.020927	0.288461	0.726332	0.866994
GCST90024838	LPI(18:0) [sn2]	LPI	3	0.0612524	0.0410191	0.135367		31.262	0.0656954	0.0411596	0.110463	2.57372	0.276136	-1.60052	1.10439	0.14727	0.211987	0.1311	0.294296	0.58748
GCST90024839	LPI(18:1) [sn1]	LPI	4	-0.0657372	0.0395467	0.096459		30.2782	-0.0777756	0.0575183	0.176315	6.95538	0.0733336	0.0412348	0.208703	0.843377	-0.0161561	0.548549	5.89458	0.0524817
GCST90024840	LPI(18:1) [sn2]	LPI	4	-0.0400169	0.0403401	0.321202		29.5725	-0.048538	0.0428103	0.256882	3.63547	0.303612	0.0859938	0.147227	0.559159	-0.0187473	0.338903	2.49468	0.287268
GCST90024841	LPI(18:2) [sn1]	LPI	6	0.0363555	0.0320445	0.256572		29.0705	0.0436426	0.0505299	0.387754	13.1612	0.0219144	-0.0482466	0.158675	0.761083	0.0137784	0.537992	12.0213	0.0171935
GCST90024842	LPI(18:2) [sn2]	LPI	5	0.0699122	0.035645	0.0498387		24.9946	0.0728645	0.0350933	0.0378654	1.97163	0.740977	0.10809	0.194404	0.578206	-0.00471237	0.853838	1.93769	0.585439
GCST90024844	LPI(20:4) [sn2]	LPI	7	0.00220776	0.0200834	0.912465		56.815	0.00216437	0.0239907	0.928115	8.54265	0.200979	0.0284307	0.0664184	0.668612	-0.00503765	0.66778	8.23911	0.143541
GCST90024846	PC(14:0_20:4)	PC	4	0.135816	0.0385325	0.000423929		31.5853	0.14687	0.0400799	0.000247885	4.0745	0.253531	0.147179	0.132798	0.267734	-5.11001e-05	0.998001	4.07449	0.130388
GCST90024847	PC(14:0_22:6)	PC	5	0.100472	0.0359188	0.00515499		29.397	0.105634	0.0362196	0.00354008	4.46549	0.346659	-0.0472455	0.111749	0.672453	0.0240233	0.150615	2.39949	0.49373
GCST90024852	PC(15-MHDA_18:2)	PC	5	0.0622981	0.0361678	0.0849832		26.9575	0.0724398	0.0435479	0.0962222	6.21465	0.183682	0.113944	0.159243	0.474279	-0.00519378	0.783842	6.06258	0.108605
GCST90024855	PC(16:0_16:0)	PC	7	0.00353587	0.0262201	0.892728		35.8261	0.00224047	0.0318884	0.943987	9.1227	0.166794	-0.0194456	0.118616	0.86978	0.00326564	0.848334	9.05645	0.106834
GCST90024857	PC(16:0_18:1)	PC	7	0.000321305	0.0290075	0.991162		29.0577	0.00223918	0.0280942	0.936474	3.61078	0.729177	-0.106971	0.0840912	0.203346	0.0147193	0.168241	1.71223	0.887355
GCST90024858	PC(16:0_18:2)	PC	5	0.0221187	0.0308338	0.473156		34.621	0.0258062	0.0510156	0.612963	12.1547	0.0162371	0.314572	0.121205	0.00944863	-0.0529607	0.0131226	3.98406	0.26319
GCST90024859	PC(16:0_18:3) (a)	PC	4	0.201844	0.0404957	6.21821e-07		28.9058	0.220706	0.056756	0.00010079	7.98392	0.0463452	0.0879051	0.0625068	0.159626	0.0289405	0.0105482	1.44403	0.485772
GCST90024860	PC(16:0_18:3) (b)	PC	3	0.107043	0.0434728	0.0138054		33.7438	0.118723	0.0420429	0.004745	7.50495	0.0234596	0.0629251	0.322987	0.845532	0.00830942	0.853645	7.25797	0.00705871
GCST90024862	PC(16:0_20:3) (b)	PC	6	-0.0823296	0.0288372	0.00430404		33.1465	-0.0852904	0.0354968	0.0162718	8.61386	0.125493	-0.170105	0.103613	0.100644	0.0166977	0.38202	7.23217	0.124116
GCST90024865	PC(16:0_22:6)	PC	3	-0.0576438	0.0468598	0.218647		27.6097	-0.0648834	0.0450496	0.149792	5.3187	0.0699936	-0.881633	0.357005	0.0135293	0.0901152	0.0210986	7.48038e-05	0.993099
GCST90024866	PC(16:1_18:2)	PC	9	0.0468645	0.0242591	0.0533805		38.1738	0.0472626	0.0319633	0.139233	17.0251	0.0298488	0.0226013	0.125951	0.857588	0.00389246	0.838836	16.9251	0.0178857
GCST90024868	PC(16:1_22:6)	PC	4	-0.0120972	0.0405036	0.765193		27.6783	-0.012418	0.0683702	0.855874	9.81274	0.0202269	-3.67462	1.44499	0.0109902	0.520195	0.0112311	2.3285	0.312157
GCST90024869	PC(17:0_18:1)	PC	6	0.0523568	0.0318888	0.10062		25.7742	0.0649831	0.0449286	0.148075	11.4893	0.0424962	0.0155257	0.106033	0.883588	0.00764514	0.599744	10.7493	0.0295309
GCST90024870	PC(17:0_18:2)	PC	5	-0.00708966	0.0304802	0.816073		34.9376	-0.00467869	0.030357	0.877513	4.13232	0.388395	-0.178748	0.134362	0.183405	0.0276721	0.183925	2.3667	0.499864
GCST90024872	PC(17:0_22:6)	PC	3	0.00336719	0.0453918	0.940867		24.624	0.00539337	0.0461634	0.906993	1.9347	0.38009	-0.0502521	0.275887	0.855467	0.00707949	0.835894	1.85509	0.173192
GCST90024873	PC(17:1_18:2)	PC	8	0.093188	0.0261643	0.000368532		32.3371	0.0938229	0.0328473	0.00428566	12.2418	0.0928808	0.254561	0.0992625	0.0103318	-0.0266426	0.0902319	8.28063	0.218256
GCST90024874	PC(18:0_18:1)	PC	8	-0.0156288	0.0278389	0.574524		27.6991	-0.0159765	0.0294392	0.587341	8.12206	0.321954	-0.117745	0.0872314	0.177081	0.0127421	0.217253	6.47828	0.371795
GCST90024875	PC(18:0_18:2)	PC	6	0.00547107	0.0294982	0.852859		31.8826	0.00788836	0.0304144	0.795356	5.606	0.346463	0.0152545	0.112676	0.892308	-0.00103443	0.945333	5.59942	0.231128
GCST90024878	PC(18:0_22:4)	PC	9	-0.110534	0.0253759	1.32541e-05		27.938	-0.117399	0.0399069	0.00326274	21.8971	0.00511015	-0.000579728	0.079749	0.9942	-0.0253992	0.1001	15.7956	0.0270511
GCST90024881	PC(18:0_22:6)	PC	4	-0.0857283	0.0382516	0.0250152		27.6218	-0.0919063	0.0496369	0.0640872	5.33173	0.149057	-0.317221	0.275703	0.2499	0.0259567	0.40518	3.95984	0.13808
GCST90024882	PC(18:1_18:1)	PC	6	0.0444798	0.0314822	0.157699		29.2898	0.0467035	0.0304701	0.125335	4.45137	0.486416	0.013729	0.15491	0.92938	0.00448454	0.827787	4.39932	0.354653
GCST90024883	PC(18:1_18:2)	PC	7	0.00708744	0.0273434	0.79548		31.4251	0.0106795	0.0369506	0.772564	12.6144	0.0495847	0.103838	0.0904449	0.250933	-0.0148319	0.261113	10.0708	0.0732532
GCST90024886	PC(18:1_22:6) (b)	PC	5	-0.0106993	0.0352502	0.76149		28.6387	-0.0182601	0.043909	0.67751	7.18182	0.126586	0.0572523	0.102241	0.575495	-0.0117209	0.408838	5.85128	0.119074
GCST90024887	PC(18:2_18:2)	PC	6	0.0329041	0.0317636	0.300246		24.3377	0.034429	0.0426323	0.419332	8.94862	0.111131	0.184522	0.12377	0.136003	-0.0225926	0.19987	6.3428	0.174969
GCST90024888	PC(18:2_20:5)	PC	5	0.0418541	0.0342133	0.221206		32.1496	0.0420773	0.0425607	0.322838	6.98366	0.136754	0.0953206	0.173092	0.581844	-0.0075398	0.748711	6.75268	0.0802126
GCST90024891	PC(31:0) (a)	PC	4	-0.0425833	0.0412588	0.302024		26.3545	-0.0424875	0.0406698	0.296164	0.0705419	0.995121	-0.0463866	0.0970608	0.632712	0.00103192	0.96471	0.0685844	0.966289
GCST90024892	PC(31:0) (b)	PC	4	0.0563334	0.0408651	0.168043		24.0283	0.0628806	0.0431969	0.145482	3.38368	0.336165	-0.110856	0.201441	0.582105	0.026068	0.376332	2.43199	0.296416
GCST90024894	PC(32:2)	PC	3	0.0631495	0.0460281	0.17007		29.0523	0.0644775	0.0449009	0.151003	2.12994	0.344739	0.29598	0.177103	0.0946765	-0.0319332	0.176596	0.303893	0.581452
GCST90024896	PC(33:0) (b)	PC	5	-0.221718	0.0371755	2.46023e-09		34.6769	-0.248828	0.0579502	1.75624e-05	14.1019	0.00697686	-0.112639	0.217974	0.605329	-0.01961	0.514212	12.3503	0.00627474
GCST90024897	PC(33:1)	PC	4	0.0135962	0.0413421	0.742254		25.1619	0.0118215	0.0498649	0.812601	4.61304	0.202426	-0.0785918	0.180184	0.66271	0.0126446	0.596699	4.04652	0.132224
GCST90024898	PC(33:2)	PC	6	0.0318803	0.0334204	0.340126		25.7936	0.0434777	0.042686	0.308418	8.48317	0.131541	-0.117378	0.0799477	0.142055	0.022013	0.0273951	3.61744	0.460248
GCST90024899	PC(34:5)	PC	5	0.0428143	0.0332058	0.197273		29.7706	0.0447756	0.067337	0.506083	16.8517	0.00206549	-0.0799923	0.236873	0.735589	0.0199834	0.579222	15.285	0.0015886
GCST90024900	PC(35:5)	PC	7	-0.138458	0.029966	3.82809e-06		26.7443	-0.152779	0.0312633	1.02471e-06	7.06885	0.314527	-0.254263	0.0627452	5.07144e-05	0.0219642	0.068674	3.75442	0.585287
GCST90024902	PC(36:6) (a)	PC	5	-0.0228939	0.0326534	0.483229		30.8859	-0.0246501	0.0410302	0.547987	6.24424	0.181635	0.0339878	0.146707	0.816794	-0.012312	0.673787	5.89598	0.116782
GCST90024903	PC(38:2)	PC	8	0.0320295	0.026501	0.226811		29.9648	0.0342408	0.029169	0.240444	8.97206	0.254669	0.0221793	0.0875586	0.80003	0.0021771	0.882656	8.9396	0.177004
GCST90024904	PC(38:4) (b)	PC	6	-0.0158125	0.0299624	0.597676		33.6628	-0.0135744	0.0318456	0.669921	6.38101	0.27089	0.149388	0.110062	0.174684	-0.024335	0.125517	4.02138	0.40312
GCST90024908	PC(38:7) (c)	PC	5	-0.0453271	0.0342334	0.185483		28.2794	-0.0602561	0.0506392	0.234082	9.34702	0.0529874	-0.0938733	0.134299	0.484561	0.00610469	0.781592	9.11351	0.0278191
GCST90024909	PC(39:5) (a)	PC	4	-0.0403066	0.0402461	0.316585		24.7867	-0.0407548	0.0396034	0.303444	1.32677	0.722786	-0.0764076	0.134585	0.570219	0.00441524	0.78164	1.24994	0.535277
GCST90024910	PC(39:5) (b)	PC	8	-0.129912	0.0278257	3.02977e-06		30.0928	-0.146437	0.0355914	3.88187e-05	13.8258	0.0543675	-0.214492	0.0954477	0.0246256	0.0121262	0.439962	12.5758	0.0502889
GCST90024911	PC(40:7) (a)	PC	6	0.0204601	0.0261553	0.434064		37.7282	0.0231066	0.0261315	0.376565	4.59542	0.467219	0.0933562	0.0647173	0.149155	-0.0117922	0.235421	3.18761	0.526934
GCST90024912	PC(40:8)	PC	6	-0.0246991	0.0318298	0.437763		25.646	-0.0275341	0.0337887	0.415136	5.58755	0.348441	-0.104333	0.0703128	0.137853	0.0111488	0.219244	4.05681	0.398372
GCST90024913	PC(O-16:0/16:0)	PC	7	0.0285915	0.0272895	0.294772		31.1151	0.0273072	0.0387993	0.481553	12.6087	0.0496887	0.132922	0.17491	0.447287	-0.0148288	0.534542	11.7056	0.0390523
GCST90024916	PC(O-16:0/22:6)	PC	4	0.0351255	0.042871	0.412598		25.2629	0.0448675	0.0582861	0.44143	5.87794	0.117702	-0.266289	0.489285	0.586277	0.0326116	0.521115	4.87455	0.0873988
GCST90024917	PC(O-18:0/18:1)	PC	5	-0.0354003	0.0243663	0.146269		58.7037	-0.0362347	0.0357597	0.310926	9.08694	0.0589628	0.0642011	0.0555729	0.247984	-0.022833	0.0395795	3.76748	0.287691
GCST90024918	PC(O-18:0/18:2)	PC	4	-0.0553328	0.0385571	0.151262		30.9338	-0.067502	0.0536276	0.208133	6.37	0.0949327	0.018272	0.232643	0.937398	-0.0108928	0.701575	5.93431	0.0514495
GCST90024920	PC(O-18:0/22:6)	PC	3	0.0111951	0.0476439	0.814228		29.3922	0.0143479	0.0438905	0.743741	8.00815	0.0182411	-0.231863	0.20732	0.263403	0.0362882	0.201293	3.04149	0.0811613
GCST90024921	PC(O-18:1/18:1)	PC	8	-0.0286647	0.028101	0.307699		31.2995	-0.0407218	0.0410158	0.320792	17.6215	0.0137997	0.135125	0.273244	0.620937	-0.0229998	0.514658	16.4569	0.0115007
GCST90024922	PC(O-18:1/18:2)	PC	3	-0.051573	0.0429382	0.229713		29.4651	-0.0557881	0.0427453	0.191849	2.64407	0.266592	-0.444012	1.07909	0.680729	0.0564297	0.718525	2.34007	0.126084
GCST90024923	PC(O-32:1)	PC	4	-0.0323757	0.0309816	0.296024		41.3443	-0.0338339	0.0363097	0.351434	4.22037	0.23863	-0.251174	0.144102	0.0813292	0.0360133	0.122718	1.83809	0.398901
GCST90024924	PC(O-32:2)	PC	7	-0.042025	0.0293732	0.152508		24.5609	-0.0391537	0.0295452	0.1851	1.62638	0.950662	-0.0199985	0.0627068	0.749786	-0.00286275	0.7291	1.50644	0.912326
GCST90024925	PC(O-34:1)	PC	7	0.0370806	0.0258413	0.151305		38.8126	0.0387708	0.0305495	0.204399	9.14309	0.165689	-0.105849	0.143472	0.460656	0.020566	0.302353	7.53909	0.183534
GCST90024926	PC(O-34:2)	PC	4	-0.0212593	0.0432438	0.622992		26.001	-0.0146757	0.0610464	0.810018	6.6254	0.084846	0.305248	0.391915	0.436061	-0.0378178	0.407895	4.93525	0.0847858
GCST90024927	PC(O-34:4)	PC	4	-0.0346394	0.0421808	0.411525		25.9693	-0.0363721	0.0408836	0.373654	2.99552	0.392316	0.0306439	0.124549	0.805652	-0.010065	0.562185	2.56473	0.27738
GCST90024929	PC(O-36:0)	PC	5	0.0133016	0.0349208	0.703273		30.3687	0.0173812	0.055	0.751986	10.8451	0.0283606	-0.160856	0.184745	0.38392	0.031459	0.312329	8.09178	0.0441525
GCST90024930	PC(O-36:5)	PC	3	0.122201	0.0451396	0.00678557		29.2154	0.126013	0.0401869	0.00171457	1.41071	0.493934	0.0655376	0.0943138	0.487125	0.00841815	0.47846	0.908337	0.340556
GCST90024935	PC(P-15:0/20:4) (a)	PC	3	0.00519887	0.0477675	0.913332		27.4293	0.00365063	0.0463552	0.937229	1.05605	0.589768	0.0435541	0.176805	0.80542	-0.00621366	0.815075	1.00128	0.317001
GCST90024936	PC(P-15:0/20:4) (b)	PC	3	-0.0390791	0.0450946	0.38616		23.4314	-0.039186	0.0472389	0.406806	0.0654025	0.967828	-0.0204907	0.121187	0.865731	-0.00231813	0.866962	0.0373401	0.846774
GCST90024940	PC(P-16:0/18:1)	PC	5	-0.0167239	0.0336592	0.619288		26.9207	-0.0156154	0.0375452	0.677475	4.93805	0.293713	-0.199236	0.287815	0.48879	0.0218337	0.519295	4.33759	0.227242
GCST90024941	PC(P-16:0/18:2)	PC	6	-0.0219829	0.0297992	0.460697		32.3596	-0.0206866	0.0403815	0.608456	10.1076	0.0722437	0.119001	0.0762617	0.118657	-0.0246263	0.0438743	5.0153	0.285731
GCST90024942	PC(P-16:0/18:3)	PC	3	-0.0425528	0.0406383	0.295049		30.4686	-0.0412451	0.0406212	0.309935	1.00959	0.603631	-0.0512862	0.1685	0.760847	0.00132246	0.95103	1.00579	0.315913
GCST90024944	PC(P-16:0/22:6)	PC	3	-0.0430337	0.042103	0.306731		29.7866	-0.0440685	0.0414503	0.287707	0.509386	0.775155	0.271237	0.465017	0.559702	-0.0336586	0.496022	0.0459489	0.830269
GCST90024947	PC(P-18:0/18:2)	PC	6	-0.0321216	0.0320332	0.315976		28.4682	-0.0353319	0.0309523	0.253663	3.03791	0.69414	-0.0198476	0.0876952	0.820949	-0.00209233	0.850316	3.0023	0.55744
GCST90024950	PC(P-18:0/22:6)	PC	4	0.00490065	0.0415088	0.906018		25.9708	0.0068469	0.0407926	0.866704	1.64271	0.649745	0.0517366	0.105456	0.623709	-0.00657895	0.644362	1.42963	0.489284
GCST90024951	PC(P-18:1/18:1)	PC	3	0.0184291	0.0473389	0.697053		25.566	0.0198477	0.0481854	0.680412	1.73215	0.420599	-0.245808	0.226817	0.278486	0.0316122	0.230687	0.295527	0.5867
GCST90024952	PC(P-18:1/22:6)	PC	5	-0.0157425	0.0338679	0.642059		28.2621	-0.0229847	0.0404649	0.570024	5.49373	0.240281	0.0163457	0.157293	0.917234	-0.00535055	0.793642	5.37122	0.146547
GCST90024961	PE(16:0_16:0)	PE	7	0.00936156	0.0232909	0.687728		41.2655	0.00722301	0.0293213	0.805419	9.01468	0.172754	0.118794	0.0944233	0.208355	-0.0249617	0.21583	6.90052	0.228144
GCST90024962	PE(16:0_16:1)	PE	6	0.0178116	0.0216165	0.409949		59.0412	0.0164476	0.0217393	0.4493	4.24379	0.514877	-0.0536931	0.094103	0.568286	0.0149945	0.443627	3.6569	0.454425
GCST90024966	PE(16:0_18:3) (b)	PE	9	0.0186757	0.0191359	0.329089		53.7567	0.0204887	0.0190663	0.282553	8.60309	0.376876	-0.0516312	0.0509186	0.310586	0.0154552	0.128801	6.2962	0.505621
GCST90024977	PE(18:0_18:1)	PE	9	0.0227045	0.0186668	0.223867		47.8771	0.0226843	0.0211444	0.283347	9.85289	0.275503	-0.0739459	0.0441261	0.0937801	0.0203197	0.0151888	3.95846	0.78455
GCST90024980	PE(18:0_20:3) (b)	PE	8	0.0402756	0.0221582	0.0691191		41.4853	0.0407618	0.0225573	0.070757	4.69121	0.697587	0.0131138	0.0554558	0.813066	0.00640019	0.58524	4.39337	0.623603
GCST90024982	PE(18:0_22:4)	PE	8	0.0193408	0.0192299	0.314528		45.4253	0.0207394	0.0237676	0.382887	10.6753	0.153421	-0.0966272	0.0487741	0.047578	0.0286051	0.00882293	3.81701	0.701424
GCST90024986	PE(18:1_18:1)	PE	9	0.0124302	0.0192702	0.518895		47.7607	0.0115945	0.0192498	0.546964	1.58805	0.991147	0.0153392	0.0446207	0.731021	-0.000806463	0.925884	1.5794	0.979433
GCST90024990	PE(36:0)	PE	5	0.0274732	0.0309409	0.374581		34.4652	0.0286844	0.0302688	0.343305	1.17965	0.881438	0.0296292	0.079925	0.710852	-0.000179653	0.98981	1.17948	0.757929
GCST90024993	PE(O-16:0/18:2)	PE	3	-0.00618736	0.0452184	0.891163		22.7719	-0.0098908	0.0460344	0.829879	2.91119	0.233262	0.114352	0.0986448	0.246364	-0.0257975	0.154426	0.883216	0.347322
GCST90024994	PE(O-16:0/20:3)	PE	3	0.246268	0.0401684	8.73878e-10		48.3833	0.249258	0.0339781	2.20299e-13	1.29564	0.523184	0.420142	0.159882	0.00859334	-0.0345244	0.274045	0.0992566	0.752724
GCST90024995	PE(O-16:0/20:4)	PE	5	-0.0798724	0.0368235	0.0300783		27.2254	-0.0870284	0.035074	0.0130912	2.78675	0.594122	-0.0774658	0.0775824	0.318038	-0.00174441	0.890095	2.76766	0.428852
GCST90024996	PE(O-16:0/22:4)	PE	6	-0.0101391	0.0329135	0.758042		25.1679	-0.0105081	0.0363327	0.772414	5.9315	0.312941	0.0639057	0.0740481	0.388121	-0.0155313	0.253078	4.47135	0.345958
GCST90024997	PE(O-16:0/22:6)	PE	7	-0.0161347	0.0315744	0.609347		22.3663	-0.0137844	0.049021	0.778561	14.2213	0.0272599	-0.0647524	0.112999	0.566619	0.00831975	0.610758	13.5207	0.0189586
GCST90025002	PE(O-18:1/22:6)	PE	3	0.026662	0.047397	0.573759		27.2886	0.0284821	0.0462918	0.538374	1.26146	0.532204	-0.0561258	0.238495	0.81395	0.0103374	0.717015	1.11498	0.291002
GCST90025007	PE(P-15:0/20:4)	PE	3	-0.0115831	0.0482927	0.810446		24.4767	-0.0131788	0.0490266	0.788077	0.999438	0.606701	-0.274371	0.294836	0.352066	0.0314734	0.368974	0.19232	0.660993
GCST90025008	PE(P-15:0/20:4) (a)	PE	3	0.0223135	0.0259961	0.390704		24.9013	0.0220676	0.0251341	0.379946	3.7924	0.150138	-0.0749524	0.103022	0.466898	0.0256853	0.317379	1.89647	0.168474
GCST90025010	PE(P-15:0/22:6) (a)	PE	6	0.000700979	0.0276801	0.979796		38.6362	0.00430719	0.0265641	0.871193	2.67885	0.749352	-0.0598814	0.0845569	0.478834	0.0130137	0.423942	2.03949	0.728496
GCST90025012	PE(P-16:0/18:1)	PE	3	0.0228732	0.0474814	0.629998		24.1814	0.0209074	0.0476418	0.660774	1.78844	0.408926	0.146668	0.117885	0.213441	-0.0154054	0.243496	0.428203	0.512872
GCST90025014	PE(P-16:0/18:3)	PE	3	0.0296724	0.0457786	0.516874		25.8491	0.027128	0.0456882	0.552671	2.29096	0.318071	0.0148404	0.163458	0.927659	0.00254767	0.93393	2.27533	0.131448
GCST90025017	PE(P-16:0/20:4)	PE	3	-0.0313232	0.0435601	0.472091		27.7955	-0.0336515	0.0438649	0.442984	4.73611	0.0936626	0.0653441	0.449572	0.884437	-0.0136907	0.821915	4.50774	0.0337418
GCST90025021	PE(P-16:0/22:5) (n6)	PE	3	-0.094846	0.0422286	0.0247032		34.1712	-0.11532	0.0382959	0.00260146	7.63032	0.0220342	0.274131	0.707439	0.698388	-0.0699395	0.578708	5.83211	0.0157362
GCST90025022	PE(P-16:0/22:6)	PE	5	-0.00518025	0.034633	0.881099		29.0016	-0.00586069	0.0342591	0.864169	3.99366	0.406864	0.0844713	0.0863733	0.328084	-0.0176896	0.254585	2.6957	0.440959
GCST90025023	PE(P-17:0/20:4) (a)	PE	5	0.00301535	0.0353606	0.932043		27.5219	0.00843524	0.0364118	0.8168	4.60365	0.330433	0.0461862	0.0991276	0.641268	-0.00613245	0.675934	4.35027	0.226041
GCST90025024	PE(P-17:0/20:4) (b)	PE	5	-0.00709085	0.0363907	0.845508		23.7658	-0.0104056	0.0471892	0.825475	6.49496	0.165108	0.102086	0.132879	0.442329	-0.0174686	0.363561	5.09335	0.165088
GCST90025025	PE(P-17:0/22:6) (a)	PE	3	0.0102051	0.0459476	0.824233		25.8233	0.0106828	0.0446439	0.810881	4.45708	0.107685	0.177453	0.0910432	0.0512831	-0.0328919	0.0355703	0.0394977	0.842466
GCST90025027	PE(P-18:0/18:1)	PE	3	-0.011543	0.0456055	0.800186		24.4763	-0.0115509	0.0460751	0.802049	0.404729	0.816797	0.00237498	0.118982	0.984075	-0.00174044	0.898983	0.388614	0.533029
GCST90025028	PE(P-18:0/18:2)	PE	3	0.0299799	0.0454072	0.509097		27.8882	0.0320822	0.0459407	0.484965	0.949157	0.622147	0.10575	0.137865	0.44305	-0.0204041	0.570893	0.627966	0.428102
GCST90025029	PE(P-18:0/18:3)	PE	6	0.0141046	0.0307869	0.646853		29.7932	0.0119923	0.0297768	0.687139	3.72951	0.588978	0.0460081	0.0555634	0.407654	-0.00735597	0.468382	3.20372	0.52433
GCST90025031	PE(P-18:0/20:3) (b)	PE	3	0.0184792	0.0440415	0.674788		30.5449	0.0196977	0.0425709	0.643578	1.51768	0.46821	0.232853	0.183078	0.203415	-0.0291313	0.231266	0.084619	0.771133
GCST90025032	PE(P-18:0/20:4)	PE	3	-0.0285024	0.0484749	0.556544		25.1345	-0.0284416	0.0477919	0.551768	0.0158363	0.992113	0.0117683	0.356032	0.973632	-0.0048785	0.909261	0.00284708	0.957447
GCST90025036	PE(P-18:0/22:5) (n6)	PE	5	-0.080218	0.0324656	0.0134786		34.8339	-0.0999067	0.0531385	0.060092	12.592	0.0134516	-0.0165086	0.288753	0.954408	-0.0125354	0.767708	12.2361	0.0066166
GCST90025037	PE(P-18:0/22:6)	PE	3	-0.0132563	0.0504054	0.792556		25.5424	-0.0187665	0.047642	0.693649	3.76507	0.152204	0.128038	0.248676	0.606638	-0.0178325	0.533844	2.71441	0.0994458
GCST90025039	PE(P-18:1/18:2) (a)	PE	5	0.015239	0.0357955	0.67031		28.1229	0.0140451	0.0342001	0.681311	3.50674	0.476854	-0.00299677	0.11024	0.978313	0.00284179	0.86973	3.47558	0.323943
GCST90025040	PE(P-18:1/18:2) (b)	PE	5	0.157533	0.0320892	9.14321e-07		42.874	0.169469	0.0469257	0.000304498	11.3252	0.0231422	0.0828319	0.1884	0.660184	0.0209181	0.632211	10.5218	0.0146138
GCST90025041	PE(P-18:1/18:3)	PE	3	-0.0398546	0.0460903	0.3872		30.9264	-0.0422413	0.0449306	0.347144	1.58013	0.453815	-0.190251	0.160168	0.234902	0.0189159	0.335672	0.653239	0.418957
GCST90025043	PE(P-18:1/20:3) (b)	PE	5	0.108514	0.0355902	0.00229628		30.0058	0.125333	0.059898	0.0363996	12.984	0.0113544	-0.101244	0.282584	0.720135	0.0344046	0.41099	10.5965	0.0141206
GCST90025045	PE(P-18:1/20:4) (b)	PE	5	-0.120459	0.0369787	0.00112383		29.9863	-0.135719	0.0523654	0.00954844	10.1649	0.0377399	-0.0606867	0.122304	0.619757	-0.0130291	0.489805	8.77051	0.032503
GCST90025049	PE(P-18:1/22:5) (a)	PE	3	0.0282612	0.045981	0.538801		26.817	0.0383872	0.0443788	0.387045	7.41347	0.0245576	-0.398661	0.331874	0.229657	0.0520901	0.177336	2.62907	0.104923
GCST90025050	PE(P-18:1/22:5) (b)	PE	5	-0.0637797	0.0331987	0.0547126		33.4991	-0.0669471	0.0373872	0.0733507	5.62128	0.229273	-0.250025	0.115752	0.0307716	0.0298549	0.10021	2.91907	0.404271
GCST90025052	PE(P-18:1/22:6) (b)	PE	5	-0.00892708	0.0369768	0.809227		23.3287	-0.00760235	0.0385745	0.843763	0.738596	0.946485	0.0163605	0.0974979	0.866738	-0.00349332	0.788997	0.666979	0.880942
GCST90025053	PE(P-19:0/20:4) (a)	PE	3	-0.0802612	0.0478569	0.0935217		23.3962	-0.0932725	0.0455028	0.0403819	6.59722	0.0369345	-0.0962265	0.261497	0.712885	0.000449868	0.989925	6.59617	0.0102199
GCST90025054	PE(P-19:0/20:4) (b)	PE	3					49.7555	-0.167471	0.0580184	0.00389534	20.4878	0.000399986	-0.190198	0.127885	0.136947	0.00492897	0.835175	20.1964	0.000154557
GCST90025055	PE(P-20:0/18:1)	PE	8	-0.0177258	0.0235072	0.450813		38.5181	-0.0137439	0.0272816	0.614417	10.3038	0.172	-0.0515289	0.0648984	0.427199	0.00837526	0.516996	9.62992	0.141127
GCST90025056	PE(P-20:0/18:2)	PE	3	0.258456	0.0516492	5.6137e-07		27.281	0.27438	0.0441058	4.94141e-10	3.56013	0.168628	0.0278021	0.139649	0.842196	0.034944	0.0627506	0.0969724	0.755494
GCST90025058	PE(P-20:0/22:6)	PE	4	-0.0192031	0.0375239	0.608821		27.6372	-0.0188326	0.0383368	0.623255	0.188896	0.979362	-0.0273544	0.119031	0.818239	0.00119504	0.939719	0.183177	0.912481
GCST90025059	PE(P-20:1/20:4)	PE	3	-0.00997048	0.0434912	0.818672		26.8878	-0.0110852	0.0432302	0.797625	1.27696	0.528095	0.0641151	0.088199	0.467265	-0.0145201	0.327987	0.320127	0.571531
GCST90025061	PG(34:1)	PG	9	0.0150645	0.0189936	0.427701		48.0848	0.013551	0.0194461	0.485898	8.03433	0.430124	0.0448608	0.0562234	0.424927	-0.00633343	0.550459	7.64499	0.364936
GCST90025062	PG(34:2)	PG	4	-0.0123748	0.0247743	0.617428		63.4911	-0.0130198	0.0414187	0.753259	8.09613	0.0440662	0.076893	0.159445	0.629626	-0.0170977	0.555249	6.8962	0.031806
GCST90025064	PG(36:2)	PG	6	0.0424915	0.0262388	0.105359		36.89	0.0493097	0.0398685	0.216159	11.0443	0.0505079	-0.153895	0.167639	0.358611	0.0289785	0.213395	7.96241	0.092965
GCST90025065	PI(15-MHDA_20:4)/PI(17:0_20:4)	PI	8	0.00123503	0.0216947	0.954603		40.2157	-0.00128803	0.0322553	0.968147	14.7981	0.0386768	0.0498023	0.131202	0.704254	-0.00883456	0.686582	14.4071	0.0254047
GCST90025066	PI(16:0/16:0)	PI	7	0.018235	0.0295994	0.537856		29.2972	0.0187476	0.0377637	0.619581	10.5705	0.102593	-0.262254	0.111806	0.0189957	0.0364784	0.00935376	3.8165	0.576127
GCST90025067	PI(16:0_16:1)	PI	7	-0.0200359	0.024459	0.412693		35.0039	-0.0216032	0.0259686	0.405468	5.93529	0.430478	-0.0271927	0.0821025	0.740491	0.000955974	0.942191	5.92906	0.313183
GCST90025070	PI(16:0_20:4)	PI	7	0.00391139	0.0244939	0.873126		37.6218	0.000669966	0.0246784	0.978342	4.64243	0.590421	-0.0446164	0.0745191	0.549357	0.00807577	0.519538	4.22762	0.517131
GCST90025071	PI(15-MHDA_18:1)/PI(17:0_18:1)	PI	8	-0.0475021	0.0215649	0.027612		52.0131	-0.0487776	0.0228392	0.0327041	8.82305	0.265611	0.0112939	0.0595766	0.849647	-0.0102585	0.27603	7.36632	0.288294
GCST90025073	PI(18:0_18:1)	PI	6	-0.0160834	0.0228057	0.480664		57.5477	-0.0169365	0.0279931	0.545161	8.37202	0.13689	0.144389	0.074902	0.0538917	-0.0295419	0.0244682	3.31089	0.507209
GCST90025076	PI(18:0_20:3) (b)	PI	4	0.00232368	0.0312428	0.940712		46.9054	0.00170221	0.0306262	0.955676	2.38693	0.496071	0.302371	0.408042	0.458675	-0.0445168	0.459942	1.8409	0.39834
GCST90025078	PI(18:0_22:4)	PI	6	0.0332861	0.0279638	0.233917		33.1196	0.0366318	0.0281516	0.193179	2.96361	0.705597	-0.076149	0.120303	0.526748	0.0152702	0.334922	2.03384	0.729535
GCST90025080	PI(18:0_22:5) (n6)	PI	4	-0.0294456	0.0320836	0.358736		48.6628	-0.0303502	0.0433015	0.483363	6.72844	0.081076	-0.174813	0.202966	0.389077	0.020261	0.46433	5.30752	0.0703862
GCST90025081	PI(18:0_22:6)	PI	8	-0.0390629	0.0218566	0.0738994		42.4606	-0.0442222	0.0228581	0.0530343	7.50219	0.378526	-0.0163984	0.0613347	0.789192	-0.00473696	0.621517	7.20933	0.301922
GCST90025082	PI(18:1_18:2)	PI	4	-0.0308043	0.0318041	0.332763		43.0541	-0.0303103	0.0313339	0.333377	2.02984	0.566236	0.0521532	0.171192	0.760635	-0.0118837	0.624149	1.78976	0.408656
GCST90025083	PI(20:0_20:4)	PI	7	-0.0174074	0.0253954	0.493057		42.9524	-0.0220434	0.0278162	0.42809	7.97985	0.239583	0.126415	0.0993211	0.203091	-0.022433	0.122405	5.40182	0.368832
GCST90025084	PI(34:1)	PI	7	-0.0207574	0.0266022	0.43522		33.4569	-0.022429	0.0265301	0.397877	4.0138	0.674808	-0.160901	0.0892039	0.0712722	0.0195993	0.103976	1.37034	0.92753
GCST90025086	PI(37:6)	PI	4	0.0120473	0.0317014	0.703926		44.1617	0.0128733	0.0299372	0.667188	2.73851	0.433723	0.270344	0.273264	0.322509	-0.0371388	0.343174	1.83997	0.398524
GCST90025087	PI(38:5) (a)	PI	7	0.0273398	0.025832	0.289888		34.5437	0.034468	0.0315772	0.275032	9.57017	0.143959	0.0374222	0.0841242	0.656432	-0.000448737	0.96927	9.56733	0.088465
GCST90025088	PI(38:5) (b)	PI	5	-0.0131719	0.0334892	0.694086		26.938	-0.019247	0.0501702	0.70125	9.01944	0.0606153	-0.186593	0.207233	0.367906	0.0247452	0.404043	7.32046	0.0623555
GCST90025089	PI(38:6)	PI	6	-0.0574889	0.0262268	0.0283799		42.1324	-0.0630184	0.0261778	0.0160699	5.10158	0.40361	0.0123699	0.0718368	0.863284	-0.0119758	0.260499	3.83548	0.428729
GCST90025091	PS(36:1)	PS	4	0.00770553	0.0365185	0.832885		26.6842	0.00870088	0.057929	0.880608	7.29122	0.0631726	0.0541516	0.128436	0.6733	-0.00669277	0.676491	6.70734	0.0349559
GCST90025092	PS(36:2)	PS	4	-0.117224	0.0430229	0.00643604		26.2656	-0.134123	0.0635446	0.0347997	7.80406	0.0502395	-0.335247	0.150942	0.0263486	0.0258525	0.152786	3.85938	0.145193
GCST90025093	PS(38:3)	PS	6	0.145321	0.0244631	2.84304e-09		51.584	0.14975	0.0338881	9.91719e-06	11.1951	0.0476468	0.256356	0.0697283	0.000236457	-0.0245535	0.0927247	6.55984	0.161059
GCST90025094	PS(38:4)	PS	3	0.0786924	0.0509285	0.122309		23.6525	0.0892659	0.0504702	0.0769461	3.05009	0.217611	-0.014738	0.319409	0.963198	0.0132537	0.735853	2.73844	0.0979602
GCST90025095	PS(38:5)	PS	4	-0.0117951	0.0410099	0.773641		25.1309	-0.0129253	0.0487687	0.790984	4.3619	0.224944	0.0917487	0.106389	0.388475	-0.0221184	0.272319	2.72191	0.256415
GCST90025096	PS(40:5)	PS	3	0.0686671	0.0464764	0.139552		26.8284	0.0747619	0.0449608	0.0963476	3.39555	0.18309	-0.0744213	0.194019	0.701291	0.0274738	0.415156	2.04061	0.153148
GCST90025097	PS(40:6)	PS	4	0.00849001	0.0320436	0.791047		37.8334	0.009603	0.032665	0.76877	1.10526	0.775804	-0.115338	0.141517	0.415066	0.0203186	0.364211	0.28194	0.868515
GCST90025098	SM(34:3)	SM	4	0.0403332	0.0389561	0.300505		26.6695	0.0484688	0.0793969	0.541556	13.1553	0.00431261	-0.0743327	0.200209	0.710432	0.021953	0.495176	10.6725	0.00481387
GCST90025099	SM(35:2) (b)	SM	7	0.00765743	0.0260275	0.768601		37.5368	0.00432935	0.0403135	0.914478	15.8593	0.0145296	-0.0642223	0.111686	0.565274	0.0121325	0.507141	14.5766	0.012333
GCST90025100	SM(37:2)	SM	9	0.0350262	0.024831	0.158367		30.1472	0.0317353	0.0244921	0.195066	8.22059	0.412225	0.0933071	0.0614485	0.128898	-0.00999481	0.275636	7.02745	0.426028
GCST90025101	SM(41:0)	SM	6	-0.00689909	0.0312116	0.825059		28.408	-0.00652394	0.0302098	0.829023	4.43475	0.488661	-0.131679	0.107985	0.222685	0.0159462	0.227352	2.97739	0.561616
GCST90025104	SM(43:2) (b)	SM	7	0.0144045	0.0280455	0.607524		33.4525	0.0118647	0.0458584	0.795848	18.0527	0.00610176	-0.0323512	0.110959	0.770622	0.0085514	0.656507	17.3658	0.0038559
GCST90025105	SM(43:2) (c)	SM	4	-0.00230608	0.036523	0.949655		35.3597	0.00368494	0.0635907	0.95379	10.3747	0.0156353	-0.0391731	0.216755	0.856583	0.00619212	0.832472	10.1477	0.00625833
GCST90025106	SM(d16:1/19:0)	SM	5	-0.00221524	0.0324246	0.945531		30.3352	-0.00304363	0.0484099	0.949868	8.80304	0.0662156	-0.441927	0.263352	0.0933296	0.0798645	0.0917672	4.51971	0.210539
GCST90025109	SM(d17:1/14:0)	SM	6	-0.0375041	0.0273236	0.16988		37.8781	-0.0393477	0.0298966	0.188132	6.16392	0.290594	0.0489627	0.0730363	0.50261	-0.0153615	0.190567	4.31554	0.364983
GCST90025110	SM(d17:1/16:0)	SM	8	-0.0804283	0.0271567	0.00306013		30.5451	-0.091277	0.0391943	0.0198679	15.883	0.0262074	-0.0427148	0.0880441	0.627568	-0.00799698	0.533032	14.9168	0.0209135
GCST90025111	SM(d17:1/24:1)	SM	9	-0.00659173	0.0232301	0.776596		34.6489	-0.0102482	0.0257881	0.691073	10.2483	0.248032	0.0843156	0.131451	0.521249	-0.0162493	0.462621	9.51487	0.217772
GCST90025112	SM(d18:0/14:0)	SM	7	-0.00187003	0.0276889	0.946154		29.057	-0.00664379	0.0460393	0.885258	15.8775	0.014427	-0.141087	0.161579	0.382569	0.0230634	0.384483	13.7913	0.0169906
GCST90025113	SM(d18:0/16:0)	SM	6	-0.00520275	0.0253575	0.837435		43.2023	-0.00481183	0.0344674	0.888972	9.24959	0.0995135	-0.122771	0.102202	0.229651	0.0217155	0.222811	6.74393	0.150055
GCST90025117	SM(d18:1/17:0)/SM(d17:1/18:0)	SM	7	0.0108943	0.0284475	0.70175		31.195	0.008076	0.0315859	0.798195	8.18552	0.224825	0.0522434	0.0931377	0.574848	-0.0071536	0.610914	7.78262	0.16863
GCST90025120	SM(d18:1/22:0)/SM(d16:1/24:0)	SM	7	-0.0726887	0.0263102	0.00573153		34.8637	-0.0722641	0.0259275	0.00531722	2.68511	0.847203	-0.0630494	0.0486945	0.195391	-0.00192253	0.823098	2.63513	0.756021
GCST90025121	SM(d18:1/23:0)/SM(d17:1/24:0)	SM	4	-0.0137301	0.0307827	0.655574		44.4264	-0.0113485	0.0576609	0.843973	10.8171	0.0127569	-0.153107	0.0755471	0.0426992	0.0338471	0.029284	3.20468	0.201424
GCST90025122	SM(d18:1/24:0)	SM	7	-0.0675177	0.0247313	0.00633252		39.3816	-0.0705429	0.0238951	0.00315527	2.94506	0.815711	-0.0635478	0.0467283	0.173848	-0.00132478	0.861712	2.91471	0.713133
GCST90025123	SM(d18:1/24:1)	SM	8	-0.01545	0.0254504	0.543807		31.0138	-0.0143087	0.0343841	0.677306	12.325	0.0903648	-0.0913413	0.0751867	0.22442	0.0130553	0.251949	10.1129	0.119978
GCST90025124	SM(d18:2/14:0)	SM	3	-0.0994847	0.0405398	0.0141276		37.8816	-0.106639	0.0379136	0.00491304	4.81349	0.0901082	0.140384	0.212593	0.509036	-0.0430061	0.23006	1.97235	0.160199
GCST90025125	SM(d18:2/16:0)	SM	4	0.0015037	0.0370002	0.967583		29.5386	0.00383804	0.0561069	0.945463	6.97981	0.0725442	-0.0437553	0.136076	0.747794	0.00792626	0.689029	6.46237	0.0395106
GCST90025126	SM(d18:2/17:0)	SM	5	0.0371111	0.0344219	0.280977		26.9669	0.0364566	0.0338854	0.281981	3.38998	0.494803	-0.0405433	0.0798019	0.611419	0.0166984	0.286543	2.25418	0.521355
GCST90025127	SM(d18:2/18:0)	SM	7	0.0248943	0.0278134	0.370762		31.8526	0.0214807	0.0352943	0.542779	10.1777	0.117367	-0.139519	0.081147	0.0855543	0.0297451	0.0344478	5.37231	0.372151
GCST90025128	SM(d18:2/18:1)	SM	5	-0.0613012	0.0365973	0.0939301		24.6886	-0.0756513	0.0655455	0.248426	12.6429	0.0131588	0.216421	0.166085	0.192551	-0.0416094	0.0642304	5.90366	0.116393
GCST90025130	SM(d18:2/22:0)	SM	4	-0.0193637	0.0317354	0.541754		38.9262	-0.0237433	0.0564393	0.673984	8.95449	0.0299021	-0.246671	0.0949861	0.00940658	0.0553712	0.011989	2.15447	0.340536
GCST90025131	SM(d18:2/23:0)	SM	5	-0.0525455	0.0332049	0.113545		31.3109	-0.0564186	0.0330511	0.0878198	3.93621	0.414708	-0.250697	0.119055	0.0352282	0.0449448	0.0893935	1.05095	0.788927
GCST90025132	SM(d18:2/24:0)	SM	5	-0.00698671	0.0287624	0.808074		40.0365	-0.00544237	0.0488845	0.911354	11.6113	0.0204882	-0.142941	0.0841524	0.0893949	0.0270073	0.0657786	5.4553	0.141337
GCST90025135	SHexCer(d18:1/16:0(OH))	SHexCer	9	0.0184322	0.0256513	0.472407		32.2367	0.0248869	0.0400421	0.534259	22.9904	0.00337665	0.0358053	0.200088	0.857978	-0.0015947	0.955453	22.9801	0.00171826
GCST90025136	SHexCer(d18:1/24:0)	SHexCer	8	0.0136372	0.0208585	0.513243		52.3878	0.0138067	0.0264057	0.601066	12.8471	0.0759222	-0.0542657	0.0806113	0.500835	0.0157377	0.370609	11.333	0.0786144
GCST90025137	SHexCer(d18:1/24:0(OH))	SHexCer	7	0.0652253	0.0258321	0.0115707		40.5431	0.0705936	0.0343442	0.0398334	12.068	0.060468	0.187754	0.135162	0.164803	-0.0177591	0.369577	10.3944	0.0648018
GCST90025139	SHexCer(d18:1/24:1(OH))	SHexCer	7	0.0851932	0.0266421	0.00138532		37.0172	0.093127	0.0286159	0.0011364	7.93198	0.243129	0.0654741	0.120175	0.585874	0.0043878	0.811679	7.84294	0.165107
GCST90025141	TG(48:1) [NL-18:1]	TAG	3	0.0709125	0.0413518	0.0863708		33.1346	0.0759534	0.0402018	0.0588513	5.5864	0.0612248	-0.258103	0.154819	0.0954887	0.0531324	0.0254588	0.594001	0.440876
GCST90025142	TG(48:2) [NL-14:1]	TAG	3	0.0871618	0.041766	0.0368964		33.6863	0.0949825	0.0413783	0.0217062	3.61932	0.16371	-0.181764	0.176709	0.303664	0.0438809	0.107135	1.00649	0.315745
GCST90025143	TG(48:2) [NL-16:0]	TAG	4	0.0511432	0.0382948	0.181708		30.9133	0.0540871	0.062625	0.387771	8.85883	0.0312279	0.132102	0.35118	0.706793	-0.0113043	0.820033	8.63536	0.0133308
GCST90025146	TG(48:3) [NL-16:1]	TAG	5	0.0723204	0.0328044	0.0274823		35.981	0.0753552	0.0453457	0.0965536	8.73885	0.0679689	0.253731	0.275701	0.35741	-0.0260734	0.5109	7.63836	0.0541079
GCST90025147	TG(48:3) [NL-18:2]	TAG	6	0.0810698	0.0304305	0.00771954		30.9916	0.0896666	0.0410346	0.0288783	9.49207	0.0909749	0.0645104	0.193974	0.739457	0.00359081	0.893831	9.44999	0.050785
GCST90025148	TG(49:1) [NL-15:0]	TAG	3	0.0593271	0.0478355	0.214889		28.7017	0.0650468	0.0458471	0.155964	8.48143	0.0143973	-0.352887	0.152249	0.0204582	0.0649248	0.00399316	0.19451	0.659189
GCST90025149	TG(49:1) [NL-16:0]	TAG	4	-0.0419524	0.043047	0.329773		24.6223	-0.0432135	0.0440654	0.326757	3.22381	0.358389	0.108478	0.11393	0.341019	-0.0226764	0.151263	1.16434	0.558685
GCST90025153	TG(50:1) [NL-18:1]	TAG	4	0.165323	0.0428901	0.000115928		24.1429	0.170962	0.0411389	3.24261e-05	1.68984	0.639195	0.0630508	0.205766	0.759285	0.0136538	0.592483	1.40336	0.495753
GCST90025155	TG(50:2) [NL-18:1]	TAG	6	-0.0641724	0.0343312	0.0615925		26.2884	-0.0658575	0.0384696	0.0869082	6.96897	0.222958	0.00162208	0.127658	0.989862	-0.0101803	0.576274	6.46428	0.167055
GCST90025157	TG(50:3) [NL-14:1]	TAG	7	0.0462216	0.0290257	0.111287		30.45	0.0526576	0.0299185	0.0784023	6.9718	0.323463	0.118617	0.223851	0.596187	-0.00788825	0.765849	6.85029	0.232015
GCST90025158	TG(50:3) [NL-16:1]	TAG	7	-0.0210281	0.0303796	0.488826		27.2636	-0.0206684	0.0480976	0.667401	16.4269	0.0116373	0.0189492	0.145599	0.896451	-0.00659416	0.770657	16.1523	0.00642236
GCST90025160	TG(50:4) [NL-14:0]	TAG	9	0.0537184	0.0252328	0.0332613		26.8269	0.0612412	0.0333411	0.0662383	14.6061	0.0672725	-0.00222978	0.0824133	0.978415	0.0103912	0.39799	13.2535	0.0661674
GCST90025161	TG(51:0) [NL-16:0]	TAG	4	-0.038306	0.0391637	0.328025		25.7467	-0.0394429	0.0387797	0.309106	1.0948	0.778329	0.0365101	0.114256	0.749313	-0.0124125	0.479746	0.595361	0.742539
GCST90025162	TG(51:1) [NL-18:1]	TAG	4	-0.101323	0.0395304	0.010372		28.8323	-0.104802	0.0376522	0.00537873	1.74659	0.626627	0.0818783	0.14665	0.576622	-0.024492	0.187798	0.0117775	0.994129
GCST90025163	TG(51:2) [NL-15:0]	TAG	6	0.00294603	0.0330846	0.929046		27.1824	0.00335143	0.04592	0.941819	10.4479	0.0634942	-0.0284212	0.122502	0.816533	0.00515795	0.7756	10.2399	0.0365749
GCST90025164	TG(51:2) [NL-16:0]	TAG	4	-0.0613851	0.0397618	0.122632		25.3077	-0.0685525	0.0395134	0.082755	2.67904	0.4438	0.0716587	0.0944469	0.448021	-0.0227168	0.102161	0.00756414	0.996225
GCST90025165	TG(51:2) [NL-18:1]	TAG	5	-0.0599141	0.033095	0.0702386		31.1215	-0.0661202	0.0348859	0.0580495	4.63009	0.3274	-0.00533036	0.0978948	0.956577	-0.00938234	0.501323	4.02368	0.258919
GCST90025166	TG(52:1) [NL-18:0]	TAG	6	-0.0351738	0.0320092	0.271826		27.0777	-0.0354624	0.0305566	0.245826	1.68717	0.890512	0.0395459	0.0690763	0.566985	-0.0146288	0.225978	0.22117	0.994318
GCST90025167	TG(52:2) [NL-16:0]	TAG	8	0.00689995	0.0257508	0.788737		33.9588	0.0151588	0.035307	0.667673	14.3283	0.0456415	-0.185743	0.0951527	0.0509323	0.0361043	0.0270026	7.89389	0.24598
GCST90025168	TG(52:3) [NL-16:1]	TAG	7	0.0167567	0.0271475	0.537072		29.1285	0.0149333	0.0291867	0.608899	6.19668	0.401522	-0.085033	0.0777058	0.273826	0.0150681	0.166204	4.27983	0.50987
GCST90025169	TG(52:3) [NL-18:2]	TAG	8	-0.0102385	0.0251647	0.68411		34.2005	-0.00235237	0.0336349	0.944243	13.2791	0.0655937	0.029548	0.0965943	0.759682	-0.00591315	0.721978	13.0047	0.0429619
GCST90025170	TG(52:4) [NL-16:0]	TAG	7	-0.0245925	0.0262979	0.349711		34.8153	-0.0244028	0.0303187	0.42089	8.30108	0.216865	-0.0399888	0.0800282	0.617298	0.0031206	0.830657	8.22584	0.144221
GCST90025171	TG(52:4) [NL-18:1]	TAG	9	-0.0213719	0.0230222	0.353244		39.2757	-0.0187289	0.0223059	0.401112	8.84739	0.355333	0.0320932	0.0590951	0.587077	-0.00967168	0.352355	7.87438	0.343801
GCST90025172	TG(53:2) [NL-17:0]	TAG	5	-0.027029	0.0293013	0.356293		37.4292	-0.0260733	0.0283072	0.357007	1.37384	0.848729	-0.130328	0.161417	0.419437	0.024351	0.5118	0.943453	0.814931
GCST90025173	TG(54:0) [NL-18:0]	TAG	3	-0.0592289	0.0441824	0.180066		30.3481	-0.0625503	0.0435914	0.151309	2.17945	0.336309	0.0672342	0.10858	0.535775	-0.0223297	0.191864	0.4762	0.490149
GCST90025174	TG(54:1) [NL-18:1]	TAG	7	-0.0391076	0.0295208	0.185255		28.1086	-0.0410275	0.0326144	0.208407	7.51146	0.276122	-0.0442402	0.101304	0.662322	0.00050085	0.972965	7.50974	0.185405
GCST90025175	TG(54:2) [NL-18:0]	TAG	9	-0.0177089	0.0231442	0.444179		37.9692	-0.0156129	0.021932	0.476541	7.75655	0.457605	0.0022433	0.064453	0.972235	-0.0030881	0.766878	7.66037	0.363492
GCST90025176	TG(54:3) [NL-18:1]	TAG	5	-0.0171658	0.0289478	0.553187		39.4769	-0.0188097	0.0368647	0.609886	6.85615	0.143688	-0.068266	0.1325	0.606402	0.00751764	0.694287	6.52039	0.088862
GCST90025177	TG(54:4) [NL-18:0]	TAG	6	-0.0306262	0.0292638	0.295304		32.9921	-0.0297998	0.0288449	0.301554	4.07635	0.538477	-0.0680673	0.0841771	0.418734	0.00593002	0.628454	3.84218	0.427785
GCST90025178	TG(54:4) [NL-18:2]	TAG	6	-0.0163533	0.031103	0.599042		32.6377	-0.0185355	0.0404934	0.647139	9.88018	0.0787024	-0.220078	0.147928	0.13682	0.0249188	0.159359	6.60848	0.158082
GCST90025179	TG(54:5) [NL-18:1]	TAG	8	-0.0504121	0.0262581	0.0548748		33.0439	-0.0517023	0.0277127	0.0620897	8.51375	0.289476	-0.0883534	0.113337	0.435647	0.00656353	0.737583	8.35738	0.213072
GCST90025180	TG(54:6) [NL-18:2]	TAG	8	-0.0421241	0.0269968	0.11868		32.3676	-0.0443097	0.0250209	0.0765757	4.41043	0.731474	-0.0236566	0.0681015	0.728311	-0.0036429	0.744368	4.30411	0.635596
GCST90025183	TG(58:8) [NL-22:6]	TAG	3	0.044425	0.0470304	0.344862		24.3377	0.0446961	0.0469987	0.341601	0.0896107	0.956184	0.0944947	0.186276	0.611956	-0.010834	0.782336	0.013282	0.908249
GCST90025184	TG(O-50:1) [NL-16:0]	TAG	9	0.0275535	0.0221852	0.214245		36.9835	0.0275267	0.0247798	0.266632	10.128	0.256158	-0.0225321	0.0889111	0.799941	0.00771141	0.556224	9.65057	0.209255
GCST90025186	TG(O-52:2) [NL-16:0]	TAG	8	0.00303329	0.024191	0.900216		36.7607	0.0077285	0.0315561	0.806523	12.3053	0.0909544	-0.192821	0.0796607	0.0154982	0.0341043	0.00833879	5.3461	0.500249
GCST90025219	Ubiquinone	Ubiquinones	6	-0.0203263	0.0245213	0.407147		43.5056	-0.0198749	0.0251103	0.428652	2.00179	0.848897	-0.0649102	0.0520734	0.212576	0.00977895	0.323544	1.02722	0.90564
