# Supplementary material for: Mendelian Randomization Identifies Lipidomic Signatures of Depression Risk That Are Partly Reflected in Cortisol-Induced Membrane Remodeling and Modulated by St. John’s Wort Extract (Ze 117)
Source: Int J Mol Sci. 2026 May 13;27(10):4344. doi: 10.3390/ijms27104344 (PMC13207717; doi:10.3390/ijms27104344)
Supplement: Supplementary file 1 [file ijms-27-04344-s001.zip › TableS10_cadbyBIP_GSMR_noFADS.xlsx]

## Sheet: TableS10
TableS10: GSMR results between lipid species from Cadby et al. and BIP excluding FADS genes cluster
GSMR results provided for species with more than two SNPs instruments used (after exlusion of linked/pleiotropic markers). FDR reported only for species entering primary analysis (10 SNPs or more used).
			GSMR Results					IVW Results						Egger Results
Exposure ID	Exposure	Lipid class	# SNPs used	GSMR bxy	GSMR bxy se	GSMR p	GSMR FDR	IVW F-Stat	IVW bxy	IVW bxy se	IVW p	IVW Cochran Q	IVW Cochran p	Egger bxy	Egger bxy se	Egger p	Egger Intercept	Egger Intercept p	Egger HeterStat	Egger Heter p
GCST90024631	CE(18:0)	Chol.esters	11	-0.0756869	0.0213377	0.000389507	0.0459618	32.6948	-0.0773858	0.0204936	0.000159305	6.8786	0.736854	-0.0677952	0.0481715	0.159317	-0.00185171	0.825876	6.8302	0.654792
GCST90024939	PC(P-16:0/18:0)	PC	10	-0.0670496	0.0250698	0.00748366	0.294988	29.3348	-0.078604	0.0337453	0.0198413	18.5005	0.029791	-0.149769	0.0991737	0.131002	0.00993353	0.443956	17.2378	0.0277261
GCST90025063	PG(36:1)	PG	13	0.053497	0.0200079	0.0074997	0.294988	28.2226	0.0619675	0.0327387	0.058386	29.3385	0.00350845	-0.184958	0.0873699	0.0342643	0.0362381	0.00312484	16.3544	0.128475
GCST90024612	AC(14:0)	Acylcarnitines	18	0.043408	0.0184391	0.0185661	0.438159	26.4709	0.0441863	0.0183724	0.0161709	16.8387	0.465344	0.0560948	0.0450853	0.213429	-0.00193329	0.77136	16.7503	0.401929
GCST90024626	CE(16:0)	Chol.esters	10	-0.0506202	0.0209489	0.0156762	0.438159	36.1633	-0.0529767	0.0289561	0.0673163	16.4793	0.0575232	-0.0571243	0.0447796	0.20207	0.00096852	0.898814	16.446	0.0364233
GCST90024617	AC(16:0)	Acylcarnitines	19	0.0265153	0.0167498	0.113417	0.492926	32.4437	0.0194403	0.0192824	0.313366	25.3467	0.11566	0.0770778	0.0461082	0.0945884	-0.00947393	0.170857	22.8283	0.154923
GCST90024621	AC(18:0)	Acylcarnitines	18	0.0314303	0.0185758	0.0906455	0.492926	27.3563	0.0326278	0.0187628	0.0820416	18.3747	0.365579	0.0536748	0.0615594	0.383253	-0.00331101	0.718866	18.2271	0.310768
GCST90024622	AC(18:1)	Acylcarnitines	21	0.0345438	0.0156836	0.0276273	0.492926	31.3392	0.0310429	0.0196223	0.113644	30.8354	0.0574008	0.0453466	0.044724	0.310621	-0.00259068	0.720453	30.629	0.0443193
GCST90024654	Cer(d16:1/22:0)	Cer	16	-0.0252451	0.0184522	0.171271	0.492926	34.3238	-0.0233986	0.017341	0.177233	13.674	0.550381	-0.0414516	0.0395101	0.294114	0.00369282	0.611091	13.4154	0.494104
GCST90024694	Cer(d20:1/24:0)	Cer	15	-0.0239744	0.0162192	0.139367	0.492926	38.4356	-0.0228443	0.0192543	0.235444	18.1676	0.199254	-0.0579905	0.0611011	0.342574	0.00689664	0.543402	17.6658	0.170626
GCST90024718	DG(18:1_18:2)	DAG	11	-0.0351846	0.022425	0.11665	0.492926	30.6899	-0.0329502	0.0206565	0.110678	9.79569	0.458597	0.0707038	0.0661836	0.285386	-0.0148453	0.0992482	7.07811	0.628987
GCST90024728	GM3(d18:1/22:0)	Gangliosides	12	-0.0292229	0.0208768	0.161578	0.492926	29.6326	-0.0248821	0.0234896	0.289472	14.1182	0.22652	-0.0342145	0.0431075	0.427369	0.00193694	0.792258	14.021	0.172037
GCST90024729	GM3(d18:1/24:0)	Gangliosides	11	-0.0276752	0.0198287	0.162801	0.492926	36.2717	-0.0305804	0.0230236	0.184105	12.7903	0.235634	-0.0469946	0.0574526	0.413374	0.00284916	0.752891	12.651	0.179046
GCST90024736	Hex2Cer(d18:1/24:1)	HexCer	15	-0.0253071	0.017659	0.151829	0.492926	40.2922	-0.030632	0.0191609	0.109895	17.7669	0.217606	-0.0632049	0.0344241	0.0663482	0.00803772	0.25684	16.1678	0.240185
GCST90024738	Hex3Cer(d18:1/18:0)	HexCer	13	-0.0371754	0.0171619	0.0302991	0.492926	42.1108	-0.0425565	0.0249072	0.0875242	24.915	0.0152307	0.0251811	0.0490686	0.607824	-0.0146947	0.115797	20.3414	0.0408726
GCST90024744	HexCer(d18:1/18:0)	HexCer	15	-0.0317167	0.019238	0.0992195	0.492926	30.8071	-0.0363079	0.0189535	0.0554119	7.748	0.902037	-0.0326442	0.0426854	0.444414	-0.00063923	0.923686	7.73882	0.860189
GCST90024745	HexCer(d18:1/20:0)	HexCer	25	0.0195005	0.0139667	0.162651	0.492926	32.541	0.0242781	0.0197451	0.218856	46.7632	0.00357983	0.0278249	0.0412066	0.499514	-0.000659892	0.921376	46.7434	0.00241473
GCST90024820	LPE(16:0) [sn2]	LPE	15	0.0227316	0.0152618	0.136372	0.492926	45.8483	0.0248289	0.0199585	0.21349	23.6792	0.0500771	-0.0472369	0.039062	0.226555	0.0186425	0.0377907	17.7788	0.1661
GCST90024823	LPE(18:0) [sn1]	LPE	16	0.0236957	0.0159328	0.136956	0.492926	38.0902	0.0290831	0.0260385	0.264026	37.9743	0.000910209	-0.0285176	0.0500087	0.568507	0.0115956	0.181294	33.6759	0.00229955
GCST90024861	PC(16:0_20:3) (a)	PC	10	-0.0379063	0.0229814	0.0990585	0.492926	31.9325	-0.0381705	0.0220753	0.0837901	6.90509	0.647	-0.0680668	0.0559432	0.223714	0.00490817	0.560836	6.56683	0.584004
GCST90024937	PC(P-16:0/16:0)	PC	16	-0.0359636	0.0184707	0.0515274	0.492926	32.5907	-0.0442106	0.0218599	0.0431293	22.759	0.0893917	-0.031128	0.092157	0.735535	-0.00201345	0.883577	22.7242	0.0649076
GCST90024957	PE(15-MHDA_18:1)	PE	11	0.0273196	0.0174234	0.116885	0.492926	47.345	0.0277838	0.0192731	0.14942	12.0708	0.280344	-0.0445734	0.0374393	0.23383	0.0152971	0.028695	7.28501	0.607472
GCST90024958	PE(15-MHDA_18:2)	PE	11	0.0320238	0.0172975	0.0641183	0.492926	48.2577	0.0313644	0.0208146	0.13185	14.1837	0.164776	-0.0538018	0.0371042	0.147053	0.0183253	0.00926643	7.41295	0.594207
GCST90024959	PE(15-MHDA_20:4)	PE	11	0.0313756	0.0168151	0.0620523	0.492926	51.4674	0.0310467	0.0167601	0.0639661	7.7262	0.655562	0.00170978	0.0391801	0.965192	0.00757117	0.40745	7.03997	0.632958
GCST90024960	PE(15-MHDA_22:6)	PE	12	0.0241584	0.0159837	0.130676	0.492926	51.4758	0.0241278	0.0180278	0.180776	13.6948	0.250344	-0.0515324	0.0372455	0.166485	0.0196475	0.0241601	8.61169	0.569309
GCST90024963	PE(16:0_18:1)	PE	11	0.025324	0.0171676	0.140184	0.492926	50.8135	0.0219449	0.0218265	0.314694	16.4051	0.0886078	-0.0654394	0.0383519	0.0879541	0.0190135	0.0104496	9.4909	0.393247
GCST90024969	PE(16:0_20:5)	PE	14	0.0335883	0.0163499	0.0399425	0.492926	42.7992	0.0338117	0.0215126	0.116016	22.5694	0.0471431	-0.0313959	0.0442235	0.477743	0.0155533	0.0974233	18.365	0.105049
GCST90024970	PE(16:0_22:6)	PE	19	0.0193798	0.0135916	0.153905	0.492926	45.8364	0.0193636	0.0136544	0.156154	15.244	0.64515	0.000440674	0.0267168	0.98684	0.0051112	0.409923	14.565	0.626783
GCST90024973	PE(17:0_18:1)	PE	11	0.0312676	0.01714	0.0681143	0.492926	48.7715	0.0320129	0.0215116	0.136706	15.3757	0.118952	-0.0500106	0.039989	0.211077	0.0163877	0.0216117	9.69278	0.375924
GCST90024974	PE(17:0_18:2)	PE	13	0.0270326	0.0152737	0.0767476	0.492926	52.2115	0.0249751	0.0173028	0.148903	15.2029	0.230528	-0.0447883	0.0348832	0.199159	0.0148869	0.0258861	10.2393	0.509001
GCST90024975	PE(17:0_20:4)	PE	20	0.0236823	0.01314	0.0714975	0.492926	45.8745	0.024984	0.0158015	0.113853	27.0119	0.104375	-0.00514182	0.0298534	0.863252	0.00730783	0.236168	25.0583	0.123318
GCST90024976	PE(17:0_22:6)	PE	14	0.0242599	0.0143877	0.0917656	0.492926	44.5216	0.025831	0.0150865	0.0868606	14.0549	0.369986	0.0148493	0.0247106	0.547887	0.00327246	0.568351	13.6838	0.321353
GCST90024981	PE(18:0_20:4)	PE	20	0.0215606	0.0135713	0.112131	0.492926	41.7068	0.0208515	0.0166903	0.211548	27.4492	0.0946177	0.0113179	0.0318403	0.722246	0.00219412	0.7227	27.2585	0.0742733
GCST90024983	PE(18:0_22:5) (n3)	PE	14	0.0262122	0.0159995	0.101357	0.492926	44.7274	0.0217658	0.0238275	0.360993	28.6499	0.00733653	-0.0764854	0.0519782	0.141159	0.0235615	0.0382743	21.1013	0.0489169
GCST90024984	PE(18:0_22:5) (n6)	PE	11	0.0355972	0.0203385	0.0800767	0.492926	34.2369	0.0343109	0.0277055	0.215563	17.7963	0.0584987	-0.0947291	0.0429515	0.0274199	0.0264801	0.000598668	6.01618	0.738298
GCST90024988	PE(18:1_22:6) (a)	PE	12	0.0209111	0.0151932	0.168714	0.492926	61.1219	0.023159	0.0148549	0.118992	4.09111	0.967176	0.00313518	0.0369055	0.9323	0.00504742	0.553379	3.73981	0.958322
GCST90024992	PE(38:5) (b)	PE	22	0.0290721	0.0140323	0.0382844	0.492926	38.0428	0.032422	0.0190257	0.0883596	38.836	0.0102674	-0.0583427	0.0348011	0.0936473	0.0226514	0.0031722	27.0581	0.133639
GCST90025072	PI(15-MHDA_18:2)/PI(17:0_18:2)	PI	12	-0.0359972	0.0191385	0.0599876	0.492926	36.3471	-0.0390258	0.0195403	0.0458036	9.05289	0.61701	-0.00257128	0.0383422	0.946533	-0.00620154	0.269144	7.83179	0.645264
GCST90025085	PI(36:2)	PI	11	-0.0350916	0.0199236	0.0781863	0.492926	42.3789	-0.0412662	0.0186965	0.027303	7.29203	0.697618	-0.0297776	0.0494979	0.547446	-0.00223581	0.802066	7.22919	0.613271
GCST90025103	SM(43:1)	SM	13	-0.0255762	0.0179672	0.154594	0.492926	36.1574	-0.0284527	0.0244897	0.245308	20.7416	0.054295	-0.0617811	0.0544135	0.256208	0.00718916	0.490252	19.8813	0.0469952
GCST90025119	SM(d18:1/20:0)/SM(d16:1/22:0)	SM	11	-0.0253364	0.0183026	0.166266	0.492926	46.8228	-0.0296968	0.0278924	0.287015	24.0636	0.00743331	-0.0115061	0.0717072	0.872519	-0.00385035	0.781093	23.8589	0.00453006
GCST90024968	PE(16:0_20:4)	PE	18	0.0187046	0.0138199	0.175911	0.494228	46.0486	0.0151861	0.0163112	0.351842	22.977	0.15	0.010768	0.031376	0.731453	0.00127487	0.867593	22.9372	0.115424
GCST90024623	AC(18:2)	Acylcarnitines	19	0.0261625	0.0200922	0.192875	0.505762	20.87	0.0353646	0.0219496	0.107143	20.4068	0.310388	0.0403822	0.0558064	0.469304	-0.000706077	0.92168	20.3952	0.254516
GCST90024824	LPE(18:0) [sn2]	LPE	14	0.0229274	0.0173144	0.185442	0.505762	37.5255	0.028585	0.0266226	0.282951	28.9342	0.00668812	-0.0553481	0.0497345	0.265764	0.0191639	0.0533898	22.0708	0.0367343
GCST90024964	PE(16:0_18:2)	PE	16	0.0199893	0.0153314	0.192296	0.505762	42.7666	0.0197797	0.0161348	0.220234	16.348	0.359308	-5.79086e-05	0.0345097	0.998661	0.00431357	0.513155	15.8635	0.321784
GCST90024991	PE(38:5) (a)	PE	20	0.0172409	0.013561	0.203602	0.522284	44.0892	0.0170122	0.0166825	0.307841	28.6342	0.0719615	-0.012741	0.0298459	0.669458	0.0079433	0.231607	26.5254	0.0883368
GCST90024819	LPE(16:0) [sn1]	LPE	15	0.0180926	0.0145435	0.213487	0.533538	52.5352	0.0207579	0.0211012	0.325248	29.8103	0.00810424	-0.0364732	0.040343	0.365954	0.015448	0.102655	24.7407	0.0249616
GCST90024985	PE(18:0_22:6)	PE	14	0.0214141	0.017347	0.217033	0.533538	38.2132	0.0231412	0.0202716	0.253638	17.1816	0.191136	-0.0671687	0.0367273	0.0674219	0.0205999	0.00506091	9.32403	0.675033
GCST90024660	Cer(d17:1/22:0)	Cer	15	-0.0225194	0.0184926	0.223316	0.537782	36.2647	-0.0253354	0.0213182	0.23466	21.3589	0.0927829	0.0131179	0.0429467	0.760027	-0.00797533	0.302697	19.7454	0.101742
GCST90024616	AC(15:0) (b)	Acylcarnitines	14	0.0245867	0.0208608	0.238554	0.549021	28.0479	0.024008	0.0228318	0.293021	16.3519	0.23065	0.0746133	0.0558125	0.18127	-0.00790158	0.320348	15.1085	0.235555
GCST90024620	AC(17:0) (b)	Acylcarnitines	14	0.0252641	0.0216523	0.243288	0.549021	24.2336	0.0231931	0.0306466	0.449174	24.7596	0.0248205	-0.0320099	0.0799676	0.688946	0.00766312	0.453475	23.652	0.0226742
GCST90024884	PC(18:1_20:3)	PC	10	-0.027853	0.024039	0.246594	0.549021	28.0371	-0.0264786	0.0305717	0.386427	15.0255	0.0902368	-0.0774906	0.109864	0.480603	0.00869184	0.627458	14.5958	0.0674973
GCST90024967	PE(16:0_20:3)	PE	16	0.0178079	0.0152042	0.241499	0.549021	46.8093	0.0152399	0.0146562	0.29842	13.2882	0.580045	-0.0258829	0.0337509	0.443153	0.00922017	0.176181	11.4587	0.649685
GCST90025138	SHexCer(d18:1/24:1)	SHexCer	11	-0.0247504	0.0217967	0.256161	0.55976	27.5617	-0.0286092	0.0248135	0.248923	12.2881	0.266236	0.0113797	0.0500557	0.820159	-0.00704974	0.356451	11.2273	0.260448
GCST90024954	PC(P-36:3)	PC	10	-0.0271145	0.0242656	0.263822	0.566017	29.6927	-0.0264066	0.0312309	0.397816	16.3689	0.0595671	-0.067664	0.105653	0.521891	0.00623168	0.681241	16.0307	0.0419421
GCST90024667	dhCer(d18:0/24:0)	Cer	10	-0.0244921	0.0225129	0.276633	0.582906	30.5922	-0.0235298	0.0232632	0.311797	9.2844	0.411446	-0.0294869	0.0701168	0.674091	0.000984614	0.927684	9.27485	0.319643
GCST90024740	Hex3Cer(d18:1/22:0)	HexCer	20	-0.0155547	0.0149277	0.297413	0.594826	37.8141	-0.0129441	0.0173607	0.45591	26.4333	0.118561	-0.0208982	0.0426522	0.624156	0.00150919	0.837376	26.3716	0.0915603
GCST90024746	HexCer(d18:1/22:0)	HexCer	23	0.0150336	0.0143118	0.293518	0.594826	33.7838	0.0160343	0.0162805	0.324683	28.4938	0.159889	-0.00392698	0.0340386	0.908153	0.00370921	0.502651	27.8969	0.143101
GCST90024938	PC(P-16:0/16:1)	PC	10	-0.0200621	0.0192215	0.29661	0.594826	42.7691	-0.018425	0.0190339	0.33304	6.26028	0.713612	0.00776685	0.0438923	0.859546	-0.00493008	0.507819	5.82173	0.667193
GCST90025156	TG(50:2) [NL-18:2]	TAG	13	0.0225651	0.0225585	0.317171	0.623769	25.3817	0.0257052	0.0386599	0.50611	36.2216	0.00029846	-0.202353	0.0995855	0.0421587	0.0365178	0.0153663	23.6125	0.0144694
GCST90024737	Hex3Cer(d18:1/16:0)	HexCer	12	-0.018927	0.0195244	0.332347	0.6429	35.5805	-0.020612	0.026558	0.437683	21.7128	0.026695	0.0124896	0.0663211	0.850626	-0.00520915	0.583515	21.0792	0.020548
GCST90024741	Hex3Cer(d18:1/24:0)	HexCer	23	-0.0134071	0.0141706	0.344085	0.654872	32.7626	-0.0126801	0.014873	0.393906	23.3594	0.381677	-0.0250246	0.0342786	0.465368	0.0023761	0.688009	23.1814	0.334381
GCST90024693	Cer(d20:1/22:0)	Cer	15	-0.0154058	0.016478	0.349825	0.655227	38.7758	-0.0170539	0.0166943	0.306997	13.9345	0.454602	0.0256149	0.0418008	0.540019	-0.00798212	0.265529	12.6948	0.471653
GCST90024876	PC(18:0_20:3)	PC	12	-0.0191398	0.0212072	0.366784	0.667783	31.7208	-0.0165749	0.0207209	0.42376	9.94579	0.53527	-0.0270227	0.0486893	0.578893	0.00176073	0.81256	9.88956	0.450235
GCST90025077	PI(18:0_20:4)	PI	11	-0.0201541	0.0223806	0.367846	0.667783	31.9891	-0.0229485	0.0214162	0.283924	7.88865	0.639713	0.0130046	0.0556898	0.815358	-0.00548394	0.484315	7.39952	0.595598
GCST90024747	HexCer(d18:1/24:0)	HexCer	23	0.0122499	0.0142121	0.388723	0.674909	35.653	0.017244	0.0171151	0.313678	32.0877	0.0759133	0.0052366	0.0348538	0.880572	0.00251264	0.690633	31.8475	0.0606645
GCST90024826	LPE(18:1) [sn2]	LPE	12	0.0165468	0.0192057	0.388931	0.674909	36.8796	0.0212576	0.0231978	0.359476	16.32	0.129661	-0.0476506	0.0590539	0.419725	0.0108837	0.206601	14.0749	0.169602
GCST90024965	PE(16:0_18:3) (a)	PE	11	0.0155786	0.0177096	0.379037	0.674909	44.8572	0.012902	0.0190877	0.499082	11.1857	0.343238	-0.0104394	0.0457365	0.819451	0.00522544	0.571421	10.8012	0.28958
GCST90024978	PE(18:0_18:2)	PE	13	0.0140659	0.0165423	0.395158	0.675778	47.9175	0.0130275	0.0161304	0.419302	11.5099	0.485797	-0.0560113	0.0427673	0.190305	0.0148256	0.0813301	8.47179	0.670521
GCST90024662	Cer(d17:1/24:1)	Cer	16	-0.0149224	0.0180893	0.409411	0.686671	35.5922	-0.0173574	0.0226257	0.442991	26.9706	0.0289766	0.0182195	0.0514518	0.723258	-0.00692268	0.439843	25.8681	0.0269042
GCST90024735	Hex2Cer(d18:1/24:0)	HexCer	16	-0.0119771	0.0151969	0.430624	0.686671	43.1096	-0.011641	0.0151067	0.440955	13.4412	0.568264	-0.00691525	0.0285177	0.808401	-0.00103057	0.845098	13.403	0.495067
GCST90024739	Hex3Cer(d18:1/20:0)	HexCer	13	-0.0130582	0.0163456	0.424361	0.686671	48.5294	-0.0117707	0.0172969	0.496183	14.0405	0.298128	0.0487367	0.0387994	0.209072	-0.0115606	0.0867201	11.0839	0.43626
GCST90024979	PE(18:0_20:3) (a)	PE	10	0.014412	0.0181942	0.42829	0.686671	50.5636	0.0103647	0.0186214	0.577799	9.68941	0.376209	0.00415153	0.0510368	0.935169	0.00139604	0.894983	9.66835	0.289079
GCST90024989	PE(18:1_22:6) (b)	PE	11	0.0146087	0.0179773	0.416436	0.686671	44.0928	0.0171977	0.0193184	0.373346	11.0765	0.351589	-0.0160718	0.0418358	0.700857	0.00732536	0.368687	10.1639	0.33738
GCST90024658	Cer(d17:1/18:0)	Cer	11	0.0160241	0.0220738	0.467878	0.712045	34.1951	0.0104716	0.021245	0.622085	10.3519	0.41018	-0.0436152	0.0537128	0.416787	0.0095906	0.273778	9.13608	0.424809
GCST90024671	Cer(d18:1/18:0)	Cer	11	0.0149087	0.0207176	0.471761	0.712045	37.3555	0.0143318	0.0197004	0.466928	9.73578	0.463972	-0.0793065	0.0594256	0.182024	0.0148993	0.0948858	6.94632	0.642709
GCST90024689	Cer(d19:1/22:0)	Cer	16	-0.0102594	0.0144172	0.476708	0.712045	46.6458	-0.0169321	0.0149835	0.258458	12.5053	0.64045	0.00164592	0.0317854	0.958702	-0.00502623	0.507499	12.0661	0.600997
GCST90024748	HexCer(d18:1/24:1)	HexCer	19	0.0120909	0.0163616	0.45992	0.712045	35.1701	0.0171622	0.0193314	0.374654	27.4073	0.0716661	0.023727	0.0471397	0.61473	-0.0012707	0.877937	27.3694	0.0528685
GCST90025159	TG(50:3) [NL-18:1]	TAG	10	-0.0174931	0.0243859	0.473162	0.712045	31.0197	-0.0176678	0.0332905	0.595616	18.7504	0.0274007	0.0969671	0.106765	0.363757	-0.017797	0.259208	16.1764	0.0399239
GCST90024659	Cer(d17:1/20:0)	Cer	11	0.0139474	0.0202474	0.490918	0.715164	40.8481	0.00933556	0.0189961	0.623111	8.70494	0.560316	-0.0261071	0.0642991	0.684724	0.00564472	0.56396	8.37205	0.497131
GCST90024743	HexCer(d18:1/16:0)	HexCer	13	0.0141447	0.0203608	0.487243	0.715164	28.9985	0.017288	0.02318	0.455781	15.0626	0.238031	0.0380248	0.0504068	0.450634	-0.00343232	0.640021	14.7689	0.193321
GCST90024643	CE(22:4)	Chol.esters	14	-0.0127774	0.0196134	0.514749	0.736877	28.4601	-0.0148737	0.0279718	0.594907	25.0645	0.0226371	-0.0850454	0.0495368	0.0860138	0.0140077	0.0949653	20.3389	0.0609404
GCST90024672	Cer(d18:1/20:0)	Cer	14	0.0101941	0.0175387	0.561083	0.736877	38.3479	0.00749821	0.0208134	0.718654	18.3703	0.143959	-0.10179	0.057404	0.0761934	0.0180468	0.0440058	13.7294	0.318322
GCST90024680	Cer(d18:2/18:0)	Cer	12	0.011879	0.0189999	0.531831	0.736877	36.8462	0.0132062	0.0190826	0.488903	7.27136	0.776701	-0.00757333	0.0461184	0.869562	0.00359805	0.620653	7.02641	0.722949
GCST90024684	Cer(d18:2/24:1)	Cer	10	-0.0131178	0.0224875	0.559665	0.736877	32.681	-0.0128365	0.0254019	0.613322	11.6328	0.234812	-0.0220545	0.0692456	0.750108	0.00152919	0.885126	11.6025	0.16984
GCST90024733	Hex2Cer(d18:1/20:0)	HexCer	18	0.0103987	0.017782	0.558689	0.736877	28.1983	0.0133589	0.0198166	0.500232	20.8178	0.234548	0.0324189	0.0496227	0.513558	-0.00356599	0.673761	20.5897	0.194827
GCST90024734	Hex2Cer(d18:1/22:0)	HexCer	15	-0.00956542	0.0154457	0.535724	0.736877	45.4739	-0.0105386	0.0151969	0.488014	12.8963	0.534701	-0.000268014	0.0271887	0.992135	-0.00225083	0.648708	12.6888	0.472125
GCST90024742	Hex3Cer(d18:1/24:1)	HexCer	16	-0.00993233	0.0169095	0.556948	0.736877	35.1519	-0.00942512	0.0188712	0.617466	20.0925	0.168414	-0.0110487	0.0454701	0.808015	0.00031552	0.96846	20.0902	0.127322
GCST90024843	LPI(20:4) [sn1]	LPI	10	-0.00973796	0.0170661	0.568269	0.736877	57.605	-0.0141924	0.020532	0.489417	13.626	0.136265	-0.0199689	0.0500195	0.68973	0.0013869	0.897952	13.598	0.0928631
GCST90024856	PC(16:0_18:0)	PC	11	-0.0131211	0.0227515	0.564134	0.736877	29.1483	-0.010656	0.0304005	0.725948	17.7893	0.0586238	-0.0608359	0.0584879	0.298273	0.00968426	0.315321	15.9972	0.066941
GCST90024901	PC(36:0)	PC	14	-0.0118685	0.0201581	0.556016	0.736877	29.2758	-0.00789048	0.0232333	0.734144	17.954	0.159274	-0.0209881	0.0935283	0.822443	0.00170263	0.884743	17.9226	0.11806
GCST90024638	CE(20:3)	Chol.esters	13	-0.0101945	0.0182031	0.57545	0.738078	38.3138	-0.00655502	0.0245532	0.78949	21.1099	0.0487945	-0.0788337	0.0537943	0.142794	0.0156189	0.135701	17.5569	0.0924477
GCST90025108	SM(d16:1/24:1)	SM	16	-0.00864423	0.0166848	0.604395	0.758709	41.1838	-0.0075459	0.0204068	0.711551	24.6765	0.0544604	-0.00345119	0.036472	0.924612	-0.000981204	0.8905	24.6431	0.0382584
GCST90025129	SM(d18:2/20:0)	SM	13	0.00983351	0.0188061	0.601051	0.758709	35.3082	0.00812964	0.0222019	0.714239	16.5982	0.165347	-0.0563875	0.055398	0.308744	0.012853	0.205729	14.4891	0.207102
GCST90024691	Cer(d19:1/24:1)	Cer	20	-0.00707314	0.0141917	0.618202	0.767872	39.0149	-0.00842471	0.0146632	0.565597	19.2515	0.440814	0.00779649	0.0251107	0.756192	-0.00424904	0.423848	18.5909	0.417414
GCST90025107	SM(d16:1/23:0)/SM(d17:1/22:0)	SM	12	-0.00838256	0.0176817	0.635442	0.781064	46.371	-0.00716121	0.0241148	0.766494	21.7849	0.0260934	-0.0126277	0.0490741	0.796932	0.00111614	0.896609	21.7482	0.01644
GCST90024688	Cer(d19:1/20:0)	Cer	15	0.00759569	0.017221	0.659161	0.793684	36.3906	0.00783443	0.0173196	0.651021	10.7228	0.707664	-0.0205764	0.0347546	0.553819	0.0059587	0.345738	9.83373	0.707471
GCST90024831	LPE(22:6) [sn1]	LPE	10	0.00925193	0.0206712	0.654459	0.793684	39.6835	0.011659	0.0194154	0.548171	8.98469	0.438689	0.0941945	0.0519687	0.0699054	-0.0157972	0.0868687	6.05322	0.64127
GCST90024690	Cer(d19:1/24:0)	Cer	13	-0.006634	0.0155164	0.668981	0.797371	52.5268	-0.0133183	0.0155642	0.392161	10.3002	0.58964	0.0047403	0.0332636	0.886679	-0.0051107	0.539025	9.92288	0.537337
GCST90024972	PE(16:1_20:4)	PE	12	0.0072125	0.0179989	0.688626	0.812579	43.1948	0.00478318	0.01773	0.78733	8.1652	0.698434	-0.0447345	0.047016	0.341364	0.013872	0.255469	6.87205	0.737466
GCST90024681	Cer(d18:2/20:0)	Cer	15	0.00640717	0.016669	0.700699	0.814459	39.3097	0.00756094	0.0168419	0.653477	14.5254	0.411345	-0.0172486	0.0426858	0.686152	0.00470189	0.525337	14.0882	0.367659
GCST90025079	PI(18:0_22:5) (n3)	PI	13	-0.00663631	0.0174689	0.704024	0.814459	45.868	-0.00659106	0.0182641	0.718193	14.6309	0.262245	-0.033121	0.0366682	0.366387	0.00482895	0.402083	13.7531	0.246959
GCST90024656	Cer(d16:1/24:1)	Cer	17	-0.0057	0.0173497	0.742507	0.850639	34.2204	-0.00601355	0.0249502	0.809538	34.4637	0.0047026	-0.0697895	0.0601112	0.245639	0.0142221	0.244606	31.6107	0.00727086
GCST90024987	PE(18:1_18:2)	PE	12	0.00522644	0.0170993	0.75987	0.853949	46.9958	0.00285571	0.0168588	0.86549	3.14641	0.988646	0.0186204	0.0402046	0.643264	-0.00356325	0.665801	2.95985	0.982353
GCST90025134	SHexCer(d18:1/16:0)	SHexCer	13	0.00558744	0.0177305	0.752662	0.853949	43.9058	0.00177473	0.0227662	0.937864	21.4853	0.0437096	0.0084779	0.0605591	0.888665	-0.0013365	0.904214	21.4571	0.0289333
GCST90024652	Cer(d16:1/16:0)	Cer	11	0.00503914	0.0171387	0.768741	0.855769	53.4089	0.00257784	0.0196847	0.89581	13.6918	0.187517	0.0170825	0.0343463	0.618934	-0.00358247	0.599256	13.2843	0.150159
GCST90024731	Hex2Cer(d18:1/16:0)	HexCer	10	-0.00596517	0.0227794	0.793424	0.874991	38.6776	-0.013386	0.0343145	0.696463	24.8979	0.00308621	-0.168908	0.0876061	0.0538499	0.0230507	0.0585418	17.2033	0.0280607
GCST90024653	Cer(d16:1/18:0)	Cer	16	-0.00353523	0.0167498	0.83284	0.902673	38.5511	-0.00144951	0.0167474	0.931028	16.3576	0.358691	0.0305503	0.0395469	0.439814	-0.00627114	0.37104	15.4732	0.34659
GCST90024692	Cer(d19:1/26:0)	Cer	14	0.00387305	0.0184608	0.833825	0.902673	35.6535	-0.00166173	0.0203312	0.934859	16.2551	0.235629	-0.00625907	0.0570298	0.912607	0.00101734	0.930826	16.2449	0.180276
GCST90024695	Cer(d20:1/24:1)	Cer	20	-0.00228451	0.0147574	0.876975	0.940755	33.824	0.00216768	0.0167243	0.896873	22.0331	0.282614	-0.0393235	0.0316464	0.214019	0.00790581	0.127208	19.5115	0.360983
GCST90024687	Cer(d19:1/18:0)	Cer	11	0.00261101	0.0206781	0.899519	0.948829	34.6455	-0.00170833	0.0216515	0.937111	10.9426	0.362007	-0.0171256	0.0432663	0.692239	0.00320997	0.676017	10.7343	0.294362
GCST90025102	SM(41:1) (a)	SM	14	-0.00236544	0.0193644	0.902777	0.948829	32.0844	-0.00198953	0.0194936	0.918709	13.6869	0.396259	-0.00400084	0.037916	0.915964	0.000390336	0.949934	13.6824	0.321449
GCST90025114	SM(d18:0/22:0)	SM	12	0.00247693	0.0215809	0.908624	0.948829	30.3318	0.00822913	0.0223868	0.713179	12.4899	0.327967	-0.0647354	0.0866732	0.455129	0.00979935	0.383155	11.6071	0.312211
GCST90024825	LPE(18:1) [sn1]	LPE	12	0.00188068	0.0197781	0.924244	0.956673	34.8968	0.00432097	0.0195607	0.82517	4.46877	0.954149	0.039902	0.0522365	0.444943	-0.00624432	0.462582	3.92913	0.950487
GCST90025133	SM(d19:1/24:1)	SM	15	0.00125965	0.0186312	0.946097	0.970777	30.8523	-0.00432972	0.0222858	0.845956	19.968	0.131152	-0.0166275	0.0508201	0.743529	0.00268653	0.785963	19.8554	0.0988746
GCST90024635	CE(20:0)	Chol.esters	10	-0.000666682	0.021653	0.975437	0.984122	31.077	0.000208779	0.024635	0.993238	12.5474	0.184178	-0.0463491	0.0743758	0.53317	0.00990528	0.505321	11.888	0.156272
GCST90025115	SM(d18:1/14:0)/SM(d16:1/16:0)	SM	13	0.00052958	0.0174447	0.975782	0.984122	42.801	0.00244514	0.0261666	0.92555	27.3444	0.00689133	0.000953304	0.0440488	0.982734	0.000423029	0.965556	27.3397	0.00408191
GCST90025118	SM(d18:1/18:0)/SM(d16:1/20:0)	SM	12	-0.000187477	0.0207203	0.992781	0.992781	33.8781	-0.00637908	0.0321091	0.842522	27.2653	0.0041895	-0.0964937	0.0767853	0.208874	0.0171165	0.198999	23.4043	0.00934882
GCST90024610	AC(12:0)	Acylcarnitines	6	-0.031341	0.0267123	0.240685		37.3987	-0.0318732	0.0266052	0.230915	5.14388	0.398574	-0.0693815	0.0810731	0.392115	0.00545951	0.620521	4.84685	0.303376
GCST90024611	AC(13:0)	Acylcarnitines	4	0.00580183	0.0322022	0.85702		40.9891	0.00727148	0.0316764	0.818437	2.15117	0.541629	-0.0282644	0.162174	0.861642	0.00721764	0.823035	2.09869	0.350167
GCST90024613	AC(14:1)	Acylcarnitines	6	-0.0404405	0.0305333	0.185346		29.8864	-0.042986	0.0401811	0.284707	9.21237	0.100887	-0.0432697	0.163981	0.79188	3.86391e-05	0.998564	9.21236	0.0560052
GCST90024614	AC(14:2)	Acylcarnitines	4	-0.039179	0.0388386	0.313088		27.143	-0.0393816	0.0379082	0.298866	0.40859	0.938462	-0.0422026	0.117277	0.718957	0.000438456	0.979721	0.407944	0.815485
GCST90024615	AC(15:0) (a)	Acylcarnitines	5	0.0191732	0.0293195	0.51315		38.9429	0.0192224	0.0287221	0.503334	1.28319	0.864221	0.0591488	0.127589	0.642943	-0.00555803	0.748079	1.18004	0.757795
GCST90024618	AC(16:1)	Acylcarnitines	9	0.0205395	0.0215001	0.339415		45.5445	0.020381	0.0246392	0.408136	11.4085	0.179607	-0.0237433	0.101044	0.814225	0.00739178	0.651374	11.0852	0.134945
GCST90024619	AC(17:0) (a)	Acylcarnitines	9	0.000492079	0.0241859	0.983768		34.191	3.74399e-06	0.0235499	0.999873	7.70573	0.462731	5.20562e-05	0.0767399	0.999459	-7.2682e-06	0.999469	7.70573	0.359256
GCST90024624	CE(14:0)	Chol.esters	3	-0.0118941	0.042227	0.778196		30.0198	-0.012264	0.0426756	0.773823	4.29537	0.116754	0.126483	0.243148	0.60293	-0.0239659	0.548121	3.15675	0.0756136
GCST90024625	CE(15:0)	Chol.esters	5	0.0357996	0.0369265	0.332305		28.9253	0.0433436	0.0493293	0.379586	8.04293	0.0900181	-0.206279	0.118288	0.0811821	0.0391481	0.0271024	3.06037	0.382411
GCST90024627	CE(16:1)	Chol.esters	6	0.0254792	0.0304672	0.402997		32.8868	0.0313191	0.0415142	0.450598	10.2324	0.0689114	0.132609	0.231496	0.566756	-0.0134739	0.655473	9.74732	0.0449061
GCST90024628	CE(16:2)	Chol.esters	6	-0.0472627	0.0284066	0.0961543		34.3917	-0.0539804	0.0438248	0.218049	11.9584	0.0353623	-0.0692789	0.210512	0.742083	0.00335778	0.940436	11.9417	0.0177899
GCST90024629	CE(17:0)	Chol.esters	8	-0.0191266	0.027799	0.491433		26.7838	-0.0233341	0.0455092	0.608137	19.6854	0.00629078	-0.18493	0.122849	0.132236	0.0254693	0.160714	14.8243	0.0216681
GCST90024630	CE(17:1)	Chol.esters	5	-0.0635074	0.0334695	0.0577662		26.3055	-0.0666516	0.0343683	0.0524609	2.39882	0.662841	-0.0532075	0.0629438	0.397933	-0.00284738	0.798764	2.33382	0.506072
GCST90024632	CE(18:1)	Chol.esters	6	-0.0581533	0.0253549	0.0218149		42.2905	-0.0618716	0.0254043	0.0148722	4.73642	0.448887	-0.0491729	0.0531301	0.354696	-0.004023	0.780327	4.64608	0.325576
GCST90024633	CE(18:2)	Chol.esters	8	-0.0392558	0.0236255	0.0965956		35.1729	-0.0364603	0.0332784	0.273247	13.5765	0.0592465	-0.0550231	0.0587379	0.348884	0.00509994	0.69169	13.2298	0.0395287
GCST90024634	CE(18:3)	Chol.esters	4	-0.0376624	0.0302801	0.213573		45.5721	-0.0364436	0.037453	0.33053	4.75273	0.190825	-0.120406	0.126258	0.340261	0.0164478	0.481896	3.81046	0.148788
GCST90024636	CE(20:1)	Chol.esters	9	-0.125697	0.0246203	3.30058e-07		32.8935	-0.129404	0.0230849	2.07588e-08	5.57812	0.69437	-0.097623	0.0646353	0.13095	-0.00477611	0.598603	5.30101	0.623281
GCST90024637	CE(20:2)	Chol.esters	9	-0.0102894	0.0217979	0.636902		35.9562	-0.00390262	0.03784	0.917856	22.7605	0.00368578	-0.0980785	0.0731272	0.179854	0.0176973	0.141237	17.385	0.0150756
GCST90024639	CE(20:4)	Chol.esters	7	-0.0149765	0.0268683	0.577252		32.5746	-0.0126677	0.0380606	0.739263	12.1333	0.0590596	-0.0642294	0.0830411	0.439247	0.0121804	0.479432	11.03	0.0507886
GCST90024640	CE(20:5)	Chol.esters	9	-0.0150065	0.026732	0.574546		25.7123	-0.0191409	0.026286	0.466504	5.13938	0.74258	-0.0221149	0.0927245	0.811493	0.000420246	0.973319	5.13826	0.643095
GCST90024641	CE(22:0)	Chol.esters	7	-0.0624209	0.0279768	0.0256698		31.5465	-0.0703919	0.0342687	0.0399646	10.5027	0.105017	0.0100646	0.102157	0.921518	-0.0135119	0.401588	9.20713	0.101082
GCST90024642	CE(22:1)	Chol.esters	5	-0.0597307	0.0295215	0.043043		37.8701	-0.0614891	0.0386053	0.111213	7.51539	0.111033	0.0686801	0.137481	0.617385	-0.020394	0.323749	5.67379	0.128606
GCST90024644	CE(22:5) (n3)	Chol.esters	6	-0.0325528	0.0313179	0.298605		26.4383	-0.0330456	0.0315924	0.295561	4.27456	0.510601	-0.00625154	0.0741807	0.932838	-0.00525712	0.688838	4.10981	0.391349
GCST90024645	CE(22:5) (n6)	Chol.esters	6	0.0186905	0.0288776	0.517483		34.3871	0.0240752	0.0338198	0.476547	7.27112	0.201245	-0.153399	0.0789107	0.0519011	0.0292824	0.0161222	1.48162	0.829891
GCST90024646	CE(22:6)	Chol.esters	4	-0.0309359	0.0383244	0.419544		28.0075	-0.0306675	0.0390519	0.432277	3.20601	0.36094	-0.0391811	0.166058	0.813473	0.00129906	0.957306	3.20142	0.201753
GCST90024647	CE(24:0)	Chol.esters	6	-0.0493943	0.030074	0.100501		28.2815	-0.0578188	0.0480781	0.22913	13.1722	0.021817	-0.0338591	0.146579	0.817318	-0.00415323	0.860611	13.0715	0.0109317
GCST90024648	CE(24:1)	Chol.esters	6	-0.0497775	0.0254095	0.0501112		40.8797	-0.0507555	0.0318969	0.111557	8.3063	0.140143	-0.00233405	0.108387	0.982819	-0.00922398	0.637225	7.86881	0.0965037
GCST90024649	CE(24:4)	Chol.esters	9	-0.0617124	0.021484	0.0040726		34.5503	-0.0670517	0.0289582	0.0205874	13.637	0.0917302	-0.109844	0.0807504	0.173739	0.00812206	0.567608	13.029	0.0714059
GCST90024650	CE(24:5)	Chol.esters	9	-0.0580309	0.0241307	0.0161789		36.5185	-0.0574398	0.0373817	0.124397	21.0517	0.00701143	-0.154559	0.0898545	0.0854126	0.0180749	0.236914	17.5454	0.0141982
GCST90024655	Cer(d16:1/24:0)	Cer	9	0.00706207	0.0180705	0.69594		57.555	0.00690671	0.0227168	0.761101	13.0096	0.111519	0.00280991	0.062868	0.96435	0.00125726	0.943681	13.0003	0.0721001
GCST90024657	Cer(d17:1/16:0)	Cer	7	-0.00982348	0.0218852	0.65353		52.6964	-0.0124016	0.0297546	0.676827	11.9972	0.0620305	-0.0604771	0.0993245	0.542601	0.0096991	0.60944	11.4021	0.0439659
GCST90024661	Cer(d17:1/24:0)	Cer	9	0.00665867	0.0209297	0.750375		42.7006	0.00454568	0.0282801	0.8723	14.7852	0.0634595	-0.0464137	0.066901	0.487829	0.0128353	0.398708	13.4198	0.0625175
GCST90024663	dhCer(d18:0/16:0)	Cer	3	-0.0471178	0.0499843	0.345859		25.3591	-0.0479665	0.0477501	0.315122	0.215397	0.897898	0.0125779	1.31824	0.992387	-0.00576607	0.963343	0.213285	0.644205
GCST90024664	dhCer(d18:0/18:0)	Cer	3	-0.0214877	0.0373254	0.564827		35.7797	-0.0221702	0.0385397	0.565118	0.169543	0.918722	-0.0932555	0.188973	0.621669	0.00922729	0.700799	0.0219008	0.882351
GCST90024665	dhCer(d18:0/20:0)	Cer	8	0.0223456	0.0257365	0.385261		29.3362	0.0221009	0.0284646	0.437493	8.28508	0.308129	0.0207197	0.0737433	0.778733	0.000250737	0.98356	8.28449	0.217993
GCST90024666	dhCer(d18:0/22:0)	Cer	8	0.027221	0.028826	0.345005		25.3595	0.0327322	0.0300499	0.276039	7.72547	0.357423	0.079984	0.107268	0.455879	-0.00630135	0.644531	7.46078	0.280326
GCST90024668	dhCer(d18:0/24:1)	Cer	9	-0.00178069	0.0219888	0.935456		36.9573	-0.00149074	0.0216161	0.945018	5.6033	0.69157	-0.0539976	0.0596806	0.365584	0.00919467	0.345228	4.71238	0.695015
GCST90024669	Cer(d18:1/14:0)	Cer	4	0.00183154	0.0365742	0.960061		33.1188	0.00292088	0.0557021	0.95818	7.67838	0.053148	0.0595591	0.165893	0.71958	-0.0107376	0.709814	7.18121	0.0275816
GCST90024670	Cer(d18:1/16:0)	Cer	6	-0.0603289	0.0270337	0.02564		35.5005	-0.0639347	0.027499	0.0200728	4.60869	0.465474	-0.00829694	0.0484499	0.864029	-0.0124316	0.163081	2.66327	0.615658
GCST90024673	Cer(d18:1/22:0)	Cer	4	-0.0239125	0.0339989	0.481849		37.8602	-0.0235443	0.0329409	0.474766	1.63954	0.650458	-0.135838	0.120794	0.260781	0.0170401	0.333916	0.705889	0.702616
GCST90024674	Cer(d18:1/24:0)	Cer	7	0.011091	0.0247121	0.653571		40.0788	0.0103666	0.0379925	0.784962	14.7892	0.0219611	-0.0550519	0.1378	0.689521	0.0105325	0.619317	14.0935	0.0150264
GCST90024675	Cer(d18:1/24:1)	Cer	8	-0.00280497	0.0240908	0.907309		35.1449	-0.00207201	0.0293163	0.943654	10.6213	0.156012	0.0268296	0.0865756	0.756638	-0.0050964	0.720264	10.399	0.108822
GCST90024677	Cer(d18:2/14:0)	Cer	4	-0.0127824	0.0337966	0.70527		36.2158	-0.0141122	0.0334881	0.673457	1.57946	0.664057	-0.107023	0.109878	0.330048	0.0175012	0.374637	0.791228	0.673267
GCST90024678	Cer(d18:2/16:0)	Cer	5	-0.0332177	0.0289422	0.251082		39.9443	-0.031864	0.0295384	0.280707	4.18564	0.381465	-0.124919	0.0644232	0.0524972	0.0175688	0.10613	1.57472	0.665136
GCST90024682	Cer(d18:2/22:0)	Cer	5	-0.0144694	0.0291236	0.619311		38.4535	-0.0168507	0.0291669	0.563445	2.61427	0.624298	-0.0700905	0.0786464	0.372816	0.00931499	0.466042	2.08292	0.555375
GCST90024683	Cer(d18:2/24:0)	Cer	7	-0.00912656	0.0269247	0.734636		35.8523	-0.00935107	0.0313022	0.765142	9.12202	0.166831	-0.0414137	0.134827	0.75872	0.00430528	0.805845	9.01312	0.108542
GCST90024685	Cer(d18:2/26:0)	Cer	4	0.0186181	0.0382395	0.626343		26.2343	0.0180855	0.0605309	0.765107	7.23872	0.0646658	0.286768	0.25629	0.263173	-0.0331742	0.281363	4.58075	0.101228
GCST90024686	Cer(d19:1/16:0)	Cer	3	0.0229245	0.039454	0.561212		34.6247	0.0229646	0.0393797	0.559786	0.115366	0.943949	-0.00362199	0.0907566	0.968166	0.00488423	0.74507	0.00964522	0.921765
GCST90024697	COH	Cholesterols	4	-0.0425576	0.0305417	0.163491		44.265	-0.0475508	0.0469817	0.311484	7.11815	0.0682259	-0.0251566	0.110897	0.820542	-0.00527626	0.81416	6.92678	0.0313234
GCST90024698	DE(16:0)	Chol.esters	7	-0.0519265	0.0246014	0.0347975		36.1037	-0.0555224	0.0259498	0.0323867	6.44597	0.375128	-0.152481	0.0616311	0.0133574	0.0172769	0.0851299	3.48183	0.626138
GCST90024699	DE(18:1)	Chol.esters	7	-0.0714946	0.0251603	0.00448924		40.3785	-0.0718873	0.0268464	0.00741243	7.19543	0.303152	-0.134451	0.088212	0.127465	0.0152722	0.454707	6.472	0.26296
GCST90024700	DE(18:2)	Chol.esters	6	-0.0243288	0.0253111	0.336456		42.6057	-0.0218351	0.0362751	0.54722	10.9771	0.0518366	0.0270475	0.0907652	0.765708	-0.011793	0.551196	10.0819	0.0390713
GCST90024701	DE(20:4)	Chol.esters	4	-0.0528399	0.0333648	0.113261		35.1702	-0.0518262	0.0406701	0.202554	4.37439	0.223772	-0.106337	0.107432	0.322269	0.0114234	0.573941	3.77732	0.151274
GCST90024702	DE(20:5)	Chol.esters	3	-0.0677721	0.0450186	0.132215		26.6138	-0.0692039	0.0436282	0.11269	2.38482	0.303489	-0.104803	0.248785	0.673564	0.00924556	0.881931	2.33335	0.126629
GCST90024703	DE(22:6)	Chol.esters	3	-0.0833339	0.0421229	0.0478888		34.5158	-0.0837532	0.0405378	0.0388238	1.03125	0.597127	-0.116758	0.154757	0.450572	0.0102265	0.825104	0.982415	0.321603
GCST90024705	DG(14:0_18:2)	DAG	6	0.0330921	0.0306194	0.279806		30.2909	0.0427779	0.0502278	0.394394	14.3587	0.0134847	-0.130803	0.167609	0.435153	0.0276592	0.278492	11.0997	0.0254662
GCST90024706	DG(16:0_16:0)	DAG	3	-0.0630929	0.0403566	0.117962		29.057	-0.0688297	0.0387572	0.0757464	3.99691	0.135544	-0.284133	0.2521	0.259715	0.0301094	0.380063	2.25751	0.132968
GCST90024707	DG(16:0_16:1)	DAG	3	0.0581331	0.0393899	0.139988		33.0462	0.0624705	0.0375329	0.0960284	6.8064	0.0332666	-0.0924871	0.104951	0.378187	0.0337897	0.0929358	1.78049	0.182089
GCST90024708	DG(16:0_18:1)	DAG	5	-0.00434723	0.0329165	0.89493		32.4694	-0.0012787	0.0502837	0.979712	10.4113	0.0340403	0.179432	0.214065	0.401912	-0.0266766	0.38423	8.31328	0.0399619
GCST90024709	DG(16:0_18:2)	DAG	7	-0.0292754	0.0259594	0.25943		28.8537	-0.0362514	0.0298895	0.225188	7.91384	0.244484	0.0762154	0.0593892	0.19938	-0.0177139	0.035136	3.47528	0.627131
GCST90024710	DG(16:0_20:4)	DAG	4	0.103564	0.0373615	0.00557234		30.8605	0.111221	0.0421107	0.00826243	4.07055	0.253946	0.0815856	0.24515	0.739286	0.00434812	0.901606	4.03968	0.132677
GCST90024711	DG(16:0_22:5)	DAG	5	0.032871	0.0315633	0.297675		33.1279	0.0350548	0.0413359	0.396412	7.62631	0.106267	-0.103375	0.101556	0.308722	0.0277896	0.144121	4.45688	0.216169
GCST90024712	DG(16:0_22:6)	DAG	4	-0.0352713	0.0364128	0.332719		32.7759	-0.038015	0.0463336	0.411952	5.48992	0.139243	0.140244	0.0856894	0.101704	-0.0341543	0.02324	0.339443	0.8439
GCST90024714	DG(18:0_18:1)	DAG	6	-0.0379144	0.0275485	0.168735		38.7305	-0.0359853	0.02642	0.173183	5.27831	0.382867	-0.13112	0.0945764	0.165628	0.0150125	0.295204	4.14331	0.386958
GCST90024715	DG(18:0_18:2)	DAG	6	-0.0502425	0.0286137	0.0791076		35.3278	-0.0499535	0.0272559	0.0668388	4.09057	0.536452	-0.0810696	0.109254	0.458068	0.00400562	0.768669	4.00397	0.405468
GCST90024716	DG(18:0_20:4)	DAG	4	-0.0239869	0.0392378	0.540987		27.4075	-0.018188	0.0629183	0.772525	7.93493	0.0473758	0.0195052	0.235398	0.933962	-0.00607553	0.865545	7.8228	0.0200125
GCST90024717	DG(18:1_18:1)	DAG	4	-0.0320039	0.029826	0.283262		47.3042	-0.0332944	0.0354964	0.348263	4.53901	0.208837	-0.0332612	0.179602	0.853077	-5.51098e-06	0.999848	4.53901	0.103363
GCST90024719	DG(18:1_18:3)	DAG	8	-0.0372465	0.0255349	0.14466		32.9268	-0.0342671	0.0259643	0.18691	7.82993	0.34783	-0.0635421	0.0927537	0.493304	0.00420497	0.740779	7.68966	0.261732
GCST90024720	DG(18:1_20:3)	DAG	7	0.026534	0.0243075	0.275011		41.6743	0.0292468	0.0286441	0.307235	9.05575	0.170467	0.211603	0.0750906	0.00483281	-0.0330408	0.0106262	2.52896	0.772128
GCST90024721	DG(18:1_20:4)	DAG	7	0.0956617	0.028239	0.000705144		29.9244	0.102357	0.0376462	0.00654931	11.2491	0.0809769	0.0322759	0.130273	0.804324	0.0105926	0.571913	10.5734	0.0605249
GCST90024722	DG(18:2_18:2)	DAG	5	-0.0361587	0.0308942	0.241838		35.1937	-0.0347588	0.0300264	0.247023	2.62452	0.622486	-0.0494244	0.0686998	0.471879	0.00271036	0.812391	2.56819	0.463094
GCST90024723	DG(18:2_20:4)	DAG	5	-0.0118604	0.0345848	0.731646		28.3024	-0.0183143	0.0582539	0.753227	12.4518	0.0142893	0.273351	0.256031	0.28568	-0.0455227	0.243123	8.56307	0.0357012
GCST90024724	GM1(d18:1/16:0)	Gangliosides	5	-0.0235846	0.0308129	0.444025		39.7599	-0.0224278	0.0288891	0.437548	4.02268	0.402945	-0.0578838	0.0812353	0.476127	0.00553808	0.634561	3.74096	0.290829
GCST90024725	GM3(d18:1/16:0)	Gangliosides	5	0.0166836	0.0287428	0.561614		41.499	0.0212275	0.0404051	0.599329	8.43514	0.0768779	-0.100786	0.0681804	0.139347	0.0255674	0.0453439	3.61206	0.306516
GCST90024726	GM3(d18:1/18:0)	Gangliosides	5	0.130821	0.037052	0.000414396		26.8432	0.134488	0.0446814	0.00261302	6.7515	0.149618	-0.104912	0.109432	0.337712	0.0335829	0.0211987	1.44111	0.695927
GCST90024727	GM3(d18:1/20:0)	Gangliosides	7	-0.0185057	0.0254155	0.466537		34.5474	-0.015203	0.0263718	0.564287	4.76836	0.573848	-0.0486521	0.0632217	0.441569	0.0058046	0.560472	4.42947	0.489375
GCST90024730	GM3(d18:1/24:1)	Gangliosides	6	-0.0159537	0.0274727	0.561435		32.2896	-0.0119056	0.0287398	0.678688	3.12285	0.681052	-0.0616741	0.0707173	0.383142	0.00917747	0.441155	2.52958	0.639347
GCST90024732	Hex2Cer(d18:1/18:0)	HexCer	8	-0.00474928	0.0224184	0.832226		36.7023	-0.00330903	0.0275535	0.904408	9.82574	0.198666	0.016749	0.0508137	0.74169	-0.00464776	0.629571	9.45897	0.149363
GCST90024751	LPC(15:0) [sn1]	LPC	5	-0.0302668	0.0368794	0.411819		24.5417	-0.0272189	0.0424622	0.521513	5.65567	0.226381	0.0830671	0.07268	0.253074	-0.0172422	0.0814713	2.62037	0.45393
GCST90024752	LPC(15:0) [sn2]	LPC	3	0.056461	0.046628	0.22594		25.6907	0.0583734	0.0457977	0.202453	0.789216	0.673944	0.0641657	0.246317	0.794478	-0.000642993	0.980906	0.788643	0.374511
GCST90024753	LPC(15-MHDA) [sn1] [104_sn1]	LPC	5	-0.00797366	0.0351437	0.820511		24.8782	-0.00684422	0.03596	0.849052	4.09041	0.393909	-0.0916232	0.118451	0.439219	0.0124082	0.449767	3.43612	0.329142
GCST90024754	LPC(15-MHDA) [sn1] /LPC(17:0) [sn2]	LPC	3	-0.029211	0.0456809	0.522525		26.4328	-0.0325778	0.0449023	0.46813	2.74439	0.25355	-0.105485	0.177827	0.553054	0.0110346	0.657255	2.29296	0.129962
GCST90024755	LPC(15-MHDA) [sn2]	LPC	4	0.0411992	0.0419049	0.32553		22.982	0.0399936	0.0429064	0.351279	2.06694	0.55863	0.333254	0.311291	0.28437	-0.0335137	0.341526	1.16224	0.559271
GCST90024756	LPC(16:0) [sn1]	LPC	6	-0.00711694	0.0350866	0.839261		25.4217	-0.0184321	0.056396	0.743794	13.5414	0.0188006	-0.16245	0.137967	0.239011	0.0216126	0.255342	10.2318	0.0366987
GCST90024757	LPC(16:0) [sn2]	LPC	4	-0.0500118	0.0403418	0.215086		29.2852	-0.0601131	0.0624551	0.335798	8.71378	0.0333487	-0.0890584	0.286109	0.755592	0.00478475	0.916401	8.66603	0.0131279
GCST90024759	LPC(16:1) [sn2]	LPC	7	-0.00303133	0.0261791	0.907817		36.6859	-0.00481827	0.0307321	0.875416	8.29022	0.217603	-0.110483	0.0531032	0.037476	0.017707	0.02225	3.06409	0.690106
GCST90024761	LPC(17:1) (a) [sn1] [104_sn1]	LPC	5	0.0284396	0.0348024	0.413831		29.2707	0.0256063	0.034423	0.456954	4.25366	0.372764	-0.128384	0.22218	0.563372	0.0188686	0.482172	3.65231	0.301539
GCST90024762	LPC(17:1) [sn1] (a) / LPC(17:1) [sn2] (b)	LPC	4	0.0239802	0.0399235	0.54807		27.7109	0.0243442	0.0455624	0.593131	4.19135	0.241529	-0.204332	0.369632	0.580402	0.0268975	0.532205	3.50714	0.173154
GCST90024763	LPC(17:1) [sn1] (b)	LPC	6	-0.011008	0.0342035	0.747575		24.284	-0.00712677	0.0421	0.865575	7.73071	0.171715	-0.0128684	0.10034	0.897953	0.000945684	0.948346	7.72261	0.102285
GCST90024765	LPC(18:0) [sn1]	LPC	7	0.00587025	0.0308932	0.849295		28.4103	0.0173749	0.0434752	0.689413	14.0371	0.0292248	-0.159478	0.118977	0.180113	0.0284869	0.115687	9.38965	0.0944958
GCST90024767	LPC(18:1) [sn1]	LPC	4	0.104007	0.0420783	0.0134456		26.1253	0.109948	0.0598953	0.0664052	6.23368	0.100778	0.103885	0.204108	0.610771	0.000967372	0.974606	6.23052	0.0443669
GCST90024768	LPC(18:1) [sn2]	LPC	5	0.0208998	0.0343984	0.543465		26.9991	0.023536	0.0331292	0.477437	1.72787	0.785648	0.0399351	0.0773355	0.605584	-0.00325725	0.814462	1.6728	0.642997
GCST90024772	LPC(18:3) [sn1] (b)	LPC	6	0.0549278	0.0310635	0.0770201		26.2264	0.0736073	0.0454869	0.105617	11.6481	0.0399417	-0.0381252	0.119762	0.750227	0.0174719	0.313336	9.28768	0.0542975
GCST90024774	LPC(19:0) (a) [sn1] [104_sn1]	LPC	5	-0.00865298	0.0359296	0.809686		24.307	-0.014009	0.0512396	0.784545	7.7587	0.100828	-0.10523	0.205214	0.608106	0.013528	0.643485	7.24161	0.0645827
GCST90024776	LPC(19:0) [sn1] (b)	LPC	4	-0.0309649	0.0414735	0.455294		25.4753	-0.0306837	0.0406322	0.450155	0.35651	0.949072	-0.143321	0.254177	0.572848	0.0154664	0.653492	0.154984	0.925435
GCST90024778	LPC(20:0) [sn1]	LPC	4	-0.0512137	0.0381776	0.179771		32.4	-0.0509732	0.0352614	0.148295	1.07482	0.783156	-0.100352	0.0872458	0.250053	0.00805894	0.536074	0.691954	0.707529
GCST90024779	LPC(20:0) [sn2]	LPC	6	-0.104925	0.0341526	0.00212455		25.2853	-0.10708	0.0334649	0.00137535	3.94359	0.557566	-0.04184	0.0835324	0.616454	-0.0103186	0.393984	3.21698	0.522193
GCST90024780	LPC(20:1) [sn1]	LPC	8	-0.0354736	0.0279525	0.204418		29.2966	-0.0351068	0.030132	0.243978	8.89356	0.260389	0.0388771	0.0894719	0.663913	-0.010198	0.378821	7.87676	0.247272
GCST90024784	LPC(20:3) [sn1]	LPC	9	-0.026222	0.0232406	0.2592		33.6012	-0.0259172	0.0295649	0.380694	13.295	0.102095	-0.0915478	0.109384	0.402626	0.0140189	0.531819	12.5918	0.0827015
GCST90024785	LPC(20:3) [sn2]	LPC	9	-0.0201601	0.0218366	0.35589		40.6295	-0.0180353	0.0256509	0.48199	11.5089	0.174499	-0.0853121	0.0667959	0.20153	0.0130858	0.276282	9.84228	0.197689
GCST90024788	LPC(20:5) [sn1]	LPC	3	0.0907141	0.0441921	0.0400997		31.6233	0.0999163	0.0416267	0.0163819	3.49916	0.173847	-0.012029	0.234551	0.959098	0.0167879	0.6172	2.79972	0.0942806
GCST90024789	LPC(20:5) [sn2]	LPC	4	0.0993556	0.0404579	0.014058		26.9247	0.110459	0.0520091	0.0336833	5.39241	0.145217	0.119945	0.187063	0.521393	-0.0013357	0.956995	5.38459	0.0677255
GCST90024790	LPC(22:0) [sn1]	LPC	6	0.0314911	0.0342882	0.358396		28.2567	0.0273736	0.0321678	0.39479	5.29772	0.380637	-0.0860258	0.0831968	0.301134	0.0194883	0.141365	3.13468	0.535545
GCST90024791	LPC(22:0) [sn2]	LPC	4	-0.0351031	0.0374241	0.348254		31.9226	-0.0433889	0.0647709	0.502933	10.8817	0.0123832	-0.433994	0.134605	0.00126319	0.0602668	0.00270711	1.88662	0.389336
GCST90024792	LPC(22:1) [sn1]	LPC	6	-0.0147287	0.0321307	0.646665		31.0491	-0.0166694	0.0378924	0.66	7.44568	0.189548	0.228208	0.125235	0.0684189	-0.0328762	0.0435529	3.37187	0.497627
GCST90024793	LPC(22:1) [sn2]	LPC	4	-0.0104774	0.0367438	0.775532		28.5593	-0.0201965	0.0554196	0.715538	7.54763	0.0563471	0.0948654	0.121606	0.435329	-0.0168274	0.290182	4.84012	0.0889162
GCST90024794	LPC(22:4) [sn1]	LPC	5	-0.00590343	0.0356721	0.868557		24.6191	-0.0111996	0.0479905	0.815474	7.19088	0.126138	-0.245925	0.153559	0.109267	0.0285594	0.112793	3.91188	0.271138
GCST90024795	LPC(22:4) [sn2]	LPC	5	-0.0227403	0.0364069	0.532223		26.8972	-0.0322026	0.045498	0.479081	6.54196	0.162166	-0.115635	0.171328	0.499717	0.0111368	0.610386	6.02092	0.110597
GCST90024796	LPC(22:5) [sn1] (n3)/LPC(22:5) [sn2] (n6)	LPC	5	0.0200436	0.0331059	0.544887		29.5983	0.0231546	0.0466689	0.619791	8.12183	0.0872159	-0.0809626	0.207309	0.696137	0.0165201	0.604063	7.4537	0.05876
GCST90024797	LPC(22:5) [sn1] (n6)	LPC	5	-0.0312364	0.0326118	0.338151		30.6853	-0.0387164	0.0433622	0.371932	7.1606	0.127641	-0.308349	0.110404	0.00522341	0.0346438	0.0106249	0.633605	0.888698
GCST90024798	LPC(22:5) [sn2] (n3)	LPC	4	0.035749	0.0390887	0.360422		28.187	0.0450798	0.0555276	0.416881	6.83125	0.0774753	-0.00101447	0.162141	0.995008	0.00688364	0.755325	6.51492	0.038486
GCST90024801	LPC(24:0) [sn1]	LPC	5	-0.0103319	0.0356227	0.771788		25.3953	-0.00937357	0.0361593	0.795458	3.01663	0.555047	0.00346036	0.1312	0.978959	-0.00229894	0.91894	3.00625	0.390663
GCST90024803	LPC(26:0) [sn1]	LPC	5	0.11125	0.0391922	0.00453147		25.147	0.119066	0.0538171	0.0269379	8.33095	0.0801803	-0.0162841	0.198383	0.93458	0.0218768	0.475953	7.12428	0.0680403
GCST90024805	LPC(O-16:0)	LPC	3	-0.0844879	0.0459357	0.0658766		26.3146	-0.0913874	0.0448779	0.0417148	3.82647	0.147602	-0.0100357	0.177826	0.954995	-0.0199269	0.610465	3.03809	0.0813315
GCST90024808	LPC(O-20:0)	LPC	3	-0.0305801	0.0463237	0.509165		27.324	-0.0306164	0.0438895	0.485441	0.928491	0.628609	-0.61168	0.906309	0.499731	0.0615875	0.520948	0.516475	0.472349
GCST90024809	LPC(O-20:1)	LPC	3	-0.00558938	0.0449649	0.901073		26.8872	-0.00623581	0.0449882	0.889758	1.11352	0.573064	-0.11181	0.216294	0.605199	0.0137898	0.617764	0.864494	0.352484
GCST90024810	LPC(O-22:0)	LPC	5	-0.0172573	0.0359118	0.630838		26.287	-0.0154356	0.0360419	0.668455	2.447	0.654151	0.0322047	0.119237	0.787091	-0.00643094	0.675106	2.27131	0.518039
GCST90024811	LPC(O-22:1)	LPC	4	0.0734704	0.0392886	0.0614815		29.8851	0.0812832	0.0603943	0.178343	7.58735	0.055356	-0.374432	0.424165	0.377371	0.0608859	0.278003	4.77669	0.0917815
GCST90024812	LPC(O-24:0)	LPC	5	-0.0261235	0.0297067	0.379196		39.5789	-0.0284885	0.0356943	0.424799	6.0692	0.19404	-0.173431	0.114773	0.13077	0.0221308	0.187564	3.84398	0.278811
GCST90024813	LPC(O-24:1)	LPC	6	0.102439	0.0309042	0.00091738		29.8048	0.118837	0.0408057	0.00358806	9.04466	0.107296	-0.0387265	0.205533	0.850547	0.0193418	0.433316	7.8412	0.0975716
GCST90024814	LPC(O-24:2)	LPC	4	-0.00384395	0.038383	0.920227		29.5446	-0.00773981	0.0399157	0.846251	3.40266	0.333608	-0.241082	0.30233	0.425211	0.0273111	0.435586	2.60952	0.271238
GCST90024815	LPC(P-16:0)	LPC	4	-0.0214563	0.0338058	0.525628		36.8183	-0.0172514	0.0556322	0.756486	8.61815	0.0348232	-0.171448	0.174733	0.326492	0.0229558	0.350673	6.00355	0.0496989
GCST90024816	LPC(P-18:0)	LPC	5	-0.0256296	0.0346028	0.458888		26.695	-0.0288697	0.0331562	0.383908	3.99213	0.407071	-0.0303827	0.0813244	0.708703	0.000240944	0.983181	3.99154	0.262379
GCST90024817	LPC(P-18:1)	LPC	5	-0.0556594	0.0345324	0.107005		26.2365	-0.0548744	0.0350201	0.117129	1.68509	0.793424	-0.139203	0.0992914	0.160925	0.013609	0.364072	0.861291	0.834758
GCST90024818	LPC(P-20:0)	LPC	3	-0.0175273	0.0375197	0.640393		38.0157	-0.015415	0.0371627	0.67829	1.54953	0.460813	0.671238	0.749207	0.370289	-0.107273	0.358809	0.70747	0.400285
GCST90024821	LPE(17:0) [sn1]	LPE	5	-0.00337313	0.0315015	0.914727		37.6775	-0.00469109	0.0295986	0.87407	1.84486	0.764266	0.101035	0.129136	0.433985	-0.0139074	0.400287	1.13739	0.768056
GCST90024822	LPE(17:0) [sn2]	LPE	6	0.00680983	0.026717	0.79881		40.3337	0.005361	0.0260309	0.836832	3.34696	0.64666	0.112703	0.123606	0.361879	-0.0200824	0.374357	2.55781	0.634315
GCST90024827	LPE(18:2) [sn1]	LPE	4	0.0721766	0.0375068	0.0543097		30.3658	0.0831394	0.0467509	0.0753465	5.14206	0.161686	-0.217299	0.425897	0.6099	0.038206	0.477349	4.10558	0.128376
GCST90024828	LPE(18:2) [sn2]	LPE	7	0.0375016	0.0300442	0.211953		25.1301	0.0497751	0.0366843	0.174829	8.74031	0.188718	-0.0680926	0.146889	0.642959	0.0143258	0.406428	7.68146	0.174687
GCST90024829	LPE(20:4) [sn1]	LPE	8	-0.0109045	0.0220787	0.621384		49.1876	-0.0083783	0.0219042	0.702092	8.30259	0.306669	0.0109335	0.114656	0.92403	-0.00333343	0.863344	8.2618	0.219544
GCST90024830	LPE(20:4) [sn2]	LPE	7	-0.00812827	0.0252352	0.747376		39.4549	-0.00326054	0.0275773	0.905883	7.68348	0.262221	0.0666187	0.11902	0.575665	-0.0110269	0.544795	7.15844	0.209121
GCST90024832	LPE(22:6) [sn2]	LPE	9	0.00675159	0.0217895	0.756671		40.8723	0.00988755	0.0207716	0.634066	6.51295	0.589972	-0.0194556	0.0792321	0.806029	0.00509293	0.701151	6.36567	0.497758
GCST90024835	LPE(P-18:1)	LPE	4	-0.0477085	0.0374925	0.203202		26.2015	-0.0488395	0.0368415	0.184951	0.490183	0.921043	-0.013863	0.0970293	0.886389	-0.00697143	0.696793	0.338353	0.84436
GCST90024836	LPE(P-20:0)	LPE	7	-0.0259552	0.0270722	0.33769		30.3012	-0.0257238	0.0271682	0.343723	3.75503	0.709786	-0.0028818	0.0776897	0.97041	-0.00386396	0.75365	3.65654	0.599844
GCST90024837	LPI(18:0) [sn1]	LPI	5	0.0219897	0.0330121	0.505342		28.5134	0.0209322	0.034355	0.542332	1.85312	0.76275	-0.129258	0.145599	0.374666	0.020927	0.288461	0.726332	0.866994
GCST90024838	LPI(18:0) [sn2]	LPI	3	0.0612524	0.0410191	0.135367		31.262	0.0656954	0.0411596	0.110463	2.57372	0.276136	-1.60052	1.10439	0.14727	0.211987	0.1311	0.294296	0.58748
GCST90024839	LPI(18:1) [sn1]	LPI	4	-0.0657372	0.0395467	0.096459		30.2782	-0.0777756	0.0575183	0.176315	6.95538	0.0733336	0.0412348	0.208703	0.843377	-0.0161561	0.548549	5.89458	0.0524817
GCST90024840	LPI(18:1) [sn2]	LPI	4	-0.0400169	0.0403401	0.321202		29.5725	-0.048538	0.0428103	0.256882	3.63547	0.303612	0.0859938	0.147227	0.559159	-0.0187473	0.338903	2.49468	0.287268
GCST90024841	LPI(18:2) [sn1]	LPI	6	0.0363555	0.0320445	0.256572		29.0705	0.0436426	0.0505299	0.387754	13.1612	0.0219144	-0.0482466	0.158675	0.761083	0.0137784	0.537992	12.0213	0.0171935
GCST90024842	LPI(18:2) [sn2]	LPI	4	0.0600716	0.0393668	0.127023		24.624	0.0628882	0.0395105	0.111456	1.66961	0.643711	0.0311715	0.241864	0.897452	0.00403642	0.894257	1.65194	0.437809
GCST90024844	LPI(20:4) [sn2]	LPI	7	0.00292785	0.0203229	0.885448		56.815	0.00216437	0.0239907	0.928115	8.54265	0.200979	0.0284307	0.0664184	0.668612	-0.00503765	0.66778	8.23911	0.143541
GCST90024846	PC(14:0_20:4)	PC	4	0.135816	0.0385325	0.000423929		31.5853	0.14687	0.0400799	0.000247885	4.0745	0.253531	0.147179	0.132798	0.267734	-5.11001e-05	0.998001	4.07449	0.130388
GCST90024847	PC(14:0_22:6)	PC	5	0.100472	0.0359188	0.00515499		29.397	0.105634	0.0362196	0.00354008	4.46549	0.346659	-0.0472455	0.111749	0.672453	0.0240233	0.150615	2.39949	0.49373
GCST90024848	PC(15:0_20:3)	PC	6	-0.0165805	0.032081	0.605273		26.9514	-0.0168024	0.0309952	0.587752	4.33193	0.50268	-0.146361	0.100362	0.14475	0.0170526	0.174699	2.48978	0.646467
GCST90024849	PC(15:0_20:4)	PC	7	0.0439821	0.0299749	0.142296		26.4514	0.0454558	0.0446325	0.308465	14.3876	0.0255938	0.0416345	0.108908	0.702246	0.000621024	0.968678	14.3832	0.0133502
GCST90024852	PC(15-MHDA_18:2)	PC	4	0.0414464	0.0385049	0.281752		27.7837	0.0478913	0.0431121	0.26663	3.79422	0.284559	0.0495067	0.165155	0.764362	-0.000195146	0.991764	3.79402	0.150017
GCST90024853	PC(15-MHDA_20:4)	PC	3	0.104677	0.0468293	0.0253982		26.1455	0.11351	0.0443513	0.0104873	3.18412	0.203506	-0.14025	0.149283	0.347479	0.0359827	0.0750372	0.0148749	0.902929
GCST90024855	PC(16:0_16:0)	PC	7	0.00353587	0.0262201	0.892728		35.8261	0.00224047	0.0318884	0.943987	9.1227	0.166794	-0.0194456	0.118616	0.86978	0.00326564	0.848334	9.05645	0.106834
GCST90024857	PC(16:0_18:1)	PC	7	0.000321305	0.0290075	0.991162		29.0577	0.00223918	0.0280942	0.936474	3.61078	0.729177	-0.106971	0.0840912	0.203346	0.0147193	0.168241	1.71223	0.887355
GCST90024858	PC(16:0_18:2)	PC	3	-0.0555861	0.0408142	0.173219		32.6127	-0.0560869	0.0399348	0.160182	1.93085	0.380822	0.0508803	0.367108	0.889768	-0.0165644	0.768383	1.77676	0.182548
GCST90024859	PC(16:0_18:3) (a)	PC	3	-0.0554313	0.0450123	0.218147		26.3972	-0.0578144	0.0441975	0.190842	2.52717	0.282639	0.0907912	0.529883	0.863955	-0.0175349	0.77736	2.34007	0.126084
GCST90024860	PC(16:0_18:3) (b)	PC	3	0.107043	0.0434728	0.0138054		33.7438	0.118723	0.0420429	0.004745	7.50495	0.0234596	0.0629251	0.322987	0.845532	0.00830942	0.853645	7.25797	0.00705871
GCST90024862	PC(16:0_20:3) (b)	PC	4	0.0585373	0.0382888	0.126305		28.5938	0.0663883	0.0657103	0.312343	9.02435	0.0289689	-0.0716532	0.286653	0.802615	0.018907	0.617512	8.02386	0.0180985
GCST90024864	PC(16:0_20:5)	PC	6	0.00251498	0.0327015	0.938697		27.941	0.00441779	0.0410808	0.914361	8.71384	0.121037	0.321128	0.147589	0.0295679	-0.0363606	0.0281457	3.89472	0.420442
GCST90024865	PC(16:0_22:6)	PC	3	-0.0576438	0.0468598	0.218647		27.6097	-0.0648834	0.0450496	0.149792	5.3187	0.0699936	-0.881633	0.357005	0.0135293	0.0901152	0.0210986	7.48038e-05	0.993099
GCST90024866	PC(16:1_18:2)	PC	5	0.00349142	0.0298294	0.906823		43.118	0.00148389	0.032753	0.963864	5.51231	0.23865	-0.186977	0.108673	0.0853336	0.0275808	0.0727584	2.29264	0.513932
GCST90024867	PC(16:1_20:4)	PC	6	0.0188271	0.0318685	0.554672		26.895	0.0156623	0.049144	0.749952	11.9773	0.0351002	0.295663	0.0987031	0.00274011	-0.0446552	0.0027349	3.0009	0.557675
GCST90024868	PC(16:1_22:6)	PC	4	-0.0120972	0.0405036	0.765193		27.6783	-0.012418	0.0683702	0.855874	9.81274	0.0202269	-3.67462	1.44499	0.0109902	0.520195	0.0112311	2.3285	0.312157
GCST90024869	PC(17:0_18:1)	PC	6	0.0523568	0.0318888	0.10062		25.7742	0.0649831	0.0449286	0.148075	11.4893	0.0424962	0.0155257	0.106033	0.883588	0.00764514	0.599744	10.7493	0.0295309
GCST90024870	PC(17:0_18:2)	PC	5	-0.00708966	0.0304802	0.816073		34.9376	-0.00467869	0.030357	0.877513	4.13232	0.388395	-0.178748	0.134362	0.183405	0.0276721	0.183925	2.3667	0.499864
GCST90024872	PC(17:0_22:6)	PC	3	0.00336719	0.0453918	0.940867		24.624	0.00539337	0.0461634	0.906993	1.9347	0.38009	-0.0502521	0.275887	0.855467	0.00707949	0.835894	1.85509	0.173192
GCST90024873	PC(17:1_18:2)	PC	4	-0.0033787	0.0367201	0.926688		31.6093	0.00151703	0.0505155	0.976042	6.11209	0.106282	-0.46249	1.06813	0.665022	0.0655885	0.663506	5.58362	0.06131
GCST90024874	PC(18:0_18:1)	PC	8	-0.0156288	0.0278389	0.574524		27.6991	-0.0159765	0.0294392	0.587341	8.12206	0.321954	-0.117745	0.0872314	0.177081	0.0127421	0.217253	6.47828	0.371795
GCST90024875	PC(18:0_18:2)	PC	6	0.00547107	0.0294982	0.852859		31.8826	0.00788836	0.0304144	0.795356	5.606	0.346463	0.0152545	0.112676	0.892308	-0.00103443	0.945333	5.59942	0.231128
GCST90024877	PC(18:0_20:4)	PC	3	0.0265254	0.0467747	0.570653		27.5422	0.0222146	0.045106	0.622367	7.22588	0.0269724	0.580015	0.564208	0.303943	-0.071875	0.317187	3.61202	0.0573635
GCST90024878	PC(18:0_22:4)	PC	3	0.0110432	0.0466376	0.812821		26.3419	0.012086	0.0442679	0.784838	2.54091	0.280705	-0.21763	0.295513	0.461457	0.0432759	0.428742	1.56245	0.211306
GCST90024879	PC(18:0_22:5) (n3)/PC(20:1_20:4)	PC	7	0.0400677	0.0277274	0.148441		30.2236	0.0495261	0.0394357	0.209163	12.4213	0.0532038	-0.109246	0.118306	0.35579	0.0243845	0.158242	8.88385	0.113788
GCST90024880	PC(18:0_22:5) (n6)	PC	8	-0.0533542	0.0269005	0.047324		30.0513	-0.0532842	0.0329177	0.10551	10.724	0.15112	-0.00867346	0.0902926	0.923473	-0.00680494	0.59247	10.2352	0.115088
GCST90024881	PC(18:0_22:6)	PC	4	-0.0857283	0.0382516	0.0250152		27.6218	-0.0919063	0.0496369	0.0640872	5.33173	0.149057	-0.317221	0.275703	0.2499	0.0259567	0.40518	3.95984	0.13808
GCST90024882	PC(18:1_18:1)	PC	5	0.0220286	0.0347324	0.525925		29.3409	0.0222436	0.0339688	0.512581	1.79761	0.772919	-0.0193802	0.149089	0.896574	0.00563984	0.774319	1.7154	0.633515
GCST90024883	PC(18:1_18:2)	PC	6	-0.016098	0.0292012	0.581442		31.6777	-0.0175288	0.0295896	0.553585	5.72333	0.334078	0.0154196	0.0891579	0.862693	-0.00484543	0.691542	5.50661	0.239149
GCST90024886	PC(18:1_22:6) (b)	PC	5	-0.0106993	0.0352502	0.76149		28.6387	-0.0182601	0.043909	0.67751	7.18182	0.126586	0.0572523	0.102241	0.575495	-0.0117209	0.408838	5.85128	0.119074
GCST90024887	PC(18:2_18:2)	PC	5	0.00511955	0.0350009	0.883709		25.0687	0.00379431	0.0369462	0.918203	4.45885	0.347455	-0.0165365	0.214181	0.938458	0.00272338	0.922839	4.44495	0.217254
GCST90024888	PC(18:2_20:5)	PC	5	0.0418541	0.0342133	0.221206		32.1496	0.0420773	0.0425607	0.322838	6.98366	0.136754	0.0953206	0.173092	0.581844	-0.0075398	0.748711	6.75268	0.0802126
GCST90024889	PC(20:0_20:4)	PC	6	0.00277168	0.0305554	0.927723		25.2097	0.00249112	0.0416913	0.952354	8.20128	0.145486	-0.126144	0.142181	0.374967	0.0216116	0.343506	6.69861	0.152699
GCST90024891	PC(31:0) (a)	PC	4	-0.0425833	0.0412588	0.302024		26.3545	-0.0424875	0.0406698	0.296164	0.0705419	0.995121	-0.0463866	0.0970608	0.632712	0.00103192	0.96471	0.0685844	0.966289
GCST90024892	PC(31:0) (b)	PC	4	0.0563334	0.0408651	0.168043		24.0283	0.0628806	0.0431969	0.145482	3.38368	0.336165	-0.110856	0.201441	0.582105	0.026068	0.376332	2.43199	0.296416
GCST90024894	PC(32:2)	PC	3	0.0631495	0.0460281	0.17007		29.0523	0.0644775	0.0449009	0.151003	2.12994	0.344739	0.29598	0.177103	0.0946765	-0.0319332	0.176596	0.303893	0.581452
GCST90024896	PC(33:0) (b)	PC	3	-0.129669	0.0514739	0.0117646		26.0169	-0.151994	0.0464631	0.0010706	6.32849	0.042246	0.128684	0.200355	0.52069	-0.038833	0.138333	1.97987	0.159404
GCST90024897	PC(33:1)	PC	4	0.0135962	0.0413421	0.742254		25.1619	0.0118215	0.0498649	0.812601	4.61304	0.202426	-0.0785918	0.180184	0.66271	0.0126446	0.596699	4.04652	0.132224
GCST90024898	PC(33:2)	PC	6	0.0318803	0.0334204	0.340126		25.7936	0.0434777	0.042686	0.308418	8.48317	0.131541	-0.117378	0.0799477	0.142055	0.022013	0.0273951	3.61744	0.460248
GCST90024899	PC(34:5)	PC	3	0.13878	0.0431526	0.00129973		31.6312	0.144676	0.0415463	0.000497178	1.4879	0.475233	0.0243749	0.112583	0.828593	0.0191102	0.250266	0.16608	0.683619
GCST90024900	PC(35:5)	PC	3	0.0678289	0.0455911	0.136813		26.076	0.0687245	0.0460603	0.135685	2.9249	0.231668	0.260453	0.122207	0.0330697	-0.0289557	0.0903055	0.0559831	0.812961
GCST90024902	PC(36:6) (a)	PC	4	0.00038079	0.0379968	0.992004		29.5266	0.000518261	0.0472614	0.991251	4.58737	0.204628	0.0559347	0.155033	0.718256	-0.0116895	0.701576	4.2736	0.118032
GCST90024903	PC(38:2)	PC	5	0.010992	0.0327802	0.73738		28.5084	0.0121533	0.0456622	0.790118	7.62699	0.106238	-0.00778233	0.121456	0.94891	0.00358402	0.855604	7.54372	0.0564457
GCST90024904	PC(38:4) (b)	PC	6	-0.0158125	0.0299624	0.597676		33.6628	-0.0135744	0.0318456	0.669921	6.38101	0.27089	0.149388	0.110062	0.174684	-0.024335	0.125517	4.02138	0.40312
GCST90024905	PC(38:5) (a)	PC	5	0.0182913	0.0348993	0.600197		28.9761	0.0221102	0.0576052	0.70111	12.0886	0.0167047	0.0622198	0.253083	0.8058	-0.00567359	0.86957	11.9809	0.00744894
GCST90024906	PC(38:5) (b)	PC	6	0.0216944	0.0330871	0.512033		26.5238	0.0260154	0.0318819	0.414504	3.09806	0.684871	-0.00870145	0.0710504	0.902528	0.00508449	0.584544	2.79911	0.591986
GCST90024907	PC(38:6) (a)	PC	7	0.0209249	0.0274323	0.445592		33.2402	0.021664	0.0267852	0.418629	5.45309	0.487144	0.154946	0.0769542	0.0440646	-0.0183431	0.0646773	2.0399	0.843597
GCST90024908	PC(38:7) (c)	PC	5	-0.0453271	0.0342334	0.185483		28.2794	-0.0602561	0.0506392	0.234082	9.34702	0.0529874	-0.0938733	0.134299	0.484561	0.00610469	0.781592	9.11351	0.0278191
GCST90024909	PC(39:5) (a)	PC	3	-0.0355994	0.0466336	0.445234		24.2642	-0.0384871	0.0453678	0.396252	1.31627	0.517816	-0.0832478	0.150942	0.581276	0.00593909	0.753503	1.19812	0.273697
GCST90024910	PC(39:5) (b)	PC	5	0.0872059	0.0362418	0.0161183		29.0695	0.0935201	0.0493741	0.0582101	8.5303	0.0739742	0.487466	0.30186	0.106337	-0.0525582	0.186821	5.39606	0.144989
GCST90024911	PC(40:7) (a)	PC	6	0.0204601	0.0261553	0.434064		37.7282	0.0231066	0.0261315	0.376565	4.59542	0.467219	0.0933562	0.0647173	0.149155	-0.0117922	0.235421	3.18761	0.526934
GCST90024912	PC(40:8)	PC	4	0.0208833	0.0382341	0.584932		26.2805	0.0219322	0.0388927	0.572812	0.554038	0.906869	0.0277291	0.0992824	0.780019	-0.000699887	0.9494	0.550011	0.759568
GCST90024913	PC(O-16:0/16:0)	PC	7	0.0285915	0.0272895	0.294772		31.1151	0.0273072	0.0387993	0.481553	12.6087	0.0496887	0.132922	0.17491	0.447287	-0.0148288	0.534542	11.7056	0.0390523
GCST90024915	PC(O-16:0/20:4)	PC	3	0.00734264	0.042448	0.862667		29.6639	0.010274	0.0419069	0.806331	6.42187	0.0403189	-0.0282361	0.808228	0.972131	0.0056974	0.961666	6.40707	0.0113667
GCST90024916	PC(O-16:0/22:6)	PC	4	0.0351255	0.042871	0.412598		25.2629	0.0448675	0.0582861	0.44143	5.87794	0.117702	-0.266289	0.489285	0.586277	0.0326116	0.521115	4.87455	0.0873988
GCST90024917	PC(O-18:0/18:1)	PC	5	-0.0354003	0.0243663	0.146269		58.7037	-0.0362347	0.0357597	0.310926	9.08694	0.0589628	0.0642011	0.0555729	0.247984	-0.022833	0.0395795	3.76748	0.287691
GCST90024918	PC(O-18:0/18:2)	PC	4	-0.0553328	0.0385571	0.151262		30.9338	-0.067502	0.0536276	0.208133	6.37	0.0949327	0.018272	0.232643	0.937398	-0.0108928	0.701575	5.93431	0.0514495
GCST90024919	PC(O-18:0/20:4)	PC	3	0.00289684	0.0423086	0.945412		29.647	-0.00115408	0.0410218	0.977556	5.95276	0.0509769	-0.07968	0.201534	0.692571	0.0143759	0.661711	4.99623	0.0254026
GCST90024920	PC(O-18:0/22:6)	PC	3	0.0111951	0.0476439	0.814228		29.3922	0.0143479	0.0438905	0.743741	8.00815	0.0182411	-0.231863	0.20732	0.263403	0.0362882	0.201293	3.04149	0.0811613
GCST90024921	PC(O-18:1/18:1)	PC	8	-0.0286647	0.028101	0.307699		31.2995	-0.0407218	0.0410158	0.320792	17.6215	0.0137997	0.135125	0.273244	0.620937	-0.0229998	0.514658	16.4569	0.0115007
GCST90024922	PC(O-18:1/18:2)	PC	3	-0.051573	0.0429382	0.229713		29.4651	-0.0557881	0.0427453	0.191849	2.64407	0.266592	-0.444012	1.07909	0.680729	0.0564297	0.718525	2.34007	0.126084
GCST90024923	PC(O-32:1)	PC	4	-0.0323757	0.0309816	0.296024		41.3443	-0.0338339	0.0363097	0.351434	4.22037	0.23863	-0.251174	0.144102	0.0813292	0.0360133	0.122718	1.83809	0.398901
GCST90024924	PC(O-32:2)	PC	7	-0.042025	0.0293732	0.152508		24.5609	-0.0391537	0.0295452	0.1851	1.62638	0.950662	-0.0199985	0.0627068	0.749786	-0.00286275	0.7291	1.50644	0.912326
GCST90024925	PC(O-34:1)	PC	7	0.0370806	0.0258413	0.151305		38.8126	0.0387708	0.0305495	0.204399	9.14309	0.165689	-0.105849	0.143472	0.460656	0.020566	0.302353	7.53909	0.183534
GCST90024926	PC(O-34:2)	PC	4	-0.0212593	0.0432438	0.622992		26.001	-0.0146757	0.0610464	0.810018	6.6254	0.084846	0.305248	0.391915	0.436061	-0.0378178	0.407895	4.93525	0.0847858
GCST90024927	PC(O-34:4)	PC	4	-0.0346394	0.0421808	0.411525		25.9693	-0.0363721	0.0408836	0.373654	2.99552	0.392316	0.0306439	0.124549	0.805652	-0.010065	0.562185	2.56473	0.27738
GCST90024929	PC(O-36:0)	PC	5	0.0133016	0.0349208	0.703273		30.3687	0.0173812	0.055	0.751986	10.8451	0.0283606	-0.160856	0.184745	0.38392	0.031459	0.312329	8.09178	0.0441525
GCST90024930	PC(O-36:5)	PC	3	0.122201	0.0451396	0.00678557		29.2154	0.126013	0.0401869	0.00171457	1.41071	0.493934	0.0655376	0.0943138	0.487125	0.00841815	0.47846	0.908337	0.340556
GCST90024931	PC(O-38:5)	PC	6	-0.0165077	0.0314302	0.599432		27.9485	-0.0165349	0.041174	0.687989	9.26638	0.0988992	-0.102817	0.140974	0.465797	0.0125583	0.519614	8.39601	0.0781027
GCST90024932	PC(O-40:5)	PC	5	-0.0875605	0.037814	0.0205825		26.3921	-0.0996213	0.0445403	0.0253089	6.36914	0.173224	-0.111185	0.141066	0.430595	0.00141433	0.929866	6.35274	0.0956545
GCST90024935	PC(P-15:0/20:4) (a)	PC	3	0.00519887	0.0477675	0.913332		27.4293	0.00365063	0.0463552	0.937229	1.05605	0.589768	0.0435541	0.176805	0.80542	-0.00621366	0.815075	1.00128	0.317001
GCST90024940	PC(P-16:0/18:1)	PC	5	-0.0167239	0.0336592	0.619288		26.9207	-0.0156154	0.0375452	0.677475	4.93805	0.293713	-0.199236	0.287815	0.48879	0.0218337	0.519295	4.33759	0.227242
GCST90024941	PC(P-16:0/18:2)	PC	6	-0.0219829	0.0297992	0.460697		32.3596	-0.0206866	0.0403815	0.608456	10.1076	0.0722437	0.119001	0.0762617	0.118657	-0.0246263	0.0438743	5.0153	0.285731
GCST90024942	PC(P-16:0/18:3)	PC	3	-0.0425528	0.0406383	0.295049		30.4686	-0.0412451	0.0406212	0.309935	1.00959	0.603631	-0.0512862	0.1685	0.760847	0.00132246	0.95103	1.00579	0.315913
GCST90024943	PC(P-16:0/20:4)	PC	9	-0.0138179	0.0266154	0.603642		28.3487	-0.0158967	0.0380938	0.676456	17.4948	0.0253502	0.00713763	0.108743	0.947667	-0.00332989	0.819406	17.3655	0.0151857
GCST90024944	PC(P-16:0/22:6)	PC	3	-0.0430337	0.042103	0.306731		29.7866	-0.0440685	0.0414503	0.287707	0.509386	0.775155	0.271237	0.465017	0.559702	-0.0336586	0.496022	0.0459489	0.830269
GCST90024945	PC(P-17:0/20:4) (a)	PC	4	-0.0217181	0.0288084	0.450921		47.4268	-0.0185449	0.0387883	0.632575	5.49662	0.138841	-0.183749	0.119966	0.125601	0.0299185	0.151672	2.7108	0.257844
GCST90024947	PC(P-18:0/18:2)	PC	6	-0.0321216	0.0320332	0.315976		28.4682	-0.0353319	0.0309523	0.253663	3.03791	0.69414	-0.0198476	0.0876952	0.820949	-0.00209233	0.850316	3.0023	0.55744
GCST90024948	PC(P-18:0/20:4)	PC	5	-0.0206247	0.0347849	0.553234		27.1823	-0.0187694	0.0404093	0.642303	5.40735	0.247994	-0.150173	0.0892569	0.0924754	0.0189343	0.109966	2.85265	0.414906
GCST90024949	PC(P-18:0/22:5)	PC	7	-0.0349383	0.0258604	0.176685		31.9955	-0.0360516	0.026441	0.172734	4.31795	0.633734	-0.157338	0.0732162	0.031638	0.0172771	0.07566	1.1622	0.948452
GCST90024950	PC(P-18:0/22:6)	PC	4	0.00490065	0.0415088	0.906018		25.9708	0.0068469	0.0407926	0.866704	1.64271	0.649745	0.0517366	0.105456	0.623709	-0.00657895	0.644362	1.42963	0.489284
GCST90024951	PC(P-18:1/18:1)	PC	3	0.0184291	0.0473389	0.697053		25.566	0.0198477	0.0481854	0.680412	1.73215	0.420599	-0.245808	0.226817	0.278486	0.0316122	0.230687	0.295527	0.5867
GCST90024952	PC(P-18:1/22:6)	PC	5	-0.0157425	0.0338679	0.642059		28.2621	-0.0229847	0.0404649	0.570024	5.49373	0.240281	0.0163457	0.157293	0.917234	-0.00535055	0.793642	5.37122	0.146547
GCST90024953	PC(P-20:0/20:4)	PC	7	-0.0426217	0.0262091	0.103904		34.2721	-0.0462776	0.0372193	0.213728	12.4994	0.0517118	-0.127449	0.118417	0.281805	0.0134842	0.468158	11.3089	0.0455871
GCST90024955	PC(P-38:5) (a)	PC	8	-0.0232045	0.0228545	0.309956		39.8108	-0.0241788	0.0297659	0.41662	12.3611	0.0892916	-0.0416145	0.0984317	0.672459	0.00321502	0.851387	12.2892	0.0558191
GCST90024956	PC(P-38:5) (b)	PC	6	-0.0622991	0.0320065	0.0516003		28.0476	-0.0652916	0.0308816	0.0344936	4.99538	0.416444	-0.170016	0.0944077	0.0717231	0.0146024	0.240452	3.61744	0.460248
GCST90024961	PE(16:0_16:0)	PE	7	0.00936156	0.0232909	0.687728		41.2655	0.00722301	0.0293213	0.805419	9.01468	0.172754	0.118794	0.0944233	0.208355	-0.0249617	0.21583	6.90052	0.228144
GCST90024962	PE(16:0_16:1)	PE	6	0.0178116	0.0216165	0.409949		59.0412	0.0164476	0.0217393	0.4493	4.24379	0.514877	-0.0536931	0.094103	0.568286	0.0149945	0.443627	3.6569	0.454425
GCST90024966	PE(16:0_18:3) (b)	PE	9	0.0186757	0.0191359	0.329089		53.7567	0.0204887	0.0190663	0.282553	8.60309	0.376876	-0.0516312	0.0509186	0.310586	0.0154552	0.128801	6.2962	0.505621
GCST90024971	PE(16:1_18:2)	PE	8	0.011493	0.0216011	0.594686		42.0086	0.00964454	0.0219586	0.660506	3.18002	0.867864	-0.0144061	0.0645767	0.823469	0.00578406	0.69208	3.02318	0.805932
GCST90024977	PE(18:0_18:1)	PE	9	0.0227045	0.0186668	0.223867		47.8771	0.0226843	0.0211444	0.283347	9.85289	0.275503	-0.0739459	0.0441261	0.0937801	0.0203197	0.0151888	3.95846	0.78455
GCST90024980	PE(18:0_20:3) (b)	PE	8	0.0402756	0.0221582	0.0691191		41.4853	0.0407618	0.0225573	0.070757	4.69121	0.697587	0.0131138	0.0554558	0.813066	0.00640019	0.58524	4.39337	0.623603
GCST90024982	PE(18:0_22:4)	PE	8	0.0193408	0.0192299	0.314528		45.4253	0.0207394	0.0237676	0.382887	10.6753	0.153421	-0.0966272	0.0487741	0.047578	0.0286051	0.00882293	3.81701	0.701424
GCST90024986	PE(18:1_18:1)	PE	9	0.0124302	0.0192702	0.518895		47.7607	0.0115945	0.0192498	0.546964	1.58805	0.991147	0.0153392	0.0446207	0.731021	-0.000806463	0.925884	1.5794	0.979433
GCST90024990	PE(36:0)	PE	5	0.0274732	0.0309409	0.374581		34.4652	0.0286844	0.0302688	0.343305	1.17965	0.881438	0.0296292	0.079925	0.710852	-0.000179653	0.98981	1.17948	0.757929
GCST90024993	PE(O-16:0/18:2)	PE	3	-0.00618736	0.0452184	0.891163		22.7719	-0.0098908	0.0460344	0.829879	2.91119	0.233262	0.114352	0.0986448	0.246364	-0.0257975	0.154426	0.883216	0.347322
GCST90024995	PE(O-16:0/20:4)	PE	5	-0.0798724	0.0368235	0.0300783		27.2254	-0.0870284	0.035074	0.0130912	2.78675	0.594122	-0.0774658	0.0775824	0.318038	-0.00174441	0.890095	2.76766	0.428852
GCST90024996	PE(O-16:0/22:4)	PE	6	-0.0101391	0.0329135	0.758042		25.1679	-0.0105081	0.0363327	0.772414	5.9315	0.312941	0.0639057	0.0740481	0.388121	-0.0155313	0.253078	4.47135	0.345958
GCST90024997	PE(O-16:0/22:6)	PE	7	-0.0161347	0.0315744	0.609347		22.3663	-0.0137844	0.049021	0.778561	14.2213	0.0272599	-0.0647524	0.112999	0.566619	0.00831975	0.610758	13.5207	0.0189586
GCST90025002	PE(O-18:1/22:6)	PE	3	0.026662	0.047397	0.573759		27.2886	0.0284821	0.0462918	0.538374	1.26146	0.532204	-0.0561258	0.238495	0.81395	0.0103374	0.717015	1.11498	0.291002
GCST90025007	PE(P-15:0/20:4)	PE	3	-0.0115831	0.0482927	0.810446		24.4767	-0.0131788	0.0490266	0.788077	0.999438	0.606701	-0.274371	0.294836	0.352066	0.0314734	0.368974	0.19232	0.660993
GCST90025008	PE(P-15:0/20:4) (a)	PE	3	0.0223135	0.0259961	0.390704		24.9013	0.0220676	0.0251341	0.379946	3.7924	0.150138	-0.0749524	0.103022	0.466898	0.0256853	0.317379	1.89647	0.168474
GCST90025010	PE(P-15:0/22:6) (a)	PE	6	0.000700979	0.0276801	0.979796		38.6362	0.00430719	0.0265641	0.871193	2.67885	0.749352	-0.0598814	0.0845569	0.478834	0.0130137	0.423942	2.03949	0.728496
GCST90025012	PE(P-16:0/18:1)	PE	3	0.0228732	0.0474814	0.629998		24.1814	0.0209074	0.0476418	0.660774	1.78844	0.408926	0.146668	0.117885	0.213441	-0.0154054	0.243496	0.428203	0.512872
GCST90025013	PE(P-16:0/18:2)	PE	7	0.0131457	0.028536	0.645034		30.1161	0.013095	0.0280131	0.640172	2.68007	0.847796	0.0850575	0.0913043	0.351552	-0.00969678	0.407614	1.99432	0.849931
GCST90025014	PE(P-16:0/18:3)	PE	3	0.0296724	0.0457786	0.516874		25.8491	0.027128	0.0456882	0.552671	2.29096	0.318071	0.0148404	0.163458	0.927659	0.00254767	0.93393	2.27533	0.131448
GCST90025015	PE(P-16:0/20:3) (a)	PE	5	0.0242812	0.0329782	0.46156		30.8521	0.021073	0.0321799	0.512564	3.92561	0.416167	0.00205629	0.200844	0.991831	0.00248372	0.923274	3.91351	0.270956
GCST90025017	PE(P-16:0/20:4)	PE	3	-0.0313232	0.0435601	0.472091		27.7955	-0.0336515	0.0438649	0.442984	4.73611	0.0936626	0.0653441	0.449572	0.884437	-0.0136907	0.821915	4.50774	0.0337418
GCST90025022	PE(P-16:0/22:6)	PE	5	-0.00518025	0.034633	0.881099		29.0016	-0.00586069	0.0342591	0.864169	3.99366	0.406864	0.0844713	0.0863733	0.328084	-0.0176896	0.254585	2.6957	0.440959
GCST90025023	PE(P-17:0/20:4) (a)	PE	5	0.00301535	0.0353606	0.932043		27.5219	0.00843524	0.0364118	0.8168	4.60365	0.330433	0.0461862	0.0991276	0.641268	-0.00613245	0.675934	4.35027	0.226041
GCST90025024	PE(P-17:0/20:4) (b)	PE	4	0.026188	0.0408618	0.521593		23.6684	0.0280273	0.0423412	0.50801	2.98943	0.393258	0.123809	0.102711	0.228046	-0.0151611	0.306048	1.94178	0.378746
GCST90025025	PE(P-17:0/22:6) (a)	PE	3	0.0102051	0.0459476	0.824233		25.8233	0.0106828	0.0446439	0.810881	4.45708	0.107685	0.177453	0.0910432	0.0512831	-0.0328919	0.0355703	0.0394977	0.842466
GCST90025027	PE(P-18:0/18:1)	PE	3	-0.011543	0.0456055	0.800186		24.4763	-0.0115509	0.0460751	0.802049	0.404729	0.816797	0.00237498	0.118982	0.984075	-0.00174044	0.898983	0.388614	0.533029
GCST90025028	PE(P-18:0/18:2)	PE	3	0.0299799	0.0454072	0.509097		27.8882	0.0320822	0.0459407	0.484965	0.949157	0.622147	0.10575	0.137865	0.44305	-0.0204041	0.570893	0.627966	0.428102
GCST90025029	PE(P-18:0/18:3)	PE	6	0.0141046	0.0307869	0.646853		29.7932	0.0119923	0.0297768	0.687139	3.72951	0.588978	0.0460081	0.0555634	0.407654	-0.00735597	0.468382	3.20372	0.52433
GCST90025030	PE(P-18:0/20:3) (a)	PE	4	0.0165417	0.0414982	0.690178		26.4237	0.0199172	0.0709241	0.778845	10.4298	0.0152446	-0.1017	0.290793	0.726539	0.0163947	0.662561	9.52309	0.0085524
GCST90025031	PE(P-18:0/20:3) (b)	PE	3	0.0184792	0.0440415	0.674788		30.5449	0.0196977	0.0425709	0.643578	1.51768	0.46821	0.232853	0.183078	0.203415	-0.0291313	0.231266	0.084619	0.771133
GCST90025032	PE(P-18:0/20:4)	PE	3	-0.0285024	0.0484749	0.556544		25.1345	-0.0284416	0.0477919	0.551768	0.0158363	0.992113	0.0117683	0.356032	0.973632	-0.0048785	0.909261	0.00284708	0.957447
GCST90025036	PE(P-18:0/22:5) (n6)	PE	4	-0.0508681	0.0351771	0.148161		33.6711	-0.058527	0.0527966	0.26763	6.96215	0.0731141	0.148802	0.248753	0.549712	-0.0300471	0.39261	5.0989	0.0781247
GCST90025037	PE(P-18:0/22:6)	PE	3	-0.0132563	0.0504054	0.792556		25.5424	-0.0187665	0.047642	0.693649	3.76507	0.152204	0.128038	0.248676	0.606638	-0.0178325	0.533844	2.71441	0.0994458
GCST90025039	PE(P-18:1/18:2) (a)	PE	3	-0.0293335	0.0470611	0.533083		27.3327	-0.0292853	0.0453262	0.518214	1.22618	0.541674	-0.1254	0.127915	0.32692	0.0142426	0.421668	0.58052	0.446109
GCST90025040	PE(P-18:1/18:2) (b)	PE	3	0.0520621	0.0474711	0.272768		29.233	0.0541324	0.045514	0.234299	0.7683	0.681029	0.204635	0.179982	0.255549	-0.0405529	0.387423	0.0212848	0.884006
GCST90025041	PE(P-18:1/18:3)	PE	3	-0.0398546	0.0460903	0.3872		30.9264	-0.0422413	0.0449306	0.347144	1.58013	0.453815	-0.190251	0.160168	0.234902	0.0189159	0.335672	0.653239	0.418957
GCST90025042	PE(P-18:1/20:3) (a)	PE	3	0.0284538	0.0436821	0.5148		26.5589	0.0321854	0.0431292	0.455513	2.35517	0.308022	-0.132193	0.162903	0.417088	0.0204264	0.293204	1.11892	0.29015
GCST90025045	PE(P-18:1/20:4) (b)	PE	4	-0.0947068	0.0379687	0.0126191		31.4603	-0.0981694	0.0354305	0.0055926	2.16569	0.538738	-0.163514	0.0808889	0.0432324	0.0131524	0.368858	1.35818	0.507077
GCST90025049	PE(P-18:1/22:5) (a)	PE	3	0.0282612	0.045981	0.538801		26.817	0.0383872	0.0443788	0.387045	7.41347	0.0245576	-0.398661	0.331874	0.229657	0.0520901	0.177336	2.62907	0.104923
GCST90025050	PE(P-18:1/22:5) (b)	PE	5	-0.0637797	0.0331987	0.0547126		33.4991	-0.0669471	0.0373872	0.0733507	5.62128	0.229273	-0.250025	0.115752	0.0307716	0.0298549	0.10021	2.91907	0.404271
GCST90025052	PE(P-18:1/22:6) (b)	PE	5	-0.00892708	0.0369768	0.809227		23.3287	-0.00760235	0.0385745	0.843763	0.738596	0.946485	0.0163605	0.0974979	0.866738	-0.00349332	0.788997	0.666979	0.880942
GCST90025053	PE(P-19:0/20:4) (a)	PE	3	-0.0802612	0.0478569	0.0935217		23.3962	-0.0932725	0.0455028	0.0403819	6.59722	0.0369345	-0.0962265	0.261497	0.712885	0.000449868	0.989925	6.59617	0.0102199
GCST90025055	PE(P-20:0/18:1)	PE	8	-0.0177258	0.0235072	0.450813		38.5181	-0.0137439	0.0272816	0.614417	10.3038	0.172	-0.0515289	0.0648984	0.427199	0.00837526	0.516996	9.62992	0.141127
GCST90025056	PE(P-20:0/18:2)	PE	5	-0.0170979	0.0276299	0.536036		43.8166	-0.0125378	0.0385369	0.74492	8.02861	0.0905358	-0.0478178	0.348253	0.890788	0.00863638	0.918645	8.00079	0.0459954
GCST90025057	PE(P-20:0/20:4)	PE	7	-0.0254834	0.0267597	0.340942		31.6384	-0.0300493	0.0268886	0.263761	5.54031	0.476598	0.0174799	0.0741675	0.81368	-0.00824552	0.491296	5.06086	0.408498
GCST90025058	PE(P-20:0/22:6)	PE	4	-0.0192031	0.0375239	0.608821		27.6372	-0.0188326	0.0383368	0.623255	0.188896	0.979362	-0.0273544	0.119031	0.818239	0.00119504	0.939719	0.183177	0.912481
GCST90025059	PE(P-20:1/20:4)	PE	3	-0.00997048	0.0434912	0.818672		26.8878	-0.0110852	0.0432302	0.797625	1.27696	0.528095	0.0641151	0.088199	0.467265	-0.0145201	0.327987	0.320127	0.571531
GCST90025061	PG(34:1)	PG	9	0.0150645	0.0189936	0.427701		48.0848	0.013551	0.0194461	0.485898	8.03433	0.430124	0.0448608	0.0562234	0.424927	-0.00633343	0.550459	7.64499	0.364936
GCST90025062	PG(34:2)	PG	4	-0.0123748	0.0247743	0.617428		63.4911	-0.0130198	0.0414187	0.753259	8.09613	0.0440662	0.076893	0.159445	0.629626	-0.0170977	0.555249	6.8962	0.031806
GCST90025064	PG(36:2)	PG	6	0.0424915	0.0262388	0.105359		36.89	0.0493097	0.0398685	0.216159	11.0443	0.0505079	-0.153895	0.167639	0.358611	0.0289785	0.213395	7.96241	0.092965
GCST90025065	PI(15-MHDA_20:4)/PI(17:0_20:4)	PI	7	0.0187322	0.022868	0.412702		41.9509	0.0194161	0.0265264	0.464196	7.64707	0.265116	0.17958	0.0942366	0.0566985	-0.026746	0.0792557	4.56697	0.470973
GCST90025066	PI(16:0/16:0)	PI	7	0.018235	0.0295994	0.537856		29.2972	0.0187476	0.0377637	0.619581	10.5705	0.102593	-0.262254	0.111806	0.0189957	0.0364784	0.00935376	3.8165	0.576127
GCST90025067	PI(16:0_16:1)	PI	7	-0.0200359	0.024459	0.412693		35.0039	-0.0216032	0.0259686	0.405468	5.93529	0.430478	-0.0271927	0.0821025	0.740491	0.000955974	0.942191	5.92906	0.313183
GCST90025068	PI(16:0_20:3) (a)	PI	4	-0.0208156	0.0358607	0.561605		32.6386	-0.0224068	0.0353688	0.526396	0.956639	0.811742	0.00682009	0.159749	0.965947	-0.00418185	0.851182	0.921441	0.630829
GCST90025070	PI(16:0_20:4)	PI	7	0.00391139	0.0244939	0.873126		37.6218	0.000669966	0.0246784	0.978342	4.64243	0.590421	-0.0446164	0.0745191	0.549357	0.00807577	0.519538	4.22762	0.517131
GCST90025071	PI(15-MHDA_18:1)/PI(17:0_18:1)	PI	8	-0.0475021	0.0215649	0.027612		52.0131	-0.0487776	0.0228392	0.0327041	8.82305	0.265611	0.0112939	0.0595766	0.849647	-0.0102585	0.27603	7.36632	0.288294
GCST90025073	PI(18:0_18:1)	PI	6	-0.0160834	0.0228057	0.480664		57.5477	-0.0169365	0.0279931	0.545161	8.37202	0.13689	0.144389	0.074902	0.0538917	-0.0295419	0.0244682	3.31089	0.507209
GCST90025074	PI(18:0_20:2)	PI	4	0.0191219	0.0266437	0.472948		56.5521	0.0188034	0.0268745	0.48413	1.37763	0.710787	0.268927	0.219653	0.220829	-0.0436306	0.251241	0.0612364	0.969846
GCST90025075	PI(18:0_20:3) (a)	PI	8	0.0259993	0.0238211	0.275079		39.1327	0.0191471	0.0278052	0.491065	10.3073	0.171816	-0.0018639	0.11397	0.986952	0.00343606	0.848472	10.245	0.114707
GCST90025076	PI(18:0_20:3) (b)	PI	3	0.0211425	0.0349938	0.545725		49.9178	0.0211962	0.0344953	0.538907	0.878701	0.644455	0.404983	0.415058	0.3292	-0.0565019	0.353476	0.0177617	0.893977
GCST90025078	PI(18:0_22:4)	PI	6	0.0332861	0.0279638	0.233917		33.1196	0.0366318	0.0281516	0.193179	2.96361	0.705597	-0.076149	0.120303	0.526748	0.0152702	0.334922	2.03384	0.729535
GCST90025080	PI(18:0_22:5) (n6)	PI	4	-0.0294456	0.0320836	0.358736		48.6628	-0.0303502	0.0433015	0.483363	6.72844	0.081076	-0.174813	0.202966	0.389077	0.020261	0.46433	5.30752	0.0703862
GCST90025081	PI(18:0_22:6)	PI	8	-0.0390629	0.0218566	0.0738994		42.4606	-0.0442222	0.0228581	0.0530343	7.50219	0.378526	-0.0163984	0.0613347	0.789192	-0.00473696	0.621517	7.20933	0.301922
GCST90025082	PI(18:1_18:2)	PI	4	-0.0308043	0.0318041	0.332763		43.0541	-0.0303103	0.0313339	0.333377	2.02984	0.566236	0.0521532	0.171192	0.760635	-0.0118837	0.624149	1.78976	0.408656
GCST90025083	PI(20:0_20:4)	PI	7	-0.0174074	0.0253954	0.493057		42.9524	-0.0220434	0.0278162	0.42809	7.97985	0.239583	0.126415	0.0993211	0.203091	-0.022433	0.122405	5.40182	0.368832
GCST90025084	PI(34:1)	PI	7	-0.0207574	0.0266022	0.43522		33.4569	-0.022429	0.0265301	0.397877	4.0138	0.674808	-0.160901	0.0892039	0.0712722	0.0195993	0.103976	1.37034	0.92753
GCST90025086	PI(37:6)	PI	4	0.0120473	0.0317014	0.703926		44.1617	0.0128733	0.0299372	0.667188	2.73851	0.433723	0.270344	0.273264	0.322509	-0.0371388	0.343174	1.83997	0.398524
GCST90025087	PI(38:5) (a)	PI	7	0.0273398	0.025832	0.289888		34.5437	0.034468	0.0315772	0.275032	9.57017	0.143959	0.0374222	0.0841242	0.656432	-0.000448737	0.96927	9.56733	0.088465
GCST90025088	PI(38:5) (b)	PI	5	-0.0131719	0.0334892	0.694086		26.938	-0.019247	0.0501702	0.70125	9.01944	0.0606153	-0.186593	0.207233	0.367906	0.0247452	0.404043	7.32046	0.0623555
GCST90025089	PI(38:6)	PI	6	-0.0574889	0.0262268	0.0283799		42.1324	-0.0630184	0.0261778	0.0160699	5.10158	0.40361	0.0123699	0.0718368	0.863284	-0.0119758	0.260499	3.83548	0.428729
GCST90025091	PS(36:1)	PS	4	0.00770553	0.0365185	0.832885		26.6842	0.00870088	0.057929	0.880608	7.29122	0.0631726	0.0541516	0.128436	0.6733	-0.00669277	0.676491	6.70734	0.0349559
GCST90025092	PS(36:2)	PS	4	-0.117224	0.0430229	0.00643604		26.2656	-0.134123	0.0635446	0.0347997	7.80406	0.0502395	-0.335247	0.150942	0.0263486	0.0258525	0.152786	3.85938	0.145193
GCST90025094	PS(38:4)	PS	3	0.0786924	0.0509285	0.122309		23.6525	0.0892659	0.0504702	0.0769461	3.05009	0.217611	-0.014738	0.319409	0.963198	0.0132537	0.735853	2.73844	0.0979602
GCST90025095	PS(38:5)	PS	4	-0.0117951	0.0410099	0.773641		25.1309	-0.0129253	0.0487687	0.790984	4.3619	0.224944	0.0917487	0.106389	0.388475	-0.0221184	0.272319	2.72191	0.256415
GCST90025096	PS(40:5)	PS	3	0.0686671	0.0464764	0.139552		26.8284	0.0747619	0.0449608	0.0963476	3.39555	0.18309	-0.0744213	0.194019	0.701291	0.0274738	0.415156	2.04061	0.153148
GCST90025097	PS(40:6)	PS	4	0.00849001	0.0320436	0.791047		37.8334	0.009603	0.032665	0.76877	1.10526	0.775804	-0.115338	0.141517	0.415066	0.0203186	0.364211	0.28194	0.868515
GCST90025098	SM(34:3)	SM	4	0.0403332	0.0389561	0.300505		26.6695	0.0484688	0.0793969	0.541556	13.1553	0.00431261	-0.0743327	0.200209	0.710432	0.021953	0.495176	10.6725	0.00481387
GCST90025099	SM(35:2) (b)	SM	7	0.00765743	0.0260275	0.768601		37.5368	0.00432935	0.0403135	0.914478	15.8593	0.0145296	-0.0642223	0.111686	0.565274	0.0121325	0.507141	14.5766	0.012333
GCST90025100	SM(37:2)	SM	9	0.0350262	0.024831	0.158367		30.1472	0.0317353	0.0244921	0.195066	8.22059	0.412225	0.0933071	0.0614485	0.128898	-0.00999481	0.275636	7.02745	0.426028
GCST90025101	SM(41:0)	SM	6	-0.00689909	0.0312116	0.825059		28.408	-0.00652394	0.0302098	0.829023	4.43475	0.488661	-0.131679	0.107985	0.222685	0.0159462	0.227352	2.97739	0.561616
GCST90025104	SM(43:2) (b)	SM	7	0.0144045	0.0280455	0.607524		33.4525	0.0118647	0.0458584	0.795848	18.0527	0.00610176	-0.0323512	0.110959	0.770622	0.0085514	0.656507	17.3658	0.0038559
GCST90025105	SM(43:2) (c)	SM	4	-0.00264043	0.0357364	0.941101		35.3597	0.00368494	0.0635907	0.95379	10.3747	0.0156353	-0.0391731	0.216755	0.856583	0.00619212	0.832472	10.1477	0.00625833
GCST90025106	SM(d16:1/19:0)	SM	5	-0.00221524	0.0324246	0.945531		30.3352	-0.00304363	0.0484099	0.949868	8.80304	0.0662156	-0.441927	0.263352	0.0933296	0.0798645	0.0917672	4.51971	0.210539
GCST90025109	SM(d17:1/14:0)	SM	6	-0.0375041	0.0273236	0.16988		37.8781	-0.0393477	0.0298966	0.188132	6.16392	0.290594	0.0489627	0.0730363	0.50261	-0.0153615	0.190567	4.31554	0.364983
GCST90025110	SM(d17:1/16:0)	SM	9	-0.0088089	0.0212515	0.678502		41.4469	-0.0125078	0.0305167	0.681903	16.6795	0.0336245	-0.00189233	0.0642569	0.976506	-0.00231243	0.848069	16.5925	0.0202212
GCST90025111	SM(d17:1/24:1)	SM	9	-0.00659173	0.0232301	0.776596		34.6489	-0.0102482	0.0257881	0.691073	10.2483	0.248032	0.0843156	0.131451	0.521249	-0.0162493	0.462621	9.51487	0.217772
GCST90025112	SM(d18:0/14:0)	SM	7	-0.00187003	0.0276889	0.946154		29.057	-0.00664379	0.0460393	0.885258	15.8775	0.014427	-0.141087	0.161579	0.382569	0.0230634	0.384483	13.7913	0.0169906
GCST90025113	SM(d18:0/16:0)	SM	6	-0.00520275	0.0253575	0.837435		43.2023	-0.00481183	0.0344674	0.888972	9.24959	0.0995135	-0.122771	0.102202	0.229651	0.0217155	0.222811	6.74393	0.150055
GCST90025117	SM(d18:1/17:0)/SM(d17:1/18:0)	SM	7	0.0108943	0.0284475	0.70175		31.195	0.008076	0.0315859	0.798195	8.18552	0.224825	0.0522434	0.0931377	0.574848	-0.0071536	0.610914	7.78262	0.16863
GCST90025120	SM(d18:1/22:0)/SM(d16:1/24:0)	SM	7	-0.0726887	0.0263102	0.00573153		34.8637	-0.0722641	0.0259275	0.00531722	2.68511	0.847203	-0.0630494	0.0486945	0.195391	-0.00192253	0.823098	2.63513	0.756021
GCST90025121	SM(d18:1/23:0)/SM(d17:1/24:0)	SM	4	-0.0137301	0.0307827	0.655574		44.4264	-0.0113485	0.0576609	0.843973	10.8171	0.0127569	-0.153107	0.0755471	0.0426992	0.0338471	0.029284	3.20468	0.201424
GCST90025122	SM(d18:1/24:0)	SM	7	-0.0675177	0.0247313	0.00633252		39.3816	-0.0705429	0.0238951	0.00315527	2.94506	0.815711	-0.0635478	0.0467283	0.173848	-0.00132478	0.861712	2.91471	0.713133
GCST90025123	SM(d18:1/24:1)	SM	8	-0.01545	0.0254504	0.543807		31.0138	-0.0143087	0.0343841	0.677306	12.325	0.0903648	-0.0913413	0.0751867	0.22442	0.0130553	0.251949	10.1129	0.119978
GCST90025125	SM(d18:2/16:0)	SM	4	0.0015037	0.0370002	0.967583		29.5386	0.00383804	0.0561069	0.945463	6.97981	0.0725442	-0.0437553	0.136076	0.747794	0.00792626	0.689029	6.46237	0.0395106
GCST90025126	SM(d18:2/17:0)	SM	5	0.0371111	0.0344219	0.280977		26.9669	0.0364566	0.0338854	0.281981	3.38998	0.494803	-0.0405433	0.0798019	0.611419	0.0166984	0.286543	2.25418	0.521355
GCST90025127	SM(d18:2/18:0)	SM	7	0.0248943	0.0278134	0.370762		31.8526	0.0214807	0.0352943	0.542779	10.1777	0.117367	-0.139519	0.081147	0.0855543	0.0297451	0.0344478	5.37231	0.372151
GCST90025128	SM(d18:2/18:1)	SM	4	-0.0181638	0.0407579	0.65585		23.5041	-0.017494	0.0534825	0.743594	4.79356	0.187553	0.171263	0.12058	0.155512	-0.0288781	0.0945831	1.99897	0.368069
GCST90025130	SM(d18:2/22:0)	SM	3	-0.000500788	0.0356072	0.988779		42.9688	0.000284874	0.0362151	0.993724	6.59157	0.0370389	-0.216395	0.0943349	0.0217961	0.0530066	0.0128634	0.40377	0.525148
GCST90025131	SM(d18:2/23:0)	SM	4	-0.0344875	0.0361711	0.340361		32.5444	-0.0365729	0.0366447	0.318261	2.3637	0.500428	-0.212632	0.126378	0.0924698	0.039511	0.145488	0.244767	0.884809
GCST90025132	SM(d18:2/24:0)	SM	4	0.0115413	0.0319649	0.718054		42.0232	0.0167368	0.0538086	0.755767	8.73585	0.033017	-0.113031	0.0930444	0.224441	0.0244142	0.113642	3.88016	0.143692
GCST90025135	SHexCer(d18:1/16:0(OH))	SHexCer	9	0.0184322	0.0256513	0.472407		32.2367	0.0248869	0.0400421	0.534259	22.9904	0.00337665	0.0358053	0.200088	0.857978	-0.0015947	0.955453	22.9801	0.00171826
GCST90025136	SHexCer(d18:1/24:0)	SHexCer	8	0.0136372	0.0208585	0.513243		52.3878	0.0138067	0.0264057	0.601066	12.8471	0.0759222	-0.0542657	0.0806113	0.500835	0.0157377	0.370609	11.333	0.0786144
GCST90025137	SHexCer(d18:1/24:0(OH))	SHexCer	7	0.0652253	0.0258321	0.0115707		40.5431	0.0705936	0.0343442	0.0398334	12.068	0.060468	0.187754	0.135162	0.164803	-0.0177591	0.369577	10.3944	0.0648018
GCST90025139	SHexCer(d18:1/24:1(OH))	SHexCer	7	0.0851932	0.0266421	0.00138532		37.0172	0.093127	0.0286159	0.0011364	7.93198	0.243129	0.0654741	0.120175	0.585874	0.0043878	0.811679	7.84294	0.165107
GCST90025141	TG(48:1) [NL-18:1]	TAG	3	0.0709125	0.0413518	0.0863708		33.1346	0.0759534	0.0402018	0.0588513	5.5864	0.0612248	-0.258103	0.154819	0.0954887	0.0531324	0.0254588	0.594001	0.440876
GCST90025142	TG(48:2) [NL-14:1]	TAG	3	0.0871618	0.041766	0.0368964		33.6863	0.0949825	0.0413783	0.0217062	3.61932	0.16371	-0.181764	0.176709	0.303664	0.0438809	0.107135	1.00649	0.315745
GCST90025143	TG(48:2) [NL-16:0]	TAG	4	0.0511432	0.0382948	0.181708		30.9133	0.0540871	0.062625	0.387771	8.85883	0.0312279	0.132102	0.35118	0.706793	-0.0113043	0.820033	8.63536	0.0133308
GCST90025146	TG(48:3) [NL-16:1]	TAG	5	0.0723204	0.0328044	0.0274823		35.981	0.0753552	0.0453457	0.0965536	8.73885	0.0679689	0.253731	0.275701	0.35741	-0.0260734	0.5109	7.63836	0.0541079
GCST90025147	TG(48:3) [NL-18:2]	TAG	6	0.0810698	0.0304305	0.00771954		30.9916	0.0896666	0.0410346	0.0288783	9.49207	0.0909749	0.0645104	0.193974	0.739457	0.00359081	0.893831	9.44999	0.050785
GCST90025148	TG(49:1) [NL-15:0]	TAG	3	0.0593271	0.0478355	0.214889		28.7017	0.0650468	0.0458471	0.155964	8.48143	0.0143973	-0.352887	0.152249	0.0204582	0.0649248	0.00399316	0.19451	0.659189
GCST90025149	TG(49:1) [NL-16:0]	TAG	4	-0.0419524	0.043047	0.329773		24.6223	-0.0432135	0.0440654	0.326757	3.22381	0.358389	0.108478	0.11393	0.341019	-0.0226764	0.151263	1.16434	0.558685
GCST90025153	TG(50:1) [NL-18:1]	TAG	4	0.165323	0.0428901	0.000115928		24.1429	0.170962	0.0411389	3.24261e-05	1.68984	0.639195	0.0630508	0.205766	0.759285	0.0136538	0.592483	1.40336	0.495753
GCST90025155	TG(50:2) [NL-18:1]	TAG	6	-0.0641724	0.0343312	0.0615925		26.2884	-0.0658575	0.0384696	0.0869082	6.96897	0.222958	0.00162208	0.127658	0.989862	-0.0101803	0.576274	6.46428	0.167055
GCST90025157	TG(50:3) [NL-14:1]	TAG	7	0.0462216	0.0290257	0.111287		30.45	0.0526576	0.0299185	0.0784023	6.9718	0.323463	0.118617	0.223851	0.596187	-0.00788825	0.765849	6.85029	0.232015
GCST90025158	TG(50:3) [NL-16:1]	TAG	7	-0.0210281	0.0303796	0.488826		27.2636	-0.0206684	0.0480976	0.667401	16.4269	0.0116373	0.0189492	0.145599	0.896451	-0.00659416	0.770657	16.1523	0.00642236
GCST90025160	TG(50:4) [NL-14:0]	TAG	9	0.0537184	0.0252328	0.0332613		26.8269	0.0612412	0.0333411	0.0662383	14.6061	0.0672725	-0.00222978	0.0824133	0.978415	0.0103912	0.39799	13.2535	0.0661674
GCST90025161	TG(51:0) [NL-16:0]	TAG	4	-0.038306	0.0391637	0.328025		25.7467	-0.0394429	0.0387797	0.309106	1.0948	0.778329	0.0365101	0.114256	0.749313	-0.0124125	0.479746	0.595361	0.742539
GCST90025162	TG(51:1) [NL-18:1]	TAG	4	-0.101323	0.0395304	0.010372		28.8323	-0.104802	0.0376522	0.00537873	1.74659	0.626627	0.0818783	0.14665	0.576622	-0.024492	0.187798	0.0117775	0.994129
GCST90025163	TG(51:2) [NL-15:0]	TAG	6	0.00294603	0.0330846	0.929046		27.1824	0.00335143	0.04592	0.941819	10.4479	0.0634942	-0.0284212	0.122502	0.816533	0.00515795	0.7756	10.2399	0.0365749
GCST90025164	TG(51:2) [NL-16:0]	TAG	4	-0.0613851	0.0397618	0.122632		25.3077	-0.0685525	0.0395134	0.082755	2.67904	0.4438	0.0716587	0.0944469	0.448021	-0.0227168	0.102161	0.00756414	0.996225
GCST90025165	TG(51:2) [NL-18:1]	TAG	5	-0.0599141	0.033095	0.0702386		31.1215	-0.0661202	0.0348859	0.0580495	4.63009	0.3274	-0.00533036	0.0978948	0.956577	-0.00938234	0.501323	4.02368	0.258919
GCST90025166	TG(52:1) [NL-18:0]	TAG	6	-0.0351738	0.0320092	0.271826		27.0777	-0.0354624	0.0305566	0.245826	1.68717	0.890512	0.0395459	0.0690763	0.566985	-0.0146288	0.225978	0.22117	0.994318
GCST90025167	TG(52:2) [NL-16:0]	TAG	8	0.00689995	0.0257508	0.788737		33.9588	0.0151588	0.035307	0.667673	14.3283	0.0456415	-0.185743	0.0951527	0.0509323	0.0361043	0.0270026	7.89389	0.24598
GCST90025168	TG(52:3) [NL-16:1]	TAG	7	0.0167567	0.0271475	0.537072		29.1285	0.0149333	0.0291867	0.608899	6.19668	0.401522	-0.085033	0.0777058	0.273826	0.0150681	0.166204	4.27983	0.50987
GCST90025169	TG(52:3) [NL-18:2]	TAG	8	-0.0102385	0.0251647	0.68411		34.2005	-0.00235237	0.0336349	0.944243	13.2791	0.0655937	0.029548	0.0965943	0.759682	-0.00591315	0.721978	13.0047	0.0429619
GCST90025170	TG(52:4) [NL-16:0]	TAG	7	-0.0245925	0.0262979	0.349711		34.8153	-0.0244028	0.0303187	0.42089	8.30108	0.216865	-0.0399888	0.0800282	0.617298	0.0031206	0.830657	8.22584	0.144221
GCST90025171	TG(52:4) [NL-18:1]	TAG	9	-0.0213719	0.0230222	0.353244		39.2757	-0.0187289	0.0223059	0.401112	8.84739	0.355333	0.0320932	0.0590951	0.587077	-0.00967168	0.352355	7.87438	0.343801
GCST90025172	TG(53:2) [NL-17:0]	TAG	5	-0.027029	0.0293013	0.356293		37.4292	-0.0260733	0.0283072	0.357007	1.37384	0.848729	-0.130328	0.161417	0.419437	0.024351	0.5118	0.943453	0.814931
GCST90025173	TG(54:0) [NL-18:0]	TAG	3	-0.0592289	0.0441824	0.180066		30.3481	-0.0625503	0.0435914	0.151309	2.17945	0.336309	0.0672342	0.10858	0.535775	-0.0223297	0.191864	0.4762	0.490149
GCST90025174	TG(54:1) [NL-18:1]	TAG	7	-0.0391076	0.0295208	0.185255		28.1086	-0.0410275	0.0326144	0.208407	7.51146	0.276122	-0.0442402	0.101304	0.662322	0.00050085	0.972965	7.50974	0.185405
GCST90025175	TG(54:2) [NL-18:0]	TAG	9	-0.0177089	0.0231442	0.444179		37.9692	-0.0156129	0.021932	0.476541	7.75655	0.457605	0.0022433	0.064453	0.972235	-0.0030881	0.766878	7.66037	0.363492
GCST90025176	TG(54:3) [NL-18:1]	TAG	5	-0.0171658	0.0289478	0.553187		39.4769	-0.0188097	0.0368647	0.609886	6.85615	0.143688	-0.068266	0.1325	0.606402	0.00751764	0.694287	6.52039	0.088862
GCST90025177	TG(54:4) [NL-18:0]	TAG	6	-0.0306262	0.0292638	0.295304		32.9921	-0.0297998	0.0288449	0.301554	4.07635	0.538477	-0.0680673	0.0841771	0.418734	0.00593002	0.628454	3.84218	0.427785
GCST90025178	TG(54:4) [NL-18:2]	TAG	6	-0.0163533	0.031103	0.599042		32.6377	-0.0185355	0.0404934	0.647139	9.88018	0.0787024	-0.220078	0.147928	0.13682	0.0249188	0.159359	6.60848	0.158082
GCST90025179	TG(54:5) [NL-18:1]	TAG	8	-0.0504121	0.0262581	0.0548748		33.0439	-0.0517023	0.0277127	0.0620897	8.51375	0.289476	-0.0883534	0.113337	0.435647	0.00656353	0.737583	8.35738	0.213072
GCST90025180	TG(54:6) [NL-18:2]	TAG	8	-0.0421241	0.0269968	0.11868		32.3676	-0.0443097	0.0250209	0.0765757	4.41043	0.731474	-0.0236566	0.0681015	0.728311	-0.0036429	0.744368	4.30411	0.635596
GCST90025181	TG(56:6) [NL-20:4]	TAG	6	0.000625368	0.0290741	0.982839		35.6083	0.00501958	0.0364183	0.890374	8.70161	0.121574	0.0801294	0.221285	0.71727	-0.00960989	0.729984	8.44996	0.0764187
GCST90025182	TG(56:8) [NL-20:4]	TAG	5	0.00354099	0.0353475	0.920204		27.7751	-0.00245093	0.0566407	0.965485	11.7976	0.0189218	-0.000755939	0.224018	0.997308	-0.000227537	0.993688	11.7973	0.00811068
GCST90025183	TG(58:8) [NL-22:6]	TAG	3	0.044425	0.0470304	0.344862		24.3377	0.0446961	0.0469987	0.341601	0.0896107	0.956184	0.0944947	0.186276	0.611956	-0.010834	0.782336	0.013282	0.908249
GCST90025184	TG(O-50:1) [NL-16:0]	TAG	9	0.0275535	0.0221852	0.214245		36.9835	0.0275267	0.0247798	0.266632	10.128	0.256158	-0.0225321	0.0889111	0.799941	0.00771141	0.556224	9.65057	0.209255
GCST90025186	TG(O-52:2) [NL-16:0]	TAG	8	0.00303329	0.024191	0.900216		36.7607	0.0077285	0.0315561	0.806523	12.3053	0.0909544	-0.192821	0.0796607	0.0154982	0.0341043	0.00833879	5.3461	0.500249
GCST90025219	Ubiquinone	Ubiquinones	6	-0.0203263	0.0245213	0.407147		43.5056	-0.0198749	0.0251103	0.428652	2.00179	0.848897	-0.0649102	0.0520734	0.212576	0.00977895	0.323544	1.02722	0.90564
