# Supplementary material for: Mendelian Randomization Identifies Lipidomic Signatures of Depression Risk That Are Partly Reflected in Cortisol-Induced Membrane Remodeling and Modulated by St. John’s Wort Extract (Ze 117)
Source: Int J Mol Sci. 2026 May 13;27(10):4344. doi: 10.3390/ijms27104344 (PMC13207717; doi:10.3390/ijms27104344)
Supplement: Supplementary file 1 [file ijms-27-04344-s001.zip › TableS11_PBMC_MR_MDD.xlsx]

## Sheet: Table S11
Table S11: Lipid species showing significant (FDR<.05) alteration upon cortisol administration in PBMCs and overlapping with MDD MR-results from the Cadby et al. study. For each species results upon co-adminstration of Ze 117 and cortisol in PBMCs, and MR-MDD results are shown.
			PBMC Cortisol minus Control					PBMC Ze117 50mg/mL minus Cortisol					GSMR MDD
Class	PBMC species	MR species	Estimate1	SE1	t-value1	p-value1	FDR1	Estimate2	SE2	t-value2	p-value2	FDR2	# SNPs used	GSMR bxy	GSMR bxy se	GSMR p	GSMR FDR
Chol.esters	CE 20:3	CE(20:3)	-14.2246	4.17718	-3.4053	0.00521832	0.0260916	13.843	4.17718	3.31395	0.00617901	0.0168825	15	-0.0295562	0.00632862	3.00848e-06	3.51616e-05
Chol.esters	CE 20:5	CE(20:5)	-8.46905	2.50973	-3.37448	0.00552422	0.0270795	8.39495	2.50973	3.34496	0.00583432	0.0160283	17	-0.0191544	0.00699639	0.00618594	0.0315884
Chol.esters	CE 22:5	CE(22:5) (n3)	-9.78173	2.28768	-4.27583	0.00107692	0.00756479	6.76821	2.28768	2.95855	0.0119528	0.0281905	9	-0.0258218	0.009765	0.0081854
Chol.esters	CE 22:5	CE(22:5) (n6)	-9.78173	2.28768	-4.27583	0.00107692	0.00756479	6.76821	2.28768	2.95855	0.0119528	0.0281905	15	-0.018216	0.00673221	0.00681417	0.0335329
Chol.esters	CE 22:6	CE(22:6)	-6.92476	2.0621	-3.35811	0.00569407	0.0273753	7.17405	2.0621	3.479	0.00455476	0.0130884	5	-0.0217748	0.013194	0.09887
DAG	DAG 16:0_20:4	DG(16:0_20:4)	-3.01445	0.817752	-3.68626	0.00311298	0.0172944	5.49606	0.817752	6.72093	2.13096e-05	0.000380529	7	-0.00274405	0.00986337	0.780854
DAG	DAG 16:0_22:6	DG(16:0_22:6)	-2.2519	0.47737	-4.71731	0.000499273	0.00480387	4.84194	0.47737	10.1429	3.07152e-07	5.11855e-05	4	0.00730646	0.0136005	0.591116
DAG	DAG 18:0_20:4	DG(18:0_20:4)	-9.6921	1.99435	-4.85978	0.000391698	0.00408018	2.993	1.99435	1.50074	0.159269	0.252008	8	-0.020245	0.0106602	0.0575489
DAG	DAG 18:2_20:4	DG(18:2_20:4)	-0.689002	0.16526	-4.16921	0.00130128	0.00844987	1.5989	0.16526	9.67509	5.11121e-07	5.11855e-05	13	-0.00356092	0.00829825	0.667839	0.821617
PC	PC 14:0_16:0	PC(14:0_16:0)	-5.90713	1.8592	-3.17725	0.00796172	0.0346162	10.2548	1.8592	5.5157	0.00013287	0.000999922	3	0.038953	0.0180784	0.0311879
PC	PC 15:0_20:4	PC(15:0_20:4)	-4.7842	1.31829	-3.62909	0.00345648	0.0187852	2.7981	1.31829	2.12252	0.0552865	0.102382	25	-0.0187124	0.00493616	0.000150109	0.00131279
PC	PC 16:0_16:0	PC(16:0_16:0)	-194.958	24.1446	-8.0746	3.41865e-06	0.000284887	54.2755	24.1446	2.24793	0.0441614	0.0846003	7	-0.0119319	0.00970034	0.21868
PC	PC 16:0_18:0	PC(16:0_18:0)	-39.1035	7.50845	-5.20793	0.000219022	0.00295975	20.188	7.50845	2.6887	0.0197171	0.0428632	14	-0.0142807	0.00730976	0.0507431	0.141626
PC	PC 16:0_18:1	PC(16:0_18:1)	-186.489	40.5255	-4.60177	0.000609068	0.00501409	221.592	40.5255	5.46798	0.000143451	0.0010395	8	0.00603446	0.0101731	0.553063
PC	PC 16:0_20:3	PC(16:0_20:3) (a)	-14.5814	3.62225	-4.0255	0.00168276	0.0104859	14.4431	3.62225	3.98732	0.00180236	0.006437	12	-0.0120529	0.00742477	0.104518	0.244311
PC	PC 16:0_20:3	PC(16:0_20:3) (b)	-14.5814	3.62225	-4.0255	0.00168276	0.0104859	14.4431	3.62225	3.98732	0.00180236	0.006437	7	-0.0224738	0.0102057	0.0276596
PC	PC 16:0_20:4	PC(16:0_20:4)	-135.983	17.7951	-7.64159	5.99219e-06	0.00029961	45.6893	17.7951	2.56752	0.0246578	0.0513705	29	-0.0269519	0.00408748	4.28799e-11	2.00464e-09
PC	PC 16:0_20:5	PC(16:0_20:5)	-11.7229	2.73586	-4.28491	0.00105977	0.00756479	2.48335	2.73586	0.907703	0.381902	0.509203	13	-0.0425482	0.00694646	9.05962e-10	2.42021e-08
PC	PC 16:0_22:6	PC(16:0_22:6)	-11.2362	3.70125	-3.03577	0.0103549	0.041445	11.2218	3.70125	3.03189	0.0104299	0.0254389	4	-0.00604702	0.0150156	0.687158
PC	PC 17:0_18:1	PC(17:0_18:1)	-6.49242	1.3085	-4.96172	0.000329818	0.0039625	5.42734	1.3085	4.14776	0.00135198	0.00524024	6	-0.00309969	0.0112262	0.782462
PC	PC 17:0_20:4	PC(17:0_20:4)	-11.8813	2.44303	-4.86334	0.000389346	0.00408018	1.6879	2.44303	0.690904	0.502772	0.63004	22	-0.0224334	0.00520385	1.62582e-05	0.000168905
PC	PC 18:0_18:1	PC(18:0_18:1)	-51.2668	11.2665	-4.55038	0.000665735	0.00528361	43.9261	11.2665	3.89883	0.00211456	0.00726851	8	0.00403876	0.00953442	0.671859
PC	PC 18:0_18:2	PC(18:0_18:2)	-25.7104	8.47006	-3.03544	0.0103612	0.041445	39.7742	8.47006	4.69586	0.000517974	0.00257764	6	0.00206071	0.0110096	0.851524
PC	PC 18:0_20:3	PC(18:0_20:3)	-10.0643	2.39327	-4.20524	0.00122049	0.00824654	8.74238	2.39327	3.65291	0.00330891	0.0102761	15	-0.0176852	0.00736155	0.0162892	0.0609216
PC	PC 18:0_20:4	PC(18:0_20:4)	-157.054	22.7998	-6.88837	1.67841e-05	0.000559472	5.34776	22.7998	0.234552	0.818511	0.880119	32	-0.0215298	0.00409257	1.43505e-07	2.06426e-06
PC	PC 18:0_22:4	PC(18:0_22:4)	-3.96033	0.502308	-7.88427	4.3634e-06	0.00029961	1.50307	0.502308	2.99234	0.0112254	0.026855	9	-0.0121197	0.00896155	0.176243
PC	PC 18:0_22:5	PC(18:0_22:5) (n6)	-14.4367	2.26106	-6.38493	3.47921e-05	0.000808791	9.67953	2.26106	4.28097	0.00106717	0.00444873	9	-0.0397187	0.00968829	4.13763e-05
PC	PC 18:0_22:6	PC(18:0_22:6)	-9.03247	2.51164	-3.59625	0.00367111	0.0197372	7.5518	2.51164	3.00672	0.0109293	0.0263994	5	-0.00837471	0.013153	0.524312
PC	PC 18:1_18:1	PC(18:1_18:1)	-31.9209	10.126	-3.15236	0.00833832	0.0351548	49.7189	10.126	4.91001	0.000359816	0.00198264	8	0.0209196	0.00972691	0.0315007
PC	PC 18:1_20:3	PC(18:1_20:3)	-14.1069	3.5994	-3.91923	0.00203796	0.0122769	14.547	3.5994	4.04151	0.00163504	0.00601118	17	-0.00337744	0.0065851	0.608028	0.806421
PC	PC O-16:0/20:4	PC(O-16:0/20:4)	-32.3001	5.62724	-5.73995	9.30912e-05	0.00151112	1.12562	5.62724	0.200031	0.844806	0.89303	16	-0.0250289	0.00711376	0.000434192	0.00338308
PC	PC O-16:0/22:6	PC(O-16:0/22:6)	-1.11163	0.352734	-3.15147	0.0083521	0.0351548	0.572902	0.352734	1.62418	0.130297	0.215723	4	0.00983051	0.0157246	0.531861
PC	PC O-18:0/20:4	PC(O-18:0/20:4)	-7.6183	1.54924	-4.91745	0.000355331	0.00403785	2.15115	1.54924	1.38852	0.190214	0.286467	12	-0.0180106	0.00863951	0.0370989	0.115625
PE	PE 16:0_18:1	PE(16:0_18:1)	-6.5184	0.995347	-6.54887	2.73391e-05	0.000719451	5.3782	0.995347	5.40334	0.00015922	0.00109935	12	0.00652732	0.00626639	0.297579	0.535069
PE	PE 16:0_18:2	PE(16:0_18:2)	-1.0688	0.315645	-3.38609	0.00540691	0.0267669	2.39207	0.315645	7.57837	6.51583e-06	0.000209229	27	0.0123949	0.00482516	0.0102052	0.041598
PE	PE 16:0_20:3	PE(16:0_20:3)	-1.19735	0.208747	-5.73587	9.36896e-05	0.00151112	0.840885	0.208747	4.02824	0.00167447	0.00606692	24	0.0116049	0.00492588	0.0184774	0.0664475
PE	PE 16:0_20:4	PE(16:0_20:4)	-11.11	1.30544	-8.51053	1.9848e-06	0.000225906	1.71005	1.30544	1.30994	0.214738	0.315792	18	0.00308215	0.00508823	0.544687	0.783511
PE	PE 16:0_22:6	PE(16:0_22:6)	-3.69008	0.802351	-4.59908	0.000611906	0.00501409	0.538532	0.802351	0.671193	0.51481	0.641908	20	0.00220366	0.00500666	0.659832	0.821617
PE	PE 17:0_20:4	PE(17:0_20:4)	-3.46018	0.672314	-5.14666	0.000242318	0.0031884	0.701882	0.672314	1.04398	0.31707	0.434506	22	0.000198819	0.004897	0.967615	0.988765
PE	PE 18:0_18:1	PE(18:0_18:1)	-31.0593	5.05161	-6.14839	4.95835e-05	0.00099167	23.7063	5.05161	4.69282	0.000520684	0.00257764	8	0.00218073	0.00705444	0.757224
PE	PE 18:0_18:2	PE(18:0_18:2)	-9.8687	2.88856	-3.41647	0.00511176	0.025817	14.9781	2.88856	5.18532	0.000227333	0.00138618	28	0.0137361	0.00498796	0.00588976	0.0315884
PE	PE 18:0_20:3	PE(18:0_20:3) (a)	-8.18777	1.22905	-6.66186	2.32023e-05	0.000719451	3.85143	1.22905	3.13366	0.00863302	0.022023	14	0.012656	0.00625432	0.0430153	0.125685
PE	PE 18:0_20:3	PE(18:0_20:3) (b)	-8.18777	1.22905	-6.66186	2.32023e-05	0.000719451	3.85143	1.22905	3.13366	0.00863302	0.022023	9	0.0134233	0.00807633	0.0965017
PE	PE 18:0_20:4	PE(18:0_20:4)	-172.912	24.2322	-7.13564	1.18759e-05	0.00042414	29.514	24.2322	1.21797	0.246643	0.356421	21	0.00366876	0.0049804	0.461342	0.707139
PE	PE 18:0_22:4	PE(18:0_22:4)	-12.28	2.03643	-6.03014	5.93611e-05	0.00114156	-1.76845	2.03643	-0.868407	0.402206	0.523705	9	0.00809515	0.00691294	0.241593
PE	PE 18:0_22:5	PE(18:0_22:5) (n3)	-20.6477	2.76564	-7.46579	7.5731e-06	0.000306184	4.91465	2.76564	1.77704	0.100894	0.174558	14	0.00584966	0.00590119	0.321555	0.567271
PE	PE 18:0_22:5	PE(18:0_22:5) (n6)	-20.6477	2.76564	-7.46579	7.5731e-06	0.000306184	4.91465	2.76564	1.77704	0.100894	0.174558	13	0.01579	0.00695484	0.0231857	0.0774237
PE	PE 18:0_22:6	PE(18:0_22:6)	-20.012	3.05115	-6.55883	2.69446e-05	0.000719451	-3.59293	3.05115	-1.17756	0.261798	0.370819	16	0.00257346	0.00594254	0.664973	0.821617
PE	PE 18:1_18:1	PE(18:1_18:1)	-4.44185	0.807517	-5.50063	0.000136119	0.00206241	5.3224	0.807517	6.59107	2.57092e-05	0.000389533	8	0.00500325	0.00754939	0.5075
PE	PE O-16:0/22:4	PE(O-16:0/22:4)	-1.36929	0.146251	-9.36262	7.26121e-07	0.000210006	0.206177	0.146251	1.40975	0.184002	0.279638	6	-0.0398024	0.0120914	0.000995536
PE	PE O-18:0/20:4	PE(O-18:0/20:4)	-3.01813	0.333073	-9.06148	1.02744e-06	0.000210006	0.24652	0.333073	0.740138	0.473449	0.597789	2
