# Supplementary material for: Mendelian Randomization Identifies Lipidomic Signatures of Depression Risk That Are Partly Reflected in Cortisol-Induced Membrane Remodeling and Modulated by St. John’s Wort Extract (Ze 117)
Source: Int J Mol Sci. 2026 May 13;27(10):4344. doi: 10.3390/ijms27104344 (PMC13207717; doi:10.3390/ijms27104344)
Supplement: Supplementary file 1 [file ijms-27-04344-s001.zip › TableS3_ott-harshMDD_GSMR.xlsx]

## Sheet: TableS3.1
Table S3.1: GSMR results between lipid species from Ottensmann et al. and Major Depressive Disorder
GSMR results provided for species with more than two SNPs instruments used (after exlusion of linked/pleiotropic markers). FDR reported only for species entering primary analysis (10 SNPs or more used).
			GSMR Results					IVW Results						Egger Results
Exposure ID	Exposure	Lipid class	# SNPs used	GSMR bxy	GSMR bxy se	GSMR p	GSMR FDR	IVW F-Stat	IVW bxy	IVW bxy se	IVW p	IVW Cochran Q	IVW Cochran p	Egger bxy	Egger bxy se	Egger p	Egger Intercept	Egger Intercept p	Egger HeterStat	Egger Heter p
GCST90277271	LPE 18:2	LPE	26	0.0357838	0.00605196	3.36405e-09	2.59032e-07	33.743	0.0371871	0.00743359	5.65676e-07	39.0782	0.0361805	0.0643971	0.0118644	5.70586e-08	-0.00572502	0.00575216	29.6549	0.196453
GCST90277250	CE 20:4	Chol.esters	68	-0.0179748	0.00334672	7.83545e-08	3.01665e-06	40.752	-0.0194427	0.0041349	2.57498e-06	88.0686	0.0432337	-0.023418	0.00544947	1.72883e-05	0.001114	0.263926	86.4341	0.046569
GCST90277302	PC 18:0_20:2	PC	11	0.0411976	0.00827968	6.49952e-07	1.66821e-05	33.4118	0.0455244	0.0118269	0.000118494	20.4692	0.0251145	0.101185	0.0172734	4.68903e-09	-0.010047	0.000242683	7.00132	0.636982
GCST90277330	PC O-16:1/20:4	PC	29	-0.0259838	0.00574524	6.10637e-06	0.000117548	30.0494	-0.0293302	0.00694236	2.39129e-05	39.3353	0.0756784	-0.0437939	0.0181812	0.0160074	0.00256884	0.388998	38.2831	0.0734953
GCST90277298	PC 17:0_20:4	PC	46	-0.0179477	0.004673	0.000122676	0.00183126	30.5074	-0.0185767	0.00624174	0.0029184	69.0731	0.012024	-0.00437982	0.011093	0.692971	-0.00274312	0.124127	65.5506	0.0191652
GCST90277323	PC O-16:0/20:4	PC	23	-0.0266465	0.00704242	0.000154509	0.00183126	27.2262	-0.0299165	0.00894581	0.000825216	32.1192	0.0753865	-0.0276818	0.0228406	0.225529	-0.000317802	0.914955	32.1018	0.0571757
GCST90277363	PI 18:0_20:3	PI	25	0.0231622	0.00615181	0.000166478	0.00183126	27.7987	0.0262196	0.00726381	0.00030664	32.3869	0.117686	0.0237339	0.0162447	0.144009	0.000408075	0.863453	32.3453	0.0931735
GCST90277248	CE 20:2	Chol.esters	15	0.0258345	0.00712746	0.000289354	0.00278503	30.6316	0.0270295	0.00905216	0.00282681	22.9237	0.0615229	-0.0158508	0.0186979	0.396587	0.0070537	0.011842	15.4134	0.282262
GCST90277312	PC 18:1_20:3	PC	14	-0.0348567	0.00971387	0.000332789	0.0028472	27.2697	-0.035908	0.0100269	0.000342064	15.0591	0.303676	-0.0185055	0.044264	0.675894	-0.00187406	0.68592	14.8567	0.249369
GCST90277295	PC 16:1_20:4	PC	14	-0.0335854	0.00951739	0.000417385	0.00321387	23.3884	-0.0447423	0.0131693	0.000680117	25.7936	0.0181186	-0.0537979	0.0346782	0.120819	0.00160105	0.776329	25.6212	0.0121384
GCST90277287	PC 16:0_20:4	PC	53	-0.0125228	0.00447893	0.00517512	0.0301581	29.2451	-0.013643	0.00589993	0.0207558	72.1113	0.0338661	-0.00726368	0.0102439	0.478277	-0.00121073	0.445277	71.2967	0.0317341
GCST90277303	PC 18:0_20:3	PC	10	-0.0287542	0.0101236	0.00450707	0.0301581	30.9162	-0.0325346	0.00990472	0.00102071	8.79442	0.456463	-0.0747716	0.0301614	0.0131732	0.00545024	0.138183	6.59635	0.580742
GCST90277313	PC 18:1_20:4	PC	46	-0.0136098	0.00490059	0.0054833	0.0301581	30.9966	-0.0149547	0.00605449	0.0135105	64.1391	0.0318259	0.00143767	0.0116827	0.90206	-0.00284309	0.103089	60.4864	0.0499508
GCST90277336	PC O-18:0/20:4	PC	16	-0.0232432	0.00824745	0.00482885	0.0301581	26.5213	-0.0248424	0.0117309	0.0342015	29.5258	0.0137509	-0.0193809	0.0267358	0.468509	-0.000979378	0.818731	29.4155	0.00917724
GCST90277304	PC 18:0_20:4	PC	63	-0.0103636	0.00377937	0.00610357	0.0313316	33.304	-0.0134724	0.00476979	0.004735	79.814	0.0634315	-0.00623603	0.00807843	0.440152	-0.00140892	0.267522	78.2372	0.06772
GCST90277377	SM 40:2;O2	SM	20	-0.0201302	0.00741148	0.00660585	0.0317906	30.2585	-0.0227889	0.0073788	0.00201217	18.3826	0.497032	-0.0201219	0.0154429	0.192578	-0.00059035	0.843709	18.343	0.433281
GCST90277297	PC 17:0_18:2	PC	14	0.0234598	0.00893521	0.00865112	0.0391845	29.4722	0.0229672	0.0113573	0.0431514	20.7168	0.0787212	0.0325604	0.0387073	0.400238	-0.00123791	0.79471	20.6006	0.0565437
GCST90277305	PC 18:0_20:5	PC	26	-0.0172558	0.00663892	0.00934451	0.0399737	26.7777	-0.0166767	0.00856535	0.0515346	33.5057	0.118903	-0.013111	0.0209838	0.532091	-0.000622948	0.851746	33.457	0.0947924
GCST90277262	DG 18:1_18:2	DAG	12	0.0211921	0.00855153	0.0132058	0.0535183	30.5389	0.021139	0.00993055	0.0332802	15.4331	0.163514	-0.0065369	0.0351979	0.852666	0.00374553	0.411831	14.4593	0.153053
GCST90277276	PC 15:0_18:2	PC	25	0.0151983	0.00638483	0.0172949	0.0634148	28.0759	0.0114331	0.00818665	0.162548	35.9598	0.0553819	0.0454421	0.0247732	0.0666051	-0.00481526	0.146883	32.9456	0.08202
GCST90277337	PC O-18:1/16:0	PC	12	-0.0216129	0.00902312	0.0166078	0.0634148	31.6854	-0.0209131	0.00833243	0.0120785	7.21548	0.781375	-0.0248699	0.0257045	0.333279	0.000503201	0.870738	7.189	0.70749
GCST90277290	PC 16:0_22:5	PC	30	-0.0149361	0.00637685	0.0191683	0.067089	30.7821	-0.0176355	0.00774066	0.0227092	43.6919	0.0392444	-0.0262992	0.0166294	0.113767	0.00150846	0.554837	43.1545	0.033627
GCST90277282	PC 16:0_18:2	PC	27	0.0142031	0.00627217	0.0235456	0.0788266	28.084	0.014596	0.0079423	0.0660978	37.1125	0.0730273	0.00672921	0.0254718	0.791639	0.00108047	0.744671	36.9557	0.0582975
GCST90277251	CE 20:5	Chol.esters	30	-0.0134179	0.00654723	0.0404236	0.129692	24.5038	-0.0137811	0.00764302	0.0713723	34.9244	0.207032	-0.0270066	0.0184907	0.144138	0.00200172	0.431531	34.1694	0.195351
GCST90277340	PC O-18:1/20:4	PC	18	-0.0159062	0.00804496	0.0480229	0.147911	25.7109	-0.0136708	0.00807533	0.0904737	13.3245	0.714208	0.00850093	0.0229232	0.710754	-0.00325288	0.301386	12.2564	0.726147
GCST90277244	CE 18:0	Chol.esters	12	0.0180839	0.00939858	0.0543407	0.154972	37.0112	0.0197876	0.00869955	0.0229329	7.94653	0.718085	0.0489691	0.0232458	0.0351541	-0.00416621	0.175826	6.11397	0.805599
GCST90277311	PC 18:1_20:2	PC	28	0.0111418	0.00576973	0.0534731	0.154972	26.094	0.0115953	0.00729694	0.112047	39.8025	0.0534577	0.00783712	0.0167739	0.640342	0.000683789	0.802683	39.7071	0.0416699
GCST90277375	SM 38:2;O2	SM	32	0.0105229	0.0055307	0.0570875	0.156991	27.0438	0.0109844	0.00666038	0.0991048	35.5995	0.260657	0.00735718	0.0123356	0.550897	0.00064643	0.725254	35.4536	0.226511
GCST90277285	PC 16:0_20:2	PC	17	0.0166128	0.00903444	0.0659397	0.175081	24.9169	0.0166361	0.00930976	0.0739451	17.3662	0.362292	0.0296556	0.023961	0.215842	-0.00176537	0.553903	16.9698	0.320672
GCST90277369	SM 34:0;O2	SM	12	0.0130888	0.00805912	0.104354	0.267842	37.4957	0.0151237	0.00970356	0.119097	17.0182	0.107338	0.0270034	0.0190084	0.155432	-0.00254834	0.463859	16.1516	0.0953749
GCST90277354	PE O-18:1/20:4	PE	14	-0.0144689	0.00917068	0.114628	0.284721	23.8134	-0.0142025	0.0109379	0.194128	17.0475	0.197144	-0.0181513	0.034755	0.601487	0.000534831	0.904291	17.0269	0.148587
GCST90277368	SM 32:1;O2	SM	15	-0.0121501	0.00781698	0.120107	0.289008	37.4532	-0.0112695	0.00774385	0.145592	11.5123	0.645407	-0.00546957	0.0142458	0.701021	-0.00142181	0.627638	11.277	0.587625
GCST90277347	PE 18:0_18:2	PE	54	0.00594053	0.00395947	0.133527	0.3024	36.8951	0.00668531	0.00519406	0.198057	82.5221	0.00581901	-0.00237171	0.0099491	0.811583	0.00162941	0.286056	80.7546	0.00648179
GCST90277397	TG 52:3	TAG	16	0.0118889	0.00786944	0.130847	0.3024	30.6245	0.014498	0.00966023	0.133408	21.7164	0.115459	0.0206738	0.0277902	0.456923	-0.000888322	0.811798	21.6288	0.0865698
GCST90277365	PI 18:1_18:1	PI	13	-0.0114191	0.00778989	0.142678	0.313891	36.6802	-0.012577	0.00792657	0.112584	13.442	0.337747	0.00599466	0.0167637	0.720644	-0.0029835	0.211564	11.7718	0.381036
GCST90277261	DG 18:1_18:1	DAG	12	0.0129288	0.00892621	0.147502	0.31549	28.3269	0.0146512	0.0115157	0.203275	18.9895	0.0612817	-0.00866025	0.0348489	0.803741	0.00320389	0.477209	18.0763	0.0536909
GCST90277361	PI 18:0_18:1	PI	15	-0.0104725	0.00847109	0.216358	0.450259	28.2879	-0.00991394	0.011251	0.37823	25.0206	0.0343642	0.00583408	0.0294556	0.842996	-0.0022055	0.561262	24.3875	0.0277475
GCST90277402	TG 53:3	TAG	12	0.010413	0.00905981	0.250409	0.507407	29.9278	0.0124691	0.0112482	0.267629	16.1006	0.137437	0.00464439	0.0420829	0.912122	0.00104353	0.846433	16.0404	0.0984805
GCST90277376	SM 40:1;O2	SM	32	-0.00678079	0.00614803	0.270062	0.524737	30.1439	-0.00696661	0.00649114	0.283159	30.1821	0.507909	0.0179705	0.0131567	0.171978	-0.00491723	0.0293273	25.4338	0.70369
GCST90277398	TG 52:4	TAG	12	0.00993507	0.00905563	0.272591	0.524737	31.9484	0.0120578	0.011089	0.276874	16.1679	0.135011	0.0164963	0.0479539	0.730844	-0.000589509	0.923995	16.1532	0.09533
GCST90277268	LPC 20:4	LPC	43	-0.00534673	0.00495772	0.280826	0.527405	26.0028	-0.00421581	0.00629595	0.503108	57.8248	0.0527801	-0.00452962	0.0124041	0.714984	6.07474e-05	0.976476	57.8236	0.0424657
GCST90277249	CE 20:3	Chol.esters	20	-0.00900766	0.00894973	0.314188	0.576011	22.9576	-0.00708974	0.00947211	0.454167	13.1124	0.832769	-0.0350601	0.0225906	0.120669	0.0044499	0.172626	11.2524	0.883341
GCST90277288	PC 16:0_20:5	PC	24	-0.0066818	0.00721939	0.354687	0.634634	23.7877	-0.00565499	0.0082318	0.492103	25.7426	0.313169	-0.0187874	0.0188964	0.32011	0.00199286	0.439114	25.0607	0.294181
GCST90277306	PC 18:0_22:5	PC	16	-0.00776519	0.00857639	0.365246	0.634634	23.8532	-0.00495681	0.0108047	0.646403	21.7606	0.114237	-0.02977	0.0242895	0.220337	0.00375539	0.255153	19.9183	0.132738
GCST90277405	TG 54:4	TAG	15	0.00732034	0.00832332	0.379132	0.634634	31.0228	0.0100541	0.0103563	0.331639	22.6344	0.0664845	0.0166593	0.0376999	0.658568	-0.000838727	0.854981	22.5764	0.0470493
GCST90277406	TG 54:5	TAG	11	0.00895353	0.0100314	0.372099	0.634634	28.5106	0.0115662	0.0134168	0.388649	18.7238	0.0439149	0.0181254	0.0546575	0.740178	-0.000808103	0.901135	18.6917	0.0279456
GCST90277314	PC 18:2_18:2	PC	10	0.0095331	0.0111242	0.391463	0.641333	27.5884	0.00563994	0.013665	0.679805	15.0471	0.0896504	-0.0515503	0.0488684	0.29148	0.00659668	0.223867	12.6988	0.122643
GCST90277362	PI 18:0_18:2	PI	43	0.00403906	0.00500718	0.419866	0.673535	30.6912	0.00269621	0.0057091	0.636737	56.2706	0.0694326	-0.013391	0.0126294	0.289007	0.00269993	0.154542	53.6199	0.0895002
GCST90277378	SM 42:2;O2	SM	25	-0.00526845	0.00691424	0.446077	0.700979	29.8884	-0.00599526	0.00751653	0.425097	26.953	0.306649	0.00421433	0.0169395	0.803526	-0.00161597	0.500013	26.4302	0.280979
GCST90277315	PC 18:2_20:1	PC	10	0.00806884	0.0108574	0.457384	0.704371	23.088	0.0104287	0.0149326	0.484936	16.055	0.0657417	-0.0436037	0.0420083	0.29928	0.00823566	0.171494	13.0134	0.11139
GCST90277345	PE 16:0_18:2	PE	31	0.00326569	0.00450835	0.468841	0.707858	40.2593	0.005554	0.00510419	0.276539	38.1691	0.145455	-0.0145966	0.00912851	0.109817	0.00398904	0.0101132	31.0799	0.361668
GCST90277277	PC 16:0_16:0	PC	12	-0.00674036	0.00952175	0.479013	0.709307	36.3462	-0.00620398	0.00947074	0.512424	12.5439	0.32418	-0.0752677	0.0394955	0.0566854	0.00949775	0.0727373	9.32372	0.501682
GCST90277245	CE 18:1	Chol.esters	21	-0.00505383	0.00762208	0.507297	0.723368	28.5022	-0.0064539	0.00848079	0.446656	23.7599	0.253039	-0.0384127	0.0204531	0.0603689	0.00625802	0.0887779	20.617	0.358345
GCST90277370	SM 34:1;O2	SM	23	-0.00503252	0.00744846	0.499266	0.723368	28.5686	-0.00377656	0.00770539	0.624049	22.5329	0.428491	-0.0126771	0.0162942	0.436561	0.00149388	0.533606	22.1247	0.392357
GCST90277349	PE 18:1_18:1	PE	20	-0.00398413	0.00627473	0.525462	0.735647	35.301	-0.00297765	0.00736578	0.686025	23.315	0.223751	-0.00836731	0.0138462	0.545642	0.000956888	0.642896	23.0399	0.189063
GCST90277364	PI 18:0_20:4	PI	30	0.00325663	0.00583483	0.576752	0.793033	32.6077	1.6155e-05	0.00673603	0.998086	39.2806	0.096405	0.000656909	0.0150975	0.965294	-0.000100514	0.962008	39.2774	0.0765631
GCST90277289	PC 16:0_22:4	PC	13	-0.00427924	0.0095362	0.653622	0.88232	29.7752	-0.00333352	0.00967041	0.73031	7.58302	0.816808	-0.0416213	0.0276686	0.132509	0.00576388	0.13969	5.40165	0.910167
GCST90277300	PC 18:0_18:2	PC	17	0.00347868	0.00802344	0.664605	0.88232	30.9711	0.00189488	0.0112282	0.865985	33.3848	0.00656906	-0.00640067	0.0321996	0.842434	0.00114972	0.782505	33.2161	0.00438125
GCST90277247	CE 18:3	Chol.esters	11	0.00386128	0.0102088	0.70526	0.90025	26.4089	0.00497601	0.0107939	0.644798	10.6423	0.38606	-0.0250642	0.0267638	0.349018	0.00412677	0.222063	9.12977	0.425383
GCST90277253	Cer 40:1;O2	Cer	15	-0.00227917	0.00741251	0.758481	0.90025	34.8685	-0.00293781	0.00887413	0.740604	19.8498	0.134948	-0.0312685	0.0168274	0.063142	0.00474067	0.0545253	15.4551	0.279807
GCST90277294	PC 16:1_18:2	PC	31	0.00215603	0.0060774	0.722768	0.90025	30.3051	0.000851513	0.00677656	0.900004	39.0273	0.125119	0.0164172	0.0206741	0.42714	-0.00230037	0.425146	38.1897	0.118176
GCST90277327	PC O-16:1/18:1	PC	11	-0.00379324	0.0104395	0.716341	0.90025	28.8206	-0.0054232	0.0119701	0.650503	13.408	0.201746	0.00847126	0.0345253	0.806175	-0.00195452	0.665978	13.136	0.156547
GCST90277404	TG 54:3	TAG	12	0.00289759	0.00948336	0.759952	0.90025	30.0172	0.00539502	0.0108553	0.619193	15.3832	0.165615	0.0144202	0.0385685	0.70849	-0.00115688	0.806574	15.2916	0.121788
GCST90277412	TG 56:6	TAG	16	-0.00236402	0.00757154	0.75487	0.90025	34.1232	-0.00274878	0.00853772	0.747485	19.1262	0.20807	-0.00141331	0.0270156	0.958278	-0.000193489	0.958281	19.1225	0.160321
GCST90277413	TG 56:7	TAG	11	-0.0031256	0.00977821	0.749234	0.90025	31.7595	-0.00167563	0.0130041	0.897473	17.613	0.0618535	-0.0191552	0.045414	0.673177	0.00229861	0.686679	17.3002	0.0442167
GCST90277255	Cer 42:1;O2	Cer	11	-0.00253998	0.00927281	0.784148	0.903578	35.9192	-0.000804742	0.00989293	0.935167	11.6733	0.307519	-0.0219862	0.0193827	0.256659	0.00325146	0.208168	9.92613	0.356498
GCST90277346	PE 16:0_20:4	PE	57	-0.000909325	0.00371414	0.80659	0.903578	40.0254	-1.88673e-05	0.00399068	0.996228	63.3616	0.2328	-0.00208863	0.00735106	0.776313	0.000467316	0.736572	63.2315	0.208495
GCST90277372	SM 36:1;O2	SM	27	-0.00154412	0.00613706	0.801346	0.903578	29.3437	-0.0032696	0.00741174	0.659113	33.7099	0.142484	-0.012071	0.01573	0.442853	0.00146103	0.524457	33.1724	0.126814
GCST90277373	SM 36:2;O2	SM	12	-0.00209437	0.00869705	0.8097	0.903578	33.6346	-0.00255867	0.0103784	0.805266	14.7386	0.194777	-0.0292387	0.0226512	0.196765	0.00438928	0.188726	12.5676	0.248865
GCST90277256	Cer 42:2;O2	Cer	21	-0.000806713	0.00650221	0.901262	0.950646	31.6789	0.00035998	0.00692097	0.958518	21.3246	0.378256	-0.0130836	0.0139729	0.349092	0.00206928	0.268924	20.0357	0.392433
GCST90277309	PC 18:1_18:2	PC	26	0.00081983	0.0065061	0.899724	0.950646	29.4538	-0.00135083	0.0070318	0.847661	27.8407	0.31524	-0.00137829	0.0199548	0.944933	3.83842e-06	0.998823	27.8407	0.266818
GCST90277338	PC O-18:1/18:2	PC	10	0.00133956	0.0102436	0.895957	0.950646	27.2739	0.0021387	0.0134945	0.874073	15.2269	0.0848896	0.0351914	0.0515319	0.494666	-0.0039486	0.505275	14.4265	0.0713042
GCST90277374	SM 38:1;O2	SM	36	0.0009346	0.00546859	0.8643	0.950646	30.621	0.00107185	0.00620168	0.862784	40.5615	0.238465	-0.000741456	0.0133616	0.955747	0.000325884	0.877751	40.5333	0.204317
GCST90277246	CE 18:2	Chol.esters	20	0.000654646	0.00673191	0.922532	0.959932	32.1484	0.000254298	0.00787753	0.974248	23.2297	0.227376	0.000178273	0.0149664	0.990496	1.80411e-05	0.995182	23.2296	0.181919
GCST90277359	PI 16:0_18:2	PI	12	0.000542471	0.00992715	0.956421	0.981926	29.5344	0.00205733	0.0128918	0.873209	19.9774	0.0456511	-0.0571136	0.0299904	0.0568588	0.00817691	0.0333829	13.7529	0.184566
GCST90277240	CE 16:0	Chol.esters	28	-0.00012197	0.0060411	0.983892	0.983892	30.4494	0.00371274	0.00713877	0.603007	34.2349	0.159325	-0.0100372	0.0138981	0.47017	0.00213983	0.24988	32.576	0.174756
GCST90277348	PE 18:0_20:4	PE	50	9.26678e-05	0.00400723	0.98155	0.983892	39.6591	0.00173507	0.00481585	0.718636	67.0667	0.0441138	-0.0120401	0.00776885	0.121192	0.00294949	0.0271324	60.8748	0.100487
GCST90277238	CE 14:0	Chol.esters	4	0.0229449	0.018452	0.213687		34.6815	0.0242773	0.0179541	0.176314	3.12825	0.372272	-0.0191554	0.0651395	0.768706	0.0056284	0.484204	2.51327	0.28461
GCST90277241	CE 16:1	Chol.esters	9	-0.00396793	0.0126757	0.754255		24.4101	0.000996062	0.016197	0.950963	13.2076	0.104905	-0.103517	0.041132	0.0118458	0.0126352	0.00759937	6.08203	0.530205
GCST90277242	CE 17:0	Chol.esters	9	0.0147208	0.0120916	0.223438		27.7327	0.0155509	0.0115435	0.177932	4.10406	0.847615	0.0289949	0.0447364	0.516902	-0.00173045	0.755762	4.0073	0.778936
GCST90277252	CE 22:6	Chol.esters	9	-0.00522683	0.0101155	0.605354		27.5456	-0.00666333	0.0118672	0.574463	10.5852	0.226328	-0.027277	0.036553	0.455528	0.0040701	0.548961	10.0686	0.184721
GCST90277254	Cer 40:2;O2	Cer	5	-0.0143972	0.00942149	0.126482		48.9543	-0.0152367	0.00944861	0.106835	3.94777	0.413121	-0.0108392	0.0595778	0.855635	-0.000939604	0.940166	3.94037	0.267976
GCST90277257	ST 27:1;O	Sterols(Insilico)	5	0.00942475	0.0163082	0.563321		27.3985	0.0111058	0.0178476	0.533774	4.62227	0.328294	-0.018253	0.0490715	0.709917	0.00505104	0.515253	4.05061	0.25605
GCST90277258	DG 16:0_18:1	DAG	4	-0.00143783	0.0161383	0.929007		28.3595	-0.000427062	0.0250017	0.986372	8.50536	0.0366442	-0.0341976	0.0845321	0.685808	0.00452466	0.670151	7.79799	0.0202623
GCST90277259	DG 16:0_18:2	DAG	7	0.0036775	0.0111045	0.740516		29.4968	0.00572449	0.0146812	0.696596	11.063	0.0864489	-0.112112	0.0809527	0.16608	0.013777	0.139929	7.70539	0.173237
GCST90277260	DG 16:1_18:1	DAG	6	0.014322	0.0119904	0.232297		29.2604	0.0177628	0.0182759	0.331089	13.107	0.0223967	-0.0258807	0.0475657	0.586371	0.00718345	0.320208	10.5106	0.0326513
GCST90277263	DG 18:1_18:3	DAG	5	0.0125564	0.0128071	0.326877		27.3582	0.0127814	0.0187422	0.495264	8.97364	0.0617618	0.00253744	0.0426082	0.952512	0.00177603	0.781092	8.74843	0.0328295
GCST90277264	LPC 16:0	LPC	4	0.0339135	0.0147257	0.0212783		32.309	0.0360656	0.0146904	0.0140867	3.12699	0.372458	-0.0268941	0.0448581	0.548815	0.00787693	0.138384	0.931154	0.627773
GCST90277265	LPC 18:0	LPC	7	0.0183053	0.0101489	0.0712819		25.5833	0.0184206	0.0111934	0.0998326	7.56314	0.271887	0.00520062	0.016733	0.755953	0.00373063	0.291423	6.18607	0.288532
GCST90277267	LPC 18:2	LPC	4	0.00472041	0.0184656	0.798235		29.9016	0.00619125	0.0215528	0.773914	4.25211	0.235497	-0.0212297	0.0714721	0.76644	0.00343624	0.681557	3.92192	0.140723
GCST90277269	LPE 18:0	LPE	8	0.0118128	0.0100286	0.238831		30.357	0.0123474	0.00964317	0.200395	7.40218	0.388239	-0.00963758	0.0290511	0.740081	0.00316615	0.420878	6.68081	0.351377
GCST90277270	LPE 18:1	LPE	4	-0.0111233	0.0135273	0.410914		24.7392	-0.0122311	0.0195395	0.531335	6.25063	0.100033	0.032094	0.0711617	0.651989	-0.00628918	0.513053	5.14914	0.0761866
GCST90277273	PC 14:0_18:1	PC	7	0.0137588	0.0108465	0.204617		28.8007	0.0138174	0.013114	0.292051	9.49749	0.147472	-0.0143298	0.026573	0.589707	0.00435564	0.228432	7.36171	0.195099
GCST90277274	PC 14:0_18:2	PC	8	0.0260342	0.0127797	0.0416342		25.6091	0.0271231	0.0126401	0.0318898	3.81671	0.80063	0.0219752	0.0315898	0.486654	0.000626356	0.858867	3.78509	0.705732
GCST90277275	PC 15:0_18:1	PC	4	0.0254983	0.0156933	0.104208		27.1989	0.0295789	0.0189982	0.119488	4.8451	0.183497	0.0174646	0.052322	0.738537	0.00151565	0.796804	4.68964	0.0958643
GCST90277280	PC 16:0_18:0	PC	5	-0.0125644	0.0154325	0.415559		25.6268	-0.0118024	0.015047	0.432824	1.06889	0.899176	-0.0261305	0.0620768	0.6738	0.00152072	0.811952	1.01229	0.798278
GCST90277281	PC 16:0_18:1	PC	6	-0.00978855	0.0136908	0.474626		28.2171	-0.00927903	0.0186927	0.619612	10.3925	0.0648478	0.260562	0.299511	0.384325	-0.0252804	0.366651	8.63347	0.0709433
GCST90277283	PC 16:0_18:3	PC	5	0.00767929	0.0144759	0.595774		30.6401	0.00848388	0.017514	0.628098	6.10253	0.191621	0.0124866	0.0684115	0.855173	-0.000530064	0.951166	6.09491	0.107083
GCST90277286	PC 16:0_20:3	PC	6	0.0200603	0.0120277	0.0953474		34.7109	0.0217927	0.0165208	0.187133	10.0125	0.0748814	0.114456	0.0328955	0.00050259	-0.0178269	0.00258657	0.934187	0.919606
GCST90277291	PC 16:0_22:6	PC	5	-0.0110637	0.0148329	0.455734		27.8598	-0.0105879	0.0192914	0.583116	7.49963	0.111726	0.0571958	0.0378558	0.130818	-0.0105026	0.0516927	3.31564	0.345472
GCST90277292	PC 16:1_18:0	PC	3	0.0799297	0.0205379	9.94948e-05		32.526	0.0973908	0.0167569	6.1736e-09	8.90358	0.0116577	0.011499	0.156073	0.941268	0.0101681	0.566706	6.70336	0.00962312
GCST90277293	PC 16:1_18:1	PC	8	-0.00368718	0.0109437	0.736174		31.1713	-0.00478313	0.0117746	0.684577	8.55738	0.286014	-0.0223796	0.0349047	0.521417	0.00232803	0.589586	8.16156	0.226505
GCST90277296	PC 17:0_18:1	PC	6	-0.00660657	0.0132384	0.617747		30.3265	-0.00762017	0.0173244	0.660045	9.38664	0.094601	-0.0392509	0.0398792	0.324996	0.00473899	0.376013	7.84886	0.0972741
GCST90277299	PC 18:0_18:1	PC	4	-0.000109244	0.0151949	0.994264		31.1268	0.00117176	0.0154825	0.939671	3.39255	0.334968	0.0411066	0.0553622	0.457783	-0.00585175	0.449249	2.6375	0.267469
GCST90277301	PC 18:0_18:3	PC	4	0.00859596	0.0144812	0.552783		26.8502	0.0102711	0.0143527	0.474226	1.56592	0.667142	0.0253242	0.0305466	0.407085	-0.00234842	0.576672	1.25427	0.534119
GCST90277308	PC 18:1_18:1	PC	4	-0.0312833	0.0143906	0.029715		35.2225	-0.0320874	0.0141076	0.0229372	1.45052	0.693737	-0.0476186	0.0464038	0.304808	0.00196927	0.725344	1.32709	0.515023
GCST90277316	PC 18:2_20:3	PC	6	-0.0244406	0.015023	0.103762		24.4866	-0.0275051	0.0147883	0.0628953	4.22434	0.517589	-0.0592265	0.110204	0.590972	0.00317535	0.771387	4.13702	0.38778
GCST90277317	PC 18:2_20:4	PC	9	-0.0169352	0.0122769	0.167761		27.1221	-0.0201127	0.0170855	0.239124	16.1847	0.0398119	0.0334379	0.0512827	0.514381	-0.00648939	0.268886	13.7785	0.055264
GCST90277319	PC O-16:0/16:1	PC	4	-0.00706979	0.0135821	0.6027		32.0812	-0.00648536	0.0131639	0.62225	2.32728	0.507316	-0.109832	0.0826373	0.183819	0.0135307	0.205232	0.722534	0.696793
GCST90277320	PC O-16:0/18:1	PC	4	-0.0133791	0.013347	0.316147		40.895	-0.0132065	0.0126132	0.295082	1.25466	0.739926	-0.0403759	0.0379402	0.28724	0.00380318	0.447675	0.67813	0.712436
GCST90277321	PC O-16:0/18:2	PC	4	-0.00292454	0.0169527	0.863036		28.817	-0.00296075	0.0195713	0.879755	4.23072	0.237604	0.0525817	0.0913992	0.56509	-0.00584183	0.531343	3.53766	0.170533
GCST90277322	PC O-16:0/20:3	PC	3	-0.030998	0.0147383	0.0354458		43.1676	-0.0318185	0.0138814	0.021896	3.18955	0.202954	0.0729792	0.0811077	0.368236	-0.0179217	0.188582	1.1689	0.279626
GCST90277325	PC O-16:1/16:0	PC	3	-0.00938178	0.0111372	0.399572		52.5669	-0.00948151	0.0105712	0.369762	0.516453	0.77242	-0.00354556	0.0231889	0.878478	-0.00125161	0.773649	0.433736	0.510161
GCST90277326	PC O-16:1/18:0	PC	3	-0.0208511	0.0180373	0.247681		27.5609	-0.0223776	0.0177789	0.208154	2.3615	0.307049	0.0203291	0.29181	0.94446	-0.00648976	0.883146	2.31156	0.128415
GCST90277328	PC O-16:1/18:2	PC	6	-0.0277752	0.0113775	0.0146372		31.4224	-0.0280672	0.0108558	0.00972484	4.85042	0.434407	-0.0364935	0.0240743	0.129552	0.00125426	0.688628	4.66322	0.32363
GCST90277329	PC O-16:1/20:3	PC	8	-0.017355	0.0109593	0.113288		28.7759	-0.017144	0.0122524	0.161741	8.95413	0.255966	-0.0497166	0.0451649	0.270993	0.00410179	0.452489	8.18425	0.224913
GCST90277331	PC O-16:2/18:0	PC	5	-0.00214464	0.0112379	0.848651		45.5064	-0.00179705	0.011249	0.873077	0.997559	0.910166	0.00567949	0.0357923	0.873922	-0.00120035	0.825843	0.949143	0.813555
GCST90277333	PC O-17:0/17:1	PC	4	-0.029317	0.0156529	0.0610763		30.2206	-0.0309223	0.0148977	0.0379268	2.92726	0.402977	0.06483	0.223921	0.772182	-0.010533	0.668002	2.68071	0.261753
GCST90277334	PC O-18:0/14:0	PC	3	-0.0111449	0.0171644	0.516142		23.003	-0.0161671	0.0164806	0.326605	6.06433	0.0482111	-0.0484624	0.0568758	0.394173	0.00877082	0.484002	4.07048	0.0436389
GCST90277335	PC O-18:0/16:1	PC	3	0.00357884	0.0174747	0.837728		29.4336	0.00370465	0.017344	0.83086	2.92959	0.231126	-0.140624	0.0936251	0.1331	0.0229133	0.116716	0.468741	0.493567
GCST90277339	PC O-18:1/20:3	PC	7	0.0388242	0.010816	0.000331273		31.2392	0.0442279	0.0159855	0.0056616	13.2454	0.0393007	-0.0588442	0.0704606	0.403641	0.0194947	0.134891	9.15331	0.103103
GCST90277341	PC O-18:2/16:0	PC	3	0.0219722	0.0173062	0.204221		30.6128	0.0245525	0.0167323	0.142276	5.50961	0.0636214	0.101137	0.0378966	0.0076134	-0.012893	0.0243036	0.436773	0.508684
GCST90277342	PC O-18:2/18:1	PC	3	-0.00254332	0.018767	0.8922		26.7354	-0.00214911	0.0190359	0.910111	0.294141	0.863233	-0.031428	0.0827142	0.703976	0.00436998	0.716052	0.161834	0.687474
GCST90277343	PC O-18:2/18:2	PC	6	-0.00591707	0.0139416	0.67126		27.9523	-0.00509331	0.0134115	0.704115	1.99601	0.849696	-0.11244	0.122303	0.357908	0.0107791	0.377216	1.21626	0.875415
GCST90277351	PE O-16:1/20:4	PE	6	-0.0296228	0.0129697	0.022372		28.3363	-0.0331101	0.0190956	0.0829332	9.922	0.0774758	-0.0558937	0.0807088	0.488601	0.0031383	0.769911	9.71423	0.0455266
GCST90277353	PE O-18:1/18:2	PE	8	0.0154259	0.0123702	0.21239		29.422	0.0135352	0.0141386	0.338404	10.2257	0.176141	0.101647	0.0493316	0.039353	-0.0105655	0.0652727	6.52837	0.36667
GCST90277355	PE O-18:2/18:1	PE	4	-0.00216259	0.015118	0.886253		27.707	-0.000499082	0.014545	0.972628	2.65497	0.447934	-0.0592373	0.0729276	0.416634	0.0104554	0.411108	1.97937	0.371693
GCST90277356	PE O-18:2/18:2	PE	4	0.000150275	0.0157455	0.992385		28.5686	-0.000614453	0.0252078	0.980553	7.86131	0.0489667	-0.144436	0.102409	0.158427	0.0186895	0.150753	3.86817	0.144556
GCST90277357	PE O-18:2/20:4	PE	3	0.0149699	0.0176522	0.396412		30.0112	0.0159934	0.0163773	0.328788	6.44371	0.039881	-0.0504319	0.0308758	0.102389	0.01133	0.0111552	0.00329264	0.954241
GCST90277358	PI 16:0_18:1	PI	4	-0.0175778	0.0157135	0.263294		30.6768	-0.0181057	0.0156615	0.247656	0.978558	0.80644	0.0283892	0.0574078	0.62094	-0.00603505	0.399878	0.269866	0.873774
GCST90277360	PI 16:0_20:4	PI	7	0.0227328	0.0116503	0.0510263		25.4077	0.0233876	0.0116503	0.0447006	4.65081	0.589313	-0.0518355	0.0572192	0.364983	0.00849907	0.179345	2.84777	0.723442
GCST90277366	PI 18:1_18:2	PI	8	-0.000618874	0.011196	0.955918		31.3787	-0.00303377	0.0145668	0.835022	12.6823	0.0802374	0.0482048	0.0435054	0.267853	-0.00727603	0.213423	10.0813	0.121271
GCST90277367	PI 18:1_20:4	PI	4	-0.0212187	0.0159764	0.184137		31.2754	-0.0236738	0.0151239	0.117508	2.73644	0.434071	0.0430044	0.053125	0.418231	-0.00809002	0.190434	1.02218	0.599841
GCST90277371	SM 34:2;O2	SM	9	-0.00697525	0.0110056	0.526219		38.7031	-0.00795475	0.0143657	0.579763	16.5077	0.0356634	-0.0126049	0.0431784	0.770342	0.00077433	0.908273	16.4765	0.0211024
GCST90277380	TG 46:2	TAG	5	0.0214186	0.014322	0.134784		27.887	0.0241016	0.0135398	0.0750667	3.98603	0.4079	0.00724285	0.0376351	0.84739	0.00300915	0.625158	3.69227	0.296669
GCST90277382	TG 48:1	TAG	5	0.0129235	0.0151068	0.392291		28.8916	0.0154005	0.0154792	0.319774	4.17076	0.383389	-0.00476715	0.0706746	0.946222	0.00257489	0.76825	4.05344	0.255751
GCST90277383	TG 48:2	TAG	3	0.0189078	0.0158186	0.231975		40.3921	0.020473	0.0157896	0.194765	3.46773	0.1766	-0.12873	0.259612	0.619995	0.0214119	0.563601	2.60046	0.106833
GCST90277384	TG 48:3	TAG	4	0.0132294	0.0135827	0.330064		40.6163	0.0148863	0.0154786	0.336181	4.11649	0.249157	-0.114096	0.0861175	0.185207	0.0207885	0.129595	1.81914	0.402697
GCST90277386	TG 49:2	TAG	5	0.00892248	0.0152329	0.558052		29.1376	0.00848499	0.0215566	0.693865	8.45783	0.0761759	-0.0294796	0.104152	0.777143	0.00548504	0.707749	8.07935	0.0444
GCST90277387	TG 50:1	TAG	6	0.000489608	0.0126355	0.969091		31.5171	0.000480029	0.0168269	0.977241	9.46133	0.0920187	-0.0349044	0.0721298	0.628449	0.00474576	0.612127	8.88996	0.0639097
GCST90277389	TG 50:3	TAG	7	0.00204964	0.0107302	0.848513		40.3441	0.00329422	0.0135149	0.807427	9.35392	0.15463	0.0370205	0.0463885	0.42484	-0.00512666	0.445663	8.37916	0.13654
GCST90277390	TG 50:4	TAG	7	-0.0229651	0.0130479	0.078397		28.6179	-0.0232078	0.01357	0.0872238	4.34828	0.629656	0.0121789	0.0383356	0.750719	-0.00487131	0.323651	3.37414	0.642511
GCST90277391	TG 50:5	TAG	8	0.00666331	0.00905066	0.461594		33.7936	0.00744401	0.0093182	0.424367	7.67164	0.362436	-0.0234532	0.0185892	0.207071	0.00657059	0.058324	4.08723	0.664873
GCST90277392	TG 51:1	TAG	5	0.0226881	0.0121478	0.0618078		25.9612	0.023761	0.0120657	0.0489187	4.10927	0.39142	0.0250543	0.0329768	0.4474	-0.000195293	0.965487	4.10671	0.25017
GCST90277393	TG 51:2	TAG	5	0.0105293	0.0135393	0.436756		35.6729	0.00933402	0.0191044	0.625138	8.3546	0.079419	-0.0556792	0.126089	0.658788	0.00948897	0.600973	7.65651	0.0536706
GCST90277394	TG 51:3	TAG	8	-0.0232443	0.0107417	0.0304693		28.7838	-0.0228841	0.0110523	0.0384033	4.69929	0.696605	-0.0283759	0.0228455	0.214208	0.000885493	0.78357	4.62385	0.592879
GCST90277395	TG 51:4	TAG	4	0.0362938	0.0123672	0.00333891		30.8476	0.037714	0.0135984	0.00554698	4.22723	0.237949	0.0591528	0.0253268	0.0195132	-0.00380466	0.315874	2.81257	0.245052
GCST90277396	TG 52:2	TAG	9	0.00500253	0.00993036	0.614429		31.2853	0.00581764	0.0120337	0.62878	11.4594	0.177004	-0.00301791	0.0295609	0.918684	0.00132112	0.740357	11.2824	0.126768
GCST90277399	TG 52:5	TAG	6	-0.0160342	0.0117933	0.173957		38.3228	-0.01499	0.0131175	0.253143	5.83258	0.322852	0.0287267	0.0281845	0.30809	-0.00816251	0.0856382	2.87807	0.578432
GCST90277400	TG 52:6	TAG	5	-0.0244385	0.0143735	0.0890843		29.6076	-0.024493	0.0152853	0.109069	4.23749	0.374818	0.0197613	0.0415048	0.633988	-0.00658192	0.25352	2.93369	0.401962
GCST90277401	TG 53:2	TAG	6	0.00751549	0.0124156	0.544964		32.1294	0.00471496	0.0191009	0.805028	11.9219	0.0358742	-0.0125206	0.119872	0.916813	0.00201611	0.883836	11.8586	0.0184345
GCST90277403	TG 53:4	TAG	5	0.00659002	0.0127645	0.605661		39.3928	0.00983018	0.0204584	0.630875	11.4439	0.0220034	0.0263573	0.143472	0.854241	-0.00205086	0.907034	11.3921	0.00978414
GCST90277407	TG 54:6	TAG	7	0.00897977	0.0115408	0.436516		31.782	0.00983552	0.0156297	0.529164	10.7002	0.0980961	0.0112106	0.0444174	0.800738	-0.000216064	0.973236	10.6978	0.0577124
GCST90277408	TG 54:7	TAG	5	0.0121392	0.0143682	0.398186		30.5419	0.0171358	0.0229444	0.45516	10.3153	0.0354384	-0.105784	0.0706109	0.134101	0.0152684	0.0714229	4.95134	0.175395
GCST90277409	TG 56:3	TAG	8	0.0232229	0.0100915	0.0213787		33.5706	0.0288389	0.0145712	0.0477966	16.791	0.0187948	-0.015963	0.065143	0.806421	0.00579888	0.479529	15.4995	0.0167078
GCST90277410	TG 56:4	TAG	7	0.00658685	0.0114982	0.566739		28.1737	0.0088619	0.0164493	0.590066	12.9268	0.0442137	0.0449653	0.0830252	0.588104	-0.00443161	0.656285	12.4342	0.029299
GCST90277411	TG 56:5	TAG	8	5.37537e-05	0.0090977	0.995286		37.8055	0.0040542	0.0127647	0.750781	15.5502	0.0295585	-0.0676081	0.0627504	0.281296	0.0107068	0.243943	12.6809	0.0483933
GCST90277414	TG 56:8	TAG	8	-0.00795301	0.00981961	0.417991		34.9022	-0.00759641	0.00951432	0.424627	6.54848	0.477353	-0.00653186	0.0214691	0.760942	-0.000192123	0.955391	6.54507	0.364972
GCST90277415	TG 58:7	TAG	7	0.00755865	0.00951608	0.427019		32.658	0.00827528	0.0107414	0.441058	7.12821	0.309153	0.00453789	0.0392034	0.907849	0.000599528	0.920399	7.114	0.212299
GCST90277416	TG 58:8	TAG	4	-0.00965316	0.0149723	0.5191		32.0302	-0.0101414	0.0152386	0.505726	0.34915	0.950535	0.0122256	0.0545208	0.822573	-0.00346714	0.669179	0.166585	0.920082

## Sheet: TableS3.2
Table S3.2: GSMR results between lipid species from Harshfield et al. and Major Depressive Disorder
GSMR results provided for species with more than two SNPs instruments used (after exlusion of linked/pleiotropic markers). FDR reported only for species entering primary analysis (10 SNPs or more used).
			GSMR Results					IVW Results						Egger Results
Exposure ID	Exposure	Lipid class	# SNPs used	GSMR bxy	GSMR bxy se	GSMR p	GSMR FDR	IVW F-Stat	IVW bxy	IVW bxy se	IVW p	IVW Cochran Q	IVW Cochran p	Egger bxy	Egger bxy se	Egger p	Egger Intercept	Egger Intercept p	Egger HeterStat	Egger Heter p
GCST90060315	Phosphatidylethanolamine_38:4_[M-H]1- levels	PE	11	-0.0687405	0.0115546	2.69438e-09	1.18553e-07	83.1606	-0.0696888	0.0155269	7.18102e-06	19.5383	0.0339342	-0.112212	0.0164091	8.00826e-12	0.00731284	0.000430183	7.14204	0.622334
GCST90060395	Phosphatidylcholine_38:5_[M+H]1+/Phosphatidylethanolamine_41:5_[M+H]1+/Phosphatidate_43:6_[M+NH4]1+ levels	PC	10	-0.0438509	0.0075645	6.75377e-09	1.48583e-07	66.9405	-0.0426223	0.0100063	2.04855e-05	16.6511	0.0544684	-0.0558859	0.0152111	0.000238768	0.00320913	0.252865	14.3121	0.0739838
GCST90060203	Diacylglycerol_38:3_[M+H-H2O]1+ levels	DAG	15	0.0695451	0.0153352	5.76073e-06	8.44906e-05	34.9424	0.0680575	0.0239201	0.0044384	32.626	0.00326082	0.0638182	0.0655208	0.33005	0.000325896	0.944264	32.6138	0.00194672
GCST90060164	Lysophosphatidylethanolamine_22:4_[M-H]1- levels	LPE	14	-0.0533598	0.0120865	1.01092e-05	8.8961e-05	44.7092	-0.0570607	0.017773	0.00132493	27.9679	0.00914353	-0.0848218	0.0300095	0.00470599	0.00361524	0.253826	25.2302	0.013769
GCST90060459	Phosphatidylcholine_36:4_[M+OAc]1-/Phosphatidylserine_40:3_[M-H]1- levels	PC	17	-0.050542	0.011419	9.59319e-06	8.8961e-05	38.6219	-0.052565	0.0161093	0.00110235	32.1101	0.00967491	-0.0774031	0.0268154	0.00389535	0.00301869	0.249264	29.4995	0.0138597
GCST90060228	Cholesteryl ester_20:5_[M+NH4]1+ levels	Chol.esters	13	-0.0532748	0.01241	1.76372e-05	0.000129339	32.7497	-0.0549838	0.0147109	0.000185765	18.0704	0.113571	-0.0887143	0.0353849	0.012172	0.00398992	0.29499	16.4321	0.125833
GCST90060231	Cholesteryl ester_20:3_[M+NH4]1+ levels	Chol.esters	13	-0.0488099	0.0119976	4.73547e-05	0.000297658	44.5691	-0.0493015	0.0139097	0.000393508	17.1422	0.144327	-0.0356857	0.0331118	0.281152	-0.00155549	0.647963	16.8233	0.113211
GCST90060190	Lysophosphatidylcholine_20:4_[M+OAc]1- levels	LPC	11	-0.0563528	0.0151192	0.000193588	0.00106473	38.9563	-0.0622045	0.0225407	0.00578627	24.0135	0.00756451	-0.0997775	0.0452244	0.0273645	0.00459511	0.337257	21.7847	0.00958708
GCST90060429	Phosphatidylcholine-O_36:5_[M+OAc]1-/Phosphatidylcholine-P_36:4_[M+OAc]1-/Phosphatidylserine-O_40:4_[M-H]1- levels	PC	12	-0.0457196	0.0131558	0.000510373	0.00249516	42.8361	-0.04921	0.0174591	0.00482358	24.0976	0.012328	-0.0926392	0.0383929	0.015825	0.00541785	0.207046	20.7882	0.0226199
GCST90060503	Phosphatidylcholine_38:4_[M+OAc]1-/Phosphatidylserine_42:3_[M-H]1- levels	PC	20	-0.0382763	0.0113068	0.000711179	0.00312919	34.0961	-0.0427772	0.0153329	0.00527255	34.3868	0.0165379	-0.0702123	0.0265342	0.00814243	0.00309819	0.208552	31.6096	0.0244445
GCST90060526	Phosphatidylcholine_40:8_[M+OAc]1-/Phosphatidylserine_44:7_[M-H]1- levels	PC	17	0.0275167	0.00986762	0.00529382	0.0211753	48.6214	0.02867	0.0125864	0.0227353	26.2543	0.0505535	0.0502691	0.0254184	0.0479666	-0.00320674	0.32783	24.679	0.0544235
GCST90060328	Sphingomyelin_39:1_[M+H]1+ levels	SM	10	-0.0217047	0.00846372	0.0103341	0.0378919	93.8642	-0.0203902	0.00997215	0.0408827	14.4951	0.10577	-0.0446029	0.0224252	0.0467057	0.00470341	0.230671	12.2883	0.138797
GCST90060225	Sphingomyelin_32:1_[M+H]1+ levels	SM	13	-0.0187153	0.00744403	0.0119322	0.0403859	93.9805	-0.0185649	0.00955527	0.0520288	21.7692	0.040189	-0.0205967	0.0145259	0.156212	0.00048276	0.847569	21.6964	0.026834
GCST90060370	Phosphatidylglycerol-O_38:0_[M-H]1- levels	PG	11	-0.0330522	0.0135441	0.0146737	0.0461172	38.3046	-0.0361084	0.0133752	0.00694137	8.99641	0.532445	-0.0691101	0.0276772	0.0125246	0.00350392	0.173205	7.14142	0.622398
GCST90060409	Sphingomyelin_38:2_[M+OAc]1- levels	SM	12	-0.0283515	0.0123441	0.0216318	0.0634534	46.7639	-0.029591	0.0160046	0.0644716	18.3914	0.072932	-0.0431382	0.0320709	0.178597	0.00149332	0.621639	17.9541	0.0557431
GCST90060281	Sphingomyelin_37:1_[M+H]1+ levels	SM	12	-0.0199986	0.00898532	0.0260345	0.071595	65.6034	-0.0214382	0.00953522	0.0245556	14.4697	0.208082	-0.0310339	0.025542	0.224361	0.00134066	0.683514	14.2332	0.162619
GCST90060215	Ceramide_42:1_[M+H]1+ levels	Cer	10	0.0285196	0.0143317	0.0465938	0.120596	35.0728	0.0319335	0.0139978	0.0225291	6.66307	0.672152	-0.00372005	0.0424236	0.930124	0.00360589	0.373318	5.87048	0.661738
GCST90060554	Triacylglycerol_56:5_[M+NH4]1+ levels	TAG	10	-0.0216249	0.0110293	0.0499175	0.12202	29.99	-0.0226936	0.0111741	0.0422641	5.97899	0.742019	0.0112791	0.0379856	0.766519	-0.00407286	0.349396	5.10334	0.746476
GCST90060167	Lysophosphatidylcholine_20:4_[M+H]1+ levels	LPC	13	-0.0194958	0.0101309	0.0543042	0.125757	44.7565	-0.0240111	0.016381	0.142706	30.1637	0.00263825	-0.0266638	0.0345986	0.440907	0.000427119	0.929716	30.1424	0.00150503
GCST90060269	Sphingomyelin_36:0_[M+H]1+ levels	SM	14	-0.0164379	0.0095691	0.085832	0.18883	49.2225	-0.0148805	0.00972711	0.126068	14.7552	0.322882	-0.0380005	0.0237193	0.109135	0.00300244	0.285705	13.4753	0.335457
GCST90060308	Phosphatidylcholine-O_35:1_[M+H]1+/Phosphatidylcholine-P_35:0_[M+H]1+/Phosphatidylethanolamine-O_38:1_[M+H]1+ levels	PC	18	-0.0130539	0.00772977	0.0912618	0.191215	63.2729	-0.0121946	0.00992706	0.219288	30.836	0.0209091	-0.0572272	0.0164892	0.000519326	0.0069158	0.00174626	19.124	0.262285
GCST90060266	Sphingomyelin_36:1_[M+H]1+ levels	SM	17	-0.0141384	0.00889231	0.111844	0.213963	43.5106	-0.0136966	0.00870193	0.115493	16.3929	0.425888	-0.0220222	0.0195266	0.259404	0.00107535	0.631733	16.1457	0.372436
GCST90060451	Phosphatidylcholine_40:5_[M+H]1+ levels	PC	10	0.0182631	0.0114605	0.111034	0.213963	31.5457	0.0152998	0.0138369	0.268847	14.704	0.0993945	-0.0287744	0.0448045	0.52073	0.00490622	0.30121	12.971	0.112851
GCST90060306	Sphingomyelin_38:1_[M+H]1+ levels	SM	18	-0.0112737	0.00719545	0.117168	0.214807	69.9954	-0.010981	0.00948123	0.246788	33.7389	0.00907206	-0.038508	0.016336	0.0184113	0.00467549	0.0460409	27.018	0.0412837
GCST90060235	Sphingomyelin_34:2_[M+H]1+ levels	SM	10	-0.0217022	0.0142412	0.127534	0.22446	33.0772	-0.0232872	0.0144393	0.106795	9.31282	0.408913	-0.017403	0.0414979	0.674946	-0.000610705	0.878767	9.28582	0.318762
GCST90060249	Phosphatidylcholine_31:2_[M+H]1+/Phosphatidylethanolamine_34:2_[M+H]1+/Phosphatidate_36:3_[M+NH4]1+ levels	PC	15	0.0109252	0.0077971	0.16116	0.272732	58.121	0.00972492	0.00931734	0.296604	19.9172	0.132775	-0.0168957	0.0125002	0.176491	0.00559905	0.00637428	12.4758	0.489064
GCST90060254	Phosphatidylcholine-O_32:1_[M+H]1+/Phosphatidylcholine-P_32:0_[M+H]1+/Phosphatidylethanolamine-O_35:1_[M+H]1+ levels	PC	11	-0.0121134	0.00912456	0.184324	0.279665	58.6918	-0.0101394	0.00943145	0.282345	10.5319	0.395129	0.0183211	0.023828	0.441959	-0.00367818	0.195466	8.85597	0.450674
GCST90060263	Sphingomyelin_36:2_[M+H]1+ levels	SM	15	-0.0135392	0.00998567	0.175142	0.279665	38.7542	-0.0126154	0.0100172	0.207896	9.84216	0.77363	-0.0108151	0.0221699	0.625672	-0.00019558	0.927473	9.83387	0.70746
GCST90060310	Phosphatidylethanolamine_38:6_[M-H]1- levels	PE	16	0.00906065	0.0068194	0.183961	0.279665	77.2097	0.00831968	0.00926501	0.369203	27.8066	0.0228115	-0.0137861	0.0124748	0.269109	0.0056979	0.0194309	20.0024	0.130067
GCST90060278	Phosphatidylcholine_33:2_[M+H]1+/Phosphatidylethanolamine_36:2_[M+H]1+/Phosphatidate_38:3_[M+NH4]1+ levels	PC	10	0.0127275	0.00978324	0.193275	0.283469	59.885	0.0121486	0.0121792	0.318529	13.1297	0.156825	-0.0136881	0.0285835	0.632024	0.00369017	0.317716	11.673	0.166401
GCST90060179	Diacylglycerol_34:1_[M+H-H2O]1+ levels	DAG	10	0.0180412	0.0144024	0.210333	0.298538	33.9194	0.0165589	0.0166024	0.318579	12.2294	0.200686	-0.0274011	0.0481424	0.569242	0.00393041	0.330459	10.9348	0.20542
GCST90060239	Sphingomyelin_34:1_[M+H]1+ levels	SM	10	-0.0140339	0.0114752	0.22134	0.304343	41.3749	-0.0158607	0.0168894	0.347683	19.1742	0.0237522	0.00256724	0.0484487	0.957741	-0.00223681	0.682752	18.782	0.0160701
GCST90060240	Diacylglycerol_44:7_[M+H-H2O]1+ levels	DAG	11	-0.0136839	0.0116711	0.241013	0.311899	40.3186	-0.014917	0.0154482	0.334239	17.7352	0.0595986	-0.0169521	0.0440238	0.700188	0.000246425	0.960317	17.7303	0.0384347
GCST90060241	Sphingomyelin_34:0_[M+H]1+ levels	SM	11	-0.0136901	0.0116467	0.239815	0.311899	40.23	-0.0149144	0.0153969	0.332713	17.7256	0.0597726	-0.017306	0.0440762	0.694587	0.000290273	0.953462	17.7189	0.0385785
GCST90060247	Phosphatidylethanolamine_34:2_[M-H]1- levels	PE	11	0.0110538	0.0097475	0.256788	0.322819	55.516	0.00974691	0.0145523	0.502995	22.2785	0.0137471	-0.027299	0.0201202	0.174847	0.00590025	0.0208706	13.9847	0.122871
GCST90060302	Sphingomyelin_38:2_[M+H]1+ levels	SM	15	-0.0103606	0.0097146	0.286198	0.349797	44.9308	-0.009594	0.00965605	0.32043	10.8175	0.700309	-0.0205015	0.0184944	0.267635	0.00134551	0.489247	10.3393	0.665979
GCST90060255	Phosphatidylcholine-O_32:0_[M+H]1+/Phosphatidylethanolamine-O_35:0_[M+H]1+ levels	PC	11	-0.00950281	0.0112617	0.39877	0.474213	44.7922	-0.00888963	0.0134067	0.507282	16.0603	0.0979179	-0.00958103	0.0403575	0.812344	6.65872e-05	0.985408	16.0597	0.0656443
GCST90060312	Phosphatidylcholine_35:6_[M+H]1+/Phosphatidylethanolamine_38:6_[M+H]1+/Phosphatidate_40:7_[M+NH4]1+ levels	PC	16	0.00484136	0.00684063	0.479109	0.540533	71.5539	0.00407337	0.00797345	0.609444	20.9581	0.138172	-0.00187766	0.0113687	0.868817	0.00150172	0.456	20.158	0.125238
GCST90060435	Sphingomyelin_43_2_[M+H]1+ levels	SM	10	0.00857619	0.0117869	0.466856	0.540533	28.5809	0.0113989	0.0149262	0.445054	16.2825	0.0612116	0.035892	0.0500835	0.473594	-0.00284668	0.606859	15.7609	0.0459337
GCST90060272	Phosphatidylethanolamine_36:4_[M-H]1- levels	PE	17	0.0048864	0.00715099	0.494406	0.543847	67.7286	0.00348794	0.00890913	0.695426	24.5561	0.0780435	0.000269663	0.0147012	0.985365	0.000659839	0.77931	24.4282	0.0581699
GCST90060178	Diacylglycerol_34:2_[M+H-H2O]1+ levels	DAG	12	0.00585516	0.0132652	0.658929	0.690307	36.3537	0.00586904	0.0143534	0.682617	13.4896	0.262533	-0.0524824	0.0349027	0.132665	0.0056392	0.0713591	10.1797	0.424872
GCST90060316	Phosphatidylcholine_35:4_[M+H]1+/Phosphatidylethanolamine_38:4_[M+H]1+/Phosphatidate_40:5_[M+NH4]1+ levels	PC	21	-0.00299534	0.00663124	0.651484	0.690307	67.7191	-0.0055161	0.00646213	0.393324	16.1685	0.706117	0.00433969	0.0101337	0.668476	-0.00219721	0.206737	14.5744	0.749239
GCST90060200	Diacylglycerol_38:5_[M+H-H2O]1+ levels	DAG	10	-0.00593697	0.0172848	0.731238	0.73494	35.9755	-0.00434717	0.0179913	0.809069	7.48471	0.586788	-0.0765898	0.0844402	0.36439	0.00494096	0.381217	6.71793	0.567349
GCST90060273	Phosphatidylcholine_33:4_[M+H]1+/Phosphatidylethanolamine_36:4_[M+H]1+/Phosphatidate_38:5_[M+NH4]1+ levels	PC	18	0.00208403	0.00615554	0.73494	0.73494	82.0758	-0.000277529	0.00752658	0.970586	25.6565	0.0809502	0.00123669	0.0120424	0.918206	-0.000380993	0.869491	25.6133	0.0597182
GCST90060116	Fatty acid(20:4)_[M-H]1- levels	UnsaturatedFattyacid	9	-0.0199836	0.0221029	0.365935		32.1028	-0.0233346	0.0217317	0.282931	7.9733	0.436082	-0.0899897	0.0583592	0.123074	0.0060652	0.21845	6.45878	0.487313
GCST90060127	Fatty acid(22:5)_[M-H]1- levels	UnsaturatedFattyacid	3	0.0377563	0.0258267	0.143766		28.5528	0.0394603	0.0261789	0.131726	3.7061	0.156758	-0.501966	0.30372	0.0983864	0.0379211	0.073565	0.504472	0.477542
GCST90060132	Hydroxycholesterol_[M+H-2H2O]1+ levels	Oxysterols	5	0.00536218	0.0204073	0.792737		39.3066	0.00605029	0.0208502	0.771679	1.02669	0.905722	0.0335755	0.0536031	0.531071	-0.00312701	0.577257	0.715999	0.869435
GCST90060133	Cholesterol_[M+H-H2O]1+ levels	Cholesterols	8	0.00252031	0.0172963	0.884147		38.657	0.00369392	0.02323	0.873657	11.715	0.110331	0.0746616	0.0388779	0.0548059	-0.00747474	0.0361991	6.76663	0.342969
GCST90060137	Lysophosphatidylethanolamine_16:0_[M-H]1- levels	LPE	6	0.0267278	0.0145411	0.0660498		55.6177	0.0270725	0.0141176	0.0551573	4.69009	0.454859	-0.020449	0.0600518	0.733463	0.00424079	0.415474	4.02317	0.402879
GCST90060139	Lysophosphatidylethanolamine_18:2_[M-H]1- levels	LPE	4	0.0879469	0.0157754	2.47608e-08		72.4401	0.0893429	0.0147111	1.25411e-09	3.11665	0.373988	0.137467	0.0393908	0.000483328	-0.00650355	0.189173	1.3926	0.498426
GCST90060141	Lysophosphatidylethanolamine_18:1_[M-H]1- levels	LPE	4	0.0247643	0.026935	0.357882		24.9375	0.0216547	0.0367122	0.555291	5.93416	0.114858	0.358862	0.414966	0.38715	-0.0200664	0.414377	4.45139	0.107993
GCST90060142	Lysophosphatidylethanolamine-P_19:1_[M+H]1+ levels	LPE	3	-0.00554134	0.043576	0.89881		30.0479	-0.0203168	0.0429187	0.635942	7.18689	0.0275034	-0.592847	0.218527	0.00666926	0.0346688	0.00754026	0.0473537	0.827734
GCST90060143	Lysophosphatidylethanolamine_18:0_[M-H]1- levels	LPE	4	0.0886426	0.0331778	0.00754587		31.0733	0.0920897	0.0322741	0.00432585	1.64163	0.649988	0.0408651	0.135649	0.76322	0.0027219	0.697431	1.49047	0.474622
GCST90060144	Lysophosphatidylcholine-O_16:1_[M+H]1+/Lysophosphatidylcholine-P_16:0_[M+H]1+ levels	LPC	3	0.022631	0.0292428	0.43899		40.7542	0.0219011	0.0290221	0.450469	0.296767	0.862101	0.00930895	0.100249	0.926016	0.000844034	0.895595	0.279546	0.596999
GCST90060145	Lysophosphatidylcholine_15:0_[M+H]1+/Lysophosphatidylethanolamine_18:0_[M+H]1+ levels	LPC	7	0.021681	0.0150606	0.149986		44.7069	0.0212158	0.0147461	0.150225	3.33457	0.765833	0.0515655	0.0523601	0.32471	-0.00309285	0.545786	2.96965	0.704665
GCST90060148	Lysophosphatidylcholine_16:1_[M+H]1+/Lysophosphatidylethanolamine_19:1_[M+H]1+ levels	LPC	9	0.018755	0.0139844	0.179875		39.8301	0.0210067	0.0157339	0.181835	9.98134	0.266338	-0.0549011	0.031881	0.0850575	0.00797598	0.00795237	2.93717	0.890753
GCST90060150	Lysophosphatidylcholine_16:0_[M+H]1+/Lysophosphatidylethanolamine_19:0_[M+H]1+ levels	LPC	6	0.0337721	0.0225133	0.13359		27.0629	0.036055	0.0230635	0.117984	3.92729	0.559931	0.0726412	0.0902137	0.420697	-0.00291399	0.674857	3.75132	0.440706
GCST90060151	Lysophosphatidylethanolamine_20:4_[M-H]1- levels	LPE	5	-0.0041642	0.0150996	0.782716		53.7536	-0.00267509	0.0176592	0.879594	5.40357	0.248337	-0.0594687	0.046349	0.19947	0.00757144	0.190664	3.43995	0.328634
GCST90060156	Lysophosphatidylethanolamine_20:0_[M-H]1- levels	LPE	3	0.0404187	0.0346093	0.242865		32.788	0.0462041	0.0334452	0.16713	5.66898	0.0587484	-0.303013	0.152641	0.0471299	0.0200428	0.0190369	0.170864	0.679345
GCST90060162	Lysophosphatidylethanolamine_22:6_[M-H]1- levels	LPE	3	0.00528005	0.0192921	0.784323		51.5309	0.00638543	0.0188623	0.734965	3.12217	0.209908	-0.0903356	0.0614676	0.141658	0.0112365	0.0982708	0.388789	0.532937
GCST90060163	Phosphatidylcholine-O_18:0_[M+H]1+/Lysophosphatidylethanolamine_21:0_[M+H]1+ levels	PC	9	0.040705	0.0169322	0.0162169		31.6412	0.0418705	0.0258413	0.105169	21.6752	0.00555442	0.0994795	0.106217	0.34898	-0.00519707	0.574914	20.7432	0.00416946
GCST90060168	Diacylglycerol_32:2_[M+H-H2O]1+ levels	DAG	6	0.0158828	0.0170462	0.351465		34.1267	0.0154436	0.0236755	0.514207	9.70404	0.084069	-0.0308877	0.147286	0.833893	0.00452378	0.749242	9.46235	0.0505267
GCST90060169	Diacylglycerol_32:0_[M+H-H2O]1+ levels	DAG	3	0.0301881	0.0252585	0.232023		29.2068	0.031063	0.0251262	0.216355	3.66681	0.159868	-0.208568	0.261386	0.42491	0.0184575	0.354833	1.97555	0.15986
GCST90060172	Diacylglycerol_33:3_[M+H-H2O]1+ levels	DAG	3	0.0769526	0.0293052	0.00864207		28.3673	0.0775527	0.0280956	0.00577459	0.392837	0.821668	0.0155404	0.103371	0.880499	0.00452587	0.533042	0.004248	0.948033
GCST90060173	Diacylglycerol_33:1_[M+H-H2O]1+ levels	DAG	4	0.0016372	0.0224487	0.941861		29.8688	0.00126444	0.0301739	0.966574	5.49872	0.138715	-0.00537584	0.230951	0.981429	0.000661843	0.976763	5.49639	0.0640433
GCST90060177	Diacylglycerol_34:3_[M+H-H2O]1+ levels	DAG	8	0.0104886	0.0156926	0.503892		36.2365	0.0109199	0.0240724	0.650098	16.57	0.0203894	-0.0746781	0.0792645	0.346122	0.0078344	0.257958	13.6572	0.0337088
GCST90060181	Diacylglycerol_34:0_[M+H-H2O]1+ levels	DAG	5	0.034226	0.0185365	0.0648328		35.1992	0.0366199	0.0219153	0.0947271	5.80816	0.213941	-0.075036	0.083509	0.368899	0.0108694	0.168714	3.56013	0.313046
GCST90060183	Phosphatidylcholine-O_18:0_[M+OAc]1- levels	PC	3	0.0145576	0.032135	0.65054		29.6966	0.0142995	0.030477	0.638934	4.81358	0.0901039	-0.160359	0.150756	0.287465	0.013536	0.227095	1.95757	0.161774
GCST90060187	Diacylglycerol_36:5_[M+H-H2O]1+ levels	DAG	3	-0.00412239	0.024785	0.8679		34.4056	-0.000826945	0.0239544	0.972461	2.94094	0.229817	-0.043743	0.201598	0.828223	0.00523729	0.82803	2.80842	0.0937708
GCST90060188	Diacylglycerol_36:4_[M+H-H2O]1+ levels	DAG	4	-0.00651161	0.0189266	0.730812		43.8379	-0.00708187	0.0194403	0.715643	0.896031	0.826386	-0.0280981	0.0892813	0.752979	0.00201345	0.809416	0.837863	0.657749
GCST90060189	Diacylglycerol_36:3_[M+H-H2O]1+ levels	DAG	6	-0.00933849	0.0156646	0.551073		46.2179	-0.0101516	0.0160759	0.527726	2.40108	0.791313	-0.0545637	0.0569066	0.337645	0.00501558	0.415887	1.73917	0.78359
GCST90060191	Diacylglycerol_36:2_[M+H-H2O]1+ levels	DAG	7	-0.0120329	0.0162353	0.458597		38.4656	-0.0121403	0.0160525	0.449475	3.4076	0.75622	-0.0202793	0.0422739	0.631432	0.000800392	0.835138	3.36428	0.644015
GCST90060192	Lysophosphatidylcholine_20:3_[M+OAc]1- levels	LPC	5	-0.0610497	0.0209964	0.00364186		40.4997	-0.0678724	0.0296053	0.0218723	8.15524	0.0860542	0.0499227	0.122465	0.683531	-0.012231	0.321489	6.14273	0.104869
GCST90060193	Diacylglycerol_36:1_[M+H-H2O]1+ levels	DAG	3	0.0220041	0.0218257	0.313371		44.5572	0.0217178	0.0216742	0.316338	3.36035	0.186341	-0.31578	0.186957	0.0912094	0.0392456	0.0691449	0.0571499	0.811059
GCST90060194	Diacylglycerol_34:3_[M+NH4]1+ levels	DAG	5	0.0255261	0.0207979	0.219695		36.8063	0.0235204	0.0280497	0.401734	8.12051	0.0872623	0.0677305	0.271659	0.803112	-0.00298954	0.86981	8.04844	0.0450212
GCST90060195	Diacylglycerol_34:2_[M+NH4]1+ levels	DAG	8	0.00995921	0.0164283	0.544366		36.112	0.0106275	0.0197366	0.590257	10.5723	0.158392	-0.0327686	0.062405	0.599517	0.00408052	0.461797	9.6971	0.138001
GCST90060196	Diacylglycerol_34:1_[M+NH4]1+ levels	DAG	8	0.0234066	0.0169067	0.166219		35.9523	0.0246932	0.0161599	0.126501	6.68448	0.462454	0.0499392	0.0472329	0.290377	-0.00220175	0.568015	6.33999	0.386201
GCST90060197	Cholesteryl ester_14:0_[M+NH4]1+ levels	Chol.esters	3	-0.0447244	0.0334474	0.181171		33.8215	-0.0465516	0.03181	0.143351	3.92894	0.14023	-0.573563	0.268638	0.0327551	0.0409919	0.0481904	0.0256044	0.87287
GCST90060198	Ceramide_40:1_[M-H]1- levels	Cer	6	-0.00993851	0.0149647	0.506606		53.7914	-0.0062105	0.0219864	0.777583	10.8492	0.0544539	-0.067111	0.0517047	0.194298	0.00656169	0.198749	7.67873	0.104081
GCST90060199	Diacylglycerol_38:6_[M+H-H2O]1+ levels	DAG	6	0.0194902	0.0159723	0.222372		53.3163	0.0201895	0.0155669	0.194649	4.3868	0.495171	-0.0630723	0.0602617	0.295266	0.00791262	0.152656	2.34129	0.673262
GCST90060201	Diacylglycerol_38:4_[M+H-H2O]1+ levels	DAG	7	0.000662229	0.0210894	0.97495		52.0596	-0.0029719	0.0267884	0.911664	9.86174	0.130597	0.0393503	0.0695843	0.57173	-0.00319729	0.506073	9.06047	0.106676
GCST90060204	Ceramide_42:2_[M+H-H2O]1+ levels	Cer	4	-0.00731474	0.0199222	0.713496		68.3453	-0.00575877	0.0247329	0.815887	5.05017	0.16816	-0.0205305	0.0851836	0.809544	0.00136092	0.852984	4.96492	0.0835376
GCST90060205	Ceramide_42:1_[M+H-H2O]1+ levels	Cer	5	0.00195687	0.0162596	0.904205		73.7108	0.00278432	0.0184894	0.880299	5.25001	0.262593	-0.0960035	0.0473827	0.0427513	0.0121844	0.0265899	0.332769	0.953752
GCST90060206	Diacylglycerol_36:4_[M+NH4]1+ levels	DAG	6	-0.0167841	0.0222897	0.451451		27.1196	-0.0154031	0.0224578	0.492797	1.30592	0.934322	-0.033615	0.0918174	0.714285	0.00120936	0.837913	1.26407	0.867441
GCST90060207	Ceramide_41:1_[M-H]1- levels	Cer	3	-0.00418945	0.018411	0.819995		77.7088	-0.00414869	0.0186183	0.823669	0.404391	0.816935	-0.0115193	0.0579869	0.842534	0.00087342	0.893233	0.386378	0.534209
GCST90060208	Diacylglycerol_36:3_[M+NH4]1+ levels	DAG	7	0.000357939	0.0162449	0.982421		39.1086	0.00141837	0.0160213	0.929455	5.29196	0.506949	-0.00451631	0.0683644	0.947328	0.000552909	0.928729	5.2835	0.38227
GCST90060209	Diacylglycerol_36:2_[M+NH4]1+ levels	DAG	3	-0.00720404	0.0209175	0.730544		33.4934	-0.00658436	0.0207847	0.751404	1.28332	0.526418	-0.0620263	0.134412	0.644465	0.00514686	0.675966	1.09246	0.295926
GCST90060210	Cholesteryl ester_16:1_[M+NH4]1+ levels	Chol.esters	5	0.0234939	0.0193857	0.225545		40.8629	0.0283066	0.0332052	0.393951	11.3342	0.023054	-0.0036931	0.1151	0.974403	0.00308305	0.768496	11.0161	0.0116393
GCST90060211	Cholesteryl ester_16:0_[M+NH4]1+ levels	Chol.esters	5	0.0445136	0.0245358	0.0696425		31.4311	0.0477264	0.0245076	0.0514856	2.52192	0.640715	0.0247546	0.0464753	0.594283	0.00238215	0.560744	2.1835	0.535205
GCST90060212	Ceramide_42:2_[M-H]1- levels	Cer	7	0.0062099	0.0166344	0.708912		48.004	0.0128346	0.0231402	0.579137	13.0115	0.0428543	-0.0358265	0.073745	0.627097	0.00384774	0.484849	11.8546	0.0368353
GCST90060213	Ceramide_42:2_[M+H]1+ levels	Cer	4	-0.0168975	0.0198242	0.394012		36.7077	-0.0178478	0.0222668	0.422817	3.96889	0.264844	0.0466652	0.0561145	0.405631	-0.00781355	0.216686	2.25109	0.324475
GCST90060214	Ceramide_42:1_[M-H]1- levels	Cer	5	-0.00482658	0.017945	0.787956		50.4911	-0.00451692	0.0183438	0.805499	1.16934	0.88312	-0.00218706	0.0831602	0.979019	-0.000246476	0.977085	1.16852	0.760565
GCST90060216	Cholesteryl ester_17:1_[M+NH4]1+ levels	Chol.esters	4	0.00324154	0.0229976	0.887908		36.2184	0.00301668	0.02312	0.896187	2.59006	0.459235	0.0980907	0.08551	0.25133	-0.0090865	0.248147	1.25635	0.533564
GCST90060217	Cholesteryl ester_17:0_[M+NH4]1+ levels	Chol.esters	4	0.0487686	0.0291109	0.0938809		29.589	0.0495294	0.0274945	0.0716358	1.37644	0.711067	0.0167021	0.166222	0.919963	0.00234954	0.841286	1.33634	0.512646
GCST90060218	Cholesteryl ester_18:3_[M+NH4]1+ levels	Chol.esters	6	0.0332076	0.0184969	0.0726059		36.8295	0.0379436	0.0230068	0.099099	7.56687	0.181777	0.050447	0.0604773	0.404198	-0.00140842	0.819559	7.4697	0.113053
GCST90060220	Cholesteryl ester_18:2_[M+NH4]1+ levels	Chol.esters	6	0.00136952	0.017299	0.936899		41.0758	-2.06959e-05	0.0201333	0.99918	6.60988	0.251308	0.0534832	0.0327729	0.102693	-0.00590617	0.0534383	2.87972	0.578152
GCST90060221	Cholesteryl ester_18:1_[M+NH4]1+ levels	Chol.esters	6	0.0228685	0.0210837	0.278074		41.3716	0.0267413	0.0229996	0.244958	6.3509	0.273556	-0.00547149	0.0701548	0.937835	0.00255344	0.62318	5.9894	0.199941
GCST90060222	Cholesteryl ester_18:0_[M+NH4]1+ levels	Chol.esters	7	0.0275304	0.0201577	0.172015		39.5277	0.0312102	0.0234189	0.182632	8.49026	0.204339	0.0179375	0.0648958	0.782237	0.00110499	0.823957	8.40705	0.135183
GCST90060224	Sphingomyelin_32:2_[M+H]1+ levels	SM	5	-0.0224396	0.0222789	0.313833		29.9838	-0.0250077	0.0310457	0.420523	7.98699	0.0920559	-0.0296453	0.136919	0.828584	0.000375575	0.972004	7.98371	0.0463495
GCST90060226	Diacylglycerol_42:7_[M+H-H2O]1+ levels	DAG	8	-0.0205321	0.00910728	0.0241665		109.774	-0.019479	0.0117294	0.0967727	12.8755	0.0752008	-0.0172728	0.0183722	0.347135	-0.0004826	0.868569	12.817	0.0460359
GCST90060229	Sphingomyelin_33:1_[M+H]1+ levels	SM	8	-0.030255	0.010219	0.00306967		81.2029	-0.0307868	0.0124275	0.0132377	11.9293	0.102909	-0.0245776	0.028096	0.381699	-0.000959944	0.801675	11.8051	0.0664596
GCST90060230	Phosphatidylcholine-O_30:1_[M+H]1+/Phosphatidylcholine-P_30:0_[M+H]1+/Phosphatidylethanolamine-O_33:1_[M+H]1+ levels	PC	4	0.0468421	0.0244977	0.0558626		30.8937	0.0495425	0.0311849	0.112135	5.49411	0.138991	0.0960634	0.224682	0.668977	-0.00352042	0.833634	5.37554	0.0680326
GCST90060237	Phosphatidylcholine-O_31:2_[M+H]1+/Phosphatidylcholine-P_31:1_[M+H]1+/Phosphatidylethanolamine-O_34:2_[M+H]1+ levels	PC	5	-0.0227622	0.0186663	0.222683		38.3329	-0.0231655	0.0254473	0.362647	7.35721	0.118173	0.0646175	0.0836839	0.440019	-0.00842473	0.272036	5.24709	0.154573
GCST90060242	Phosphatidylcholine_30:0_[M+H]1+/Phosphatidylethanolamine_33:0_[M+H]1+/Phosphatidate_35:1_[M+NH4]1+ levels	PC	3	0.0200491	0.0230165	0.383712		34.4682	0.0200171	0.0228227	0.380449	0.0898014	0.956092	0.0146497	0.0747452	0.844614	0.00046373	0.939888	0.0841146	0.771797
GCST90060243	Phosphatidylcholine-O_31:0_[M+H]1+/Phosphatidylethanolamine-O_34:0_[M+H]1+ levels	PC	8	0.0262762	0.012759	0.039454		43.5053	0.0284185	0.0201091	0.157592	16.5425	0.0205964	0.025163	0.0546054	0.644931	0.000460089	0.948192	16.5309	0.011171
GCST90060244	Phosphatidylcholine-2O_32:0_[M+H]1+ levels	PC	8	0.0270039	0.0133807	0.043578		37.7351	0.0295375	0.0210828	0.161207	16.7902	0.0188002	0.0346174	0.0620436	0.576877	-0.000676822	0.929868	16.7686	0.0101725
GCST90060245	Diacylglycerol_44:6_[M+H-H2O]1+ levels	DAG	5	0.0394454	0.0171671	0.0215767		40.6614	0.0404526	0.0271253	0.135877	10.7698	0.0292762	-0.0143956	0.066276	0.828048	0.00757176	0.362246	8.4357	0.0378152
GCST90060250	Phosphatidylethanolamine_34:1_[M-H]1- levels	PE	5	0.0359074	0.0180061	0.0461325		47.555	0.0372771	0.0229143	0.103778	6.80783	0.146399	-0.111747	0.106368	0.293456	0.0124352	0.153416	4.05392	0.2557
GCST90060252	Sphingomyelin_35:1_[M+H]1+ levels	SM	8	-0.0263032	0.0131661	0.0457383		44.9751	-0.0283727	0.0138321	0.040245	9.03755	0.249971	0.0521492	0.0444726	0.240951	-0.00865574	0.0597692	5.49377	0.48221
GCST90060256	Phosphatidylethanolamine-O_36:5_[M-H]1-/Phosphatidylethanolamine-P_36:4_[M-H]1- levels	PE	3	-0.0340353	0.026874	0.205342		30.1303	-0.0338449	0.0269762	0.209616	0.0833282	0.959192	-0.0977824	0.279381	0.726341	0.00692366	0.818147	0.0304609	0.861449
GCST90060261	Phosphatidylcholine-O_33:3_[M+H]1+/Phosphatidylcholine-P_33:2_[M+H]1+/Phosphatidylethanolamine-O_36:3_[M+H]1+ levels	PC	3	0.116326	0.0265254	1.15748e-05		39.0472	0.130134	0.0217153	2.06353e-09	7.84242	0.0198171	-0.460483	0.221837	0.0379151	0.0582237	0.00746759	0.685516	0.407694
GCST90060264	Phosphatidylcholine_32:2_[M+H]1+/Phosphatidylethanolamine_35:2_[M+H]1+/Phosphatidate_37:3_[M+NH4]1+ levels	PC	6	0.0339761	0.015851	0.0320759		35.9109	0.0355501	0.0210434	0.0911481	9.30403	0.0975347	-0.00231725	0.0986238	0.981255	0.0032937	0.692898	8.95487	0.0622375
GCST90060267	Phosphatidylcholine_32:1_[M+H]1+/Phosphatidylethanolamine_35:1_[M+H]1+/Phosphatidate_37:2_[M+NH4]1+ levels	PC	5	0.0154887	0.0168208	0.357154		37.3301	0.0179718	0.0178796	0.314821	4.6419	0.326052	0.0154512	0.1233	0.900275	0.000219587	0.983457	4.64124	0.200033
GCST90060268	Sphingomyelin_32:1_[M+OAc]1- levels	SM	6	-0.0458744	0.0155343	0.00314591		53.9199	-0.0442702	0.0211102	0.0359847	9.52934	0.0897239	-0.0302272	0.0355363	0.394992	-0.00216514	0.605826	8.93453	0.062757
GCST90060270	Phosphatidylcholine_32:0_[M+H]1+/Phosphatidylethanolamine_35:0_[M+H]1+/Phosphatidate_37:1_[M+NH4]1+ levels	PC	8	-0.000333273	0.0131731	0.979816		43.2363	-0.00190578	0.0147758	0.897374	9.08715	0.24646	0.0381151	0.0481653	0.428745	-0.00386127	0.381801	8.05968	0.233764
GCST90060274	Phosphatidylethanolamine_36:3_[M-H]1- levels	PE	4	-0.00985874	0.0168305	0.558033		62.4165	-0.00936172	0.0169422	0.580559	1.52291	0.676993	0.022018	0.0604098	0.715502	-0.00334842	0.588394	1.23005	0.540627
GCST90060275	Phosphatidylcholine_33:3_[M+H]1+/Phosphatidylethanolamine_36:3_[M+H]1+/Phosphatidate_38:4_[M+NH4]1+ levels	PC	5	0.0158857	0.0173063	0.358664		60.4748	0.0178332	0.0235591	0.449077	7.768	0.100456	-0.0611197	0.0591453	0.301425	0.00660312	0.153337	4.62497	0.201411
GCST90060276	Phosphatidylethanolamine_36:2_[M-H]1- levels	PE	5	0.030058	0.0336352	0.371512		23.9685	0.0330378	0.0454138	0.46693	7.03301	0.134154	-0.25543	0.185615	0.168781	0.0147647	0.112074	3.81902	0.281681
GCST90060277	Phosphatidylcholine-O_34:3_[M+H]1+/Phosphatidylcholine-P_34:2_[M+H]1+/Phosphatidylethanolamine-P_37:2_[M+H]1+ levels	PC	6	-0.0270833	0.0134991	0.0448239		51.6824	-0.0271311	0.0138492	0.0501079	5.60581	0.346483	0.0522672	0.0467728	0.263794	-0.00854335	0.07705	2.47975	0.648265
GCST90060280	Phosphatidylcholine-O_34:2_[M+H]1+/Phosphatidylcholine-P_34:1_[M+H]1+/Phosphatidylethanolamine-O_37:2_[M+H]1+ levels	PC	9	-0.0189863	0.0136111	0.163042		33.3093	-0.0172774	0.0163316	0.290097	11.9648	0.152779	0.0282912	0.0485448	0.560037	-0.00480667	0.31884	10.4775	0.16309
GCST90060283	Phosphatidylcholine_33:1_[M+H]1+/Phosphatidylethanolamine_36:1_[M+H]1+/Phosphatidate_38:2_[M+NH4]1+ levels	PC	3	0.0144796	0.0261472	0.579734		31.8952	0.0147275	0.0250465	0.556528	0.0690977	0.966041	0.0024676	0.079527	0.975247	0.00126319	0.87097	0.0427154	0.836262
GCST90060284	Phosphatidylcholine-O_34:1_[M+H]1+/Phosphatidylcholine-P_34:0_[M+H]1+/Phosphatidylethanolamine-O_37:1_[M+H]1+ levels	PC	8	-0.0108005	0.0119307	0.365322		53.8934	-0.0114492	0.0134173	0.393482	9.23521	0.236207	0.0343469	0.0482842	0.476868	-0.00474135	0.323395	7.94408	0.242229
GCST90060291	Phosphatidylethanolamine-O_38:6_[M+H]1+/Phosphatidylethanolamine-P_38:5_[M+H]1+ levels	PE	3	0.00173819	0.0244599	0.943348		31.8453	0.0016545	0.0240285	0.945104	5.85815	0.0534465	0.0882723	0.286803	0.75825	-0.0094145	0.758198	5.35103	0.0207101
GCST90060293	Phosphatidylethanolamine-O_38:5_[M+H]1+/Phosphatidylethanolamine-P_38:4_[M+H]1+ levels	PE	3	0.00161504	0.0250064	0.948504		33.8342	0.000493617	0.0244582	0.983898	4.59994	0.100262	3.84899	6.39611	0.547327	-0.362328	0.547368	3.37721	0.0661038
GCST90060295	Phosphatidylcholine_34:4_[M+H]1+/Phosphatidylethanolamine_37:4_[M+H]1+/Phosphatidate_39:5_[M+NH4]1+ levels	PC	5	0.022673	0.0178377	0.203704		33.406	0.0251849	0.0210692	0.231953	5.82271	0.212785	-0.0387238	0.210446	0.854007	0.00530149	0.759856	5.64684	0.130115
GCST90060298	Phosphatidylcholine_34:3_[M+H]1+/Phosphatidylethanolamine_37:3_[M+H]1+/Phosphatidate_39:4_[M+NH4]1+ levels	PC	6	0.00816387	0.017028	0.631628		32.7014	0.00440959	0.0186616	0.813205	6.07868	0.298638	-0.0650579	0.127752	0.610576	0.00561551	0.581882	5.65038	0.226824
GCST90060303	Phosphatidylcholine_34:2_[M+H]1+/Phosphatidylethanolamine_37:2_[M+H]1+/Phosphatidate_39:3_[M+NH4]1+ levels	PC	8	0.0213092	0.0152195	0.161475		36.1132	0.0188778	0.0153764	0.219555	7.76957	0.353351	0.0809825	0.0696699	0.245084	-0.00567709	0.360448	6.81907	0.337904
GCST90060305	Sphingomyelin_34:2_[M+OAc]1- levels	SM	5	0.0113054	0.0258942	0.6624		28.6444	0.0123522	0.0305175	0.685655	5.92308	0.204967	-0.369222	0.230027	0.108466	0.0232331	0.0951153	3.07129	0.380764
GCST90060307	Phosphatidylcholine_34:1_[M+H]1+/Phosphatidylethanolamine_37:1_[M+H]1+/Phosphatidate_39:2_[M+NH4]1+ levels	PC	7	-0.00786169	0.0147456	0.593926		35.826	-0.00961211	0.0149041	0.518971	5.84224	0.441093	-0.0683265	0.0598243	0.253404	0.00548516	0.310869	4.81526	0.43884
GCST90060309	Sphingomyelin_34:1_[M+OAc]1- levels	SM	5	-0.0732538	0.0243966	0.0026766		31.7381	-0.0732495	0.0236797	0.00197914	0.497574	0.973737	-0.0718946	0.069446	0.300548	-0.000118089	0.983442	0.497144	0.919518
GCST90060311	Phosphatidylcholine_34:0_[M+H]1+/Phosphatidylethanolamine_37:0_[M+H]1+/Phosphatidate_39:1_[M+NH4]1+ levels	PC	8	-0.0112847	0.0138327	0.414612		39.0608	-0.013478	0.0135664	0.320474	6.47865	0.485098	-0.00199711	0.0514634	0.969045	-0.00111693	0.816633	6.42111	0.377706
GCST90060313	Phosphatidylethanolamine_38:5_[M-H]1- levels	PE	4	-0.0186515	0.0195117	0.339116		61.4693	-0.0202844	0.0185737	0.274787	2.73446	0.434403	-0.101687	0.0735779	0.16696	0.0080734	0.25288	1.42714	0.489892
GCST90060317	Phosphatidylethanolamine_38:3_[M-H]1- levels	PE	7	-0.0151824	0.0241805	0.530086		33.6983	-0.00985495	0.0331213	0.766054	10.9893	0.0887073	0.187949	0.0820111	0.02192	-0.0147378	0.0115021	4.60327	0.466186
GCST90060318	Phosphatidylcholine-O_36:4_[M+H]1+/Phosphatidylcholine-P_36:3_[M+H]1+ levels	PC	6	-0.00476351	0.0159969	0.765873		37.426	-0.00592107	0.0202121	0.769563	8.64495	0.124092	0.0306635	0.0693494	0.658373	-0.00359752	0.57846	8.02552	0.090648
GCST90060319	Phosphatidylcholine_35:3_[M+H]1+/Phosphatidylethanolamine_38:3_[M+H]1+/Phosphatidate_40:4_[M+NH4]1+ levels	PC	9	0.0126417	0.015712	0.421057		34.3255	0.0172204	0.0158636	0.277686	8.1119	0.422616	0.0616678	0.045402	0.17438	-0.0046305	0.296476	7.01897	0.426907
GCST90060323	Sphingomyelin_39:2_[M+H]1+ levels	SM	4	-0.0386	0.019736	0.0504869		50.6274	-0.0376502	0.0186615	0.0436402	3.16617	0.366708	-0.0684263	0.0862331	0.427484	0.00298514	0.711947	2.96411	0.227171
GCST90060325	Phosphatidylcholine_35:2_[M+H]1+/Phosphatidylethanolamine_38:2_[M+H]1+/Phosphatidate_40:3_[M+NH4]1+ levels	PC	3	0.0924673	0.0155996	3.07523e-09		90.4273	0.0943669	0.0142766	3.84588e-11	4.11024	0.128077	0.172717	0.04551	0.000147556	-0.0102393	0.0698119	0.822807	0.364361
GCST90060326	Phosphatidylcholine-O_36:2_[M+H]1+/Phosphatidylcholine-P_36:1_[M+H]1+/Phosphatidylethanolamine-P_39:1_[M+H]1+ levels	PC	8	-0.0248103	0.0136944	0.070031		36.4987	-0.0237524	0.0145988	0.103735	7.9406	0.337861	0.0252075	0.0405617	0.534297	-0.00520472	0.198578	6.22564	0.398394
GCST90060332	Phosphatidylcholine-O_36:1_[M+H]1+/Phosphatidylcholine-P_36:0_[M+H]1+/Phosphatidylethanolamine-O_39:1_[M+H]1+ levels	PC	9	-0.0126424	0.00938738	0.178064		85.2966	-0.0120334	0.0136294	0.377291	19.0407	0.0146436	-0.0543209	0.0207647	0.00889605	0.00752807	0.01703	10.5004	0.161943
GCST90060333	Triacylglycerol_45:4_[M+NH4]1+ levels	TAG	9	-0.0184654	0.00873883	0.034598		98.2764	-0.0167401	0.00836725	0.0454276	8.46702	0.389228	-0.0392934	0.0187984	0.0365957	0.0042748	0.183276	6.69616	0.461186
GCST90060340	Phosphatidylglycerol_36:0_[M-H]1- levels	PG	3	0.0161427	0.0337347	0.632282		24.3621	0.0192425	0.0347454	0.579706	2.49244	0.287589	0.0765518	0.108523	0.480561	-0.00465244	0.55735	1.85406	0.173311
GCST90060342	Phosphatidylethanolamine-O_40:6_[M+H]1+/Phosphatidylethanolamine-P_40:5_[M+H]1+ levels	PE	4	0.0165196	0.0214189	0.44055		28.9609	0.0176879	0.0256249	0.490029	4.42109	0.219438	0.0553023	0.139849	0.692516	-0.00352344	0.782751	4.25917	0.118886
GCST90060343	Phosphatidylethanolamine-O_40:5_[M-H]1-/Phosphatidylethanolamine-P_40:4_[M-H]1- levels	PE	3	-0.111247	0.0185701	2.09009e-09		112.186	-0.111308	0.0175222	2.11971e-10	0.156155	0.924893	-0.134354	0.0722823	0.0630646	0.00380579	0.742438	0.0481598	0.826297
GCST90060346	Phosphatidylethanolamine_39:4_[M-H]1- levels	PE	4	-0.0867326	0.0297846	0.00359124		29.1501	-0.0993113	0.0512477	0.0526393	9.48711	0.0234689	-0.622133	0.185206	0.000781844	0.0604851	0.00426684	1.32049	0.516724
GCST90060348	Sphingomyelin_40:3_[M+H]1+ levels	SM	5	-0.0193206	0.0140117	0.167928		50.8119	-0.0192541	0.01479	0.192973	5.17092	0.270205	-0.111319	0.0600735	0.0638748	0.0106779	0.116464	2.70669	0.439092
GCST90060349	Phosphatidylcholine_36:3_[M+H]1+/Phosphatidylethanolamine_39:3_[M+H]1+/Phosphatidate_41:4_[M+NH4]1+ levels	PC	7	-0.00200804	0.0126907	0.874276		37.6297	-0.00154709	0.0178617	0.930978	12.7326	0.0474851	0.049575	0.0384644	0.197449	-0.00794097	0.141987	8.89605	0.113283
GCST90060352	Sphingomyelin_40:2_[M+H]1+ levels	SM	8	-0.0209969	0.01051	0.0457382		51.5404	-0.0199745	0.0130948	0.127164	11.9731	0.101447	-0.0544651	0.0436417	0.212029	0.00514579	0.406315	10.7389	0.0967884
GCST90060354	Phosphatidylcholine_36:2_[M+H]1+/Phosphatidylethanolamine_39:2_[M+H]1+/Phosphatidate_41:3_[M+NH4]1+ levels	PC	8	0.0450514	0.0137697	0.00106878		27.4678	0.052306	0.0199699	0.00881248	16.1077	0.0241506	0.0331896	0.0514802	0.519118	0.00272976	0.683422	15.6733	0.0156194
GCST90060355	Phosphatidylcholine-O_37:2_[M+H]1+/Phosphatidylcholine-P_37:1_[M+H]1+/Phosphatidylethanolamine-O_40:2_[M+H]1+ levels	PC	9	-0.0169372	0.011045	0.125158		45.2706	-0.0165244	0.0107182	0.123141	7.63522	0.469889	-0.0516305	0.0346551	0.136266	0.00467771	0.286765	6.50047	0.482671
GCST90060356	Triacylglycerol_46:5_[M+NH4]1+ levels	TAG	9	-0.0171287	0.0102593	0.095003		48.2095	-0.0155234	0.0136885	0.256772	15.563	0.049079	-0.0654869	0.0347879	0.0597737	0.00696353	0.123157	11.6183	0.113832
GCST90060357	Sphingomyelin_36:2_[M+OAc]1- levels	SM	7	-0.0325714	0.0164047	0.0470891		37.4317	-0.0345654	0.0193982	0.0747679	7.58966	0.269733	-0.0317494	0.0541151	0.557404	-0.000248071	0.954881	7.5848	0.180651
GCST90060358	Sphingomyelin_40:1_[M+H]1+ levels	SM	5	-0.0120774	0.0146391	0.409367		35.3064	-0.0109274	0.0161974	0.499904	5.15861	0.271407	-0.0758333	0.0478544	0.113041	0.00929081	0.154807	3.08023	0.37942
GCST90060359	Phosphatidylcholine_32:2_[M+OAc]1-/Phosphatidylserine_36:1_[M-H]1- levels	PC	3	0.0372988	0.0273226	0.172212		30.3112	0.0390504	0.0256719	0.128226	4.78781	0.0912724	0.366946	0.796046	0.644827	-0.0228065	0.679765	4.09078	0.0431176
GCST90060361	Phosphatidylcholine-O_37:1_[M+H]1+/Phosphatidylcholine-P_37:0_[M+H]1+/Phosphatidylethanolamine-O_40:1_[M+H]1+ levels	PC	5	0.00590908	0.0142198	0.677738		35.6589	0.00570333	0.0142061	0.688074	2.93104	0.569432	0.00565148	0.0456734	0.901524	7.66067e-06	0.999047	2.93104	0.402381
GCST90060362	Triacylglycerol_46:4_[M+NH4]1+ levels	TAG	5	-0.00485489	0.0144001	0.736008		35.5849	-0.00377857	0.016145	0.814954	5.10615	0.276578	-0.0623713	0.0539269	0.24744	0.00722709	0.256373	3.57221	0.311517
GCST90060363	Sphingomyelin_36:1_[M+OAc]1- levels	SM	9	-0.0365512	0.0152138	0.0162834		40.5953	-0.0373014	0.0156324	0.0170253	8.92101	0.349003	-0.0564425	0.0378234	0.13563	0.00201608	0.574665	8.53692	0.287633
GCST90060364	Sphingomyelin_40:0_[M+H]1+ levels	SM	5	0.00162528	0.0149099	0.913197		33.7941	0.00184467	0.014818	0.900929	3.68267	0.450652	-0.00865722	0.0417921	0.835893	0.00152557	0.785118	3.59361	0.308822
GCST90060365	Phosphatidylethanolamine_40:6_[M-H]1- levels	PE	4	0.00818241	0.0247225	0.740667		40.0673	0.00760456	0.0239605	0.750956	0.264742	0.966517	-0.034206	0.139767	0.806661	0.00291313	0.761402	0.172545	0.917344
GCST90060368	Phosphatidylcholine_36:0_[M+H]1+/Phosphatidylethanolamine_39:0_[M+H]1+/Phosphatidate_41:1_[M+NH4]1+ levels	PC	4	0.0213607	0.0159709	0.181069		35.6767	0.0223847	0.0195494	0.252194	4.50816	0.211564	-0.102556	0.0674139	0.128186	0.0128531	0.0564578	0.869656	0.647376
GCST90060371	Phosphatidylcholine_37:6_[M+H]1+/Phosphatidylethanolamine_40:6_[M+H]1+/Phosphatidate_42:7_[M+NH4]1+ levels	PC	4	0.00459503	0.00913415	0.614922		109.539	0.00436435	0.00950519	0.646123	3.32103	0.344727	-0.0199101	0.0185528	0.283201	0.00502448	0.134136	1.07706	0.583606
GCST90060372	Phosphatidylcholine_32:0_[M+OAc]1- levels	PC	3	-0.126235	0.0245709	2.78267e-07		51.2051	-0.135416	0.022462	1.65311e-09	6.28365	0.0432039	-0.293027	0.0681263	1.69856e-05	0.0143606	0.0142644	0.278527	0.597668
GCST90060373	Triacylglycerol_46:2_[M+NH4]1+ levels	TAG	3	0.0168717	0.0219367	0.441831		29.2222	0.0179583	0.0207457	0.386688	2.57771	0.275587	0.0881866	0.0508488	0.0828666	-0.012835	0.130344	0.289297	0.590671
GCST90060375	Phosphatidylcholine-O_38:5_[M+H]1+/Phosphatidylcholine-P_38:4_[M+H]1+ levels	PC	4	-0.00974345	0.0178906	0.58602		28.9949	-0.0127341	0.0237983	0.592591	5.37221	0.146485	0.0831508	0.11801	0.481056	-0.00930688	0.405647	3.99195	0.135881
GCST90060378	Phosphatidylcholine_37:4_[M+H]1+/Phosphatidylethanolamine_40:4_[M+H]1+/Phosphatidate_42:5_[M+NH4]1+ levels	PC	8	-0.0496821	0.0121994	4.65084e-05		36.1019	-0.0505584	0.0127859	7.67785e-05	8.92073	0.258398	-0.0574184	0.0347809	0.0987672	0.00131073	0.829965	8.85269	0.182034
GCST90060379	Phosphatidylcholine-O_38:4_[M+H]1+/Phosphatidylcholine-P_38:3_[M+H]1+ levels	PC	6	-0.000189867	0.0142922	0.989401		31.4981	0.000223846	0.019323	0.990757	9.85999	0.079301	0.0135214	0.0761279	0.859026	-0.00155966	0.855506	9.77892	0.044321
GCST90060383	Sphingomyelin_41:2_[M+H]1+ levels	SM	6	-0.0213102	0.015126	0.158882		33.4983	-0.0208377	0.0176828	0.238631	7.6008	0.179652	-0.0523984	0.0670081	0.434232	0.00393666	0.622997	7.16773	0.127285
GCST90060384	Phosphatidylcholine-O_34:3_[M+OAc]1-/Phosphatidylcholine-P_34:2_[M+OAc]1-/Phosphatidylserine-O_38:2_[M-H]1- levels	PC	3	-0.0450539	0.0288021	0.117758		32.2397	-0.0479041	0.0269835	0.0758464	2.26305	0.32254	0.303064	0.414683	0.464881	-0.0214273	0.396038	1.31548	0.251405
GCST90060385	Phosphatidylcholine-O_38:2_[M+H]1+/Phosphatidylcholine-P_38:1_[M+H]1+ levels	PC	6	-0.0201569	0.0149999	0.179014		34.4598	-0.0198459	0.01778	0.264339	7.77455	0.169106	-0.0416938	0.0686639	0.543707	0.00274029	0.739878	7.56604	0.108832
GCST90060386	Sphingomyelin_41:0_[M+H]1+ levels	SM	5	-0.00230556	0.0157989	0.883975		33.0873	-0.000521684	0.0190767	0.978183	6.25127	0.181152	-0.0871939	0.0579035	0.132106	0.0103338	0.11865	3.45053	0.327234
GCST90060390	Phosphatidylcholine-O_38:1_[M+H]1+/Phosphatidylcholine-P_38:0_[M+H]1+/Phosphatidylethanolamine-P_41:0_[M+H]1+ levels	PC	5	0.0087008	0.0161453	0.589951		34.255	0.00859145	0.0169975	0.61324	4.76349	0.312437	-0.0770333	0.0567631	0.174749	0.00929739	0.116725	2.30276	0.511992
GCST90060391	Triacylglycerol_47:4_[M+NH4]1+ levels	TAG	6	-0.000319478	0.0145885	0.982528		31.9679	0.000884651	0.01611	0.956208	6.35445	0.273241	-0.0679069	0.0462718	0.142222	0.00778867	0.11803	3.91118	0.418159
GCST90060399	Sphingomyelin_42:3_[M+H]1+ levels	SM	7	-0.0069962	0.0127045	0.581849		35.3764	-0.00645704	0.015839	0.683518	9.94314	0.127067	0.0598403	0.0496113	0.227746	-0.00788833	0.161739	7.14523	0.210062
GCST90060400	Phosphatidylcholine_34:4_[M+OAc]1-/Phosphatidylserine_38:3_[M-H]1- levels	PC	3	0.0793345	0.0281022	0.00475662		31.3746	0.0793849	0.0268274	0.00308545	0.0844936	0.958633	0.0740944	0.198139	0.70844	0.000343103	0.9785	0.0837673	0.772255
GCST90060402	Phosphatidylcholine_38:3_[M+H]1+/Phosphatidylethanolamine_41:3_[M+H]1+/Phosphatidate_43:4_[M+NH4]1+ levels	PC	9	-0.0219317	0.00946222	0.0204594		45.8757	-0.0254842	0.0138391	0.0655538	18.2005	0.0197725	0.00989081	0.0336063	0.768518	-0.00590254	0.249914	15.306	0.0322714
GCST90060403	Sphingomyelin_42:2_[M+H]1+ levels	SM	6	0.000544291	0.0124341	0.965085		44.4039	0.0023268	0.0181682	0.898094	11.5287	0.0418493	0.0748089	0.0504237	0.137913	-0.00985696	0.129082	7.31571	0.120116
GCST90060406	Phosphatidylcholine_34:3_[M+OAc]1-/Phosphatidylserine_38:2_[M-H]1- levels	PC	3	0.113793	0.0183032	5.06426e-10		83.7959	0.115057	0.0168022	7.50298e-12	5.28907	0.0710385	0.0706541	0.0644542	0.272995	0.00515824	0.434449	3.2833	0.0699882
GCST90060408	Phosphatidylcholine_38:2_[M+H]1+/Phosphatidylethanolamine_41:2_[M+H]1+ levels	PC	8	-0.0293633	0.0101179	0.00370654		48.3488	-0.0297598	0.0145582	0.0409339	16.3404	0.0221822	-0.0297712	0.0380397	0.433842	1.93324e-06	0.999738	16.3404	0.0120391
GCST90060410	Sphingomyelin_42:1_[M+H]1+ levels	SM	5	0.00818509	0.0141348	0.562541		35.3236	0.00858222	0.0142417	0.546766	3.70519	0.447372	0.0276867	0.0496347	0.576975	-0.0024149	0.68554	3.51318	0.319056
GCST90060411	Phosphatidylcholine_34:2_[M+OAc]1-/Phosphatidylserine_38:1_[M-H]1- levels	PC	5	0.0311527	0.0255196	0.222186		25.198	0.032418	0.03126	0.299715	5.81275	0.213575	-0.127442	0.147369	0.387156	0.0108547	0.267597	4.12347	0.248436
GCST90060412	Triacylglycerol_48:4_[M+NH4]1+ levels	TAG	7	0.00366602	0.0134096	0.784556		28.8034	0.00434005	0.01344	0.746755	4.28061	0.63876	0.0268246	0.0488158	0.582658	-0.00258533	0.631856	4.05106	0.542088
GCST90060413	Sphingomyelin_38:1_[M+OAc]1- levels	SM	8	-0.0294328	0.0135684	0.0300666		63.1067	-0.0296868	0.0176766	0.0930665	12.6113	0.0821655	-0.0790902	0.0422597	0.0612723	0.00539329	0.201972	9.91965	0.128077
GCST90060419	Phosphatidylglycerol-O_40:0_[M-H]1- levels	PG	8	-0.0334589	0.0130024	0.0100739		78.2038	-0.0342626	0.0162043	0.0344796	11.7892	0.107706	-0.0892389	0.0382104	0.0195194	0.00714683	0.118781	8.38762	0.211058
GCST90060420	Phosphatidylcholine-O_40:6_[M+H]1+/Phosphatidylcholine-P_40:5_[M+H]1+ levels	PC	4	0.0195631	0.0146858	0.182824		31.7188	0.019875	0.0143713	0.166676	0.389759	0.94235	0.0125465	0.028969	0.664941	0.00129354	0.770781	0.304872	0.858614
GCST90060421	Triacylglycerol_48:2_[M+NH4]1+ levels	TAG	3	0.0314064	0.0203514	0.122782		30.3683	0.0334136	0.019615	0.0884797	4.76872	0.0921479	0.0179052	0.11749	0.878874	0.00191923	0.887442	4.67506	0.0306036
GCST90060423	Phosphatidylcholine-O_40:5_[M+H]1+/Phosphatidylcholine-P_40:4_[M+H]1+ levels	PC	5	-0.000882688	0.0159121	0.955762		31.6432	-0.00207333	0.0242625	0.9319	10.1634	0.0377633	-0.000575685	0.100569	0.995433	-0.00016694	0.987629	10.1626	0.0172334
GCST90060432	Phosphatidylcholine_35:4_[M+OAc]1-/Phosphatidylserine_39:3_[M-H]1- levels	PC	3	-0.116686	0.0198235	3.95e-09		101.928	-0.118161	0.0186256	2.23848e-10	5.44973	0.065555	-0.0379821	0.151314	0.801802	-0.012349	0.583991	4.19266	0.0405993
GCST90060434	Phosphatidylcholine-O_36:4_[M+OAc]1-/Phosphatidylcholine-P_36:3_[M+OAc]1-/Phosphatidylserine-O_40:3_[M-H]1- levels	PC	3	0.0472554	0.0330097	0.152269		23.8917	0.0595584	0.0313167	0.0571966	6.92604	0.031335	0.264196	0.109736	0.0160595	-0.0196197	0.0475127	1.40569	0.235773
GCST90060437	Phosphatidylcholine-O_36:3_[M+OAc]1-/Phosphatidylcholine-P_36:2_[M+OAc]1-/Phosphatidylserine-O_40:2_[M-H]1- levels	PC	3	0.196833	0.0365585	7.2822e-08		30.7746	0.202187	0.0294963	7.14827e-12	1.51464	0.468921	0.125439	0.100439	0.211699	0.00690123	0.424078	0.875653	0.349395
GCST90060438	Triacylglycerol_49:5_[M+NH4]1+ levels	TAG	6	0.00483095	0.0151712	0.75016		27.8188	0.00431276	0.0218226	0.843336	11.1616	0.0482689	0.08361	0.0615916	0.174625	-0.00944519	0.173023	7.6233	0.106393
GCST90060440	Triacylglycerol_49:4_[M+NH4]1+ levels	TAG	3	-0.00267504	0.0130204	0.837221		70.3932	-0.00266578	0.0129046	0.836341	3.71533	0.156036	-0.0464579	0.0743244	0.531926	0.00895202	0.538743	2.69642	0.100574
GCST90060441	Sphingomyelin_39:1_[M+OAc]1- levels	SM	4	-0.0581332	0.0198399	0.00338836		71.5455	-0.0596684	0.023808	0.0122025	4.72728	0.192892	-0.0956258	0.0797153	0.230298	0.00395751	0.630639	4.23744	0.120186
GCST90060444	Phosphatidylinositol_34:2_[M-H]1- levels	PI	6	0.0474464	0.0195784	0.015376		36.6581	0.0504798	0.0187925	0.00722781	3.21745	0.666501	0.0314929	0.0565407	0.577531	0.00142687	0.721802	3.09068	0.542766
GCST90060445	Phosphatidylcholine_36:7_[M+OAc]1-/Phosphatidylserine_40:6_[M-H]1- levels	PC	6	0.047418	0.0194951	0.0150029		36.3775	0.0503249	0.0186798	0.00705819	3.17482	0.673055	0.0325825	0.0559299	0.560191	0.00134222	0.736454	3.06155	0.547578
GCST90060446	Phosphatidylcholine_40:6_[M+H]1+/Phosphatidylethanolamine_43:6_[M+H]1+ levels	PC	3	0.0218981	0.0221844	0.323598		29.5322	0.0222949	0.0222255	0.315803	0.609498	0.737308	-0.0172242	0.0601174	0.774488	0.00424906	0.479262	0.108956	0.741335
GCST90060448	Triacylglycerol_49:2_[M+NH4]1+ levels	TAG	3	0.0229385	0.0197352	0.245106		29.4685	0.0247018	0.0190382	0.194463	4.02	0.133988	-0.014133	0.0779652	0.856153	0.00506784	0.581392	3.08285	0.0791217
GCST90060449	Phosphatidylinositol_34:1_[M-H]1- levels	PI	4	-0.0108356	0.023168	0.640002		41.0237	-0.0105871	0.0252946	0.675542	3.65299	0.301455	0.0620706	0.066088	0.347622	-0.00665951	0.238607	2.15592	0.340289
GCST90060450	Phosphatidylcholine_36:6_[M+OAc]1-/Phosphatidylserine_40:5_[M-H]1- levels	PC	5	-0.0165261	0.0217421	0.447198		39.0485	-0.0162791	0.0209451	0.437024	4.01279	0.404277	0.0690971	0.0647291	0.285755	-0.00734247	0.163404	2.07036	0.557933
GCST90060456	Phosphatidylcholine_36:5_[M+OAc]1-/Phosphatidylserine_40:4_[M-H]1- levels	PC	7	-0.0801982	0.0184576	1.39277e-05		32.5495	-0.0830351	0.0179368	3.66894e-06	6.22392	0.398579	-0.130968	0.0495622	0.00822967	0.00618149	0.299971	5.12314	0.401037
GCST90060460	Sphingomyelin_40:3_[M+OAc]1- levels	SM	5	-0.0331112	0.0218718	0.130057		42.7392	-0.0366642	0.0351081	0.296336	10.5946	0.0315189	-0.169683	0.0956802	0.0761556	0.0112531	0.141819	6.16189	0.103994
GCST90060462	Phosphatidylcholine_36:3_[M+OAc]1-/Phosphatidylserine_40:2_[M-H]1- levels	PC	9	0.0263731	0.0159394	0.0980078		39.9366	0.0287379	0.0193884	0.138282	12.0046	0.150998	0.0416409	0.0503495	0.408216	-0.00168383	0.778801	11.8708	0.104888
GCST90060464	Sphingomyelin_40:2_[M+OAc]1- levels	SM	8	-0.0379558	0.0179174	0.0341432		41.8152	-0.0453263	0.0267515	0.0901996	15.863	0.0263975	-0.142731	0.0369048	0.000109935	0.00894235	0.00243124	6.26517	0.39415
GCST90060465	Phosphatidylcholine_36:2_[M+OAc]1-/Phosphatidylserine_40:1_[M-H]1- levels	PC	3	0.152264	0.0248306	8.67184e-10		57.5374	0.155473	0.0226369	6.50494e-12	2.96717	0.226823	0.119314	0.0650909	0.0667963	0.00346632	0.52015	2.09902	0.147393
GCST90060466	Triacylglycerol_50:4_[M+NH4]1+ levels	TAG	3	0.00837738	0.016707	0.616069		42.511	0.0102779	0.0165527	0.534651	5.17364	0.075259	-0.0405661	0.150066	0.786912	0.00589884	0.727285	4.61265	0.0317369
GCST90060467	Sphingomyelin_40:1_[M+OAc]1- levels	SM	5	-0.0593775	0.0243437	0.0147225		36.6706	-0.0620422	0.0234794	0.00823174	3.67986	0.451062	-0.104093	0.0483387	0.0312862	0.00338775	0.319634	2.68942	0.442028
GCST90060468	Triacylglycerol_50:3_[M+NH4]1+ levels	TAG	5	0.00899246	0.0142429	0.527804		35.0726	0.010757	0.0220144	0.625099	9.9111	0.0419522	-0.0577545	0.0855074	0.499401	0.00771364	0.405603	8.05419	0.0449049
GCST90060470	Phosphatidylglycerol-O_42:0_[M-H]1- levels	PG	3	-0.0723933	0.0280078	0.0097449		46.9029	-0.0733416	0.0274182	0.0074747	0.992735	0.608738	-0.0334893	0.0729403	0.646138	-0.00427224	0.555452	0.645095	0.421872
GCST90060473	Triacylglycerol_50:2_[M+NH4]1+ levels	TAG	5	0.0205135	0.0150574	0.173086		31.9475	0.0222992	0.0184507	0.226823	6.35245	0.174328	-0.00184583	0.0648731	0.977301	0.00267413	0.694405	6.0416	0.109604
GCST90060479	Phosphatidylinositol-O_36:1_[M+H]1+ levels	O-PI	3	0.0142728	0.0220497	0.517438		25.7245	0.0151247	0.0218474	0.488757	2.08549	0.352485	-0.0490636	0.0497088	0.323633	0.00674854	0.150555	0.0188737	0.890729
GCST90060483	Phosphatidylcholine-O_38:5_[M+OAc]1-/Phosphatidylcholine-P_38:4_[M+OAc]1-/Phosphatidylserine-O_42:4_[M-H]1- levels	PC	5	-0.0802484	0.0251866	0.00144176		31.3835	-0.0848671	0.0231622	0.000248279	3.52186	0.474563	-0.0685414	0.049657	0.167495	-0.0016253	0.705378	3.36169	0.339149
GCST90060484	Triacylglycerol_50:0_[M+NH4]1+ levels	TAG	4	0.00497964	0.0186871	0.789874		28.3807	0.00309705	0.03013	0.91813	8.43388	0.0378462	-0.132519	0.0649113	0.041197	0.0153582	0.0281011	2.47261	0.290456
GCST90060485	Phosphatidylcholine_37:4_[M+OAc]1-/Phosphatidylserine_41:3_[M-H]1- levels	PC	7	-0.0893733	0.0143437	4.63981e-10		75.7908	-0.0903876	0.0186189	1.20615e-06	10.7572	0.0961756	-0.117806	0.0357424	0.000980769	0.00509393	0.366001	9.24606	0.0996431
GCST90060486	Phosphatidylcholine-O_38:4_[M+OAc]1-/Phosphatidylcholine-P_38:3_[M+OAc]1-/Phosphatidylserine-P_42:0_[M-H]1- levels	PC	3	-0.177389	0.0318196	2.47757e-08		40.8661	-0.184132	0.0258622	1.08155e-12	2.92173	0.232036	-0.375989	0.116503	0.00124973	0.0123489	0.0912317	0.0692221	0.792473
GCST90060487	Phosphatidylcholine_37:3_[M+OAc]1-/Phosphatidylserine_41:2_[M-H]1- levels	PC	5	-0.0528272	0.0253777	0.0373755		36.1985	-0.0613712	0.0393502	0.118851	10.4156	0.0339801	-0.224461	0.202572	0.267836	0.0105014	0.410989	8.50033	0.0367276
GCST90060488	Phosphatidylinositol_36:4_[M-H]1- levels	PI	5	0.0503607	0.0194458	0.0096033		47.8235	0.0513567	0.0184118	0.00528158	2.47956	0.6483	0.0119592	0.0472712	0.800275	0.00330891	0.365521	1.66072	0.645701
GCST90060490	Phosphatidylcholine_38:9_[M+OAc]1-/Phosphatidylserine_42:8_[M-H]1- levels	PC	4	0.0432669	0.0206105	0.0357935		52.63	0.0433853	0.019664	0.0273609	0.865109	0.833839	0.0292409	0.0512473	0.568282	0.00127526	0.765031	0.775779	0.678487
GCST90060492	Phosphatidylinositol_36:3_[M-H]1- levels	PI	8	0.00795904	0.0180022	0.658406		31.8006	0.0108093	0.018818	0.565689	8.27186	0.309233	0.0614903	0.0420438	0.143596	-0.00469831	0.183022	6.38514	0.381457
GCST90060493	Phosphatidylcholine_38:8_[M+OAc]1-/Phosphatidylserine_42:7_[M-H]1- levels	PC	8	0.0154163	0.0181707	0.396205		31.2275	0.0200307	0.018007	0.265972	7.4276	0.385755	0.0379833	0.0483379	0.431992	-0.00145717	0.685734	7.23028	0.300075
GCST90060494	Triacylglycerol_51:3_[M+NH4]1+ levels	TAG	5	-0.027729	0.0153459	0.0707725		33.2424	-0.0291576	0.0168943	0.0843679	5.04156	0.283059	-0.0339089	0.061068	0.578714	0.000645523	0.934572	5.03026	0.169595
GCST90060495	Phosphatidylinositol_36:2_[M-H]1- levels	PI	9	-0.00738281	0.0136527	0.588673		50.0366	-0.00463659	0.0166225	0.780295	12.1018	0.146719	-0.0419436	0.0308085	0.173378	0.00393503	0.159411	9.43368	0.223
GCST90060496	Phosphatidylcholine_38:7_[M+OAc]1-/Phosphatidylserine_42:6_[M-H]1- levels	PC	8	-0.0122612	0.0138908	0.377409		53.6296	-0.00984962	0.0153612	0.521393	8.67302	0.276992	-0.0344348	0.0307942	0.263472	0.00270953	0.355269	7.59177	0.269562
GCST90060497	Triacylglycerol_51:2_[M+NH4]1+ levels	TAG	3	0.00368956	0.0180943	0.838426		35.4766	0.00662602	0.017886	0.711041	5.48858	0.0642939	-0.0753802	0.117787	0.522193	0.00892178	0.467245	3.59087	0.058098
GCST90060498	Phosphatidylinositol_36:2_[M+H]1+ levels	PI	4	-0.0206795	0.0140594	0.141328		61.286	-0.0206213	0.0140784	0.14299	0.853121	0.836724	-0.0422297	0.0432431	0.328785	0.00237253	0.59716	0.573821	0.750579
GCST90060500	Triacylglycerol_51:1_[M+NH4]1+ levels	TAG	3	0.0323779	0.0208329	0.120143		25.9394	0.0354961	0.020266	0.0798579	2.34276	0.309938	0.0152938	0.0646841	0.813093	0.0022412	0.726152	2.08677	0.14858
GCST90060504	Triacylglycerol_52:6_[M+NH4]1+ levels	TAG	5	0.014224	0.0165623	0.390441		30.0449	0.0167704	0.0186188	0.367735	5.40891	0.247853	-0.0782594	0.0710328	0.270577	0.0107333	0.168502	3.31414	0.34568
GCST90060505	Sphingomyelin_42:3_[M+OAc]1- levels	SM	3	-0.0448586	0.033394	0.17917		30.1009	-0.0463903	0.033261	0.163095	3.88651	0.143237	-0.147211	0.128139	0.250622	0.00755324	0.393038	2.24716	0.13386
GCST90060506	Triacylglycerol_52:5_[M+NH4]1+ levels	TAG	7	0.0086551	0.0133607	0.517114		28.0504	0.0118545	0.016272	0.466295	8.40199	0.210106	-0.0627582	0.0394566	0.111709	0.00898319	0.0436451	4.33175	0.502705
GCST90060507	Sphingomyelin_42:2_[M+OAc]1- levels	SM	7	-0.0442431	0.0218681	0.0430544		31.7792	-0.0443108	0.0236526	0.061013	7.25308	0.298075	-0.110559	0.0678784	0.10336	0.00498538	0.298215	5.96259	0.309876
GCST90060508	Triacylglycerol_52:4_[M+NH4]1+ levels	TAG	4	-0.00394193	0.0143822	0.78402		41.0176	-0.00373368	0.0161361	0.817014	3.63383	0.303816	-0.0520956	0.0482571	0.280346	0.00693646	0.288821	2.32557	0.312615
GCST90060509	Triacylglycerol_52:3_[M+NH4]1+ levels	TAG	6	-0.00393866	0.0126613	0.75574		35.6336	-0.00422334	0.0147723	0.774958	6.5046	0.260166	-0.0302832	0.0457597	0.508106	0.00372313	0.543958	5.95625	0.20244
GCST90060511	Triacylglycerol_52:2_[M+NH4]1+ levels	TAG	4	-0.0126528	0.0163168	0.438078		33.6097	-0.0125429	0.0173179	0.468896	3.42261	0.330939	0.0508621	0.0490907	0.300163	-0.00935456	0.171194	1.55016	0.460668
GCST90060512	Phosphatidylcholine_39:6_[M+OAc]1- levels	PC	3	0.00223491	0.0365883	0.951293		27.6231	0.00130587	0.0356151	0.970751	0.769667	0.680564	0.324987	0.608993	0.593587	-0.0173558	0.59444	0.486204	0.485626
GCST90060514	Phosphatidylcholine-O_44:5_[M+H]1+/Phosphatidylcholine-P_44:4_[M+H]1+ levels	PC	4	-0.0291683	0.0159883	0.0680987		38.003	-0.0314919	0.0216628	0.146021	6.19368	0.102558	0.144757	0.0752246	0.0543139	-0.0189866	0.0167803	0.474469	0.788806
GCST90060515	Triacylglycerol_52:1_[M+NH4]1+ levels	TAG	3	-0.0226262	0.0176024	0.19865		37.2315	-0.0228899	0.0176174	0.193848	0.459535	0.794718	-0.0384605	0.0559972	0.492191	0.00226353	0.769572	0.373724	0.540981
GCST90060516	Phosphatidylinositol_36:2_[M+NH4]1+ levels	PI	5	-0.0213173	0.0139253	0.12581		52.1424	-0.0223547	0.0188685	0.236111	7.48836	0.112224	-0.0294016	0.0490103	0.548569	0.00096392	0.872606	7.42473	0.0595244
GCST90060518	Phosphatidylinositol_38:5_[M-H]1- levels	PI	4	0.0347842	0.0280569	0.215059		30.6825	0.0378875	0.0306986	0.217137	3.99819	0.26166	0.072118	0.0922618	0.434411	-0.00234846	0.686749	3.69753	0.157432
GCST90060519	Phosphatidylcholine_40:10_[M+OAc]1- levels	PC	3	0.0387878	0.0314351	0.217241		31.7208	0.0407173	0.0302885	0.178847	2.01605	0.36494	0.0444558	0.103411	0.667274	-0.000291922	0.968296	2.01287	0.15597
GCST90060520	Triacylglycerol_53:5_[M+NH4]1+ levels	TAG	6	-0.00277994	0.0143398	0.846284		30.8688	-0.00118667	0.0207685	0.954435	10.3881	0.0649566	-0.0845509	0.0453066	0.0620144	0.00988991	0.0481545	5.25674	0.261954
GCST90060521	Phosphatidylinositol_38:4_[M-H]1- levels	PI	7	0.0149137	0.0160125	0.351659		54.7411	0.0121052	0.0210232	0.564748	10.6413	0.100116	0.0773	0.038701	0.0457857	-0.00629763	0.0586176	6.20405	0.286867
GCST90060522	Sphingomyelin_43_2_[M+OAc]1- levels	SM	8	-0.00927816	0.0121343	0.444495		70.9954	-0.010907	0.0189184	0.564259	16.9484	0.0177317	0.0159297	0.0325226	0.624272	-0.00378157	0.310837	14.4712	0.0247936
GCST90060523	Phosphatidylcholine_40:9_[M+OAc]1-/Phosphatidylserine_44:8_[M-H]1- levels	PC	7	0.0149211	0.0159913	0.35078		55.0482	0.0121108	0.0209988	0.564117	10.6395	0.100179	0.076453	0.0385908	0.0475779	-0.00623076	0.0608901	6.24897	0.282741
GCST90060524	Triacylglycerol_53:4_[M+NH4]1+ levels	TAG	5	-0.0133249	0.0142035	0.348173		35.668	-0.0139887	0.0154663	0.36575	4.46788	0.346373	-0.0670302	0.0409044	0.101275	0.00719413	0.164946	2.53959	0.468178
GCST90060525	Phosphatidylinositol_38:4_[M+H]1+ levels	PI	5	0.00832351	0.01433	0.561345		61.155	0.00668643	0.0184697	0.717337	7.37147	0.117512	0.0763187	0.0310344	0.0139262	-0.00937029	0.0125463	1.13949	0.767551
GCST90060528	Triacylglycerol_53:3_[M+NH4]1+ levels	TAG	6	-0.0154208	0.0130426	0.237071		36.7327	-0.0167353	0.0131077	0.201688	5.08912	0.405101	-0.0490837	0.0406034	0.226717	0.00425059	0.398249	4.31867	0.364594
GCST90060530	Phosphatidylcholine_40:7_[M+OAc]1-/Phosphatidylserine_44:6_[M-H]1- levels	PC	4	-0.014425	0.0221941	0.515725		36.5191	-0.0132702	0.0416724	0.750149	10.8966	0.0122982	-0.171181	0.172301	0.320467	0.0115199	0.344354	7.5301	0.0231665
GCST90060531	Triacylglycerol_53:2_[M+NH4]1+ levels	TAG	3	0.0015936	0.0183748	0.930888		35.2422	0.00481183	0.0181773	0.791228	5.55575	0.0621706	-0.079	0.100132	0.430135	0.0090716	0.376874	3.11967	0.0773524
GCST90060534	Phosphatidylcholine_40:6_[M+OAc]1-/Phosphatidylserine_44:5_[M-H]1- levels	PC	4	0.0393761	0.0261422	0.132009		30.5836	0.0421736	0.0263055	0.108886	2.58354	0.460382	-0.139771	0.135601	0.302655	0.0120797	0.17139	0.712798	0.700193
GCST90060537	Phosphatidylcholine_40:4_[M+OAc]1-/Phosphatidylserine_44:3_[M-H]1- levels	PC	3	-0.128077	0.0209941	1.05669e-09		78.0986	-0.128642	0.0191375	1.79293e-11	0.612191	0.736316	-0.139697	0.0520931	0.0073252	0.00128197	0.8195	0.560121	0.454211
GCST90060538	Triacylglycerol_54:6_[M+NH4]1+ levels	TAG	3	-0.0234227	0.0194103	0.227542		32.2999	-0.0234512	0.019456	0.228071	0.0153423	0.992358	-0.0318037	0.0704055	0.651469	0.00137365	0.901757	0.000104465	0.991845
GCST90060539	Triacylglycerol_54:5_[M+NH4]1+ levels	TAG	4	-0.017428	0.0166176	0.294283		31.5902	-0.0167395	0.0165961	0.313146	0.282459	0.963293	-0.010511	0.0502915	0.834448	-0.000840077	0.895618	0.265246	0.875795
GCST90060540	Triacylglycerol_54:4_[M+NH4]1+ levels	TAG	4	-0.0167285	0.0157719	0.288848		34.6998	-0.0159722	0.0157035	0.309101	0.351864	0.949997	-0.00506164	0.0480895	0.916174	-0.00155596	0.810299	0.294245	0.863188
GCST90060541	Triacylglycerol_54:3_[M+NH4]1+ levels	TAG	3	-0.0169778	0.0178859	0.342504		36.4214	-0.0167511	0.0177999	0.346664	0.10508	0.948816	0.000798629	0.0581715	0.989046	-0.0023201	0.751327	0.00466091	0.94557
GCST90060542	Phosphatidylinositol_38:4_[M+NH4]1+ levels	PI	7	0.0038866	0.0126302	0.758294		55.797	0.00368474	0.0135457	0.785604	7.01487	0.319474	0.0464023	0.0257009	0.0710001	-0.00582693	0.0569676	3.39133	0.63989
GCST90060544	Triacylglycerol_54:2_[M+NH4]1+ levels	TAG	3	0.0198055	0.0207303	0.339382		27.5377	0.0213917	0.0204854	0.296375	3.06714	0.215764	-0.102299	0.121011	0.397905	0.0137127	0.296332	1.46709	0.225806
GCST90060548	Phosphatidylinositol_40:6_[M-H]1- levels	PI	3	-0.00667793	0.0179941	0.71055		76.5528	-0.00548546	0.0180681	0.761433	6.22161	0.044565	-0.0843697	0.0386766	0.0291525	0.00835781	0.0210675	0.900412	0.342671
GCST90060550	Triacylglycerol_56:8_[M+NH4]1+ levels	TAG	3	-0.00443425	0.0201323	0.825672		32.4057	-0.00488892	0.0194709	0.801745	0.804347	0.668865	-0.0352125	0.0666082	0.597048	0.00417114	0.634041	0.577727	0.447205
GCST90060551	Triacylglycerol_56:7_[M+NH4]1+ levels	TAG	5	-0.0149302	0.0157658	0.343641		30.6714	-0.0141168	0.0157029	0.368658	2.55989	0.633944	0.0108848	0.0477311	0.819612	-0.00310517	0.579116	2.25223	0.521735
GCST90060552	Phosphatidylcholine_42:4_[M+OAc]1- levels	PC	3	-0.110832	0.0187454	3.36943e-09		83.8204	-0.112858	0.017559	1.29839e-10	6.08969	0.0476037	-0.331382	0.0907064	0.000258845	0.0332027	0.0140655	0.059792	0.806825
GCST90060553	Triacylglycerol_56:6_[M+NH4]1+ levels	TAG	9	-0.0245983	0.010993	0.025245		33.9305	-0.02546	0.0113578	0.0249856	5.98369	0.649058	0.00801632	0.0338644	0.812876	-0.00444095	0.294032	4.88263	0.674284
GCST90060556	Triacylglycerol_56:4_[M+NH4]1+ levels	TAG	3	-0.0147687	0.0180957	0.414419		36.9932	-0.0145998	0.0181527	0.421237	0.26671	0.875154	-0.0483257	0.0804062	0.547827	0.00530641	0.666788	0.081328	0.775506
GCST90060557	Phosphatidylcholine-O_44:5_[M+OAc]1-/Phosphatidylcholine-P_44:4_[M+OAc]1- levels	PC	5	-0.121662	0.0190777	1.80367e-10		58.7539	-0.126425	0.0203184	4.90222e-10	5.38787	0.249763	-0.201582	0.0584715	0.000565758	0.00758374	0.175484	3.34272	0.341741
GCST90060559	Triacylglycerol_58:10_[M+NH4]1+ levels	TAG	5	-0.0492689	0.0164846	0.00280095		34.2074	-0.057996	0.0277207	0.0364247	14.3455	0.00627021	-0.0833583	0.103627	0.421161	0.00357887	0.79715	14.0364	0.00285605
GCST90060561	Triacylglycerol_58:9_[M+NH4]1+ levels	TAG	4	-0.0666737	0.0131809	4.22883e-07		60.7723	-0.0693515	0.0233367	0.00296079	11.6628	0.00863226	-0.164823	0.082067	0.0446019	0.0167152	0.227645	6.75024	0.034214
GCST90060564	Triacylglycerol_58:7_[M+NH4]1+ levels	TAG	4	-0.0138524	0.016125	0.390303		33.8848	-0.0131335	0.016113	0.415021	2.17183	0.537519	-0.0442133	0.0851512	0.603598	0.00345233	0.710027	2.03141	0.362148
