# Supplementary material for: Mendelian Randomization Identifies Lipidomic Signatures of Depression Risk That Are Partly Reflected in Cortisol-Induced Membrane Remodeling and Modulated by St. John’s Wort Extract (Ze 117)
Source: Int J Mol Sci. 2026 May 13;27(10):4344. doi: 10.3390/ijms27104344 (PMC13207717; doi:10.3390/ijms27104344)
Supplement: Supplementary file 1 [file ijms-27-04344-s001.zip › TableS6_coloc_ottensmann_all_p1e-06_snps_MDD_PGC_2025-pgc-mdd2025_no23andMe_eur.xlsx]

## Sheet: TableS6.1
Table S6.1: Summary of genomic regions showing evidence of colocalization between MDD and lipid species from Ottensmann et al.
Genomic regions defined by merging overlapping segments showing evidence of colocalization.
Locus	Locus ID (chr:start-end)	# species	# lipid classes	species	PP.H4 range	Credible_Genes	# GSMR hits	GSMR hits
3	11:61045920-62124841	96	Chol. esters, LPC, LPE, PC, PE, PI, SM, TAG	CE 16:0, CE 17:0, CE 18:0, CE 18:2, CE 18:3, CE 20:4, CE 20:5, CE 22:6, LPC 18:2, LPC 20:4, LPE 18:2, PC 14:0_18:2, PC 15:0_18:2, PC 16:0_16:0, PC 16:0_18:0, PC 16:0_18:2, PC 16:0_18:3, PC 16:0_20:1, PC 16:0_20:2, PC 16:0_20:4, PC 16:0_20:5, PC 16:0_22:4, PC 16:0_22:5, PC 16:0_22:6, PC 16:1_18:0, PC 16:1_18:1, PC 16:1_18:2, PC 16:1_20:4, PC 17:0_18:2, PC 17:0_20:4, PC 18:0_18:2, PC 18:0_20:2, PC …	0.68 - 1	FADS2,TMEM258,MYRF	15	CE 20:4,LPE 18:2,PC 16:0_20:4,PC 16:1_20:4,PC 17:0_18:2,PC 17:0_20:4,PC 18:0_20:2,PC 18:0_20:4,PC 18:0_20:5,PC 18:1_20:4,PC O-16:0/20:4,PC O-16:1/20:4,PC O-18:0/20:4,PI 18:0_20:3,SM 40:2;O2
2	6:64901347-65401347	1	DAG	DG 18:1_18:2	0.59 - 0.59		0
4	14:64808343-65308343	1	SM	SM 32:1;O2	0.75 - 0.75	MTHFD1	0
1	1:8609941-9109941	1	SM	SM 40:1;O2	0.7 - 0.7		0

## Sheet: TableS6.2
Table S6.2: Genomic segments showing evidence of colocalization between MDD and lipid species from Ottensmann et al.
For each lipid measure, genomic segments were defined as surrounding clumped variant at +/-250kbp.
Locus	exposure	Lipid class	Region clump SNP	PP.H0	PP.H1	PP.H2	PP.H3	PP.H4
3	CE 16:0	Chol. esters	11:61557868:C:T	1.5428e-34	2.55372e-06	2.68314e-30	0.043456	0.956541
3	CE 16:0	Chol. esters	11:61781117:A:G	1.54354e-34	2.55493e-06	2.65569e-30	0.0430012	0.956996
3	CE 16:0	Chol. esters	11:61570783:C:T	1.5428e-34	2.55372e-06	2.68314e-30	0.043456	0.956541
3	CE 16:0	Chol. esters	11:61526688:A:G	1.5428e-34	2.55372e-06	2.68314e-30	0.043456	0.956541
3	CE 16:0	Chol. esters	11:61640521:A:G	1.5428e-34	2.55372e-06	2.68314e-30	0.043456	0.956541
3	CE 17:0	Chol. esters	11:61564299:G:T	2.23642e-07	3.0332e-06	0.00388943	0.051807	0.9443
3	CE 18:0	Chol. esters	11:61564299:G:T	1.79874e-11	2.87302e-06	3.12824e-07	0.0490146	0.950982
3	CE 18:2	Chol. esters	11:61604782:A:T	2.00982e-13	3.42803e-06	3.49533e-09	0.0586765	0.94132
3	CE 18:2	Chol. esters	11:61621194:A:G	2.00982e-13	3.42803e-06	3.49533e-09	0.0586765	0.94132
3	CE 18:3	Chol. esters	11:61610750:A:G	8.3838e-28	1.26652e-06	1.45805e-23	0.0210476	0.978951
3	CE 18:3	Chol. esters	11:61667879:C:T	8.3838e-28	1.26652e-06	1.45805e-23	0.0210475	0.978951
3	CE 18:3	Chol. esters	11:61619181:C:T	8.3838e-28	1.26652e-06	1.45805e-23	0.0210476	0.978951
3	CE 18:3	Chol. esters	11:61464124:A:G	8.3837e-28	1.26651e-06	1.45878e-23	0.0210585	0.97894
3	CE 18:3	Chol. esters	11:61538401:C:G	8.3838e-28	1.26652e-06	1.45805e-23	0.0210476	0.978951
3	CE 20:4	Chol. esters	11:61322788:C:T	0	1.84324e-06	0	0.00959865	0.9904
3	CE 20:4	Chol. esters	11:61631803:A:G	0	1.9231e-06	0	0.0324776	0.96752
3	CE 20:4	Chol. esters	11:61745694:C:T	0	1.9231e-06	0	0.0324754	0.967523
3	CE 20:4	Chol. esters	11:61557868:C:T	0	1.9231e-06	0	0.0324776	0.96752
3	CE 20:4	Chol. esters	11:61781117:A:G	0	1.92379e-06	0	0.0321313	0.967867
3	CE 20:4	Chol. esters	11:61685755:A:G	0	1.9231e-06	0	0.0324775	0.967521
3	CE 20:4	Chol. esters	11:61624705:C:T	0	1.9231e-06	0	0.0324776	0.96752
3	CE 20:4	Chol. esters	11:61543499:C:T	0	1.9231e-06	0	0.0324776	0.96752
3	CE 20:4	Chol. esters	11:61750623:C:T	0	1.9231e-06	0	0.0324753	0.967523
3	CE 20:4	Chol. esters	11:61508409:A:G	0	1.9231e-06	0	0.0324791	0.967519
3	CE 20:4	Chol. esters	11:61824298:A:G	0	2.17817e-06	0	0.0244347	0.975563
3	CE 20:4	Chol. esters	11:61712131:C:T	0	1.9231e-06	0	0.0324773	0.967521
3	CE 20:4	Chol. esters	11:61809326:A:C	0	1.91219e-06	0	0.0286231	0.971375
3	CE 20:4	Chol. esters	11:61298932:C:G	0	2.47944e-05	0	0.00697004	0.993005
3	CE 20:4	Chol. esters	11:61641717:G:T	0	1.9231e-06	0	0.0324776	0.96752
3	CE 20:4	Chol. esters	11:61594164:C:T	0	1.9231e-06	0	0.0324776	0.96752
3	CE 20:4	Chol. esters	11:61387161:G:T	0	1.92304e-06	0	0.0325078	0.96749
3	CE 20:4	Chol. esters	11:61686144:A:G	0	1.9231e-06	0	0.0324775	0.967521
3	CE 20:4	Chol. esters	11:61830169:C:G	0	1.93325e-06	0	0.0199786	0.980019
3	CE 20:4	Chol. esters	11:61529656:C:G	0	1.9231e-06	0	0.0324776	0.96752
3	CE 20:4	Chol. esters	11:61316134:C:T	0	3.77337e-06	0	0.00729917	0.992697
3	CE 20:4	Chol. esters	11:61629377:C:T	0	1.9231e-06	0	0.0324776	0.96752
3	CE 20:4	Chol. esters	11:61662448:C:T	0	1.9231e-06	0	0.0324776	0.96752
3	CE 20:4	Chol. esters	11:61464124:A:G	0	1.92307e-06	0	0.0324941	0.967504
3	CE 20:4	Chol. esters	11:61607047:A:G	0	1.9231e-06	0	0.0324776	0.96752
3	CE 20:4	Chol. esters	11:61705521:C:T	0	1.9231e-06	0	0.0324773	0.967521
3	CE 20:4	Chol. esters	11:61317901:A:G	0	3.76869e-06	0	0.00853153	0.991465
3	CE 20:4	Chol. esters	11:61823576:A:G	0	2.17817e-06	0	0.0244347	0.975563
3	CE 20:4	Chol. esters	11:61531810:A:G	0	1.9231e-06	0	0.0324776	0.96752
3	CE 20:4	Chol. esters	11:61750749:C:G	0	1.9231e-06	0	0.0324753	0.967523
3	CE 20:4	Chol. esters	11:61468165:A:G	0	1.92307e-06	0	0.0324932	0.967505
3	CE 20:4	Chol. esters	11:61586886:C:T	0	1.9231e-06	0	0.0324776	0.96752
3	CE 20:4	Chol. esters	11:61602572:C:T	0	1.9231e-06	0	0.0324776	0.96752
3	CE 20:4	Chol. esters	11:61874841:C:G	5.18765e-187	0.314309	8.73299e-189	0.00461006	0.681081
3	CE 20:4	Chol. esters	11:61660704:A:G	0	1.9231e-06	0	0.0324776	0.96752
3	CE 20:4	Chol. esters	11:61408729:C:T	0	1.92304e-06	0	0.0325059	0.967492
3	CE 20:4	Chol. esters	11:61430987:A:G	0	1.92305e-06	0	0.0325005	0.967498
3	CE 20:4	Chol. esters	11:61726097:G:T	0	1.9231e-06	0	0.0324759	0.967522
3	CE 20:4	Chol. esters	11:61861851:C:T	0	5.04189e-06	0	0.00177534	0.99822
3	CE 20:4	Chol. esters	11:61636664:A:G	0	1.9231e-06	0	0.0324776	0.96752
3	CE 20:4	Chol. esters	11:61527927:C:T	0	1.9231e-06	0	0.0324776	0.96752
3	CE 20:4	Chol. esters	11:61811441:A:G	0	1.9122e-06	0	0.0286181	0.97138
3	CE 20:4	Chol. esters	11:61760911:A:G	0	1.9231e-06	0	0.0324743	0.967524
3	CE 20:4	Chol. esters	11:61689412:A:G	0	1.9231e-06	0	0.0324774	0.967521
3	CE 20:4	Chol. esters	11:61322832:C:G	0	1.84324e-06	0	0.00959865	0.9904
3	CE 20:4	Chol. esters	11:61310122:C:T	0	3.77709e-06	0	0.00632138	0.993675
3	CE 20:4	Chol. esters	11:61621611:A:G	0	1.9231e-06	0	0.0324776	0.96752
3	CE 20:5	Chol. esters	11:61863319:C:T	2.83417e-130	5.13736e-06	1.55906e-127	0.00182787	0.998167
3	CE 20:5	Chol. esters	11:61351107:A:G	5.12903e-137	2.05148e-06	5.46233e-133	0.0208688	0.979129
3	CE 20:5	Chol. esters	11:61631803:A:G	2.61318e-137	1.86446e-06	4.54465e-133	0.0314568	0.968541
3	CE 20:5	Chol. esters	11:61439288:C:T	2.61312e-137	1.86442e-06	4.54775e-133	0.031479	0.968519
3	CE 20:5	Chol. esters	11:61531810:A:G	2.61318e-137	1.86446e-06	4.54465e-133	0.0314569	0.968541
3	CE 20:5	Chol. esters	11:61640521:A:G	2.61318e-137	1.86446e-06	4.54465e-133	0.0314568	0.968541
3	CE 20:5	Chol. esters	11:61619181:C:T	2.61318e-137	1.86446e-06	4.54465e-133	0.0314569	0.968541
3	CE 20:5	Chol. esters	11:61660704:A:G	2.61318e-137	1.86446e-06	4.54465e-133	0.0314568	0.968541
3	CE 20:5	Chol. esters	11:61686144:A:G	2.61318e-137	1.86446e-06	4.54463e-133	0.0314567	0.968541
3	CE 20:5	Chol. esters	11:61662448:C:T	2.61318e-137	1.86446e-06	4.54465e-133	0.0314568	0.968541
3	CE 20:5	Chol. esters	11:61726097:G:T	2.61318e-137	1.86446e-06	4.54441e-133	0.0314551	0.968543
3	CE 20:5	Chol. esters	11:61529656:C:G	2.61318e-137	1.86446e-06	4.54465e-133	0.0314569	0.968541
3	CE 20:5	Chol. esters	11:61689412:A:G	2.61318e-137	1.86446e-06	4.54462e-133	0.0314566	0.968541
3	CE 20:5	Chol. esters	11:61712131:C:T	2.61318e-137	1.86446e-06	4.54461e-133	0.0314565	0.968542
3	CE 20:5	Chol. esters	11:61557868:C:T	2.61318e-137	1.86446e-06	4.54465e-133	0.0314569	0.968541
3	CE 20:5	Chol. esters	11:61407403:A:C	2.6131e-137	1.86441e-06	4.54849e-133	0.0314843	0.968514
3	CE 20:5	Chol. esters	11:61636664:A:G	2.61318e-137	1.86446e-06	4.54465e-133	0.0314568	0.968541
3	CE 20:5	Chol. esters	11:61606683:A:G	2.61318e-137	1.86446e-06	4.54465e-133	0.0314569	0.968541
3	CE 20:5	Chol. esters	11:61536583:A:G	2.61318e-137	1.86446e-06	4.54465e-133	0.0314569	0.968541
3	CE 20:5	Chol. esters	11:61464124:A:G	2.61313e-137	1.86443e-06	4.54689e-133	0.0314728	0.968525
3	CE 20:5	Chol. esters	11:61322788:C:T	1.41285e-136	1.8259e-06	8.11658e-133	0.00949895	0.990499
3	CE 20:5	Chol. esters	11:61781117:A:G	2.61408e-137	1.86511e-06	4.49759e-133	0.0311207	0.968877
3	CE 20:5	Chol. esters	11:61607047:A:G	2.61318e-137	1.86446e-06	4.54465e-133	0.0314569	0.968541
3	CE 20:5	Chol. esters	11:61468165:A:G	2.61314e-137	1.86443e-06	4.54677e-133	0.031472	0.968526
3	CE 20:5	Chol. esters	11:61812848:A:T	2.96645e-137	1.88197e-06	4.59029e-133	0.0281498	0.971848
3	CE 20:5	Chol. esters	11:61586886:C:T	2.61318e-137	1.86446e-06	4.54465e-133	0.0314569	0.968541
3	CE 22:6	Chol. esters	11:61579463:A:G	8.11862e-33	2.57039e-06	1.41193e-28	0.0437461	0.956251
3	CE 22:6	Chol. esters	11:61640521:A:G	8.11862e-33	2.57039e-06	1.41193e-28	0.0437461	0.956251
3	CE 22:6	Chol. esters	11:61863319:C:T	4.05112e-31	1.31244e-05	2.2285e-28	0.00622591	0.993761
2	DG 18:1_18:2	DAG	6:65151347:A:G	5.07119e-06	0.000224577	0.00916866	0.405448	0.585154
3	LPC 18:2	LPC	11:61581764:C:T	4.80575e-15	1.98154e-06	8.35782e-11	0.033495	0.966503
3	LPC 20:4	LPC	11:61607047:A:G	3.09801e-214	2.89555e-06	5.38784e-210	0.0494067	0.95059
3	LPC 20:4	LPC	11:61830169:C:G	1.87218e-213	3.16388e-06	2.02965e-209	0.0333333	0.966663
3	LPC 20:4	LPC	11:61479322:A:G	3.09795e-214	2.89549e-06	5.3899e-210	0.049426	0.950571
3	LPC 20:4	LPC	11:61728651:A:G	3.09802e-214	2.89556e-06	5.38756e-210	0.0494041	0.950593
3	LPC 20:4	LPC	11:61557868:C:T	3.09801e-214	2.89555e-06	5.38784e-210	0.0494067	0.95059
3	LPC 20:4	LPC	11:61824298:A:G	5.8482e-214	3.85805e-06	6.82244e-210	0.0440516	0.955945
3	LPC 20:4	LPC	11:61755845:A:G	3.09803e-214	2.89556e-06	5.38737e-210	0.0494023	0.950595
3	LPC 20:4	LPC	11:61705521:C:T	3.09801e-214	2.89555e-06	5.38779e-210	0.0494063	0.950591
3	LPC 20:4	LPC	11:61621611:A:G	3.09801e-214	2.89555e-06	5.38784e-210	0.0494067	0.95059
3	LPC 20:4	LPC	11:61298932:C:G	1.1531e-209	2.04576e-05	3.70333e-207	0.00557583	0.994404
3	LPC 20:4	LPC	11:61637349:C:T	3.09801e-214	2.89555e-06	5.38784e-210	0.0494067	0.95059
3	LPC 20:4	LPC	11:61823576:A:G	5.8482e-214	3.85805e-06	6.82244e-210	0.0440516	0.955945
3	LPC 20:4	LPC	11:61531810:A:G	3.09801e-214	2.89555e-06	5.38784e-210	0.0494067	0.95059
3	LPC 20:4	LPC	11:61316134:C:T	1.43969e-212	3.18225e-06	3.16367e-209	0.00599889	0.993998
3	LPC 20:4	LPC	11:61602572:C:T	3.09801e-214	2.89555e-06	5.38784e-210	0.0494067	0.95059
3	LPC 20:4	LPC	11:61408729:C:T	3.09788e-214	2.89542e-06	5.39231e-210	0.0494486	0.950549
3	LPC 20:4	LPC	11:61631803:A:G	3.09801e-214	2.89555e-06	5.38784e-210	0.0494067	0.95059
3	LPC 20:4	LPC	11:61464124:A:G	3.09793e-214	2.89547e-06	5.39045e-210	0.0494311	0.950566
3	LPC 20:4	LPC	11:61312726:G:T	1.44088e-212	3.18489e-06	2.79056e-209	0.00517335	0.994823
3	LPC 20:4	LPC	11:61579463:A:G	3.09801e-214	2.89555e-06	5.38784e-210	0.0494067	0.95059
3	LPC 20:4	LPC	11:61811441:A:G	3.18719e-214	2.90845e-06	4.93185e-210	0.0440493	0.955948
3	LPC 20:4	LPC	11:61662448:C:T	3.09801e-214	2.89555e-06	5.38784e-210	0.0494067	0.95059
3	LPC 20:4	LPC	11:61553201:A:G	3.09801e-214	2.89555e-06	5.38784e-210	0.0494067	0.95059
3	LPC 20:4	LPC	11:61387161:G:T	3.09787e-214	2.89541e-06	5.39261e-210	0.0494514	0.950546
3	LPC 20:4	LPC	11:61712198:C:T	3.09801e-214	2.89555e-06	5.38779e-210	0.0494063	0.950591
3	LPC 20:4	LPC	11:61726097:G:T	3.09802e-214	2.89556e-06	5.38756e-210	0.0494041	0.950593
3	LPC 20:4	LPC	11:61845161:C:T	7.83843e-211	2.23787e-06	5.7235e-207	0.015356	0.984642
3	LPC 20:4	LPC	11:61529656:C:G	3.09801e-214	2.89555e-06	5.38784e-210	0.0494067	0.95059
3	LPC 20:4	LPC	11:61430987:A:G	3.0979e-214	2.89545e-06	5.39145e-210	0.0494405	0.950557
3	LPC 20:4	LPC	11:61538401:C:G	3.09801e-214	2.89555e-06	5.38784e-210	0.0494067	0.95059
3	LPC 20:4	LPC	11:61322832:C:G	6.90534e-214	1.89861e-06	3.96698e-210	0.00991705	0.990081
3	LPC 20:4	LPC	11:61716395:C:G	3.09801e-214	2.89555e-06	5.38779e-210	0.0494062	0.950591
3	LPC 20:4	LPC	11:61627960:C:T	3.09801e-214	2.89555e-06	5.38784e-210	0.0494067	0.95059
3	LPC 20:4	LPC	11:61710547:A:G	3.09801e-214	2.89555e-06	5.38779e-210	0.0494063	0.950591
3	LPC 20:4	LPC	11:61524974:A:G	3.09801e-214	2.89555e-06	5.38784e-210	0.0494067	0.95059
3	LPE 18:2	LPE	11:61295920:A:G	3.63694e-93	1.62442e-05	1.12127e-90	0.00401214	0.995972
3	LPE 18:2	LPE	11:61408729:C:T	1.62969e-99	1.83348e-06	2.83671e-95	0.0309454	0.969053
3	LPE 18:2	LPE	11:61812848:A:T	1.64029e-99	1.8393e-06	2.53819e-95	0.0274888	0.972509
3	LPE 18:2	LPE	11:61653164:C:T	1.62973e-99	1.83353e-06	2.83432e-95	0.0309184	0.96908
3	LPE 18:2	LPE	11:61607047:A:G	1.62973e-99	1.83353e-06	2.83432e-95	0.0309184	0.96908
3	LPE 18:2	LPE	11:61464124:A:G	1.62971e-99	1.8335e-06	2.83571e-95	0.0309341	0.969064
3	LPE 18:2	LPE	11:61712242:C:T	1.62973e-99	1.83353e-06	2.83429e-95	0.0309181	0.96908
3	LPE 18:2	LPE	11:61629377:C:T	1.62973e-99	1.83353e-06	2.83432e-95	0.0309184	0.96908
3	LPE 18:2	LPE	11:61660704:A:G	1.62973e-99	1.83353e-06	2.83432e-95	0.0309184	0.96908
3	LPE 18:2	LPE	11:61586886:C:T	1.62973e-99	1.83353e-06	2.83432e-95	0.0309184	0.96908
3	LPE 18:2	LPE	11:61781117:A:G	1.63029e-99	1.83416e-06	2.80495e-95	0.0305877	0.96941
3	LPE 18:2	LPE	11:61726097:G:T	1.62974e-99	1.83353e-06	2.83417e-95	0.0309167	0.969081
3	LPE 18:2	LPE	11:61557868:C:T	1.62973e-99	1.83353e-06	2.83432e-95	0.0309184	0.96908
3	LPE 18:2	LPE	11:61581764:C:T	1.62973e-99	1.83353e-06	2.83432e-95	0.0309184	0.96908
3	LPE 18:2	LPE	11:61310122:C:T	5.73915e-97	2.1388e-06	1.1115e-93	0.00314534	0.996853
3	LPE 18:2	LPE	11:61468165:A:G	1.62971e-99	1.8335e-06	2.83564e-95	0.0309333	0.969065
3	LPE 18:2	LPE	11:61624414:C:T	1.62973e-99	1.83353e-06	2.83432e-95	0.0309184	0.96908
3	LPE 18:2	LPE	11:61624705:C:T	1.62973e-99	1.83353e-06	2.83432e-95	0.0309184	0.96908
3	LPE 18:2	LPE	11:61863319:C:T	1.51593e-96	5.82817e-06	8.33904e-94	0.00220826	0.997786
3	LPE 18:2	LPE	11:61516476:A:G	1.62973e-99	1.83353e-06	2.83438e-95	0.0309191	0.969079
3	PC 14:0_18:2	PC	11:61571348:C:G	4.68222e-26	2.10174e-06	8.14299e-22	0.0355876	0.96441
3	PC 15:0_18:2	PC	11:61409247:A:G	8.2912e-75	1.09328e-06	1.44321e-70	0.0180483	0.981951
3	PC 15:0_18:2	PC	11:61660704:A:G	8.29134e-75	1.0933e-06	1.44197e-70	0.018032	0.981967
3	PC 15:0_18:2	PC	11:61607047:A:G	8.29134e-75	1.0933e-06	1.44197e-70	0.018032	0.981967
3	PC 15:0_18:2	PC	11:61586886:C:T	8.29134e-75	1.0933e-06	1.44197e-70	0.018032	0.981967
3	PC 15:0_18:2	PC	11:61312726:G:T	4.11517e-72	2.03689e-06	7.96984e-69	0.0029478	0.99705
3	PC 15:0_18:2	PC	11:61592362:A:G	8.29134e-75	1.0933e-06	1.44197e-70	0.018032	0.981967
3	PC 15:0_18:2	PC	11:61629377:C:T	8.29134e-75	1.0933e-06	1.44197e-70	0.018032	0.981967
3	PC 15:0_18:2	PC	11:61710547:A:G	8.29134e-75	1.0933e-06	1.44196e-70	0.0180318	0.981967
3	PC 15:0_18:2	PC	11:61295920:A:G	9.812e-71	1.58741e-05	3.02505e-68	0.00389792	0.996086
3	PC 15:0_18:2	PC	11:61662448:C:T	8.29134e-75	1.0933e-06	1.44197e-70	0.018032	0.981967
3	PC 15:0_18:2	PC	11:61815803:C:T	8.32735e-75	1.09393e-06	1.2765e-70	0.0157846	0.984214
3	PC 15:0_18:2	PC	11:61557868:C:T	8.29134e-75	1.0933e-06	1.44197e-70	0.018032	0.981967
3	PC 15:0_18:2	PC	11:61619181:C:T	8.29134e-75	1.0933e-06	1.44197e-70	0.018032	0.981967
3	PC 15:0_18:2	PC	11:61641717:G:T	8.29134e-75	1.0933e-06	1.44197e-70	0.018032	0.981967
3	PC 15:0_18:2	PC	11:61464124:A:G	8.29126e-75	1.09329e-06	1.44269e-70	0.0180415	0.981957
3	PC 15:0_18:2	PC	11:61712198:C:T	8.29134e-75	1.0933e-06	1.44196e-70	0.0180318	0.981967
3	PC 16:0_16:0	PC	11:61569830:C:T	3.82838e-19	2.26849e-06	6.65805e-15	0.0384905	0.961507
3	PC 16:0_16:0	PC	11:61557868:C:T	3.82838e-19	2.26849e-06	6.65805e-15	0.0384905	0.961507
3	PC 16:0_18:0	PC	11:61623140:C:T	9.71247e-18	4.60303e-06	1.68912e-13	0.0791317	0.920864
3	PC 16:0_18:2	PC	11:61405853:A:C	1.96415e-87	2.58476e-06	3.41889e-83	0.0440357	0.955962
3	PC 16:0_18:2	PC	11:61607047:A:G	1.96423e-87	2.58486e-06	3.41604e-83	0.0439981	0.955999
3	PC 16:0_18:2	PC	11:61464124:A:G	1.96418e-87	2.58481e-06	3.4177e-83	0.04402	0.955977
3	PC 16:0_18:2	PC	11:61295920:A:G	5.18736e-83	1.58283e-05	1.59927e-80	0.00388379	0.9961
3	PC 16:0_18:2	PC	11:61536583:A:G	1.96423e-87	2.58486e-06	3.41604e-83	0.0439981	0.955999
3	PC 16:0_18:2	PC	11:61409247:A:G	1.96415e-87	2.58476e-06	3.41889e-83	0.0440357	0.955962
3	PC 16:0_18:2	PC	11:61726097:G:T	1.96423e-87	2.58487e-06	3.41586e-83	0.0439958	0.956002
3	PC 16:0_18:2	PC	11:61815803:C:T	1.98609e-87	2.60587e-06	3.04447e-83	0.0389842	0.961013
3	PC 16:0_18:2	PC	11:61710547:A:G	1.96423e-87	2.58487e-06	3.41601e-83	0.0439977	0.956
3	PC 16:0_18:2	PC	11:61755845:A:G	1.96423e-87	2.58488e-06	3.41574e-83	0.0439942	0.956003
3	PC 16:0_18:2	PC	11:61322647:C:T	2.61917e-85	1.49021e-06	1.50466e-81	0.00756853	0.99243
3	PC 16:0_18:2	PC	11:61600342:A:C	1.96423e-87	2.58486e-06	3.41604e-83	0.0439981	0.955999
3	PC 16:0_18:2	PC	11:61662448:C:T	1.96423e-87	2.58486e-06	3.41604e-83	0.0439981	0.955999
3	PC 16:0_18:2	PC	11:61638044:A:G	1.96423e-87	2.58486e-06	3.41604e-83	0.0439981	0.955999
3	PC 16:0_18:2	PC	11:61712198:C:T	1.96423e-87	2.58487e-06	3.41601e-83	0.0439977	0.956
3	PC 16:0_18:2	PC	11:61660704:A:G	1.96423e-87	2.58486e-06	3.41604e-83	0.0439981	0.955999
3	PC 16:0_18:2	PC	11:61619181:C:T	1.96423e-87	2.58486e-06	3.41604e-83	0.0439981	0.955999
3	PC 16:0_18:2	PC	11:61586886:C:T	1.96423e-87	2.58486e-06	3.41604e-83	0.0439981	0.955999
3	PC 16:0_18:2	PC	11:61557868:C:T	1.96423e-87	2.58486e-06	3.41604e-83	0.0439981	0.955999
3	PC 16:0_18:3	PC	11:61621194:A:G	1.04503e-10	4.60718e-06	1.81744e-06	0.079204	0.92079
3	PC 16:0_20:1	PC	11:61619829:A:C	6.27074e-12	2.44486e-06	1.09056e-07	0.0415608	0.958437
3	PC 16:0_20:2	PC	11:61660704:A:G	1.28164e-54	2.43231e-06	2.22893e-50	0.0413423	0.958655
3	PC 16:0_20:2	PC	11:61647288:A:G	1.28164e-54	2.43231e-06	2.22893e-50	0.0413423	0.958655
3	PC 16:0_20:2	PC	11:61815803:C:T	1.37813e-54	2.48164e-06	2.11252e-50	0.037078	0.962919
3	PC 16:0_20:2	PC	11:61710547:A:G	1.28164e-54	2.43231e-06	2.22891e-50	0.0413419	0.958656
3	PC 16:0_20:2	PC	11:61295920:A:G	2.40174e-51	1.67844e-05	7.40458e-49	0.00417885	0.995804
3	PC 16:0_20:2	PC	11:61607047:A:G	1.28164e-54	2.43231e-06	2.22893e-50	0.0413423	0.958655
3	PC 16:0_20:2	PC	11:61618608:A:G	1.28164e-54	2.43231e-06	2.22893e-50	0.0413423	0.958655
3	PC 16:0_20:2	PC	11:61586886:C:T	1.28164e-54	2.43231e-06	2.22893e-50	0.0413423	0.958655
3	PC 16:0_20:2	PC	11:61639358:C:T	1.28164e-54	2.43231e-06	2.22893e-50	0.0413423	0.958655
3	PC 16:0_20:4	PC	11:61508409:A:G	0	3.4798e-06	0	0.0595807	0.940416
3	PC 16:0_20:4	PC	11:61733600:C:G	0	3.47983e-06	0	0.0595747	0.940422
3	PC 16:0_20:4	PC	11:61607047:A:G	0	3.47981e-06	0	0.0595781	0.940418
3	PC 16:0_20:4	PC	11:61728651:A:G	0	3.47983e-06	0	0.0595749	0.940422
3	PC 16:0_20:4	PC	11:61399965:C:T	0	3.47963e-06	0	0.0596278	0.940369
3	PC 16:0_20:4	PC	11:61629377:C:T	0	3.47981e-06	0	0.0595781	0.940418
3	PC 16:0_20:4	PC	11:61760911:A:G	0	3.47984e-06	0	0.0595722	0.940424
3	PC 16:0_20:4	PC	11:61385870:A:G	0	3.47962e-06	0	0.0596311	0.940365
3	PC 16:0_20:4	PC	11:61387161:G:T	0	3.47962e-06	0	0.0596311	0.940365
3	PC 16:0_20:4	PC	11:61824298:A:G	0	2.19956e-06	0	0.0246845	0.975313
3	PC 16:0_20:4	PC	11:61549025:A:G	0	3.47981e-06	0	0.0595781	0.940418
3	PC 16:0_20:4	PC	11:61434532:G:T	0	3.47967e-06	0	0.0596182	0.940378
3	PC 16:0_20:4	PC	11:61662448:C:T	0	3.47981e-06	0	0.059578	0.940418
3	PC 16:0_20:4	PC	11:61811441:A:G	0	1.90817e-06	0	0.0285556	0.971442
3	PC 16:0_20:4	PC	11:61689412:A:G	0	3.47982e-06	0	0.0595777	0.940419
3	PC 16:0_20:4	PC	11:61553201:A:G	0	3.47981e-06	0	0.0595781	0.940418
3	PC 16:0_20:4	PC	11:61531810:A:G	0	3.47981e-06	0	0.0595781	0.940418
3	PC 16:0_20:4	PC	11:61726097:G:T	0	3.47983e-06	0	0.0595749	0.940422
3	PC 16:0_20:4	PC	11:61830169:C:G	0	1.96854e-06	0	0.0203616	0.979636
3	PC 16:0_20:4	PC	11:61602572:C:T	0	3.47981e-06	0	0.0595781	0.940418
3	PC 16:0_20:4	PC	11:61712131:C:T	0	3.47982e-06	0	0.0595775	0.940419
3	PC 16:0_20:4	PC	11:61686144:A:G	0	3.47982e-06	0	0.0595777	0.940419
3	PC 16:0_20:4	PC	11:61771901:A:G	0	3.4812e-06	0	0.0592029	0.940794
3	PC 16:0_20:4	PC	11:61329117:A:G	0	3.76853e-06	0	0.0219424	0.978054
3	PC 16:0_20:4	PC	11:61298932:C:G	0	2.50227e-05	1.51217e-307	0.00704346	0.992932
3	PC 16:0_20:4	PC	11:61636664:A:G	0	3.47981e-06	0	0.0595781	0.940418
3	PC 16:0_20:4	PC	11:61464124:A:G	0	3.47971e-06	0	0.059607	0.940389
3	PC 16:0_20:4	PC	11:61705521:C:T	0	3.47982e-06	0	0.0595775	0.940419
3	PC 16:0_20:4	PC	11:61781117:A:G	0	3.48207e-06	0	0.0589688	0.941028
3	PC 16:0_20:4	PC	11:61750749:C:G	0	3.47983e-06	0	0.059574	0.940423
3	PC 16:0_20:4	PC	11:61316134:C:T	0	5.09076e-06	0	0.010197	0.989798
3	PC 16:0_20:4	PC	11:61529656:C:G	0	3.47981e-06	0	0.0595781	0.940418
3	PC 16:0_20:4	PC	11:61870658:A:C	8.48655e-294	3.26946e-05	1.29382e-291	0.00398847	0.995979
3	PC 16:0_20:4	PC	11:61823576:A:G	0	2.19956e-06	0	0.0246845	0.975313
3	PC 16:0_20:4	PC	11:61631803:A:G	0	3.47981e-06	0	0.0595781	0.940418
3	PC 16:0_20:4	PC	11:61533797:A:T	0	3.47981e-06	0	0.0595781	0.940418
3	PC 16:0_20:4	PC	11:61322832:C:G	0	3.79888e-06	0	0.0208447	0.979151
3	PC 16:0_20:4	PC	11:61627960:C:T	0	3.47981e-06	0	0.0595781	0.940418
3	PC 16:0_20:4	PC	11:61809326:A:C	0	1.90816e-06	0	0.0285606	0.971437
3	PC 16:0_20:4	PC	11:61621611:A:G	0	3.47981e-06	0	0.0595781	0.940418
3	PC 16:0_20:4	PC	11:61660704:A:G	0	3.47981e-06	0	0.059578	0.940418
3	PC 16:0_20:4	PC	11:61685755:A:G	0	3.47982e-06	0	0.0595777	0.940419
3	PC 16:0_20:4	PC	11:61408729:C:T	0	3.47963e-06	0	0.0596278	0.940369
3	PC 16:0_20:4	PC	11:61557868:C:T	0	3.47981e-06	0	0.0595781	0.940418
3	PC 16:0_20:5	PC	11:61815803:C:T	1.30328e-111	1.64106e-06	1.99779e-107	0.02418	0.975818
3	PC 16:0_20:5	PC	11:61640521:A:G	9.64972e-112	1.89124e-06	1.67821e-107	0.0319231	0.968075
3	PC 16:0_20:5	PC	11:61351107:A:G	1.63132e-111	2.35198e-06	1.73733e-107	0.0240722	0.975925
3	PC 16:0_20:5	PC	11:61464124:A:G	9.64956e-112	1.89121e-06	1.67904e-107	0.0319393	0.968059
3	PC 16:0_20:5	PC	11:61621611:A:G	9.64972e-112	1.89124e-06	1.67821e-107	0.0319231	0.968075
3	PC 16:0_20:5	PC	11:61686144:A:G	9.64972e-112	1.89124e-06	1.6782e-107	0.0319229	0.968075
3	PC 16:0_20:5	PC	11:61531810:A:G	9.64972e-112	1.89124e-06	1.67821e-107	0.0319231	0.968075
3	PC 16:0_20:5	PC	11:61631803:A:G	9.64972e-112	1.89124e-06	1.67821e-107	0.0319231	0.968075
3	PC 16:0_20:5	PC	11:61557826:C:T	9.64972e-112	1.89124e-06	1.67821e-107	0.0319231	0.968075
3	PC 16:0_20:5	PC	11:61662448:C:T	9.64972e-112	1.89124e-06	1.67821e-107	0.0319231	0.968075
3	PC 16:0_20:5	PC	11:61689412:A:G	9.64972e-112	1.89124e-06	1.6782e-107	0.0319229	0.968075
3	PC 16:0_20:5	PC	11:61636664:A:G	9.64972e-112	1.89124e-06	1.67821e-107	0.0319231	0.968075
3	PC 16:0_20:5	PC	11:61726097:G:T	9.64973e-112	1.89125e-06	1.67812e-107	0.0319213	0.968077
3	PC 16:0_20:5	PC	11:61501592:A:G	9.6497e-112	1.89124e-06	1.67828e-107	0.0319245	0.968074
3	PC 16:0_20:5	PC	11:61712131:C:T	9.64972e-112	1.89124e-06	1.67819e-107	0.0319228	0.968075
3	PC 16:0_20:5	PC	11:61607047:A:G	9.64972e-112	1.89124e-06	1.67821e-107	0.0319231	0.968075
3	PC 16:0_20:5	PC	11:61557868:C:T	9.64972e-112	1.89124e-06	1.67821e-107	0.0319231	0.968075
3	PC 16:0_20:5	PC	11:61781117:A:G	9.65311e-112	1.89191e-06	1.66084e-107	0.0315823	0.968416
3	PC 16:0_20:5	PC	11:61529656:C:G	9.64972e-112	1.89124e-06	1.67821e-107	0.0319231	0.968075
3	PC 16:0_20:5	PC	11:61586886:C:T	9.64972e-112	1.89124e-06	1.67821e-107	0.0319231	0.968075
3	PC 16:0_20:5	PC	11:61560261:C:T	9.64972e-112	1.89124e-06	1.67821e-107	0.0319231	0.968075
3	PC 16:0_20:5	PC	11:61660704:A:G	9.64972e-112	1.89124e-06	1.67821e-107	0.0319231	0.968075
3	PC 16:0_20:5	PC	11:61846289:C:T	2.32904e-111	1.41293e-06	1.70063e-107	0.00932634	0.990672
3	PC 16:0_22:4	PC	11:61621611:A:G	1.13992e-63	2.87509e-06	1.98247e-59	0.0490505	0.950947
3	PC 16:0_22:4	PC	11:61434532:G:T	1.13988e-63	2.87499e-06	1.98379e-59	0.0490841	0.950913
3	PC 16:0_22:4	PC	11:61607047:A:G	1.13992e-63	2.87509e-06	1.98247e-59	0.0490505	0.950947
3	PC 16:0_22:4	PC	11:61667879:C:T	1.13992e-63	2.87509e-06	1.98246e-59	0.0490505	0.950947
3	PC 16:0_22:4	PC	11:61464124:A:G	1.13989e-63	2.87501e-06	1.98342e-59	0.0490747	0.950922
3	PC 16:0_22:4	PC	11:61557868:C:T	1.13992e-63	2.87509e-06	1.98247e-59	0.0490505	0.950947
3	PC 16:0_22:4	PC	11:61573684:C:T	1.13992e-63	2.87509e-06	1.98247e-59	0.0490505	0.950947
3	PC 16:0_22:5	PC	11:61553201:A:G	2.5086e-139	2.10369e-06	4.36279e-135	0.0356215	0.964376
3	PC 16:0_22:5	PC	11:61662448:C:T	2.5086e-139	2.10369e-06	4.36278e-135	0.0356215	0.964376
3	PC 16:0_22:5	PC	11:61728651:A:G	2.50861e-139	2.10369e-06	4.36255e-135	0.0356196	0.964378
3	PC 16:0_22:5	PC	11:61712131:C:T	2.5086e-139	2.10369e-06	4.36274e-135	0.0356211	0.964377
3	PC 16:0_22:5	PC	11:61631803:A:G	2.5086e-139	2.10369e-06	4.36279e-135	0.0356215	0.964376
3	PC 16:0_22:5	PC	11:61557868:C:T	2.5086e-139	2.10369e-06	4.36279e-135	0.0356215	0.964376
3	PC 16:0_22:5	PC	11:61636664:A:G	2.5086e-139	2.10369e-06	4.36279e-135	0.0356215	0.964376
3	PC 16:0_22:5	PC	11:61298932:C:G	2.48978e-133	1.78022e-05	7.99627e-131	0.00472217	0.99526
3	PC 16:0_22:5	PC	11:61434532:G:T	2.50854e-139	2.10364e-06	4.36575e-135	0.0356464	0.964352
3	PC 16:0_22:5	PC	11:61464124:A:G	2.50856e-139	2.10365e-06	4.36492e-135	0.0356395	0.964358
3	PC 16:0_22:5	PC	11:61629377:C:T	2.5086e-139	2.10369e-06	4.36279e-135	0.0356215	0.964376
3	PC 16:0_22:5	PC	11:61549025:A:G	2.5086e-139	2.10369e-06	4.36279e-135	0.0356215	0.964376
3	PC 16:0_22:5	PC	11:61621611:A:G	2.5086e-139	2.10369e-06	4.36279e-135	0.0356215	0.964376
3	PC 16:0_22:5	PC	11:61689412:A:G	2.5086e-139	2.10369e-06	4.36276e-135	0.0356213	0.964377
3	PC 16:0_22:5	PC	11:61830169:C:G	5.90719e-139	1.61792e-06	6.40405e-135	0.0165566	0.983442
3	PC 16:0_22:5	PC	11:61379646:C:T	2.50851e-139	2.10361e-06	4.3672e-135	0.0356586	0.964339
3	PC 16:0_22:5	PC	11:61660704:A:G	2.5086e-139	2.10369e-06	4.36278e-135	0.0356215	0.964376
3	PC 16:0_22:5	PC	11:61780022:A:G	2.50959e-139	2.10451e-06	4.3178e-135	0.0352439	0.964754
3	PC 16:0_22:5	PC	11:61781117:A:G	2.50959e-139	2.10451e-06	4.3178e-135	0.0352439	0.964754
3	PC 16:0_22:5	PC	11:61408729:C:T	2.50852e-139	2.10362e-06	4.36646e-135	0.0356523	0.964346
3	PC 16:0_22:5	PC	11:61686144:A:G	2.5086e-139	2.10369e-06	4.36276e-135	0.0356213	0.964377
3	PC 16:0_22:5	PC	11:61533908:C:T	2.5086e-139	2.10369e-06	4.36279e-135	0.0356215	0.964376
3	PC 16:0_22:5	PC	11:61726097:G:T	2.50861e-139	2.10369e-06	4.36255e-135	0.0356196	0.964378
3	PC 16:0_22:5	PC	11:61607047:A:G	2.5086e-139	2.10369e-06	4.36279e-135	0.0356215	0.964376
3	PC 16:0_22:5	PC	11:61611710:C:T	2.5086e-139	2.10369e-06	4.36279e-135	0.0356215	0.964376
3	PC 16:0_22:6	PC	11:61567753:A:C	6.11701e-14	2.5889e-06	1.06383e-09	0.0440684	0.955929
3	PC 16:1_18:0	PC	11:61581656:A:G	8.61829e-08	3.70498e-06	0.00149883	0.0634995	0.934998
3	PC 16:1_18:1	PC	11:61624705:C:T	6.46715e-25	2.27897e-06	1.12472e-20	0.0386729	0.961325
3	PC 16:1_18:1	PC	11:61581764:C:T	6.46715e-25	2.27897e-06	1.12472e-20	0.0386729	0.961325
3	PC 16:1_18:1	PC	11:61624414:C:T	6.46715e-25	2.27897e-06	1.12472e-20	0.0386729	0.961325
3	PC 16:1_18:2	PC	11:61536583:A:G	1.5566e-107	2.8259e-06	2.70713e-103	0.0481942	0.951803
3	PC 16:1_18:2	PC	11:61607047:A:G	1.5566e-107	2.8259e-06	2.70713e-103	0.0481942	0.951803
3	PC 16:1_18:2	PC	11:61640521:A:G	1.5566e-107	2.8259e-06	2.70713e-103	0.0481942	0.951803
3	PC 16:1_18:2	PC	11:61511498:C:T	1.5566e-107	2.8259e-06	2.70718e-103	0.0481953	0.951802
3	PC 16:1_18:2	PC	11:61405853:A:C	1.55653e-107	2.82578e-06	2.70938e-103	0.0482351	0.951762
3	PC 16:1_18:2	PC	11:61594164:C:T	1.5566e-107	2.8259e-06	2.70713e-103	0.0481942	0.951803
3	PC 16:1_18:2	PC	11:61605578:G:T	1.5566e-107	2.8259e-06	2.70713e-103	0.0481942	0.951803
3	PC 16:1_18:2	PC	11:61557868:C:T	1.5566e-107	2.8259e-06	2.70713e-103	0.0481942	0.951803
3	PC 16:1_18:2	PC	11:61602572:C:T	1.5566e-107	2.8259e-06	2.70713e-103	0.0481942	0.951803
3	PC 16:1_18:2	PC	11:61662448:C:T	1.5566e-107	2.8259e-06	2.70713e-103	0.0481942	0.951803
3	PC 16:1_18:2	PC	11:61316134:C:T	5.17013e-105	1.55649e-06	1.13612e-101	0.00242276	0.997576
3	PC 16:1_18:2	PC	11:61600342:A:C	1.5566e-107	2.8259e-06	2.70713e-103	0.0481942	0.951803
3	PC 16:1_18:2	PC	11:61409247:A:G	1.55653e-107	2.82578e-06	2.70938e-103	0.0482351	0.951762
3	PC 16:1_18:2	PC	11:61464124:A:G	1.55656e-107	2.82583e-06	2.70844e-103	0.048218	0.951779
3	PC 16:1_18:2	PC	11:61586886:C:T	1.5566e-107	2.8259e-06	2.70713e-103	0.0481942	0.951803
3	PC 16:1_18:2	PC	11:61660704:A:G	1.5566e-107	2.8259e-06	2.70713e-103	0.0481942	0.951803
3	PC 16:1_18:2	PC	11:61712198:C:T	1.5566e-107	2.8259e-06	2.7071e-103	0.0481938	0.951803
3	PC 16:1_18:2	PC	11:61755845:A:G	1.55661e-107	2.82591e-06	2.70689e-103	0.0481899	0.951807
3	PC 16:1_18:2	PC	11:61830169:C:G	1.60269e-107	2.88772e-06	1.7375e-103	0.0303364	0.969661
3	PC 16:1_18:2	PC	11:61408729:C:T	1.55653e-107	2.82578e-06	2.70938e-103	0.0482351	0.951762
3	PC 16:1_18:2	PC	11:61310122:C:T	5.17223e-105	1.55712e-06	1.0017e-101	0.00201768	0.997981
3	PC 16:1_18:2	PC	11:61712131:C:T	1.5566e-107	2.8259e-06	2.7071e-103	0.0481938	0.951803
3	PC 16:1_20:4	PC	11:61322832:C:G	3.37355e-64	4.5996e-06	1.93804e-60	0.0254493	0.974546
3	PC 16:1_20:4	PC	11:61627960:C:T	2.34101e-64	3.84834e-06	4.07132e-60	0.0659937	0.934002
3	PC 16:1_20:4	PC	11:61538401:C:G	2.34101e-64	3.84834e-06	4.07132e-60	0.0659937	0.934002
3	PC 16:1_20:4	PC	11:61811441:A:G	3.62047e-64	2.18068e-06	5.60231e-60	0.0327767	0.967221
3	PC 16:1_20:4	PC	11:61728651:A:G	2.34102e-64	3.84836e-06	4.07112e-60	0.0659902	0.934006
3	PC 16:1_20:4	PC	11:61716395:C:G	2.34101e-64	3.84835e-06	4.07129e-60	0.065993	0.934003
3	PC 16:1_20:4	PC	11:61629377:C:T	2.34101e-64	3.84834e-06	4.07132e-60	0.0659937	0.934002
3	PC 16:1_20:4	PC	11:61557868:C:T	2.34101e-64	3.84834e-06	4.07132e-60	0.0659937	0.934002
3	PC 16:1_20:4	PC	11:61607047:A:G	2.34101e-64	3.84834e-06	4.07132e-60	0.0659937	0.934002
3	PC 16:1_20:4	PC	11:61464124:A:G	2.34093e-64	3.84821e-06	4.07326e-60	0.0660255	0.933971
3	PC 16:1_20:4	PC	11:61621611:A:G	2.34101e-64	3.84834e-06	4.07132e-60	0.0659937	0.934002
3	PC 16:1_20:4	PC	11:61712131:C:T	2.34101e-64	3.84835e-06	4.07129e-60	0.065993	0.934003
3	PC 16:1_20:4	PC	11:61685755:A:G	2.34101e-64	3.84834e-06	4.0713e-60	0.0659933	0.934003
3	PC 16:1_20:4	PC	11:61551356:C:T	2.34101e-64	3.84834e-06	4.07132e-60	0.0659937	0.934002
3	PC 17:0_18:2	PC	11:61712198:C:T	2.84774e-53	1.91517e-06	4.95254e-49	0.0323393	0.967659
3	PC 17:0_18:2	PC	11:61539691:A:G	2.84774e-53	1.91517e-06	4.95259e-49	0.0323397	0.967658
3	PC 17:0_18:2	PC	11:61660704:A:G	2.84774e-53	1.91517e-06	4.95259e-49	0.0323396	0.967658
3	PC 17:0_18:2	PC	11:61464124:A:G	2.84769e-53	1.91514e-06	4.95503e-49	0.0323561	0.967642
3	PC 17:0_18:2	PC	11:61653164:C:T	2.84774e-53	1.91517e-06	4.95259e-49	0.0323396	0.967658
3	PC 17:0_18:2	PC	11:61592362:A:G	2.84774e-53	1.91517e-06	4.95259e-49	0.0323397	0.967658
3	PC 17:0_18:2	PC	11:61607047:A:G	2.84774e-53	1.91517e-06	4.95259e-49	0.0323397	0.967658
3	PC 17:0_18:2	PC	11:61629377:C:T	2.84774e-53	1.91517e-06	4.95259e-49	0.0323396	0.967658
3	PC 17:0_18:2	PC	11:61404161:A:G	2.84766e-53	1.91512e-06	4.95677e-49	0.0323678	0.96763
3	PC 17:0_20:4	PC	11:61557868:C:T	1.23032e-250	3.40604e-06	2.13969e-246	0.0582937	0.941703
3	PC 17:0_20:4	PC	11:61549025:A:G	1.23032e-250	3.40604e-06	2.13969e-246	0.0582937	0.941703
3	PC 17:0_20:4	PC	11:61316134:C:T	2.11284e-250	4.5017e-06	4.6429e-247	0.00890125	0.991094
3	PC 17:0_20:4	PC	11:61712131:C:T	1.23032e-250	3.40604e-06	2.13967e-246	0.0582931	0.941703
3	PC 17:0_20:4	PC	11:61874841:C:G	2.09765e-122	0.314309	3.53123e-124	0.00461006	0.681081
3	PC 17:0_20:4	PC	11:61769340:C:G	1.23033e-250	3.40606e-06	2.13943e-246	0.0582863	0.94171
3	PC 17:0_20:4	PC	11:61490880:A:C	1.2303e-250	3.40597e-06	2.14036e-246	0.0583123	0.941684
3	PC 17:0_20:4	PC	11:61322832:C:G	1.54757e-250	3.82074e-06	8.8905e-247	0.0209704	0.979026
3	PC 17:0_20:4	PC	11:61527927:C:T	1.23032e-250	3.40604e-06	2.13969e-246	0.0582937	0.941703
3	PC 17:0_20:4	PC	11:61755845:A:G	1.23033e-250	3.40606e-06	2.13951e-246	0.0582885	0.941708
3	PC 17:0_20:4	PC	11:61631803:A:G	1.23032e-250	3.40604e-06	2.13969e-246	0.0582937	0.941703
3	PC 17:0_20:4	PC	11:61385870:A:G	1.23026e-250	3.40585e-06	2.14157e-246	0.0583457	0.941651
3	PC 17:0_20:4	PC	11:61716395:C:G	1.23032e-250	3.40604e-06	2.13967e-246	0.0582931	0.941703
3	PC 17:0_20:4	PC	11:61705521:C:T	1.23032e-250	3.40604e-06	2.13967e-246	0.0582931	0.941703
3	PC 17:0_20:4	PC	11:61594164:C:T	1.23032e-250	3.40604e-06	2.13969e-246	0.0582937	0.941703
3	PC 17:0_20:4	PC	11:61387161:G:T	1.23026e-250	3.40585e-06	2.14157e-246	0.0583457	0.941651
3	PC 17:0_20:4	PC	11:61712198:C:T	1.23032e-250	3.40604e-06	2.13967e-246	0.0582931	0.941703
3	PC 17:0_20:4	PC	11:61399965:C:T	1.23026e-250	3.40586e-06	2.14145e-246	0.0583424	0.941654
3	PC 17:0_20:4	PC	11:61728651:A:G	1.23033e-250	3.40605e-06	2.13958e-246	0.0582906	0.941706
3	PC 17:0_20:4	PC	11:61408729:C:T	1.23026e-250	3.40586e-06	2.14145e-246	0.0583424	0.941654
3	PC 17:0_20:4	PC	11:61726097:G:T	1.23033e-250	3.40605e-06	2.13958e-246	0.0582906	0.941706
3	PC 17:0_20:4	PC	11:61602572:C:T	1.23032e-250	3.40604e-06	2.13969e-246	0.0582937	0.941703
3	PC 17:0_20:4	PC	11:61830169:C:G	9.48262e-250	1.99214e-06	1.02802e-245	0.0206176	0.97938
3	PC 17:0_20:4	PC	11:61531810:A:G	1.23032e-250	3.40604e-06	2.13969e-246	0.0582937	0.941703
3	PC 17:0_20:4	PC	11:61687454:A:G	1.23032e-250	3.40604e-06	2.13968e-246	0.0582933	0.941703
3	PC 17:0_20:4	PC	11:61298932:C:G	5.40748e-243	2.3187e-05	1.73669e-240	0.00645331	0.993524
3	PC 17:0_20:4	PC	11:61811441:A:G	3.26902e-250	2.08488e-06	5.05847e-246	0.0312927	0.968705
3	PC 17:0_20:4	PC	11:61629377:C:T	1.23032e-250	3.40604e-06	2.13969e-246	0.0582937	0.941703
3	PC 17:0_20:4	PC	11:61824298:A:G	7.34472e-250	2.20008e-06	8.56826e-246	0.0246906	0.975307
3	PC 17:0_20:4	PC	11:61553201:A:G	1.23032e-250	3.40604e-06	2.13969e-246	0.0582937	0.941703
3	PC 17:0_20:4	PC	11:61529656:C:G	1.23032e-250	3.40604e-06	2.13969e-246	0.0582937	0.941703
3	PC 17:0_20:4	PC	11:61464124:A:G	1.23029e-250	3.40593e-06	2.14072e-246	0.0583221	0.941675
3	PC 17:0_20:4	PC	11:61607047:A:G	1.23032e-250	3.40604e-06	2.13969e-246	0.0582937	0.941703
3	PC 17:0_20:4	PC	11:61538401:C:G	1.23032e-250	3.40604e-06	2.13969e-246	0.0582937	0.941703
3	PC 17:0_20:4	PC	11:61662448:C:T	1.23032e-250	3.40604e-06	2.13969e-246	0.0582937	0.941703
3	PC 17:0_20:4	PC	11:61686144:A:G	1.23032e-250	3.40604e-06	2.13968e-246	0.0582934	0.941703
3	PC 17:0_20:4	PC	11:61823576:A:G	7.34472e-250	2.20008e-06	8.56826e-246	0.0246906	0.975307
3	PC 17:0_20:4	PC	11:61685755:A:G	1.23032e-250	3.40604e-06	2.13968e-246	0.0582934	0.941703
3	PC 17:0_20:4	PC	11:61621611:A:G	1.23032e-250	3.40604e-06	2.13969e-246	0.0582937	0.941703
3	PC 18:0_18:2	PC	11:61653164:C:T	8.71438e-49	3.28661e-06	1.51554e-44	0.0562146	0.943782
3	PC 18:0_18:2	PC	11:61619829:A:C	8.71438e-49	3.28661e-06	1.51554e-44	0.0562147	0.943782
3	PC 18:0_18:2	PC	11:61464124:A:G	8.71412e-49	3.28652e-06	1.51627e-44	0.0562421	0.943755
3	PC 18:0_18:2	PC	11:61660704:A:G	8.71438e-49	3.28661e-06	1.51554e-44	0.0562146	0.943782
3	PC 18:0_18:2	PC	11:61607047:A:G	8.71438e-49	3.28661e-06	1.51554e-44	0.0562147	0.943782
3	PC 18:0_18:2	PC	11:61639358:C:T	8.71438e-49	3.28661e-06	1.51554e-44	0.0562147	0.943782
3	PC 18:0_20:2	PC	11:61539691:A:G	5.84763e-52	2.33342e-06	1.01698e-47	0.0396208	0.960377
3	PC 18:0_20:2	PC	11:61570783:C:T	5.84763e-52	2.33342e-06	1.01698e-47	0.0396208	0.960377
3	PC 18:0_20:2	PC	11:61607047:A:G	5.84763e-52	2.33342e-06	1.01698e-47	0.0396208	0.960377
3	PC 18:0_20:2	PC	11:61621611:A:G	5.84763e-52	2.33342e-06	1.01698e-47	0.0396208	0.960377
3	PC 18:0_20:2	PC	11:61713590:A:G	5.84764e-52	2.33342e-06	1.01697e-47	0.0396204	0.960377
3	PC 18:0_20:2	PC	11:61639358:C:T	5.84763e-52	2.33342e-06	1.01698e-47	0.0396208	0.960377
3	PC 18:0_20:2	PC	11:61660704:A:G	5.84763e-52	2.33342e-06	1.01698e-47	0.0396208	0.960377
3	PC 18:0_20:4	PC	11:61625997:A:C	0	6.84457e-06	0	0.118154	0.881839
3	PC 18:0_20:4	PC	11:61527927:C:T	0	6.84457e-06	0	0.118154	0.881839
3	PC 18:0_20:4	PC	11:61830169:C:G	0	2.96541e-06	0	0.0311795	0.968817
3	PC 18:0_20:4	PC	11:61385870:A:G	0	6.84381e-06	0	0.118252	0.881741
3	PC 18:0_20:4	PC	11:61631803:A:G	0	6.84457e-06	0	0.118154	0.881839
3	PC 18:0_20:4	PC	11:61811917:C:T	0	2.22869e-06	0	0.0335203	0.966477
3	PC 18:0_20:4	PC	11:61516476:A:G	0	6.84456e-06	0	0.118156	0.881837
3	PC 18:0_20:4	PC	11:61607047:A:G	0	6.84457e-06	0	0.118154	0.881839
3	PC 18:0_20:4	PC	11:61771901:A:G	0	6.84995e-06	0	0.117462	0.882531
3	PC 18:0_20:4	PC	11:61636664:A:G	0	6.84457e-06	0	0.118154	0.881839
3	PC 18:0_20:4	PC	11:61322832:C:G	0	7.4785e-06	0	0.0420045	0.957988
3	PC 18:0_20:4	PC	11:61811441:A:G	0	2.22869e-06	0	0.0335203	0.966477
3	PC 18:0_20:4	PC	11:61624705:C:T	0	6.84457e-06	0	0.118154	0.881839
3	PC 18:0_20:4	PC	11:61557868:C:T	0	6.84457e-06	0	0.118154	0.881839
3	PC 18:0_20:4	PC	11:61322788:C:T	0	7.4785e-06	0	0.0420045	0.957988
3	PC 18:0_20:4	PC	11:61316134:C:T	0	7.79279e-06	0	0.0161406	0.983852
3	PC 18:0_20:4	PC	11:61824298:A:G	0	2.95704e-06	0	0.0335301	0.966467
3	PC 18:0_20:4	PC	11:61781117:A:G	0	6.8533e-06	0	0.11703	0.882963
3	PC 18:0_20:4	PC	11:61629377:C:T	0	6.84457e-06	0	0.118154	0.881839
3	PC 18:0_20:4	PC	11:61695146:G:T	0	6.84458e-06	0	0.118153	0.88184
3	PC 18:0_20:4	PC	11:61298932:C:G	0	2.47881e-05	0	0.00696802	0.993007
3	PC 18:0_20:4	PC	11:61586886:C:T	0	6.84457e-06	0	0.118154	0.881839
3	PC 18:0_20:4	PC	11:61660704:A:G	0	6.84457e-06	0	0.118154	0.881839
3	PC 18:0_20:4	PC	11:61686144:A:G	0	6.84458e-06	0	0.118154	0.88184
3	PC 18:0_20:4	PC	11:61531810:A:G	0	6.84457e-06	0	0.118154	0.881839
3	PC 18:0_20:4	PC	11:61387161:G:T	0	6.84381e-06	0	0.118252	0.881741
3	PC 18:0_20:4	PC	11:61870658:A:C	0	3.20116e-05	0	0.00388424	0.996084
3	PC 18:0_20:4	PC	11:61539691:A:G	0	6.84457e-06	0	0.118154	0.881839
3	PC 18:0_20:4	PC	11:61627960:C:T	0	6.84457e-06	0	0.118154	0.881839
3	PC 18:0_20:4	PC	11:61508409:A:G	0	6.84454e-06	0	0.118159	0.881834
3	PC 18:0_20:4	PC	11:61712131:C:T	0	6.84458e-06	0	0.118153	0.88184
3	PC 18:0_20:4	PC	11:61408729:C:T	0	6.84386e-06	0	0.118246	0.881747
3	PC 18:0_20:4	PC	11:61468165:A:G	0	6.84418e-06	0	0.118205	0.881788
3	PC 18:0_20:4	PC	11:61621611:A:G	0	6.84457e-06	0	0.118154	0.881839
3	PC 18:0_20:4	PC	11:61733600:C:G	0	6.84462e-06	0	0.118148	0.881845
3	PC 18:0_20:4	PC	11:61543499:C:T	0	6.84457e-06	0	0.118154	0.881839
3	PC 18:0_20:4	PC	11:61464124:A:G	0	6.84416e-06	0	0.118208	0.881786
3	PC 18:0_20:4	PC	11:61310122:C:T	0	7.80866e-06	0	0.0141371	0.985855
3	PC 18:0_20:4	PC	11:61712198:C:T	0	6.84458e-06	0	0.118153	0.88184
3	PC 18:0_20:4	PC	11:61515326:C:T	0	6.84456e-06	0	0.118156	0.881837
3	PC 18:0_20:4	PC	11:61662448:C:T	0	6.84457e-06	0	0.118154	0.881839
3	PC 18:0_20:4	PC	11:61602572:C:T	0	6.84457e-06	0	0.118154	0.881839
3	PC 18:0_20:4	PC	11:61726097:G:T	0	6.84462e-06	0	0.118148	0.881845
3	PC 18:0_20:4	PC	11:61529656:C:G	0	6.84457e-06	0	0.118154	0.881839
3	PC 18:0_20:4	PC	11:61750749:C:G	0	6.84463e-06	0	0.118147	0.881847
3	PC 18:0_20:4	PC	11:61685755:A:G	0	6.84458e-06	0	0.118154	0.88184
3	PC 18:0_20:4	PC	11:61760911:A:G	0	6.84466e-06	0	0.118143	0.88185
3	PC 18:0_20:5	PC	11:61586886:C:T	1.06824e-141	1.42186e-06	1.85781e-137	0.0237518	0.976247
3	PC 18:0_20:5	PC	11:61607047:A:G	1.06824e-141	1.42186e-06	1.85781e-137	0.0237518	0.976247
3	PC 18:0_20:5	PC	11:61846289:C:T	2.04295e-141	1.22519e-06	1.49173e-137	0.00795409	0.992045
3	PC 18:0_20:5	PC	11:61409247:A:G	1.06822e-141	1.42183e-06	1.85939e-137	0.0237729	0.976226
3	PC 18:0_20:5	PC	11:61815803:C:T	1.53897e-141	1.39753e-06	2.35908e-137	0.0204432	0.979555
3	PC 18:0_20:5	PC	11:61627203:C:T	1.06824e-141	1.42186e-06	1.85781e-137	0.0237518	0.976247
3	PC 18:0_20:5	PC	11:61298932:C:G	3.8678e-137	1.58792e-05	1.2422e-134	0.00410394	0.99588
3	PC 18:0_20:5	PC	11:61636664:A:G	1.06824e-141	1.42186e-06	1.85781e-137	0.0237518	0.976247
3	PC 18:0_20:5	PC	11:61501592:A:G	1.06824e-141	1.42186e-06	1.85789e-137	0.0237529	0.976246
3	PC 18:0_20:5	PC	11:61700019:C:T	1.06824e-141	1.42186e-06	1.85779e-137	0.0237516	0.976247
3	PC 18:0_20:5	PC	11:61640521:A:G	1.06824e-141	1.42186e-06	1.85781e-137	0.0237518	0.976247
3	PC 18:0_20:5	PC	11:61631803:A:G	1.06824e-141	1.42186e-06	1.85781e-137	0.0237518	0.976247
3	PC 18:0_20:5	PC	11:61529656:C:G	1.06824e-141	1.42186e-06	1.85781e-137	0.0237518	0.976247
3	PC 18:0_20:5	PC	11:61557868:C:T	1.06824e-141	1.42186e-06	1.85781e-137	0.0237518	0.976247
3	PC 18:0_20:5	PC	11:61679346:C:T	1.06824e-141	1.42186e-06	1.85781e-137	0.0237517	0.976247
3	PC 18:0_20:5	PC	11:61781117:A:G	1.06852e-141	1.42224e-06	1.83842e-137	0.0234935	0.976505
3	PC 18:0_20:5	PC	11:61660704:A:G	1.06824e-141	1.42186e-06	1.85781e-137	0.0237518	0.976247
3	PC 18:0_20:5	PC	11:61322788:C:T	3.47258e-141	1.52074e-06	1.99493e-137	0.00774408	0.992254
3	PC 18:0_20:5	PC	11:61726097:G:T	1.06824e-141	1.42187e-06	1.85771e-137	0.0237505	0.976248
3	PC 18:0_20:5	PC	11:61557803:C:T	1.06824e-141	1.42186e-06	1.85781e-137	0.0237518	0.976247
3	PC 18:0_20:5	PC	11:61531810:A:G	1.06824e-141	1.42186e-06	1.85781e-137	0.0237518	0.976247
3	PC 18:0_20:5	PC	11:61351107:A:G	2.14763e-141	1.80321e-06	2.28719e-137	0.0182221	0.981776
3	PC 18:0_20:5	PC	11:61468165:A:G	1.06823e-141	1.42185e-06	1.85868e-137	0.0237634	0.976235
3	PC 18:0_20:5	PC	11:61689412:A:G	1.06824e-141	1.42186e-06	1.8578e-137	0.0237516	0.976247
3	PC 18:0_20:5	PC	11:61464124:A:G	1.06823e-141	1.42185e-06	1.85873e-137	0.0237641	0.976234
3	PC 18:0_22:5	PC	11:61627203:C:T	1.64476e-61	2.18989e-06	2.86046e-57	0.0371222	0.962876
3	PC 18:0_22:5	PC	11:61607047:A:G	1.64476e-61	2.18989e-06	2.86046e-57	0.0371222	0.962876
3	PC 18:0_22:5	PC	11:61557868:C:T	1.64476e-61	2.18989e-06	2.86046e-57	0.0371222	0.962876
3	PC 18:0_22:5	PC	11:61636664:A:G	1.64476e-61	2.18989e-06	2.86046e-57	0.0371222	0.962876
3	PC 18:0_22:5	PC	11:61464124:A:G	1.64473e-61	2.18985e-06	2.86186e-57	0.0371408	0.962857
3	PC 18:0_22:5	PC	11:61712131:C:T	1.64476e-61	2.18989e-06	2.86043e-57	0.0371218	0.962876
3	PC 18:0_22:5	PC	11:61557803:C:T	1.64476e-61	2.18989e-06	2.86046e-57	0.0371222	0.962876
3	PC 18:0_22:5	PC	11:61538401:C:G	1.64476e-61	2.18989e-06	2.86046e-57	0.0371222	0.962876
3	PC 18:0_22:5	PC	11:61629377:C:T	1.64476e-61	2.18989e-06	2.86046e-57	0.0371222	0.962876
3	PC 18:0_22:5	PC	11:61410345:C:T	1.64471e-61	2.18982e-06	2.86276e-57	0.0371529	0.962845
3	PC 18:0_22:6	PC	11:61546592:A:G	5.90423e-23	2.43085e-06	1.02682e-18	0.041317	0.958681
3	PC 18:1_18:1	PC	11:61605578:G:T	3.93648e-33	2.78356e-06	6.84605e-29	0.0474571	0.95254
3	PC 18:1_18:1	PC	11:61600342:A:C	3.93648e-33	2.78356e-06	6.84605e-29	0.0474571	0.95254
3	PC 18:1_18:2	PC	11:61409247:A:G	3.9695e-117	2.53955e-06	6.9095e-113	0.043248	0.956749
3	PC 18:1_18:2	PC	11:61703904:C:T	3.96965e-117	2.53965e-06	6.90367e-113	0.0432106	0.956787
3	PC 18:1_18:2	PC	11:61662448:C:T	3.96965e-117	2.53965e-06	6.90373e-113	0.043211	0.956786
3	PC 18:1_18:2	PC	11:61602572:C:T	3.96965e-117	2.53965e-06	6.90374e-113	0.0432111	0.956786
3	PC 18:1_18:2	PC	11:61536583:A:G	3.96965e-117	2.53965e-06	6.90374e-113	0.0432111	0.956786
3	PC 18:1_18:2	PC	11:61557868:C:T	3.96965e-117	2.53965e-06	6.90374e-113	0.0432111	0.956786
3	PC 18:1_18:2	PC	11:61660704:A:G	3.96965e-117	2.53965e-06	6.90373e-113	0.043211	0.956786
3	PC 18:1_18:2	PC	11:61600342:A:C	3.96965e-117	2.53965e-06	6.90374e-113	0.0432111	0.956786
3	PC 18:1_18:2	PC	11:61362439:A:G	3.97948e-117	2.53966e-06	6.70952e-113	0.0418613	0.958136
3	PC 18:1_18:2	PC	11:61586886:C:T	3.96965e-117	2.53965e-06	6.90374e-113	0.0432111	0.956786
3	PC 18:1_18:2	PC	11:61607107:A:G	3.96965e-117	2.53965e-06	6.90374e-113	0.0432111	0.956786
3	PC 18:1_18:2	PC	11:61640521:A:G	3.96965e-117	2.53965e-06	6.90374e-113	0.0432111	0.956786
3	PC 18:1_18:2	PC	11:61726097:G:T	3.96966e-117	2.53966e-06	6.90337e-113	0.0432087	0.956789
3	PC 18:1_18:2	PC	11:61607047:A:G	3.96965e-117	2.53965e-06	6.90374e-113	0.0432111	0.956786
3	PC 18:1_18:2	PC	11:61710547:A:G	3.96965e-117	2.53965e-06	6.90367e-113	0.0432106	0.956787
3	PC 18:1_18:2	PC	11:61405853:A:C	3.9695e-117	2.53955e-06	6.9095e-113	0.043248	0.956749
3	PC 18:1_18:2	PC	11:61830169:C:G	4.32215e-117	2.61281e-06	4.68569e-113	0.0273531	0.972644
3	PC 18:1_18:2	PC	11:61464124:A:G	3.96956e-117	2.5396e-06	6.90709e-113	0.0432326	0.956765
3	PC 18:1_18:2	PC	11:61689412:A:G	3.96965e-117	2.53965e-06	6.90369e-113	0.0432108	0.956787
3	PC 18:1_18:2	PC	11:61511498:C:T	3.96965e-117	2.53965e-06	6.90388e-113	0.043212	0.956785
3	PC 18:1_18:2	PC	11:61755845:A:G	3.96967e-117	2.53966e-06	6.90313e-113	0.0432072	0.95679
3	PC 18:1_18:2	PC	11:61310122:C:T	8.97304e-115	1.72633e-06	1.7378e-111	0.00234571	0.997653
3	PC 18:1_18:2	PC	11:61295920:A:G	1.99384e-111	1.61443e-05	6.14704e-109	0.00398131	0.996003
3	PC 18:1_18:2	PC	11:61627960:C:T	3.96965e-117	2.53965e-06	6.90374e-113	0.0432111	0.956786
3	PC 18:1_20:2	PC	11:61460673:A:G	1.33505e-126	2.14615e-06	2.32308e-122	0.0363808	0.963617
3	PC 18:1_20:2	PC	11:61602572:C:T	1.33508e-126	2.1462e-06	2.32188e-122	0.0363615	0.963636
3	PC 18:1_20:2	PC	11:61312726:G:T	2.25128e-125	2.68472e-06	4.36004e-122	0.0042037	0.995794
3	PC 18:1_20:2	PC	11:61824298:A:G	1.54352e-126	2.15243e-06	1.80065e-122	0.0241341	0.975864
3	PC 18:1_20:2	PC	11:61755845:A:G	1.33508e-126	2.1462e-06	2.32167e-122	0.0363582	0.96364
3	PC 18:1_20:2	PC	11:61727791:A:G	1.33508e-126	2.1462e-06	2.32175e-122	0.0363595	0.963638
3	PC 18:1_20:2	PC	11:61647288:A:G	1.33508e-126	2.1462e-06	2.32187e-122	0.0363615	0.963636
3	PC 18:1_20:2	PC	11:61464124:A:G	1.33505e-126	2.14615e-06	2.32301e-122	0.0363798	0.963618
3	PC 18:1_20:2	PC	11:61529656:C:G	1.33508e-126	2.1462e-06	2.32188e-122	0.0363615	0.963636
3	PC 18:1_20:2	PC	11:61830169:C:G	1.56997e-126	2.1419e-06	1.70202e-122	0.0222428	0.977755
3	PC 18:1_20:2	PC	11:61536583:A:G	1.33508e-126	2.1462e-06	2.32188e-122	0.0363615	0.963636
3	PC 18:1_20:2	PC	11:61586886:C:T	1.33508e-126	2.1462e-06	2.32188e-122	0.0363615	0.963636
3	PC 18:1_20:2	PC	11:61316134:C:T	2.2497e-125	2.68284e-06	4.94365e-122	0.00490036	0.995097
3	PC 18:1_20:2	PC	11:61660704:A:G	1.33508e-126	2.1462e-06	2.32187e-122	0.0363615	0.963636
3	PC 18:1_20:2	PC	11:61468165:A:G	1.33506e-126	2.14616e-06	2.32295e-122	0.0363788	0.963619
3	PC 18:1_20:2	PC	11:61607047:A:G	1.33508e-126	2.1462e-06	2.32188e-122	0.0363615	0.963636
3	PC 18:1_20:2	PC	11:61710547:A:G	1.33508e-126	2.1462e-06	2.32185e-122	0.0363611	0.963637
3	PC 18:1_20:2	PC	11:61539691:A:G	1.33508e-126	2.1462e-06	2.32188e-122	0.0363615	0.963636
3	PC 18:1_20:2	PC	11:61409247:A:G	1.33504e-126	2.14613e-06	2.32383e-122	0.0363929	0.963605
3	PC 18:1_20:2	PC	11:61557868:C:T	1.33508e-126	2.1462e-06	2.32188e-122	0.0363615	0.963636
3	PC 18:1_20:2	PC	11:61310122:C:T	2.25128e-125	2.68472e-06	4.36002e-122	0.00420368	0.995794
3	PC 18:1_20:2	PC	11:61641717:G:T	1.33508e-126	2.1462e-06	2.32188e-122	0.0363615	0.963636
3	PC 18:1_20:2	PC	11:61639358:C:T	1.33508e-126	2.1462e-06	2.32188e-122	0.0363615	0.963636
3	PC 18:1_20:2	PC	11:61606642:A:G	1.33508e-126	2.1462e-06	2.32188e-122	0.0363615	0.963636
3	PC 18:1_20:4	PC	11:61527927:C:T	1.1074e-217	5.03977e-06	1.92591e-213	0.0867348	0.91326
3	PC 18:1_20:4	PC	11:61468165:A:G	1.10735e-217	5.03955e-06	1.92676e-213	0.0867734	0.913222
3	PC 18:1_20:4	PC	11:61755845:A:G	1.10741e-217	5.03981e-06	1.92575e-213	0.0867274	0.913268
3	PC 18:1_20:4	PC	11:61726097:G:T	1.1074e-217	5.03979e-06	1.92581e-213	0.0867304	0.913265
3	PC 18:1_20:4	PC	11:61830169:C:G	1.26565e-215	2.02254e-06	1.37211e-211	0.0209475	0.97905
3	PC 18:1_20:4	PC	11:61538401:C:G	1.1074e-217	5.03977e-06	1.92591e-213	0.0867348	0.91326
3	PC 18:1_20:4	PC	11:61686144:A:G	1.1074e-217	5.03977e-06	1.9259e-213	0.0867343	0.913261
3	PC 18:1_20:4	PC	11:61870658:A:C	2.58649e-198	2.65179e-05	3.94322e-196	0.00304584	0.996928
3	PC 18:1_20:4	PC	11:61627960:C:T	1.1074e-217	5.03977e-06	1.92591e-213	0.0867348	0.91326
3	PC 18:1_20:4	PC	11:61433285:C:T	1.10733e-217	5.03945e-06	1.92715e-213	0.0867912	0.913204
3	PC 18:1_20:4	PC	11:61769340:C:G	1.10741e-217	5.03982e-06	1.92568e-213	0.0867242	0.913271
3	PC 18:1_20:4	PC	11:61516476:A:G	1.1074e-217	5.03976e-06	1.92595e-213	0.0867366	0.913258
3	PC 18:1_20:4	PC	11:61464124:A:G	1.10735e-217	5.03954e-06	1.9268e-213	0.0867755	0.913219
3	PC 18:1_20:4	PC	11:61705521:C:T	1.1074e-217	5.03977e-06	1.92589e-213	0.086734	0.913261
3	PC 18:1_20:4	PC	11:61552680:G:T	1.1074e-217	5.03977e-06	1.92591e-213	0.0867348	0.91326
3	PC 18:1_20:4	PC	11:61316134:C:T	1.25247e-217	5.60718e-06	2.75226e-214	0.0113329	0.988661
3	PC 18:1_20:4	PC	11:61811441:A:G	2.74496e-216	2.03387e-06	4.24755e-212	0.0305025	0.969495
3	PC 18:1_20:4	PC	11:61824298:A:G	8.57786e-216	2.29279e-06	1.00068e-211	0.0257732	0.974225
3	PC 18:1_20:4	PC	11:61408729:C:T	1.10731e-217	5.03938e-06	1.92744e-213	0.0868048	0.91319
3	PC 18:1_20:4	PC	11:61629377:C:T	1.1074e-217	5.03977e-06	1.92591e-213	0.0867348	0.91326
3	PC 18:1_20:4	PC	11:61298932:C:G	2.1055e-211	2.45894e-05	6.76211e-209	0.00690414	0.993071
3	PC 18:1_20:4	PC	11:61387161:G:T	1.10731e-217	5.03935e-06	1.92755e-213	0.0868094	0.913186
3	PC 18:1_20:4	PC	11:61823576:A:G	8.57786e-216	2.29279e-06	1.00068e-211	0.0257732	0.974225
3	PC 18:1_20:4	PC	11:61607047:A:G	1.1074e-217	5.03977e-06	1.92591e-213	0.0867348	0.91326
3	PC 18:1_20:4	PC	11:61716395:C:G	1.1074e-217	5.03977e-06	1.92589e-213	0.086734	0.913261
3	PC 18:1_20:4	PC	11:61631803:A:G	1.1074e-217	5.03977e-06	1.92591e-213	0.0867348	0.91326
3	PC 18:1_20:4	PC	11:61712131:C:T	1.1074e-217	5.03977e-06	1.92589e-213	0.086734	0.913261
3	PC 18:1_20:4	PC	11:61529656:C:G	1.1074e-217	5.03977e-06	1.92591e-213	0.0867348	0.91326
3	PC 18:1_20:4	PC	11:61611710:C:T	1.1074e-217	5.03977e-06	1.92591e-213	0.0867348	0.91326
3	PC 18:1_20:4	PC	11:61728651:A:G	1.1074e-217	5.03979e-06	1.92581e-213	0.0867304	0.913265
3	PC 18:1_20:4	PC	11:61379646:C:T	1.1073e-217	5.0393e-06	1.92775e-213	0.0868189	0.913176
3	PC 18:1_20:4	PC	11:61712198:C:T	1.1074e-217	5.03977e-06	1.92589e-213	0.086734	0.913261
3	PC 18:1_20:4	PC	11:61553201:A:G	1.1074e-217	5.03977e-06	1.92591e-213	0.0867348	0.91326
3	PC 18:1_20:4	PC	11:61557868:C:T	1.1074e-217	5.03977e-06	1.92591e-213	0.0867348	0.91326
3	PC 18:1_20:4	PC	11:61662448:C:T	1.1074e-217	5.03977e-06	1.92591e-213	0.0867348	0.91326
3	PC 18:1_20:4	PC	11:61685755:A:G	1.1074e-217	5.03977e-06	1.9259e-213	0.0867343	0.913261
3	PC 18:1_20:4	PC	11:61621611:A:G	1.1074e-217	5.03977e-06	1.92591e-213	0.0867348	0.91326
3	PC 18:2_18:2	PC	11:61619181:C:T	1.27526e-39	1.95449e-06	2.21785e-35	0.0330242	0.966974
3	PC 18:2_18:2	PC	11:61640521:A:G	1.27526e-39	1.95449e-06	2.21785e-35	0.0330242	0.966974
3	PC 18:2_18:2	PC	11:61660704:A:G	1.27526e-39	1.9545e-06	2.21785e-35	0.0330242	0.966974
3	PC 18:2_18:2	PC	11:61464124:A:G	1.27524e-39	1.95446e-06	2.21894e-35	0.033041	0.966957
3	PC 18:2_18:2	PC	11:61600342:A:C	1.27526e-39	1.95449e-06	2.21785e-35	0.0330242	0.966974
3	PC 18:2_18:2	PC	11:61607047:A:G	1.27526e-39	1.95449e-06	2.21785e-35	0.0330242	0.966974
3	PC 18:2_20:1	PC	11:61586886:C:T	3.00801e-66	2.3824e-06	5.23132e-62	0.0404735	0.959524
3	PC 18:2_20:1	PC	11:61534872:A:C	3.00801e-66	2.3824e-06	5.23132e-62	0.0404735	0.959524
3	PC 18:2_20:1	PC	11:61316134:C:T	3.28066e-64	2.61815e-06	7.20915e-61	0.00475807	0.995239
3	PC 18:2_20:1	PC	11:61667879:C:T	3.00801e-66	2.3824e-06	5.23131e-62	0.0404735	0.959524
3	PC 18:2_20:1	PC	11:61621556:C:G	3.00801e-66	2.3824e-06	5.23132e-62	0.0404735	0.959524
3	PC 18:2_20:1	PC	11:61607107:A:G	3.00801e-66	2.3824e-06	5.23132e-62	0.0404735	0.959524
3	PC 18:2_20:1	PC	11:61557868:C:T	3.00801e-66	2.3824e-06	5.23132e-62	0.0404735	0.959524
3	PC 18:2_20:1	PC	11:61607047:A:G	3.00801e-66	2.3824e-06	5.23132e-62	0.0404735	0.959524
3	PC 18:2_20:1	PC	11:61830169:C:G	3.59698e-66	2.42564e-06	3.89953e-62	0.0253219	0.974676
3	PC 18:2_20:1	PC	11:61795672:A:G	3.01027e-66	2.38336e-06	5.14832e-62	0.0398013	0.960196
3	PC 18:2_20:1	PC	11:61602572:C:T	3.00801e-66	2.3824e-06	5.23132e-62	0.0404735	0.959524
3	PC 18:2_20:1	PC	11:61716395:C:G	3.00801e-66	2.3824e-06	5.23127e-62	0.0404731	0.959525
3	PC 18:2_20:3	PC	11:61624414:C:T	8.15085e-32	2.15677e-06	1.41754e-27	0.0365455	0.963452
3	PC 18:2_20:3	PC	11:61571348:C:G	8.15085e-32	2.15677e-06	1.41754e-27	0.0365455	0.963452
3	PC 18:2_20:4	PC	11:61557826:C:T	1.69123e-24	3.12074e-06	2.94126e-20	0.053327	0.94667
3	PC O-16:0/18:2	PC	11:61660704:A:G	4.23227e-27	1.92147e-06	7.36047e-23	0.0324494	0.967549
3	PC O-16:0/18:2	PC	11:61664757:A:G	4.23227e-27	1.92147e-06	7.36047e-23	0.0324494	0.967549
3	PC O-16:0/18:2	PC	11:61607047:A:G	4.23227e-27	1.92147e-06	7.36047e-23	0.0324494	0.967549
3	PC O-16:0/18:2	PC	11:61600342:A:C	4.23227e-27	1.92147e-06	7.36047e-23	0.0324494	0.967549
3	PC O-16:0/20:4	PC	11:61538401:C:G	5.72141e-117	3.78497e-06	9.95028e-113	0.0648903	0.935106
3	PC O-16:0/20:4	PC	11:61408729:C:T	5.72108e-117	3.78475e-06	9.9584e-113	0.0649441	0.935052
3	PC O-16:0/20:4	PC	11:61713590:A:G	5.72142e-117	3.78497e-06	9.95018e-113	0.0648897	0.935107
3	PC O-16:0/20:4	PC	11:61505583:A:G	5.72139e-117	3.78495e-06	9.9507e-113	0.0648932	0.935103
3	PC O-16:0/20:4	PC	11:61712198:C:T	5.72142e-117	3.78497e-06	9.95018e-113	0.0648897	0.935106
3	PC O-16:0/20:4	PC	11:61755845:A:G	5.72145e-117	3.78499e-06	9.94942e-113	0.0648847	0.935112
3	PC O-16:0/20:4	PC	11:61728651:A:G	5.72143e-117	3.78498e-06	9.94976e-113	0.064887	0.935109
3	PC O-16:0/20:4	PC	11:61621611:A:G	5.72141e-117	3.78497e-06	9.95028e-113	0.0648903	0.935106
3	PC O-16:0/20:4	PC	11:61593816:C:T	5.72141e-117	3.78497e-06	9.95028e-113	0.0648903	0.935106
3	PC O-16:0/20:4	PC	11:61726097:G:T	5.72143e-117	3.78498e-06	9.94976e-113	0.064887	0.935109
3	PC O-16:0/20:4	PC	11:61464124:A:G	5.72122e-117	3.78484e-06	9.95501e-113	0.0649217	0.935075
3	PC O-16:0/20:4	PC	11:61607047:A:G	5.72141e-117	3.78497e-06	9.95028e-113	0.0648903	0.935106
3	PC O-16:0/20:4	PC	11:61379646:C:T	5.72102e-117	3.7847e-06	9.96005e-113	0.064955	0.935041
3	PC O-16:0/20:4	PC	11:61716395:C:G	5.72142e-117	3.78497e-06	9.95018e-113	0.0648897	0.935107
3	PC O-16:0/20:4	PC	11:61629377:C:T	5.72141e-117	3.78497e-06	9.95028e-113	0.0648903	0.935106
3	PC O-16:0/20:4	PC	11:61662448:C:T	5.72141e-117	3.78497e-06	9.95027e-113	0.0648903	0.935106
3	PC O-16:0/20:4	PC	11:61529656:C:G	5.72141e-117	3.78497e-06	9.95028e-113	0.0648903	0.935106
3	PC O-16:0/20:4	PC	11:61824298:A:G	1.09025e-116	4.40572e-06	1.27187e-112	0.0504471	0.949548
3	PC O-16:0/20:4	PC	11:61557868:C:T	5.72141e-117	3.78497e-06	9.95028e-113	0.0648903	0.935106
3	PC O-16:0/20:4	PC	11:61631803:A:G	5.72141e-117	3.78497e-06	9.95028e-113	0.0648903	0.935106
3	PC O-16:0/22:5	PC	11:61571348:C:G	3.04859e-19	2.09999e-06	5.3019e-15	0.0355571	0.964441
3	PC O-16:1/20:4	PC	11:61621611:A:G	4.37291e-110	4.05661e-06	7.60505e-106	0.0696193	0.930377
3	PC O-16:1/20:4	PC	11:61557868:C:T	4.37291e-110	4.05661e-06	7.60505e-106	0.0696193	0.930377
3	PC O-16:1/20:4	PC	11:61811441:A:G	7.12062e-110	2.29704e-06	1.10184e-105	0.034579	0.965419
3	PC O-16:1/20:4	PC	11:61629377:C:T	4.37291e-110	4.05661e-06	7.60505e-106	0.0696193	0.930377
3	PC O-16:1/20:4	PC	11:61728651:A:G	4.37292e-110	4.05663e-06	7.60466e-106	0.0696157	0.93038
3	PC O-16:1/20:4	PC	11:61755845:A:G	4.37293e-110	4.05664e-06	7.6044e-106	0.0696133	0.930383
3	PC O-16:1/20:4	PC	11:61538401:C:G	4.37291e-110	4.05661e-06	7.60505e-106	0.0696193	0.930377
3	PC O-16:1/20:4	PC	11:61468165:A:G	4.37276e-110	4.05647e-06	7.60846e-106	0.069651	0.930345
3	PC O-16:1/20:4	PC	11:61551356:C:T	4.37291e-110	4.05661e-06	7.60505e-106	0.0696193	0.930377
3	PC O-16:1/20:4	PC	11:61525281:A:G	4.37291e-110	4.05661e-06	7.60505e-106	0.0696193	0.930377
3	PC O-16:1/20:4	PC	11:61824298:A:G	2.44337e-109	3.44849e-06	2.8504e-105	0.0392689	0.960728
3	PC O-16:1/20:4	PC	11:61726097:G:T	4.37292e-110	4.05663e-06	7.60466e-106	0.0696157	0.93038
3	PC O-16:1/20:4	PC	11:61407403:A:C	4.37264e-110	4.05636e-06	7.61123e-106	0.0696767	0.930319
3	PC O-16:1/20:4	PC	11:61322788:C:T	5.62476e-110	4.42406e-06	3.23132e-106	0.0244398	0.975556
3	PC O-16:1/20:4	PC	11:61379646:C:T	4.37258e-110	4.05631e-06	7.61248e-106	0.0696883	0.930308
3	PC O-16:1/20:4	PC	11:61710547:A:G	4.37291e-110	4.05661e-06	7.60498e-106	0.0696187	0.930377
3	PC O-16:1/20:4	PC	11:61607047:A:G	4.37291e-110	4.05661e-06	7.60505e-106	0.0696193	0.930377
3	PC O-16:1/20:4	PC	11:61631803:A:G	4.37291e-110	4.05661e-06	7.60505e-106	0.0696193	0.930377
3	PC O-16:1/20:4	PC	11:61716395:C:G	4.37291e-110	4.05661e-06	7.60498e-106	0.0696186	0.930377
3	PC O-16:1/20:4	PC	11:61830169:C:G	3.92336e-109	3.46635e-06	4.25336e-105	0.0366156	0.963381
3	PC O-16:1/20:4	PC	11:61632298:C:G	4.37291e-110	4.05661e-06	7.60505e-106	0.0696193	0.930377
3	PC O-16:1/20:4	PC	11:61464124:A:G	4.37275e-110	4.05647e-06	7.60865e-106	0.0696527	0.930343
3	PC O-16:1/20:4	PC	11:61553201:A:G	4.37291e-110	4.05661e-06	7.60505e-106	0.0696193	0.930377
3	PC O-16:1/20:4	PC	11:61870658:A:C	7.64207e-104	2.04454e-05	1.16507e-101	0.00211913	0.99786
3	PC O-17:0/17:1	PC	11:61623140:C:T	3.02961e-08	3.24551e-06	0.000526889	0.0554996	0.94397
3	PC O-18:0/20:4	PC	11:61629377:C:T	3.8155e-73	2.35284e-06	6.63565e-69	0.0399589	0.960039
3	PC O-18:0/20:4	PC	11:61722212:G:T	3.81551e-73	2.35285e-06	6.6353e-69	0.0399568	0.960041
3	PC O-18:0/20:4	PC	11:61557868:C:T	3.8155e-73	2.35284e-06	6.63565e-69	0.0399589	0.960039
3	PC O-18:0/20:4	PC	11:61728651:A:G	3.81551e-73	2.35285e-06	6.6353e-69	0.0399568	0.960041
3	PC O-18:0/20:4	PC	11:61699827:A:C	3.8155e-73	2.35284e-06	6.63559e-69	0.0399586	0.960039
3	PC O-18:0/20:4	PC	11:61607047:A:G	3.8155e-73	2.35284e-06	6.63565e-69	0.0399589	0.960039
3	PC O-18:0/20:4	PC	11:61621611:A:G	3.8155e-73	2.35284e-06	6.63565e-69	0.0399589	0.960039
3	PC O-18:0/20:4	PC	11:61727791:A:G	3.81551e-73	2.35285e-06	6.6353e-69	0.0399568	0.960041
3	PC O-18:0/20:4	PC	11:61538401:C:G	3.8155e-73	2.35284e-06	6.63565e-69	0.0399589	0.960039
3	PC O-18:0/20:4	PC	11:61408729:C:T	3.81537e-73	2.35276e-06	6.64121e-69	0.0399933	0.960004
3	PC O-18:0/20:4	PC	11:61712198:C:T	3.8155e-73	2.35284e-06	6.63559e-69	0.0399585	0.960039
3	PC O-18:0/20:4	PC	11:61551927:A:C	3.8155e-73	2.35284e-06	6.63565e-69	0.0399589	0.960039
3	PC O-18:0/20:4	PC	11:61830169:C:G	4.70155e-73	1.72506e-06	5.097e-69	0.0177193	0.982279
3	PC O-18:0/20:4	PC	11:61516476:A:G	3.8155e-73	2.35284e-06	6.63579e-69	0.0399598	0.960038
3	PC O-18:1/18:2	PC	11:61573684:C:T	2.37987e-39	2.50349e-06	4.1389e-35	0.0425815	0.957416
3	PC O-18:1/18:2	PC	11:61640521:A:G	2.37987e-39	2.50349e-06	4.1389e-35	0.0425815	0.957416
3	PC O-18:1/18:2	PC	11:61641396:C:T	2.37987e-39	2.50349e-06	4.1389e-35	0.0425815	0.957416
3	PC O-18:1/18:2	PC	11:61557868:C:T	2.37987e-39	2.50349e-06	4.1389e-35	0.0425815	0.957416
3	PC O-18:1/18:2	PC	11:61586886:C:T	2.37987e-39	2.50349e-06	4.1389e-35	0.0425815	0.957416
3	PC O-18:1/18:2	PC	11:61607047:A:G	2.37987e-39	2.50349e-06	4.1389e-35	0.0425815	0.957416
3	PC O-18:1/20:3	PC	11:61639358:C:T	9.69838e-50	2.12203e-06	1.68667e-45	0.0359408	0.964057
3	PC O-18:1/20:3	PC	11:61537529:G:T	9.69838e-50	2.12203e-06	1.68667e-45	0.0359408	0.964057
3	PC O-18:1/20:3	PC	11:61586886:C:T	9.69838e-50	2.12203e-06	1.68667e-45	0.0359408	0.964057
3	PC O-18:1/20:3	PC	11:61624414:C:T	9.69838e-50	2.12203e-06	1.68667e-45	0.0359408	0.964057
3	PC O-18:1/20:3	PC	11:61560261:C:T	9.69838e-50	2.12203e-06	1.68667e-45	0.0359408	0.964057
3	PC O-18:1/20:3	PC	11:61611710:C:T	9.69838e-50	2.12203e-06	1.68667e-45	0.0359408	0.964057
3	PC O-18:1/20:3	PC	11:61571348:C:G	9.69838e-50	2.12203e-06	1.68667e-45	0.0359408	0.964057
3	PC O-18:1/20:4	PC	11:61621611:A:G	3.98114e-63	5.52687e-06	6.92371e-59	0.0952146	0.90478
3	PC O-18:1/20:4	PC	11:61557868:C:T	3.98114e-63	5.52687e-06	6.92371e-59	0.0952146	0.90478
3	PC O-18:1/20:4	PC	11:61629377:C:T	3.98114e-63	5.52687e-06	6.92371e-59	0.0952146	0.90478
3	PC O-18:1/20:4	PC	11:61824298:A:G	1.09149e-62	5.38193e-06	1.27332e-58	0.0618468	0.938148
3	PC O-18:1/20:4	PC	11:61713590:A:G	3.98114e-63	5.52687e-06	6.92365e-59	0.0952137	0.904781
3	PC O-18:1/20:4	PC	11:61551927:A:C	3.98114e-63	5.52687e-06	6.92371e-59	0.0952146	0.90478
3	PC O-18:1/20:4	PC	11:61607047:A:G	3.98114e-63	5.52687e-06	6.92371e-59	0.0952146	0.90478
3	PC O-18:1/20:4	PC	11:61728651:A:G	3.98116e-63	5.5269e-06	6.92337e-59	0.0952098	0.904785
3	PC O-18:1/20:4	PC	11:61505583:A:G	3.98112e-63	5.52684e-06	6.924e-59	0.0952185	0.904776
3	PC O-18:1/20:4	PC	11:61539691:A:G	3.98114e-63	5.52687e-06	6.92371e-59	0.0952146	0.90478
3	PC O-18:1/20:4	PC	11:61463409:C:T	3.98094e-63	5.52659e-06	6.92698e-59	0.09526	0.904734
3	PC O-18:1/20:4	PC	11:61379646:C:T	3.98073e-63	5.52631e-06	6.93029e-59	0.095306	0.904688
3	PC O-18:1/20:4	PC	11:61830169:C:G	1.37595e-62	5.8604e-06	1.49168e-58	0.0625958	0.937398
3	PC O-18:1/20:4	PC	11:61631803:A:G	3.98114e-63	5.52687e-06	6.92371e-59	0.0952146	0.90478
3	PC O-18:2/16:0	PC	11:61592362:A:G	7.33101e-19	2.09227e-06	1.27496e-14	0.0354227	0.964575
3	PC O-18:2/16:0	PC	11:61664757:A:G	7.33101e-19	2.09227e-06	1.27496e-14	0.0354226	0.964575
3	PC O-18:2/18:1	PC	11:61588305:A:G	9.34599e-18	2.11591e-06	1.62539e-13	0.0358342	0.964164
3	PC O-18:2/18:1	PC	11:61640521:A:G	9.34599e-18	2.11591e-06	1.62539e-13	0.0358342	0.964164
3	PC O-18:2/18:2	PC	11:61660704:A:G	1.23875e-20	2.08578e-06	2.15434e-16	0.0353098	0.964688
3	PC O-18:2/18:2	PC	11:61600342:A:C	1.23875e-20	2.08578e-06	2.15434e-16	0.0353098	0.964688
3	PC O-18:2/20:4	PC	11:61552680:G:T	7.27374e-22	2.45922e-06	1.265e-17	0.0418108	0.958187
3	PE 16:0_18:2	PE	11:61621611:A:G	7.2658e-59	1.96994e-06	1.26362e-54	0.0332931	0.966705
3	PE 16:0_18:2	PE	11:61660704:A:G	7.2658e-59	1.96994e-06	1.26362e-54	0.0332931	0.966705
3	PE 16:0_18:2	PE	11:61607047:A:G	7.2658e-59	1.96994e-06	1.26362e-54	0.0332931	0.966705
3	PE 16:0_18:2	PE	11:61514821:A:G	7.26579e-59	1.96994e-06	1.26364e-54	0.0332939	0.966704
3	PE 16:0_18:2	PE	11:61586886:C:T	7.2658e-59	1.96994e-06	1.26362e-54	0.0332931	0.966705
3	PE 16:0_18:2	PE	11:61588305:A:G	7.2658e-59	1.96994e-06	1.26362e-54	0.0332931	0.966705
3	PE 16:0_18:2	PE	11:61830169:C:G	1.19304e-58	2.228e-06	1.29339e-54	0.0231771	0.976821
3	PE 16:0_18:2	PE	11:61640521:A:G	7.2658e-59	1.96994e-06	1.26362e-54	0.0332931	0.966705
3	PE 18:0_18:2	PE	11:61593005:A:G	2.11605e-94	2.09974e-06	3.68009e-90	0.0355527	0.964445
3	PE 18:0_18:2	PE	11:61726097:G:T	2.11606e-94	2.09974e-06	3.67989e-90	0.0355507	0.964447
3	PE 18:0_18:2	PE	11:61322788:C:T	8.96541e-94	1.43344e-06	5.15046e-90	0.00724206	0.992757
3	PE 18:0_18:2	PE	11:61322647:C:T	8.96541e-94	1.43344e-06	5.15046e-90	0.00724206	0.992757
3	PE 18:0_18:2	PE	11:61511498:C:T	2.11605e-94	2.09973e-06	3.68017e-90	0.0355534	0.964444
3	PE 18:0_18:2	PE	11:61557868:C:T	2.11605e-94	2.09974e-06	3.68009e-90	0.0355527	0.964445
3	PE 18:0_18:2	PE	11:61607047:A:G	2.11605e-94	2.09974e-06	3.68009e-90	0.0355527	0.964445
3	PE 18:0_18:2	PE	11:61710547:A:G	2.11605e-94	2.09974e-06	3.68005e-90	0.0355523	0.964446
3	PE 18:0_18:2	PE	11:61629377:C:T	2.11605e-94	2.09974e-06	3.68009e-90	0.0355527	0.964445
3	PE 18:0_18:2	PE	11:61660704:A:G	2.11605e-94	2.09974e-06	3.68009e-90	0.0355527	0.964445
3	PE 18:0_18:2	PE	11:61830169:C:G	2.89096e-94	2.31542e-06	3.13412e-90	0.0241258	0.975872
3	PE 18:0_18:2	PE	11:61662448:C:T	2.11605e-94	2.09974e-06	3.68009e-90	0.0355526	0.964445
3	PE 18:0_18:2	PE	11:61539691:A:G	2.11605e-94	2.09974e-06	3.68009e-90	0.0355527	0.964445
3	PE 18:0_18:2	PE	11:61755845:A:G	2.11606e-94	2.09974e-06	3.67976e-90	0.0355494	0.964448
3	PE 18:0_18:2	PE	11:61631803:A:G	2.11605e-94	2.09974e-06	3.68009e-90	0.0355527	0.964445
3	PE 18:0_18:2	PE	11:61601202:A:G	2.11605e-94	2.09974e-06	3.68009e-90	0.0355527	0.964445
3	PE 18:0_18:2	PE	11:61586886:C:T	2.11605e-94	2.09974e-06	3.68009e-90	0.0355527	0.964445
3	PE 18:0_18:2	PE	11:61407403:A:C	2.11598e-94	2.09967e-06	3.68319e-90	0.0355834	0.964414
3	PE 18:0_18:2	PE	11:61536583:A:G	2.11605e-94	2.09974e-06	3.68009e-90	0.0355527	0.964445
3	PE 18:0_18:2	PE	11:61376274:C:T	2.11597e-94	2.09965e-06	3.68398e-90	0.0355913	0.964407
3	PE 18:0_20:4	PE	11:61607047:A:G	4.08208e-29	2.09183e-06	7.09926e-25	0.0354151	0.964583
3	PE 18:0_20:4	PE	11:61552680:G:T	4.08208e-29	2.09183e-06	7.09926e-25	0.0354151	0.964583
3	PE 18:1_18:1	PE	11:61829795:A:G	1.76094e-27	1.79521e-06	1.90905e-23	0.0184805	0.981518
3	PE 18:1_18:1	PE	11:61571348:C:G	9.10037e-28	1.61261e-06	1.58267e-23	0.0270725	0.972926
3	PE 18:1_18:1	PE	11:61624414:C:T	9.10037e-28	1.61261e-06	1.58267e-23	0.0270725	0.972926
3	PE O-16:1/18:2	PE	11:61546592:A:G	2.36874e-15	2.5795e-06	4.11955e-11	0.0439047	0.956093
3	PE O-16:1/18:2	PE	11:61629377:C:T	2.36874e-15	2.5795e-06	4.11955e-11	0.0439047	0.956093
3	PE O-16:1/20:4	PE	11:61505583:A:G	2.73316e-35	3.29223e-06	4.75353e-31	0.056315	0.943682
3	PE O-16:1/20:4	PE	11:61627203:C:T	2.73317e-35	3.29224e-06	4.75333e-31	0.0563126	0.943684
3	PE O-16:1/20:4	PE	11:61624181:C:T	2.73317e-35	3.29224e-06	4.75333e-31	0.0563126	0.943684
3	PE O-18:1/18:2	PE	11:61621611:A:G	9.54963e-30	2.57533e-06	1.66081e-25	0.0438322	0.956165
3	PE O-18:1/18:2	PE	11:61641396:C:T	9.54963e-30	2.57533e-06	1.6608e-25	0.0438322	0.956165
3	PE O-18:1/18:2	PE	11:61629377:C:T	9.54963e-30	2.57533e-06	1.66081e-25	0.0438322	0.956165
3	PE O-18:1/18:2	PE	11:61570783:C:T	9.54963e-30	2.57533e-06	1.66081e-25	0.0438322	0.956165
3	PE O-18:1/18:2	PE	11:61607047:A:G	9.54963e-30	2.57533e-06	1.66081e-25	0.0438322	0.956165
3	PE O-18:1/20:4	PE	11:61629377:C:T	2.77307e-49	5.86354e-06	4.82273e-45	0.101076	0.898919
3	PE O-18:1/20:4	PE	11:61722212:G:T	2.77308e-49	5.86357e-06	4.82249e-45	0.101071	0.898924
3	PE O-18:1/20:4	PE	11:61822329:C:G	6.46762e-49	4.94652e-06	7.54505e-45	0.0567623	0.943233
3	PE O-18:1/20:4	PE	11:61551927:A:C	2.77307e-49	5.86354e-06	4.82273e-45	0.101076	0.898919
3	PE O-18:1/20:4	PE	11:61557868:C:T	2.77307e-49	5.86354e-06	4.82273e-45	0.101076	0.898919
3	PE O-18:1/20:4	PE	11:61621611:A:G	2.77307e-49	5.86354e-06	4.82273e-45	0.101076	0.898919
3	PE O-18:1/20:4	PE	11:61716395:C:G	2.77307e-49	5.86354e-06	4.82268e-45	0.101075	0.89892
3	PE O-18:1/20:4	PE	11:61516476:A:G	2.77306e-49	5.86352e-06	4.82282e-45	0.101078	0.898917
3	PE O-18:2/18:2	PE	11:61548559:A:G	1.10568e-18	2.65053e-06	1.92292e-14	0.0451412	0.954856
3	PE O-18:2/18:2	PE	11:61603237:C:T	1.10568e-18	2.65053e-06	1.92292e-14	0.0451412	0.954856
3	PE O-18:2/18:2	PE	11:61641542:G:T	1.10568e-18	2.65053e-06	1.92292e-14	0.0451412	0.954856
3	PE O-18:2/20:4	PE	11:61580635:C:T	2.58204e-26	2.50529e-06	4.4905e-22	0.0426128	0.957385
3	PE O-18:2/20:4	PE	11:61624705:C:T	2.58204e-26	2.50529e-06	4.4905e-22	0.0426128	0.957385
3	PI 16:0_18:1	PI	11:61580635:C:T	1.40497e-09	2.67008e-06	2.44342e-05	0.0454816	0.954491
3	PI 16:0_18:2	PI	11:61571382:A:G	2.28321e-21	2.60576e-06	3.97079e-17	0.0443619	0.955635
3	PI 16:0_18:2	PI	11:61629377:C:T	2.28321e-21	2.60576e-06	3.97079e-17	0.0443619	0.955635
3	PI 16:0_20:4	PI	11:61552680:G:T	5.36437e-13	2.66931e-06	9.32933e-09	0.0454681	0.954529
3	PI 18:0_18:1	PI	11:61580635:C:T	1.03747e-15	2.40662e-06	1.80429e-11	0.0408952	0.959102
3	PI 18:0_18:2	PI	11:61312726:G:T	2.81725e-65	6.1155e-06	5.45617e-62	0.0108547	0.989139
3	PI 18:0_18:2	PI	11:61316134:C:T	2.81277e-65	6.10576e-06	6.18096e-62	0.0124297	0.987564
3	PI 18:0_18:2	PI	11:61592362:A:G	1.125e-67	2.6059e-06	1.95652e-63	0.0443644	0.955633
3	PI 18:0_18:2	PI	11:61407403:A:C	1.12495e-67	2.6058e-06	1.95815e-63	0.0444022	0.955595
3	PI 18:0_18:2	PI	11:61830169:C:G	1.3008e-67	2.69511e-06	1.41022e-63	0.0282463	0.971751
3	PI 18:0_18:2	PI	11:61464124:A:G	1.12497e-67	2.60584e-06	1.95747e-63	0.0443864	0.955611
3	PI 18:0_18:2	PI	11:61536430:C:T	1.125e-67	2.6059e-06	1.95652e-63	0.0443644	0.955633
3	PI 18:0_18:2	PI	11:61716395:C:G	1.125e-67	2.6059e-06	1.9565e-63	0.0443639	0.955633
3	PI 18:0_18:2	PI	11:61607047:A:G	1.125e-67	2.6059e-06	1.95652e-63	0.0443644	0.955633
3	PI 18:0_18:2	PI	11:61557868:C:T	1.125e-67	2.6059e-06	1.95652e-63	0.0443644	0.955633
3	PI 18:0_18:2	PI	11:61594164:C:T	1.125e-67	2.6059e-06	1.95652e-63	0.0443644	0.955633
3	PI 18:0_18:2	PI	11:61717607:C:T	1.125e-67	2.6059e-06	1.9565e-63	0.0443639	0.955633
3	PI 18:0_18:2	PI	11:61629377:C:T	1.125e-67	2.6059e-06	1.95652e-63	0.0443644	0.955633
3	PI 18:0_18:2	PI	11:61586886:C:T	1.125e-67	2.6059e-06	1.95652e-63	0.0443644	0.955633
3	PI 18:0_18:2	PI	11:61627203:C:T	1.125e-67	2.6059e-06	1.95652e-63	0.0443644	0.955633
3	PI 18:0_20:3	PI	11:61527927:C:T	5.58805e-90	1.80514e-06	9.71835e-86	0.0304241	0.969574
3	PI 18:0_20:3	PI	11:61624414:C:T	5.58805e-90	1.80514e-06	9.71835e-86	0.0304241	0.969574
3	PI 18:0_20:3	PI	11:61846289:C:T	2.23084e-89	2.47922e-06	1.62893e-85	0.01712	0.982878
3	PI 18:0_20:3	PI	11:61639358:C:T	5.58805e-90	1.80514e-06	9.71835e-86	0.0304241	0.969574
3	PI 18:0_20:3	PI	11:61511498:C:T	5.58805e-90	1.80513e-06	9.71856e-86	0.0304247	0.969573
3	PI 18:0_20:3	PI	11:61624885:C:G	5.58805e-90	1.80514e-06	9.71835e-86	0.0304241	0.969574
3	PI 18:0_20:3	PI	11:61529656:C:G	5.58805e-90	1.80514e-06	9.71835e-86	0.0304241	0.969574
3	PI 18:0_20:3	PI	11:61830169:C:G	7.78797e-90	2.00564e-06	8.44303e-86	0.0207642	0.979234
3	PI 18:0_20:3	PI	11:61624705:C:T	5.58805e-90	1.80514e-06	9.71835e-86	0.0304241	0.969574
3	PI 18:0_20:3	PI	11:61557868:C:T	5.58805e-90	1.80514e-06	9.71835e-86	0.0304241	0.969574
3	PI 18:0_20:3	PI	11:61418816:C:G	5.58792e-90	1.80509e-06	9.7255e-86	0.0304472	0.969551
3	PI 18:0_20:3	PI	11:61607047:A:G	5.58805e-90	1.80514e-06	9.71835e-86	0.0304241	0.969574
3	PI 18:0_20:3	PI	11:61589481:A:G	5.58805e-90	1.80514e-06	9.71835e-86	0.0304241	0.969574
3	PI 18:0_20:3	PI	11:61647288:A:G	5.58805e-90	1.80514e-06	9.71835e-86	0.0304241	0.969574
3	PI 18:0_20:3	PI	11:61607457:A:G	5.58805e-90	1.80514e-06	9.71835e-86	0.0304241	0.969574
3	PI 18:0_20:3	PI	11:61407403:A:C	5.5879e-90	1.80509e-06	9.72657e-86	0.0304507	0.969548
3	PI 18:0_20:3	PI	11:61586886:C:T	5.58805e-90	1.80514e-06	9.71835e-86	0.0304241	0.969574
3	PI 18:0_20:3	PI	11:61823576:A:G	7.75117e-90	2.00743e-06	9.04242e-86	0.0224409	0.977557
3	PI 18:0_20:4	PI	11:61607047:A:G	1.98386e-49	3.53891e-06	3.45018e-45	0.0606068	0.93939
3	PI 18:0_20:4	PI	11:61627203:C:T	1.98386e-49	3.53891e-06	3.45018e-45	0.0606068	0.93939
3	PI 18:0_20:4	PI	11:61710547:A:G	1.98386e-49	3.53891e-06	3.45015e-45	0.0606062	0.93939
3	PI 18:0_20:4	PI	11:61557868:C:T	1.98386e-49	3.53891e-06	3.45018e-45	0.0606068	0.93939
3	PI 18:0_20:4	PI	11:61549025:A:G	1.98386e-49	3.53891e-06	3.45018e-45	0.0606068	0.93939
3	PI 18:1_18:1	PI	11:61593816:C:T	9.03603e-21	2.49906e-06	1.57148e-16	0.0425043	0.957493
3	PI 18:1_18:2	PI	11:61660704:A:G	5.66329e-20	2.88067e-06	9.8492e-16	0.0491477	0.950849
3	PI 18:1_18:2	PI	11:61621611:A:G	5.66329e-20	2.88067e-06	9.8492e-16	0.0491477	0.950849
3	PI 18:1_18:2	PI	11:61593816:C:T	5.66329e-20	2.88067e-06	9.8492e-16	0.0491477	0.950849
4	SM 32:1;O2	SM	14:65058343:G:T	1.92477e-05	0.028096	0.000152611	0.222018	0.749714
3	SM 34:0;O2	SM	11:61551356:C:T	1.31319e-08	2.73633e-06	0.000228381	0.0466351	0.953134
3	SM 34:2;O2	SM	11:61647288:A:G	2.14523e-23	2.39081e-06	3.73083e-19	0.0406199	0.959378
3	SM 34:2;O2	SM	11:61582708:C:T	2.14523e-23	2.39081e-06	3.73083e-19	0.0406199	0.959378
3	SM 36:2;O2	SM	11:61567753:A:C	3.86869e-25	3.63418e-06	6.72816e-21	0.0622653	0.937731
3	SM 36:2;O2	SM	11:61627203:C:T	3.86869e-25	3.63418e-06	6.72816e-21	0.0622653	0.937731
3	SM 38:2;O2	SM	11:61627203:C:T	4.39193e-17	3.07622e-06	7.63813e-13	0.052552	0.947445
3	SM 38:2;O2	SM	11:61580635:C:T	4.39193e-17	3.07622e-06	7.63813e-13	0.052552	0.947445
1	SM 40:1;O2	SM	1:8859941:A:G	7.12079e-05	0.00105363	0.0189745	0.280057	0.699844
3	SM 40:2;O2	SM	11:61582708:C:T	5.02323e-13	2.50992e-06	8.73604e-09	0.0426934	0.957304
3	TG 52:6	TAG	11:61557826:C:T	1.25086e-14	1.97173e-06	2.17541e-10	0.0333242	0.966674
3	TG 53:2	TAG	11:61580635:C:T	4.90161e-09	2.45466e-06	8.52453e-05	0.0417315	0.958181
3	TG 53:3	TAG	11:61581764:C:T	3.0548e-10	2.29399e-06	5.31269e-06	0.0389345	0.961058
3	TG 54:3	TAG	11:61624414:C:T	1.55878e-15	2.33705e-06	2.71092e-11	0.039684	0.960314
3	TG 54:3	TAG	11:61581764:C:T	1.55878e-15	2.33705e-06	2.71092e-11	0.039684	0.960314
3	TG 54:4	TAG	11:61626270:C:G	2.42119e-09	2.97391e-06	4.21076e-05	0.0507709	0.949184
3	TG 54:6	TAG	11:61579463:A:G	8.29624e-10	2.33252e-06	1.44282e-05	0.0396051	0.960378
3	TG 54:7	TAG	11:61610750:A:G	6.49322e-14	1.63141e-06	1.12926e-09	0.0273997	0.972599
3	TG 56:3	TAG	11:61586886:C:T	1.3321e-20	2.07396e-06	2.31669e-16	0.0351039	0.964894
3	TG 56:3	TAG	11:61624414:C:T	1.3321e-20	2.07396e-06	2.31669e-16	0.0351039	0.964894
3	TG 56:3	TAG	11:61581764:C:T	1.3321e-20	2.07396e-06	2.31669e-16	0.0351039	0.964894
3	TG 56:4	TAG	11:61618608:A:G	6.98979e-14	2.21871e-06	1.21561e-09	0.0376238	0.962374
3	TG 56:5	TAG	11:61624181:C:T	3.56035e-16	2.08156e-06	6.19191e-12	0.0352363	0.964762
3	TG 56:6	TAG	11:61464124:A:G	2.04034e-43	2.14983e-06	3.55023e-39	0.0364438	0.963554
3	TG 56:6	TAG	11:61660704:A:G	2.04038e-43	2.14987e-06	3.54849e-39	0.0364254	0.963572
3	TG 56:6	TAG	11:61621611:A:G	2.04038e-43	2.14987e-06	3.54849e-39	0.0364255	0.963572
3	TG 56:6	TAG	11:61712131:C:T	2.04038e-43	2.14987e-06	3.54845e-39	0.0364251	0.963573
3	TG 56:6	TAG	11:61629377:C:T	2.04038e-43	2.14987e-06	3.54849e-39	0.0364255	0.963572
3	TG 56:6	TAG	11:61549025:A:G	2.04038e-43	2.14987e-06	3.54849e-39	0.0364255	0.963572
3	TG 56:7	TAG	11:61640521:A:G	4.93501e-22	2.15741e-06	8.58262e-18	0.0365568	0.963441
3	TG 56:7	TAG	11:61579463:A:G	4.93501e-22	2.15741e-06	8.58262e-18	0.0365568	0.963441
3	TG 56:8	TAG	11:61624705:C:T	1.32858e-16	2.08178e-06	2.31057e-12	0.0352401	0.964758
3	TG 56:8	TAG	11:61640521:A:G	1.32858e-16	2.08178e-06	2.31057e-12	0.0352401	0.964758
3	TG 56:8	TAG	11:61546592:A:G	1.32858e-16	2.08178e-06	2.31057e-12	0.0352401	0.964758
3	TG 58:7	TAG	11:61557803:C:T	6.16968e-17	1.98759e-06	1.07299e-12	0.0336003	0.966398
3	TG 58:7	TAG	11:61640521:A:G	6.16968e-17	1.98759e-06	1.07299e-12	0.0336003	0.966398
3	TG 58:8	TAG	11:61567753:A:C	1.11614e-08	2.03855e-06	0.000194111	0.0344877	0.965316

## Sheet: TableS6.3
Table S6.3: SNPs implicated in colocalization results (SNP.PP.H4 >0.01 or 95% credible set).
exposure	Clump.SNP	SNP	SNP.PP.H4	Credible set	ENSG Gene ID	Gene location	Gene Symbol
CE 16:0	11:61781117:A:G	11:61588305:A:G	0.048126	1	ENSG00000134824.14	intragenic	FADS2
CE 16:0	11:61557868:C:T	11:61609750:C:T	0.0320665	1	ENSG00000134824.14	intragenic	FADS2
CE 16:0	11:61640521:A:G	11:61557803:C:T	0.0344088	1	ENSG00000134825.16	intragenic	TMEM258
CE 16:0	11:61640521:A:G	11:61571478:C:T	0.134591	1	ENSG00000134824.14	intragenic	FADS2
CE 16:0	11:61526688:A:G	11:61569830:C:T	0.10779	1	ENSG00000134824.14	intragenic	FADS2
CE 16:0	11:61781117:A:G	11:61603510:A:C	0.0152112	1	ENSG00000134824.14	intragenic	FADS2
CE 16:0	11:61570783:C:T	11:61600342:A:C	0.0170791	1	ENSG00000134824.14	intragenic	FADS2
CE 16:0	11:61570783:C:T	11:61606642:A:G	0.0266337	1	ENSG00000134824.14	intragenic	FADS2
CE 16:0	11:61781117:A:G	11:61569830:C:T	0.10779	1	ENSG00000134824.14	intragenic	FADS2
CE 16:0	11:61526688:A:G	11:61579463:A:G	0.0164694	1	ENSG00000134824.14	intragenic	FADS2
CE 16:0	11:61526688:A:G	11:61557803:C:T	0.0344088	1	ENSG00000134825.16	intragenic	TMEM258
CE 16:0	11:61526688:A:G	11:61606642:A:G	0.0266337	1	ENSG00000134824.14	intragenic	FADS2
CE 16:0	11:61640521:A:G	11:61575158:A:G	0.0568571	1	ENSG00000134824.14	intragenic	FADS2
CE 16:0	11:61557868:C:T	11:61557826:C:T	0.064436	1	ENSG00000134825.16	intragenic	TMEM258
CE 16:0	11:61640521:A:G	11:61606642:A:G	0.0266337	1	ENSG00000134824.14	intragenic	FADS2
CE 16:0	11:61570783:C:T	11:61579463:A:G	0.0164694	1	ENSG00000134824.14	intragenic	FADS2
CE 16:0	11:61640521:A:G	11:61557826:C:T	0.064436	1	ENSG00000134825.16	intragenic	TMEM258
CE 16:0	11:61781117:A:G	11:61592362:A:G	0.0282632	1	ENSG00000134824.14	intragenic	FADS2
CE 16:0	11:61781117:A:G	11:61570783:C:T	0.134591	1	ENSG00000134824.14	intragenic	FADS2
CE 16:0	11:61640521:A:G	11:61603510:A:C	0.0152112	1	ENSG00000134824.14	intragenic	FADS2
CE 16:0	11:61781117:A:G	11:61557803:C:T	0.0344088	1	ENSG00000134825.16	intragenic	TMEM258
CE 16:0	11:61570783:C:T	11:61557826:C:T	0.064436	1	ENSG00000134825.16	intragenic	TMEM258
CE 16:0	11:61781117:A:G	11:61600342:A:C	0.0170791	1	ENSG00000134824.14	intragenic	FADS2
CE 16:0	11:61640521:A:G	11:61610750:A:G	0.0625824	1	ENSG00000134824.14	intragenic	FADS2
CE 16:0	11:61640521:A:G	11:61593005:A:G	0.0260735	1	ENSG00000134824.14	intragenic	FADS2
CE 16:0	11:61781117:A:G	11:61606683:A:G	0.0264975	1	ENSG00000134824.14	intragenic	FADS2
CE 16:0	11:61526688:A:G	11:61557826:C:T	0.064436	1	ENSG00000134825.16	intragenic	TMEM258
CE 16:0	11:61557868:C:T	11:61552680:G:T	0.0111255	1	ENSG00000124920.14	intragenic	MYRF
CE 16:0	11:61640521:A:G	11:61552680:G:T	0.0111255	1	ENSG00000124920.14	intragenic	MYRF
CE 16:0	11:61557868:C:T	11:61610750:A:G	0.0625824	1	ENSG00000134824.14	intragenic	FADS2
CE 16:0	11:61557868:C:T	11:61606683:A:G	0.0264975	1	ENSG00000134824.14	intragenic	FADS2
CE 16:0	11:61640521:A:G	11:61569830:C:T	0.10779	1	ENSG00000134824.14	intragenic	FADS2
CE 16:0	11:61526688:A:G	11:61603510:A:C	0.0152112	1	ENSG00000134824.14	intragenic	FADS2
CE 16:0	11:61557868:C:T	11:61600342:A:C	0.0170791	1	ENSG00000134824.14	intragenic	FADS2
CE 16:0	11:61557868:C:T	11:61606642:A:G	0.0266337	1	ENSG00000134824.14	intragenic	FADS2
CE 16:0	11:61557868:C:T	11:61592362:A:G	0.0282632	1	ENSG00000134824.14	intragenic	FADS2
CE 16:0	11:61640521:A:G	11:61579463:A:G	0.0164694	1	ENSG00000134824.14	intragenic	FADS2
CE 16:0	11:61640521:A:G	11:61570783:C:T	0.134591	1	ENSG00000134824.14	intragenic	FADS2
CE 16:0	11:61640521:A:G	11:61606683:A:G	0.0264975	1	ENSG00000134824.14	intragenic	FADS2
CE 16:0	11:61570783:C:T	11:61588305:A:G	0.048126	1	ENSG00000134824.14	intragenic	FADS2
CE 16:0	11:61570783:C:T	11:61557803:C:T	0.0344088	1	ENSG00000134825.16	intragenic	TMEM258
CE 16:0	11:61781117:A:G	11:61585144:A:G	0.0939024	1	ENSG00000134824.14	intragenic	FADS2
CE 16:0	11:61781117:A:G	11:61609750:C:T	0.0320665	1	ENSG00000134824.14	intragenic	FADS2
CE 16:0	11:61781117:A:G	11:61579463:A:G	0.0164694	1	ENSG00000134824.14	intragenic	FADS2
CE 16:0	11:61526688:A:G	11:61610750:A:G	0.0625824	1	ENSG00000134824.14	intragenic	FADS2
CE 16:0	11:61557868:C:T	11:61588305:A:G	0.048126	1	ENSG00000134824.14	intragenic	FADS2
CE 16:0	11:61526688:A:G	11:61575158:A:G	0.0568571	1	ENSG00000134824.14	intragenic	FADS2
CE 16:0	11:61526688:A:G	11:61571478:C:T	0.134591	1	ENSG00000134824.14	intragenic	FADS2
CE 16:0	11:61526688:A:G	11:61600342:A:C	0.0170791	1	ENSG00000134824.14	intragenic	FADS2
CE 16:0	11:61570783:C:T	11:61593005:A:G	0.0260735	1	ENSG00000134824.14	intragenic	FADS2
CE 16:0	11:61557868:C:T	11:61579463:A:G	0.0164694	1	ENSG00000134824.14	intragenic	FADS2
CE 16:0	11:61570783:C:T	11:61585144:A:G	0.0939024	1	ENSG00000134824.14	intragenic	FADS2
CE 16:0	11:61557868:C:T	11:61604814:A:C	0.0133159	1	ENSG00000134824.14	intragenic	FADS2
CE 16:0	11:61781117:A:G	11:61557826:C:T	0.064436	1	ENSG00000134825.16	intragenic	TMEM258
CE 16:0	11:61526688:A:G	11:61570783:C:T	0.134591	1	ENSG00000134824.14	intragenic	FADS2
CE 16:0	11:61781117:A:G	11:61593005:A:G	0.0260735	1	ENSG00000134824.14	intragenic	FADS2
CE 16:0	11:61570783:C:T	11:61570783:C:T	0.134591	1	ENSG00000134824.14	intragenic	FADS2
CE 16:0	11:61640521:A:G	11:61588305:A:G	0.048126	1	ENSG00000134824.14	intragenic	FADS2
CE 16:0	11:61640521:A:G	11:61585144:A:G	0.0939024	1	ENSG00000134824.14	intragenic	FADS2
CE 16:0	11:61570783:C:T	11:61609750:C:T	0.0320665	1	ENSG00000134824.14	intragenic	FADS2
CE 16:0	11:61526688:A:G	11:61585144:A:G	0.0939024	1	ENSG00000134824.14	intragenic	FADS2
CE 16:0	11:61781117:A:G	11:61604814:A:C	0.0133159	1	ENSG00000134824.14	intragenic	FADS2
CE 16:0	11:61526688:A:G	11:61606683:A:G	0.0264975	1	ENSG00000134824.14	intragenic	FADS2
CE 16:0	11:61640521:A:G	11:61600342:A:C	0.0170791	1	ENSG00000134824.14	intragenic	FADS2
CE 16:0	11:61640521:A:G	11:61609750:C:T	0.0320665	1	ENSG00000134824.14	intragenic	FADS2
CE 16:0	11:61781117:A:G	11:61571478:C:T	0.134591	1	ENSG00000134824.14	intragenic	FADS2
CE 16:0	11:61640521:A:G	11:61604814:A:C	0.0133159	1	ENSG00000134824.14	intragenic	FADS2
CE 16:0	11:61570783:C:T	11:61571478:C:T	0.134591	1	ENSG00000134824.14	intragenic	FADS2
CE 16:0	11:61526688:A:G	11:61552680:G:T	0.0111255	1	ENSG00000124920.14	intragenic	MYRF
CE 16:0	11:61570783:C:T	11:61603510:A:C	0.0152112	1	ENSG00000134824.14	intragenic	FADS2
CE 16:0	11:61570783:C:T	11:61610750:A:G	0.0625824	1	ENSG00000134824.14	intragenic	FADS2
CE 16:0	11:61781117:A:G	11:61610750:A:G	0.0625824	1	ENSG00000134824.14	intragenic	FADS2
CE 16:0	11:61781117:A:G	11:61575158:A:G	0.0568571	1	ENSG00000134824.14	intragenic	FADS2
CE 16:0	11:61526688:A:G	11:61609750:C:T	0.0320665	1	ENSG00000134824.14	intragenic	FADS2
CE 16:0	11:61570783:C:T	11:61575158:A:G	0.0568571	1	ENSG00000134824.14	intragenic	FADS2
CE 16:0	11:61557868:C:T	11:61570783:C:T	0.134591	1	ENSG00000134824.14	intragenic	FADS2
CE 16:0	11:61570783:C:T	11:61606683:A:G	0.0264975	1	ENSG00000134824.14	intragenic	FADS2
CE 16:0	11:61570783:C:T	11:61592362:A:G	0.0282632	1	ENSG00000134824.14	intragenic	FADS2
CE 16:0	11:61526688:A:G	11:61592362:A:G	0.0282632	1	ENSG00000134824.14	intragenic	FADS2
CE 16:0	11:61557868:C:T	11:61557803:C:T	0.0344088	1	ENSG00000134825.16	intragenic	TMEM258
CE 16:0	11:61526688:A:G	11:61588305:A:G	0.048126	1	ENSG00000134824.14	intragenic	FADS2
CE 16:0	11:61557868:C:T	11:61593005:A:G	0.0260735	1	ENSG00000134824.14	intragenic	FADS2
CE 16:0	11:61781117:A:G	11:61606642:A:G	0.0266337	1	ENSG00000134824.14	intragenic	FADS2
CE 16:0	11:61557868:C:T	11:61569830:C:T	0.10779	1	ENSG00000134824.14	intragenic	FADS2
CE 16:0	11:61570783:C:T	11:61552680:G:T	0.0111255	1	ENSG00000124920.14	intragenic	MYRF
CE 16:0	11:61557868:C:T	11:61571478:C:T	0.134591	1	ENSG00000134824.14	intragenic	FADS2
CE 16:0	11:61640521:A:G	11:61592362:A:G	0.0282632	1	ENSG00000134824.14	intragenic	FADS2
CE 16:0	11:61557868:C:T	11:61575158:A:G	0.0568571	1	ENSG00000134824.14	intragenic	FADS2
CE 16:0	11:61781117:A:G	11:61552680:G:T	0.0111255	1	ENSG00000124920.14	intragenic	MYRF
CE 16:0	11:61570783:C:T	11:61604814:A:C	0.0133159	1	ENSG00000134824.14	intragenic	FADS2
CE 16:0	11:61557868:C:T	11:61603510:A:C	0.0152112	1	ENSG00000134824.14	intragenic	FADS2
CE 16:0	11:61526688:A:G	11:61604814:A:C	0.0133159	1	ENSG00000134824.14	intragenic	FADS2
CE 16:0	11:61526688:A:G	11:61593005:A:G	0.0260735	1	ENSG00000134824.14	intragenic	FADS2
CE 16:0	11:61557868:C:T	11:61585144:A:G	0.0939024	1	ENSG00000134824.14	intragenic	FADS2
CE 16:0	11:61570783:C:T	11:61569830:C:T	0.10779	1	ENSG00000134824.14	intragenic	FADS2
CE 16:1	2:27730940:C:T	2:27980912:C:G	0.0234422		ENSG00000243147.8	upstream (13672)	MRPL33
CE 16:1	2:27730940:C:T	2:27958855:C:G	0.0588486		ENSG00000243147.8	upstream (35729)	MRPL33
CE 16:1	2:27730940:C:T	2:27963330:A:G	0.0421422		ENSG00000243147.8	upstream (31254)	MRPL33
CE 16:1	2:27730940:C:T	2:27972445:A:G	0.0487935		ENSG00000243147.8	upstream (22139)	MRPL33
CE 16:1	2:27730940:C:T	2:27974260:C:G	0.111125		ENSG00000243147.8	upstream (20324)	MRPL33
CE 16:1	2:27730940:C:T	2:27730940:C:T	0.0725505		ENSG00000084734.9	intragenic	GCKR
CE 16:1	2:27730940:C:T	2:27743215:A:G	0.0123242		ENSG00000084734.9	intragenic	GCKR
CE 16:1	2:27730940:C:T	2:27964328:C:G	0.0952529		ENSG00000243147.8	upstream (30256)	MRPL33
CE 16:1	2:27730940:C:T	2:27974971:A:G	0.0680085		ENSG00000243147.8	upstream (19613)	MRPL33
CE 16:1	2:27730940:C:T	2:27975394:C:T	0.0804774		ENSG00000243147.8	upstream (19190)	MRPL33
CE 16:1	2:27730940:C:T	2:27951658:C:T	0.0109366		ENSG00000163798.14	(33425)	SLC4A1AP
CE 16:1	2:27730940:C:T	2:27878686:C:T	0.0155361		ENSG00000119760.16	intragenic	SUPT7L
CE 16:1	2:27730940:C:T	2:27952406:C:T	0.0488502		ENSG00000163798.14	(34173)	SLC4A1AP
CE 16:1	2:27730940:C:T	2:27952767:C:G	0.0346876		ENSG00000163798.14	(34534)	SLC4A1AP
CE 16:1	2:27730940:C:T	2:27941888:A:G	0.0483353		ENSG00000163798.14	(23655)	SLC4A1AP
CE 16:1	2:27730940:C:T	2:27741237:C:T	0.0234102		ENSG00000084734.9	intragenic	GCKR
CE 16:1	2:27730940:C:T	2:27952235:A:T	0.0881649		ENSG00000163798.14	(34002)	SLC4A1AP
CE 16:1	2:27730940:C:T	2:27956481:C:T	0.0120572		ENSG00000243147.8	upstream (38103)	MRPL33
CE 17:0	11:61564299:G:T	11:61609750:C:T	0.0510172		ENSG00000134824.14	intragenic	FADS2
CE 17:0	11:61564299:G:T	11:61569830:C:T	0.0262876		ENSG00000134824.14	intragenic	FADS2
CE 17:0	11:61564299:G:T	11:61581764:C:T	0.024958		ENSG00000134824.14	intragenic	FADS2
CE 17:0	11:61564299:G:T	11:61557803:C:T	0.0314322		ENSG00000134825.16	intragenic	TMEM258
CE 17:0	11:61564299:G:T	11:61585144:A:G	0.0269829		ENSG00000134824.14	intragenic	FADS2
CE 17:0	11:61564299:G:T	11:61575158:A:G	0.0167454		ENSG00000134824.14	intragenic	FADS2
CE 17:0	11:61564299:G:T	11:61571382:A:G	0.0288354		ENSG00000134824.14	intragenic	FADS2
CE 17:0	11:61564299:G:T	11:61606642:A:G	0.0307752		ENSG00000134824.14	intragenic	FADS2
CE 17:0	11:61564299:G:T	11:61592362:A:G	0.0192461		ENSG00000134824.14	intragenic	FADS2
CE 17:0	11:61564299:G:T	11:61606683:A:G	0.0307154		ENSG00000134824.14	intragenic	FADS2
CE 17:0	11:61564299:G:T	11:61603510:A:C	0.0219269		ENSG00000134824.14	intragenic	FADS2
CE 17:0	11:61564299:G:T	11:61567753:A:C	0.0100843		ENSG00000134824.14	intragenic	FADS2
CE 17:0	11:61564299:G:T	11:61570783:C:T	0.0344679		ENSG00000134824.14	intragenic	FADS2
CE 17:0	11:61564299:G:T	11:61600342:A:C	0.0259776		ENSG00000134824.14	intragenic	FADS2
CE 17:0	11:61564299:G:T	11:61579760:C:T	0.0140425		ENSG00000134824.14	intragenic	FADS2
CE 17:0	11:61564299:G:T	11:61571478:C:T	0.0344679		ENSG00000134824.14	intragenic	FADS2
CE 17:0	11:61564299:G:T	11:61565908:C:T	0.0547076		ENSG00000134824.14	intragenic	FADS2
CE 17:0	11:61564299:G:T	11:61589481:A:G	0.0241297		ENSG00000134824.14	intragenic	FADS2
CE 17:0	11:61564299:G:T	11:61564299:G:T	0.077994		ENSG00000168496.4	intragenic	FEN1
CE 17:0	11:61564299:G:T	11:61582708:C:T	0.0117232		ENSG00000134824.14	intragenic	FADS2
CE 17:0	11:61564299:G:T	11:61610750:A:G	0.239299		ENSG00000134824.14	intragenic	FADS2
CE 17:0	11:61564299:G:T	11:61588305:A:G	0.0261121		ENSG00000134824.14	intragenic	FADS2
CE 17:0	11:61564299:G:T	11:61571348:C:G	0.0270669		ENSG00000134824.14	intragenic	FADS2
CE 17:0	11:61564299:G:T	11:61604814:A:C	0.0181752		ENSG00000134824.14	intragenic	FADS2
CE 17:0	11:61564299:G:T	11:61557826:C:T	0.017617		ENSG00000134825.16	intragenic	TMEM258
CE 17:0	11:61564299:G:T	11:61593005:A:G	0.0140026		ENSG00000134824.14	intragenic	FADS2
CE 18:0	11:61564299:G:T	11:61600342:A:C	0.0374699		ENSG00000134824.14	intragenic	FADS2
CE 18:0	11:61564299:G:T	11:61593005:A:G	0.0201716		ENSG00000134824.14	intragenic	FADS2
CE 18:0	11:61564299:G:T	11:61603510:A:C	0.0333711		ENSG00000134824.14	intragenic	FADS2
CE 18:0	11:61564299:G:T	11:61570783:C:T	0.0315538		ENSG00000134824.14	intragenic	FADS2
CE 18:0	11:61564299:G:T	11:61609750:C:T	0.0835275		ENSG00000134824.14	intragenic	FADS2
CE 18:0	11:61564299:G:T	11:61557826:C:T	0.021799		ENSG00000134825.16	intragenic	TMEM258
CE 18:0	11:61564299:G:T	11:61571478:C:T	0.0315538		ENSG00000134824.14	intragenic	FADS2
CE 18:0	11:61564299:G:T	11:61596633:C:T	0.0144798		ENSG00000134824.14	intragenic	FADS2
CE 18:0	11:61564299:G:T	11:61604814:A:C	0.0276834		ENSG00000134824.14	intragenic	FADS2
CE 18:0	11:61564299:G:T	11:61606642:A:G	0.0304434		ENSG00000134824.14	intragenic	FADS2
CE 18:0	11:61564299:G:T	11:61592362:A:G	0.043834		ENSG00000134824.14	intragenic	FADS2
CE 18:0	11:61564299:G:T	11:61557803:C:T	0.0697739		ENSG00000134825.16	intragenic	TMEM258
CE 18:0	11:61564299:G:T	11:61606683:A:G	0.0303923		ENSG00000134824.14	intragenic	FADS2
CE 18:0	11:61564299:G:T	11:61569830:C:T	0.0259421		ENSG00000134824.14	intragenic	FADS2
CE 18:0	11:61564299:G:T	11:61564299:G:T	0.066234		ENSG00000168496.4	intragenic	FEN1
CE 18:0	11:61564299:G:T	11:61585144:A:G	0.0252393		ENSG00000134824.14	intragenic	FADS2
CE 18:0	11:61564299:G:T	11:61565908:C:T	0.0292886		ENSG00000134824.14	intragenic	FADS2
CE 18:0	11:61564299:G:T	11:61610750:A:G	0.230774		ENSG00000134824.14	intragenic	FADS2
CE 18:0	11:61564299:G:T	11:61575158:A:G	0.0160327		ENSG00000134824.14	intragenic	FADS2
CE 18:0	11:61564299:G:T	11:61588305:A:G	0.0384		ENSG00000134824.14	intragenic	FADS2
CE 18:2	11:61604782:A:T	11:61569830:C:T	0.0179184		ENSG00000134824.14	intragenic	FADS2
CE 18:2	11:61621194:A:G	11:61619829:A:C	0.0273039		ENSG00000134824.14	intragenic	FADS2
CE 18:2	11:61621194:A:G	11:61557826:C:T	0.0146821		ENSG00000134825.16	intragenic	TMEM258
CE 18:2	11:61604782:A:T	11:61592362:A:G	0.033578		ENSG00000134824.14	intragenic	FADS2
CE 18:2	11:61604782:A:T	11:61618608:A:G	0.0216881		ENSG00000134824.14	intragenic	FADS2
CE 18:2	11:61604782:A:T	11:61609750:C:T	0.0483863		ENSG00000134824.14	intragenic	FADS2
CE 18:2	11:61604782:A:T	11:61585144:A:G	0.0165268		ENSG00000134824.14	intragenic	FADS2
CE 18:2	11:61621194:A:G	11:61589481:A:G	0.0387294		ENSG00000134824.14	intragenic	FADS2
CE 18:2	11:61621194:A:G	11:61610750:A:G	0.308987		ENSG00000134824.14	intragenic	FADS2
CE 18:2	11:61604782:A:T	11:61603510:A:C	0.0215283		ENSG00000134824.14	intragenic	FADS2
CE 18:2	11:61621194:A:G	11:61570783:C:T	0.0230276		ENSG00000134824.14	intragenic	FADS2
CE 18:2	11:61621194:A:G	11:61569830:C:T	0.0179184		ENSG00000134824.14	intragenic	FADS2
CE 18:2	11:61621194:A:G	11:61585144:A:G	0.0165268		ENSG00000134824.14	intragenic	FADS2
CE 18:2	11:61604782:A:T	11:61589481:A:G	0.0387294		ENSG00000134824.14	intragenic	FADS2
CE 18:2	11:61621194:A:G	11:61593005:A:G	0.0249204		ENSG00000134824.14	intragenic	FADS2
CE 18:2	11:61604782:A:T	11:61619829:A:C	0.0273039		ENSG00000134824.14	intragenic	FADS2
CE 18:2	11:61621194:A:G	11:61557803:C:T	0.0347649		ENSG00000134825.16	intragenic	TMEM258
CE 18:2	11:61604782:A:T	11:61571478:C:T	0.0230276		ENSG00000134824.14	intragenic	FADS2
CE 18:2	11:61604782:A:T	11:61604814:A:C	0.0165726		ENSG00000134824.14	intragenic	FADS2
CE 18:2	11:61621194:A:G	11:61604814:A:C	0.0165726		ENSG00000134824.14	intragenic	FADS2
CE 18:2	11:61604782:A:T	11:61593005:A:G	0.0249204		ENSG00000134824.14	intragenic	FADS2
CE 18:2	19:46436564:C:T	19:46241332:A:G	0.0163797		ENSG00000237452.3	intragenic	MEIOSIN
CE 18:2	19:46436564:C:T	19:46295223:A:G	0.046279	1	ENSG00000185800.12	intragenic	DMWD
CE 18:2	11:61621194:A:G	11:61575158:A:G	0.0111866		ENSG00000134824.14	intragenic	FADS2
CE 18:2	11:61621194:A:G	11:61606683:A:G	0.0329355		ENSG00000134824.14	intragenic	FADS2
CE 18:2	11:61621194:A:G	11:61600342:A:C	0.0206193		ENSG00000134824.14	intragenic	FADS2
CE 18:2	11:61621194:A:G	11:61606642:A:G	0.0328023		ENSG00000134824.14	intragenic	FADS2
CE 18:2	11:61621194:A:G	11:61609750:C:T	0.0483863		ENSG00000134824.14	intragenic	FADS2
CE 18:2	11:61621194:A:G	11:61571478:C:T	0.0230276		ENSG00000134824.14	intragenic	FADS2
CE 18:2	11:61604782:A:T	11:61606683:A:G	0.0329355		ENSG00000134824.14	intragenic	FADS2
CE 18:2	11:61621194:A:G	11:61581764:C:T	0.044631		ENSG00000134824.14	intragenic	FADS2
CE 18:2	11:61621194:A:G	11:61618608:A:G	0.0216881		ENSG00000134824.14	intragenic	FADS2
CE 18:2	11:61604782:A:T	11:61600342:A:C	0.0206193		ENSG00000134824.14	intragenic	FADS2
CE 18:2	11:61604782:A:T	11:61606642:A:G	0.0328023		ENSG00000134824.14	intragenic	FADS2
CE 18:2	19:46436564:C:T	19:46436564:C:T	0.935549	1	ENSG00000104967.8	downstream (428)	NOVA2
CE 18:2	11:61604782:A:T	11:61557803:C:T	0.0347649		ENSG00000134825.16	intragenic	TMEM258
CE 18:2	11:61604782:A:T	11:61588305:A:G	0.0497612		ENSG00000134824.14	intragenic	FADS2
CE 18:2	11:61604782:A:T	11:61571348:C:G	0.0505211		ENSG00000134824.14	intragenic	FADS2
CE 18:2	11:61604782:A:T	11:61571382:A:G	0.0164278		ENSG00000134824.14	intragenic	FADS2
CE 18:2	11:61604782:A:T	11:61570783:C:T	0.0230276		ENSG00000134824.14	intragenic	FADS2
CE 18:2	11:61621194:A:G	11:61592362:A:G	0.033578		ENSG00000134824.14	intragenic	FADS2
CE 18:2	11:61621194:A:G	11:61571382:A:G	0.0164278		ENSG00000134824.14	intragenic	FADS2
CE 18:2	11:61621194:A:G	11:61571348:C:G	0.0505211		ENSG00000134824.14	intragenic	FADS2
CE 18:2	11:61604782:A:T	11:61610750:A:G	0.308987		ENSG00000134824.14	intragenic	FADS2
CE 18:2	11:61604782:A:T	11:61575158:A:G	0.0111866		ENSG00000134824.14	intragenic	FADS2
CE 18:2	11:61621194:A:G	11:61588305:A:G	0.0497612		ENSG00000134824.14	intragenic	FADS2
CE 18:2	11:61604782:A:T	11:61581764:C:T	0.044631		ENSG00000134824.14	intragenic	FADS2
CE 18:2	11:61604782:A:T	11:61557826:C:T	0.0146821		ENSG00000134825.16	intragenic	TMEM258
CE 18:2	11:61621194:A:G	11:61603510:A:C	0.0215283		ENSG00000134824.14	intragenic	FADS2
CE 18:3	11:61667879:C:T	11:61593005:A:G	0.0273061	1	ENSG00000134824.14	intragenic	FADS2
CE 18:3	11:61464124:A:G	11:61606642:A:G	0.0246382	1	ENSG00000134824.14	intragenic	FADS2
CE 18:3	11:61610750:A:G	11:61606642:A:G	0.0246382	1	ENSG00000134824.14	intragenic	FADS2
CE 18:3	11:61464124:A:G	11:61610750:A:G	0.506145	1	ENSG00000134824.14	intragenic	FADS2
CE 18:3	11:61619181:C:T	11:61610750:A:G	0.506145	1	ENSG00000134824.14	intragenic	FADS2
CE 18:3	11:61538401:C:G	11:61571478:C:T	0.0145808	1	ENSG00000134824.14	intragenic	FADS2
CE 18:3	11:61667879:C:T	11:61606683:A:G	0.0247619	1	ENSG00000134824.14	intragenic	FADS2
CE 18:3	11:61610750:A:G	11:61604814:A:C	0.0104313		ENSG00000134824.14	intragenic	FADS2
CE 18:3	11:61610750:A:G	11:61569830:C:T	0.0128096	1	ENSG00000134824.14	intragenic	FADS2
CE 18:3	11:61538401:C:G	11:61609750:C:T	0.0881896	1	ENSG00000134824.14	intragenic	FADS2
CE 18:3	11:61464124:A:G	11:61609750:C:T	0.0881896	1	ENSG00000134824.14	intragenic	FADS2
CE 18:3	11:61619181:C:T	11:61571478:C:T	0.0145808	1	ENSG00000134824.14	intragenic	FADS2
CE 18:3	11:61538401:C:G	11:61570783:C:T	0.0145808	1	ENSG00000134824.14	intragenic	FADS2
CE 18:3	11:61619181:C:T	11:61585144:A:G	0.0148896	1	ENSG00000134824.14	intragenic	FADS2
CE 18:3	11:61619181:C:T	11:61603510:A:C	0.0132497	1	ENSG00000134824.14	intragenic	FADS2
CE 18:3	11:61667879:C:T	11:61557826:C:T	0.0242147	1	ENSG00000134825.16	intragenic	TMEM258
CE 18:3	11:61619181:C:T	11:61604814:A:C	0.0104313		ENSG00000134824.14	intragenic	FADS2
CE 18:3	11:61538401:C:G	11:61606642:A:G	0.0246382	1	ENSG00000134824.14	intragenic	FADS2
CE 18:3	11:61464124:A:G	11:61603510:A:C	0.0132497	1	ENSG00000134824.14	intragenic	FADS2
CE 18:3	11:61464124:A:G	11:61569830:C:T	0.0128096	1	ENSG00000134824.14	intragenic	FADS2
CE 18:3	2:27730940:C:T	2:27742603:C:T	0.0202571		ENSG00000084734.9	intragenic	GCKR
CE 18:3	11:61610750:A:G	11:61600342:A:C	0.0152826	1	ENSG00000134824.14	intragenic	FADS2
CE 18:3	11:61538401:C:G	11:61600342:A:C	0.0152826	1	ENSG00000134824.14	intragenic	FADS2
CE 18:3	11:61538401:C:G	11:61585144:A:G	0.0148896	1	ENSG00000134824.14	intragenic	FADS2
CE 18:3	11:61538401:C:G	11:61557803:C:T	0.0900481	1	ENSG00000134825.16	intragenic	TMEM258
CE 18:3	11:61667879:C:T	11:61588305:A:G	0.0542095	1	ENSG00000134824.14	intragenic	FADS2
CE 18:3	11:61619181:C:T	11:61557826:C:T	0.0242147	1	ENSG00000134825.16	intragenic	TMEM258
CE 18:3	11:61538401:C:G	11:61606683:A:G	0.0247619	1	ENSG00000134824.14	intragenic	FADS2
CE 18:3	11:61464124:A:G	11:61570783:C:T	0.0145808	1	ENSG00000134824.14	intragenic	FADS2
CE 18:3	11:61538401:C:G	11:61592362:A:G	0.0325069	1	ENSG00000134824.14	intragenic	FADS2
CE 18:3	11:61667879:C:T	11:61600342:A:C	0.0152826	1	ENSG00000134824.14	intragenic	FADS2
CE 18:3	11:61667879:C:T	11:61592362:A:G	0.0325069	1	ENSG00000134824.14	intragenic	FADS2
CE 18:3	11:61610750:A:G	11:61603510:A:C	0.0132497	1	ENSG00000134824.14	intragenic	FADS2
CE 18:3	11:61619181:C:T	11:61606642:A:G	0.0246382	1	ENSG00000134824.14	intragenic	FADS2
CE 18:3	11:61619181:C:T	11:61570783:C:T	0.0145808	1	ENSG00000134824.14	intragenic	FADS2
CE 18:3	11:61667879:C:T	11:61606642:A:G	0.0246382	1	ENSG00000134824.14	intragenic	FADS2
CE 18:3	11:61667879:C:T	11:61585144:A:G	0.0148896	1	ENSG00000134824.14	intragenic	FADS2
CE 18:3	11:61610750:A:G	11:61610750:A:G	0.506145	1	ENSG00000134824.14	intragenic	FADS2
CE 18:3	11:61610750:A:G	11:61609750:C:T	0.0881896	1	ENSG00000134824.14	intragenic	FADS2
CE 18:3	11:61610750:A:G	11:61570783:C:T	0.0145808	1	ENSG00000134824.14	intragenic	FADS2
CE 18:3	11:61538401:C:G	11:61588305:A:G	0.0542095	1	ENSG00000134824.14	intragenic	FADS2
CE 18:3	11:61667879:C:T	11:61557803:C:T	0.0900481	1	ENSG00000134825.16	intragenic	TMEM258
CE 18:3	11:61464124:A:G	11:61557826:C:T	0.0242147	1	ENSG00000134825.16	intragenic	TMEM258
CE 18:3	11:61619181:C:T	11:61569830:C:T	0.0128096	1	ENSG00000134824.14	intragenic	FADS2
CE 18:3	11:61619181:C:T	11:61588305:A:G	0.0542095	1	ENSG00000134824.14	intragenic	FADS2
CE 18:3	11:61610750:A:G	11:61593005:A:G	0.0273061	1	ENSG00000134824.14	intragenic	FADS2
CE 18:3	11:61619181:C:T	11:61557803:C:T	0.0900481	1	ENSG00000134825.16	intragenic	TMEM258
CE 18:3	11:61464124:A:G	11:61604814:A:C	0.0104313		ENSG00000134824.14	intragenic	FADS2
CE 18:3	11:61464124:A:G	11:61592362:A:G	0.0325069	1	ENSG00000134824.14	intragenic	FADS2
CE 18:3	11:61619181:C:T	11:61593005:A:G	0.0273061	1	ENSG00000134824.14	intragenic	FADS2
CE 18:3	11:61610750:A:G	11:61606683:A:G	0.0247619	1	ENSG00000134824.14	intragenic	FADS2
CE 18:3	11:61619181:C:T	11:61600342:A:C	0.0152826	1	ENSG00000134824.14	intragenic	FADS2
CE 18:3	11:61667879:C:T	11:61609750:C:T	0.0881896	1	ENSG00000134824.14	intragenic	FADS2
CE 18:3	11:61538401:C:G	11:61593005:A:G	0.0273061	1	ENSG00000134824.14	intragenic	FADS2
CE 18:3	11:61667879:C:T	11:61571478:C:T	0.0145808	1	ENSG00000134824.14	intragenic	FADS2
CE 18:3	11:61619181:C:T	11:61592362:A:G	0.0325069	1	ENSG00000134824.14	intragenic	FADS2
CE 18:3	11:61610750:A:G	11:61585144:A:G	0.0148896	1	ENSG00000134824.14	intragenic	FADS2
CE 18:3	11:61667879:C:T	11:61604814:A:C	0.0104313		ENSG00000134824.14	intragenic	FADS2
CE 18:3	2:27730940:C:T	2:27730940:C:T	0.831526		ENSG00000084734.9	intragenic	GCKR
CE 18:3	11:61610750:A:G	11:61557803:C:T	0.0900481	1	ENSG00000134825.16	intragenic	TMEM258
CE 18:3	11:61610750:A:G	11:61592362:A:G	0.0325069	1	ENSG00000134824.14	intragenic	FADS2
CE 18:3	11:61464124:A:G	11:61606683:A:G	0.0247619	1	ENSG00000134824.14	intragenic	FADS2
CE 18:3	11:61538401:C:G	11:61603510:A:C	0.0132497	1	ENSG00000134824.14	intragenic	FADS2
CE 18:3	11:61538401:C:G	11:61557826:C:T	0.0242147	1	ENSG00000134825.16	intragenic	TMEM258
CE 18:3	11:61538401:C:G	11:61610750:A:G	0.506145	1	ENSG00000134824.14	intragenic	FADS2
CE 18:3	11:61667879:C:T	11:61603510:A:C	0.0132497	1	ENSG00000134824.14	intragenic	FADS2
CE 18:3	11:61610750:A:G	11:61557826:C:T	0.0242147	1	ENSG00000134825.16	intragenic	TMEM258
CE 18:3	11:61464124:A:G	11:61593005:A:G	0.0273061	1	ENSG00000134824.14	intragenic	FADS2
CE 18:3	11:61464124:A:G	11:61571478:C:T	0.0145808	1	ENSG00000134824.14	intragenic	FADS2
CE 18:3	2:27730940:C:T	2:27741237:C:T	0.0753578		ENSG00000084734.9	intragenic	GCKR
CE 18:3	11:61667879:C:T	11:61569830:C:T	0.0128096	1	ENSG00000134824.14	intragenic	FADS2
CE 18:3	11:61619181:C:T	11:61609750:C:T	0.0881896	1	ENSG00000134824.14	intragenic	FADS2
CE 18:3	11:61667879:C:T	11:61610750:A:G	0.506145	1	ENSG00000134824.14	intragenic	FADS2
CE 18:3	11:61667879:C:T	11:61570783:C:T	0.0145808	1	ENSG00000134824.14	intragenic	FADS2
CE 18:3	11:61619181:C:T	11:61606683:A:G	0.0247619	1	ENSG00000134824.14	intragenic	FADS2
CE 18:3	11:61464124:A:G	11:61585144:A:G	0.0148896	1	ENSG00000134824.14	intragenic	FADS2
CE 18:3	11:61464124:A:G	11:61600342:A:C	0.0152826	1	ENSG00000134824.14	intragenic	FADS2
CE 18:3	11:61610750:A:G	11:61588305:A:G	0.0542095	1	ENSG00000134824.14	intragenic	FADS2
CE 18:3	11:61538401:C:G	11:61604814:A:C	0.0104313		ENSG00000134824.14	intragenic	FADS2
CE 18:3	11:61464124:A:G	11:61557803:C:T	0.0900481	1	ENSG00000134825.16	intragenic	TMEM258
CE 18:3	11:61464124:A:G	11:61588305:A:G	0.0542095	1	ENSG00000134824.14	intragenic	FADS2
CE 18:3	11:61538401:C:G	11:61569830:C:T	0.0128096	1	ENSG00000134824.14	intragenic	FADS2
CE 18:3	11:61610750:A:G	11:61571478:C:T	0.0145808	1	ENSG00000134824.14	intragenic	FADS2
CE 20:3	11:61526688:A:G	11:61603237:C:T	0.124386	1	ENSG00000134824.14	intragenic	FADS2
CE 20:3	11:61526688:A:G	11:61604782:A:T	0.25589	1	ENSG00000134824.14	intragenic	FADS2
CE 20:3	11:61538401:C:G	11:61603358:A:T	0.138957	1	ENSG00000134824.14	intragenic	FADS2
CE 20:3	11:61538401:C:G	11:61603237:C:T	0.124386	1	ENSG00000134824.14	intragenic	FADS2
CE 20:3	11:61538401:C:G	11:61605215:A:G	0.195875	1	ENSG00000134824.14	intragenic	FADS2
CE 20:3	11:61526688:A:G	11:61605215:A:G	0.195875	1	ENSG00000134824.14	intragenic	FADS2
CE 20:3	11:61538401:C:G	11:61604782:A:T	0.25589	1	ENSG00000134824.14	intragenic	FADS2
CE 20:3	11:61538401:C:G	11:61604967:C:T	0.284873	1	ENSG00000134824.14	intragenic	FADS2
CE 20:3	11:61526688:A:G	11:61604967:C:T	0.284873	1	ENSG00000134824.14	intragenic	FADS2
CE 20:3	11:61526688:A:G	11:61603358:A:T	0.138957	1	ENSG00000134824.14	intragenic	FADS2
CE 20:4	11:61531810:A:G	11:61569830:C:T	0.128309	1	ENSG00000134824.14	intragenic	FADS2
CE 20:4	11:61809326:A:C	11:61571478:C:T	0.261042	1	ENSG00000134824.14	intragenic	FADS2
CE 20:4	11:61298932:C:G	11:61543499:C:T	0.0260948		ENSG00000124920.14	intragenic	MYRF
CE 20:4	11:61712131:C:T	11:61575158:A:G	0.0813674	1	ENSG00000134824.14	intragenic	FADS2
CE 20:4	11:61468165:A:G	11:61569830:C:T	0.128309	1	ENSG00000134824.14	intragenic	FADS2
CE 20:4	11:61823576:A:G	11:61575158:A:G	0.238944	1	ENSG00000134824.14	intragenic	FADS2
CE 20:4	11:61631803:A:G	11:61570783:C:T	0.25832	1	ENSG00000134824.14	intragenic	FADS2
CE 20:4	11:61408729:C:T	11:61569830:C:T	0.128309	1	ENSG00000134824.14	intragenic	FADS2
CE 20:4	11:61468165:A:G	11:61585144:A:G	0.244903	1	ENSG00000134824.14	intragenic	FADS2
CE 20:4	11:61586886:C:T	11:61575158:A:G	0.0813674	1	ENSG00000134824.14	intragenic	FADS2
CE 20:4	11:61830169:C:G	11:61593005:A:G	0.0160678		ENSG00000134824.14	intragenic	FADS2
CE 20:4	11:61689412:A:G	11:61569830:C:T	0.128309	1	ENSG00000134824.14	intragenic	FADS2
CE 20:4	11:61636664:A:G	11:61570783:C:T	0.25832	1	ENSG00000134824.14	intragenic	FADS2
CE 20:4	11:61557868:C:T	11:61585144:A:G	0.244903	1	ENSG00000134824.14	intragenic	FADS2
CE 20:4	11:61543499:C:T	11:61575158:A:G	0.0813674	1	ENSG00000134824.14	intragenic	FADS2
CE 20:4	11:61750623:C:T	11:61585144:A:G	0.244903	1	ENSG00000134824.14	intragenic	FADS2
CE 20:4	11:61317901:A:G	11:61549025:A:G	0.101447	1	ENSG00000124920.14	intragenic	MYRF
CE 20:4	11:61322788:C:T	11:61571478:C:T	0.391708	1	ENSG00000134824.14	intragenic	FADS2
CE 20:4	11:61726097:G:T	11:61585144:A:G	0.244903	1	ENSG00000134824.14	intragenic	FADS2
CE 20:4	11:61662448:C:T	11:61585144:A:G	0.244903	1	ENSG00000134824.14	intragenic	FADS2
CE 20:4	11:61641717:G:T	11:61575158:A:G	0.0813674	1	ENSG00000134824.14	intragenic	FADS2
CE 20:4	11:61322832:C:G	11:61557826:C:T	0.0137987		ENSG00000134825.16	intragenic	TMEM258
CE 20:4	11:61824298:A:G	11:61588305:A:G	0.0162728		ENSG00000134824.14	intragenic	FADS2
CE 20:4	11:61430987:A:G	11:61585144:A:G	0.244903	1	ENSG00000134824.14	intragenic	FADS2
CE 20:4	11:61636664:A:G	11:61585144:A:G	0.244903	1	ENSG00000134824.14	intragenic	FADS2
CE 20:4	11:61468165:A:G	11:61571478:C:T	0.25832	1	ENSG00000134824.14	intragenic	FADS2
CE 20:4	11:61726097:G:T	11:61570783:C:T	0.25832	1	ENSG00000134824.14	intragenic	FADS2
CE 20:4	11:61557868:C:T	11:61569830:C:T	0.128309	1	ENSG00000134824.14	intragenic	FADS2
CE 20:4	11:61641717:G:T	11:61570783:C:T	0.25832	1	ENSG00000134824.14	intragenic	FADS2
CE 20:4	11:61468165:A:G	11:61570783:C:T	0.25832	1	ENSG00000134824.14	intragenic	FADS2
CE 20:4	11:61594164:C:T	11:61571478:C:T	0.25832	1	ENSG00000134824.14	intragenic	FADS2
CE 20:4	11:61529656:C:G	11:61569830:C:T	0.128309	1	ENSG00000134824.14	intragenic	FADS2
CE 20:4	11:61686144:A:G	11:61570783:C:T	0.25832	1	ENSG00000134824.14	intragenic	FADS2
CE 20:4	11:61811441:A:G	11:61570783:C:T	0.261042	1	ENSG00000134824.14	intragenic	FADS2
CE 20:4	11:61760911:A:G	11:61569830:C:T	0.128309	1	ENSG00000134824.14	intragenic	FADS2
CE 20:4	11:61607047:A:G	11:61585144:A:G	0.244903	1	ENSG00000134824.14	intragenic	FADS2
CE 20:4	11:61685755:A:G	11:61570783:C:T	0.25832	1	ENSG00000134824.14	intragenic	FADS2
CE 20:4	11:61557868:C:T	11:61571478:C:T	0.25832	1	ENSG00000134824.14	intragenic	FADS2
CE 20:4	11:61629377:C:T	11:61570783:C:T	0.25832	1	ENSG00000134824.14	intragenic	FADS2
CE 20:4	11:61745694:C:T	11:61585144:A:G	0.244903	1	ENSG00000134824.14	intragenic	FADS2
CE 20:4	11:61508409:A:G	11:61569830:C:T	0.128309	1	ENSG00000134824.14	intragenic	FADS2
CE 20:4	11:61745694:C:T	11:61569830:C:T	0.128309	1	ENSG00000134824.14	intragenic	FADS2
CE 20:4	11:61689412:A:G	11:61570783:C:T	0.25832	1	ENSG00000134824.14	intragenic	FADS2
CE 20:4	11:61408729:C:T	11:61570783:C:T	0.25832	1	ENSG00000134824.14	intragenic	FADS2
CE 20:4	11:61586886:C:T	11:61570783:C:T	0.25832	1	ENSG00000134824.14	intragenic	FADS2
CE 20:4	11:61824298:A:G	11:61575158:A:G	0.238944	1	ENSG00000134824.14	intragenic	FADS2
CE 20:4	11:61310122:C:T	11:61557826:C:T	0.872561	1	ENSG00000134825.16	intragenic	TMEM258
CE 20:4	11:61811441:A:G	11:61571478:C:T	0.261042	1	ENSG00000134824.14	intragenic	FADS2
CE 20:4	11:61316134:C:T	11:61557826:C:T	0.872561	1	ENSG00000134825.16	intragenic	TMEM258
CE 20:4	11:61508409:A:G	11:61571478:C:T	0.25832	1	ENSG00000134824.14	intragenic	FADS2
CE 20:4	11:61322788:C:T	11:61569830:C:T	0.194564	1	ENSG00000134824.14	intragenic	FADS2
CE 20:4	11:61811441:A:G	11:61575158:A:G	0.082225	1	ENSG00000134824.14	intragenic	FADS2
CE 20:4	11:61602572:C:T	11:61571478:C:T	0.25832	1	ENSG00000134824.14	intragenic	FADS2
CE 20:4	11:61750749:C:G	11:61570783:C:T	0.25832	1	ENSG00000134824.14	intragenic	FADS2
CE 20:4	11:61594164:C:T	11:61570783:C:T	0.25832	1	ENSG00000134824.14	intragenic	FADS2
CE 20:4	11:61861851:C:T	11:61618608:A:G	0.463307	1	ENSG00000134824.14	intragenic	FADS2
CE 20:4	11:61689412:A:G	11:61571478:C:T	0.25832	1	ENSG00000134824.14	intragenic	FADS2
CE 20:4	11:61408729:C:T	11:61571478:C:T	0.25832	1	ENSG00000134824.14	intragenic	FADS2
CE 20:4	11:61408729:C:T	11:61575158:A:G	0.0813674	1	ENSG00000134824.14	intragenic	FADS2
CE 20:4	11:61686144:A:G	11:61575158:A:G	0.0813674	1	ENSG00000134824.14	intragenic	FADS2
CE 20:4	11:61624705:C:T	11:61570783:C:T	0.25832	1	ENSG00000134824.14	intragenic	FADS2
CE 20:4	11:61750749:C:G	11:61575158:A:G	0.0813674	1	ENSG00000134824.14	intragenic	FADS2
CE 20:4	11:61705521:C:T	11:61570783:C:T	0.25832	1	ENSG00000134824.14	intragenic	FADS2
CE 20:4	11:61387161:G:T	11:61569830:C:T	0.128309	1	ENSG00000134824.14	intragenic	FADS2
CE 20:4	11:61636664:A:G	11:61575158:A:G	0.0813674	1	ENSG00000134824.14	intragenic	FADS2
CE 20:4	11:61662448:C:T	11:61575158:A:G	0.0813674	1	ENSG00000134824.14	intragenic	FADS2
CE 20:4	11:61631803:A:G	11:61569830:C:T	0.128309	1	ENSG00000134824.14	intragenic	FADS2
CE 20:4	11:61543499:C:T	11:61570783:C:T	0.25832	1	ENSG00000134824.14	intragenic	FADS2
CE 20:4	11:61760911:A:G	11:61585144:A:G	0.244903	1	ENSG00000134824.14	intragenic	FADS2
CE 20:4	11:61705521:C:T	11:61571478:C:T	0.25832	1	ENSG00000134824.14	intragenic	FADS2
CE 20:4	11:61624705:C:T	11:61569830:C:T	0.128309	1	ENSG00000134824.14	intragenic	FADS2
CE 20:4	11:61464124:A:G	11:61570783:C:T	0.25832	1	ENSG00000134824.14	intragenic	FADS2
CE 20:4	11:61430987:A:G	11:61569830:C:T	0.128309	1	ENSG00000134824.14	intragenic	FADS2
CE 20:4	11:61750749:C:G	11:61585144:A:G	0.244903	1	ENSG00000134824.14	intragenic	FADS2
CE 20:4	11:61641717:G:T	11:61571478:C:T	0.25832	1	ENSG00000134824.14	intragenic	FADS2
CE 20:4	11:61660704:A:G	11:61575158:A:G	0.0813674	1	ENSG00000134824.14	intragenic	FADS2
CE 20:4	11:61543499:C:T	11:61585144:A:G	0.244903	1	ENSG00000134824.14	intragenic	FADS2
CE 20:4	11:61624705:C:T	11:61571478:C:T	0.25832	1	ENSG00000134824.14	intragenic	FADS2
CE 20:4	11:61586886:C:T	11:61585144:A:G	0.244903	1	ENSG00000134824.14	intragenic	FADS2
CE 20:4	11:61781117:A:G	11:61575158:A:G	0.0813674	1	ENSG00000134824.14	intragenic	FADS2
CE 20:4	11:61874841:C:G	11:61626270:C:G	1	1	ENSG00000134824.14	intragenic	FADS2
CE 20:4	11:61686144:A:G	11:61571478:C:T	0.25832	1	ENSG00000134824.14	intragenic	FADS2
CE 20:4	11:61686144:A:G	11:61569830:C:T	0.128309	1	ENSG00000134824.14	intragenic	FADS2
CE 20:4	11:61529656:C:G	11:61575158:A:G	0.0813674	1	ENSG00000134824.14	intragenic	FADS2
CE 20:4	11:61823576:A:G	11:61588305:A:G	0.0162728		ENSG00000134824.14	intragenic	FADS2
CE 20:4	11:61621611:A:G	11:61575158:A:G	0.0813674	1	ENSG00000134824.14	intragenic	FADS2
CE 20:4	11:61621611:A:G	11:61569830:C:T	0.128309	1	ENSG00000134824.14	intragenic	FADS2
CE 20:4	11:61387161:G:T	11:61570783:C:T	0.25832	1	ENSG00000134824.14	intragenic	FADS2
CE 20:4	11:61726097:G:T	11:61571478:C:T	0.25832	1	ENSG00000134824.14	intragenic	FADS2
CE 20:4	11:61430987:A:G	11:61570783:C:T	0.25832	1	ENSG00000134824.14	intragenic	FADS2
CE 20:4	11:61543499:C:T	11:61569830:C:T	0.128309	1	ENSG00000134824.14	intragenic	FADS2
CE 20:4	11:61629377:C:T	11:61575158:A:G	0.0813674	1	ENSG00000134824.14	intragenic	FADS2
CE 20:4	11:61527927:C:T	11:61571478:C:T	0.25832	1	ENSG00000134824.14	intragenic	FADS2
CE 20:4	11:61527927:C:T	11:61585144:A:G	0.244903	1	ENSG00000134824.14	intragenic	FADS2
CE 20:4	11:61430987:A:G	11:61575158:A:G	0.0813674	1	ENSG00000134824.14	intragenic	FADS2
CE 20:4	11:61322788:C:T	11:61570783:C:T	0.391708	1	ENSG00000134824.14	intragenic	FADS2
CE 20:4	11:61322832:C:G	11:61571478:C:T	0.391708	1	ENSG00000134824.14	intragenic	FADS2
CE 20:4	11:61641717:G:T	11:61569830:C:T	0.128309	1	ENSG00000134824.14	intragenic	FADS2
CE 20:4	11:61689412:A:G	11:61585144:A:G	0.244903	1	ENSG00000134824.14	intragenic	FADS2
CE 20:4	11:61662448:C:T	11:61570783:C:T	0.25832	1	ENSG00000134824.14	intragenic	FADS2
CE 20:4	11:61830169:C:G	11:61588305:A:G	0.0216336		ENSG00000134824.14	intragenic	FADS2
CE 20:4	11:61689412:A:G	11:61575158:A:G	0.0813674	1	ENSG00000134824.14	intragenic	FADS2
CE 20:4	11:61811441:A:G	11:61585144:A:G	0.247484	1	ENSG00000134824.14	intragenic	FADS2
CE 20:4	11:61602572:C:T	11:61585144:A:G	0.244903	1	ENSG00000134824.14	intragenic	FADS2
CE 20:4	11:61586886:C:T	11:61571478:C:T	0.25832	1	ENSG00000134824.14	intragenic	FADS2
CE 20:4	11:61607047:A:G	11:61571478:C:T	0.25832	1	ENSG00000134824.14	intragenic	FADS2
CE 20:4	11:61594164:C:T	11:61569830:C:T	0.128309	1	ENSG00000134824.14	intragenic	FADS2
CE 20:4	11:61527927:C:T	11:61569830:C:T	0.128309	1	ENSG00000134824.14	intragenic	FADS2
CE 20:4	11:61624705:C:T	11:61585144:A:G	0.244903	1	ENSG00000134824.14	intragenic	FADS2
CE 20:4	11:61760911:A:G	11:61571478:C:T	0.25832	1	ENSG00000134824.14	intragenic	FADS2
CE 20:4	11:61557868:C:T	11:61575158:A:G	0.0813674	1	ENSG00000134824.14	intragenic	FADS2
CE 20:4	11:61662448:C:T	11:61571478:C:T	0.25832	1	ENSG00000134824.14	intragenic	FADS2
CE 20:4	11:61685755:A:G	11:61585144:A:G	0.244903	1	ENSG00000134824.14	intragenic	FADS2
CE 20:4	11:61322788:C:T	11:61557826:C:T	0.0137987		ENSG00000134825.16	intragenic	TMEM258
CE 20:4	11:61686144:A:G	11:61585144:A:G	0.244903	1	ENSG00000134824.14	intragenic	FADS2
CE 20:4	11:61726097:G:T	11:61569830:C:T	0.128309	1	ENSG00000134824.14	intragenic	FADS2
CE 20:4	11:61760911:A:G	11:61570783:C:T	0.25832	1	ENSG00000134824.14	intragenic	FADS2
CE 20:4	11:61636664:A:G	11:61569830:C:T	0.128309	1	ENSG00000134824.14	intragenic	FADS2
CE 20:4	11:61809326:A:C	11:61570783:C:T	0.261042	1	ENSG00000134824.14	intragenic	FADS2
CE 20:4	11:61529656:C:G	11:61570783:C:T	0.25832	1	ENSG00000134824.14	intragenic	FADS2
CE 20:4	11:61621611:A:G	11:61570783:C:T	0.25832	1	ENSG00000134824.14	intragenic	FADS2
CE 20:4	11:61624705:C:T	11:61575158:A:G	0.0813674	1	ENSG00000134824.14	intragenic	FADS2
CE 20:4	11:61602572:C:T	11:61569830:C:T	0.128309	1	ENSG00000134824.14	intragenic	FADS2
CE 20:4	11:61322832:C:G	11:61569830:C:T	0.194564	1	ENSG00000134824.14	intragenic	FADS2
CE 20:4	11:61830169:C:G	11:61585144:A:G	0.956105	1	ENSG00000134824.14	intragenic	FADS2
CE 20:4	11:61809326:A:C	11:61569830:C:T	0.129662	1	ENSG00000134824.14	intragenic	FADS2
CE 20:4	11:61685755:A:G	11:61571478:C:T	0.25832	1	ENSG00000134824.14	intragenic	FADS2
CE 20:4	11:61531810:A:G	11:61575158:A:G	0.0813674	1	ENSG00000134824.14	intragenic	FADS2
CE 20:4	11:61809326:A:C	11:61585144:A:G	0.247484	1	ENSG00000134824.14	intragenic	FADS2
CE 20:4	11:61607047:A:G	11:61575158:A:G	0.0813674	1	ENSG00000134824.14	intragenic	FADS2
CE 20:4	11:61322832:C:G	11:61570783:C:T	0.391708	1	ENSG00000134824.14	intragenic	FADS2
CE 20:4	11:61750623:C:T	11:61571478:C:T	0.25832	1	ENSG00000134824.14	intragenic	FADS2
CE 20:4	11:61712131:C:T	11:61569830:C:T	0.128309	1	ENSG00000134824.14	intragenic	FADS2
CE 20:4	11:61629377:C:T	11:61585144:A:G	0.244903	1	ENSG00000134824.14	intragenic	FADS2
CE 20:4	11:61750623:C:T	11:61575158:A:G	0.0813674	1	ENSG00000134824.14	intragenic	FADS2
CE 20:4	11:61781117:A:G	11:61569830:C:T	0.128309	1	ENSG00000134824.14	intragenic	FADS2
CE 20:4	11:61809326:A:C	11:61575158:A:G	0.082225	1	ENSG00000134824.14	intragenic	FADS2
CE 20:4	11:61685755:A:G	11:61569830:C:T	0.128309	1	ENSG00000134824.14	intragenic	FADS2
CE 20:4	11:61705521:C:T	11:61569830:C:T	0.128309	1	ENSG00000134824.14	intragenic	FADS2
CE 20:4	11:61543499:C:T	11:61571478:C:T	0.25832	1	ENSG00000134824.14	intragenic	FADS2
CE 20:4	11:61316134:C:T	11:61549025:A:G	0.101447	1	ENSG00000124920.14	intragenic	MYRF
CE 20:4	11:61636664:A:G	11:61571478:C:T	0.25832	1	ENSG00000134824.14	intragenic	FADS2
CE 20:4	11:61712131:C:T	11:61570783:C:T	0.25832	1	ENSG00000134824.14	intragenic	FADS2
CE 20:4	11:61781117:A:G	11:61571478:C:T	0.25832	1	ENSG00000134824.14	intragenic	FADS2
CE 20:4	11:61745694:C:T	11:61570783:C:T	0.25832	1	ENSG00000134824.14	intragenic	FADS2
CE 20:4	11:61464124:A:G	11:61571478:C:T	0.25832	1	ENSG00000134824.14	intragenic	FADS2
CE 20:4	11:61557868:C:T	11:61570783:C:T	0.25832	1	ENSG00000134824.14	intragenic	FADS2
CE 20:4	11:61629377:C:T	11:61569830:C:T	0.128309	1	ENSG00000134824.14	intragenic	FADS2
CE 20:4	11:61750623:C:T	11:61569830:C:T	0.128309	1	ENSG00000134824.14	intragenic	FADS2
CE 20:4	11:61317901:A:G	11:61552680:G:T	0.0244453		ENSG00000124920.14	intragenic	MYRF
CE 20:4	11:61508409:A:G	11:61575158:A:G	0.0813674	1	ENSG00000134824.14	intragenic	FADS2
CE 20:4	11:61317901:A:G	11:61557826:C:T	0.872561	1	ENSG00000134825.16	intragenic	TMEM258
CE 20:4	11:61508409:A:G	11:61585144:A:G	0.244903	1	ENSG00000134824.14	intragenic	FADS2
CE 20:4	11:61660704:A:G	11:61585144:A:G	0.244903	1	ENSG00000134824.14	intragenic	FADS2
CE 20:4	11:61529656:C:G	11:61585144:A:G	0.244903	1	ENSG00000134824.14	intragenic	FADS2
CE 20:4	11:61750623:C:T	11:61570783:C:T	0.25832	1	ENSG00000134824.14	intragenic	FADS2
CE 20:4	11:61387161:G:T	11:61585144:A:G	0.244903	1	ENSG00000134824.14	intragenic	FADS2
CE 20:4	11:61750749:C:G	11:61569830:C:T	0.128309	1	ENSG00000134824.14	intragenic	FADS2
CE 20:4	11:61629377:C:T	11:61571478:C:T	0.25832	1	ENSG00000134824.14	intragenic	FADS2
CE 20:4	11:61464124:A:G	11:61569830:C:T	0.128309	1	ENSG00000134824.14	intragenic	FADS2
CE 20:4	11:61823576:A:G	11:61593005:A:G	0.0120862		ENSG00000134824.14	intragenic	FADS2
CE 20:4	11:61660704:A:G	11:61571478:C:T	0.25832	1	ENSG00000134824.14	intragenic	FADS2
CE 20:4	11:61781117:A:G	11:61585144:A:G	0.244903	1	ENSG00000134824.14	intragenic	FADS2
CE 20:4	11:61631803:A:G	11:61585144:A:G	0.244903	1	ENSG00000134824.14	intragenic	FADS2
CE 20:4	11:61527927:C:T	11:61575158:A:G	0.0813674	1	ENSG00000134824.14	intragenic	FADS2
CE 20:4	11:61631803:A:G	11:61575158:A:G	0.0813674	1	ENSG00000134824.14	intragenic	FADS2
CE 20:4	11:61621611:A:G	11:61571478:C:T	0.25832	1	ENSG00000134824.14	intragenic	FADS2
CE 20:4	11:61662448:C:T	11:61569830:C:T	0.128309	1	ENSG00000134824.14	intragenic	FADS2
CE 20:4	11:61781117:A:G	11:61570783:C:T	0.25832	1	ENSG00000134824.14	intragenic	FADS2
CE 20:4	11:61621611:A:G	11:61585144:A:G	0.244903	1	ENSG00000134824.14	intragenic	FADS2
CE 20:4	11:61586886:C:T	11:61569830:C:T	0.128309	1	ENSG00000134824.14	intragenic	FADS2
CE 20:4	11:61468165:A:G	11:61575158:A:G	0.0813674	1	ENSG00000134824.14	intragenic	FADS2
CE 20:4	11:61298932:C:G	11:61543961:C:T	0.973905	1	ENSG00000124920.14	intragenic	MYRF
CE 20:4	11:61712131:C:T	11:61571478:C:T	0.25832	1	ENSG00000134824.14	intragenic	FADS2
CE 20:4	11:61316134:C:T	11:61552680:G:T	0.0244453		ENSG00000124920.14	intragenic	MYRF
CE 20:4	11:61430987:A:G	11:61571478:C:T	0.25832	1	ENSG00000134824.14	intragenic	FADS2
CE 20:4	11:61387161:G:T	11:61571478:C:T	0.25832	1	ENSG00000134824.14	intragenic	FADS2
CE 20:4	11:61594164:C:T	11:61575158:A:G	0.0813674	1	ENSG00000134824.14	intragenic	FADS2
CE 20:4	11:61631803:A:G	11:61571478:C:T	0.25832	1	ENSG00000134824.14	intragenic	FADS2
CE 20:4	11:61745694:C:T	11:61571478:C:T	0.25832	1	ENSG00000134824.14	intragenic	FADS2
CE 20:4	11:61685755:A:G	11:61575158:A:G	0.0813674	1	ENSG00000134824.14	intragenic	FADS2
CE 20:4	11:61408729:C:T	11:61585144:A:G	0.244903	1	ENSG00000134824.14	intragenic	FADS2
CE 20:4	11:61607047:A:G	11:61570783:C:T	0.25832	1	ENSG00000134824.14	intragenic	FADS2
CE 20:4	11:61594164:C:T	11:61585144:A:G	0.244903	1	ENSG00000134824.14	intragenic	FADS2
CE 20:4	11:61705521:C:T	11:61575158:A:G	0.0813674	1	ENSG00000134824.14	intragenic	FADS2
CE 20:4	11:61824298:A:G	11:61593005:A:G	0.0120862		ENSG00000134824.14	intragenic	FADS2
CE 20:4	11:61760911:A:G	11:61575158:A:G	0.0813674	1	ENSG00000134824.14	intragenic	FADS2
CE 20:4	11:61726097:G:T	11:61575158:A:G	0.0813674	1	ENSG00000134824.14	intragenic	FADS2
CE 20:4	11:61607047:A:G	11:61569830:C:T	0.128309	1	ENSG00000134824.14	intragenic	FADS2
CE 20:4	11:61811441:A:G	11:61569830:C:T	0.129662	1	ENSG00000134824.14	intragenic	FADS2
CE 20:4	11:61508409:A:G	11:61570783:C:T	0.25832	1	ENSG00000134824.14	intragenic	FADS2
CE 20:4	11:61705521:C:T	11:61585144:A:G	0.244903	1	ENSG00000134824.14	intragenic	FADS2
CE 20:4	11:61464124:A:G	11:61585144:A:G	0.244903	1	ENSG00000134824.14	intragenic	FADS2
CE 20:4	11:61824298:A:G	11:61585144:A:G	0.719182	1	ENSG00000134824.14	intragenic	FADS2
CE 20:4	11:61529656:C:G	11:61571478:C:T	0.25832	1	ENSG00000134824.14	intragenic	FADS2
CE 20:4	11:61660704:A:G	11:61569830:C:T	0.128309	1	ENSG00000134824.14	intragenic	FADS2
CE 20:4	11:61310122:C:T	11:61552680:G:T	0.0244453		ENSG00000124920.14	intragenic	MYRF
CE 20:4	11:61464124:A:G	11:61575158:A:G	0.0813674	1	ENSG00000134824.14	intragenic	FADS2
CE 20:4	11:61660704:A:G	11:61570783:C:T	0.25832	1	ENSG00000134824.14	intragenic	FADS2
CE 20:4	11:61531810:A:G	11:61570783:C:T	0.25832	1	ENSG00000134824.14	intragenic	FADS2
CE 20:4	11:61531810:A:G	11:61571478:C:T	0.25832	1	ENSG00000134824.14	intragenic	FADS2
CE 20:4	11:61527927:C:T	11:61570783:C:T	0.25832	1	ENSG00000134824.14	intragenic	FADS2
CE 20:4	11:61641717:G:T	11:61585144:A:G	0.244903	1	ENSG00000134824.14	intragenic	FADS2
CE 20:4	11:61750749:C:G	11:61571478:C:T	0.25832	1	ENSG00000134824.14	intragenic	FADS2
CE 20:4	11:61602572:C:T	11:61570783:C:T	0.25832	1	ENSG00000134824.14	intragenic	FADS2
CE 20:4	11:61602572:C:T	11:61575158:A:G	0.0813674	1	ENSG00000134824.14	intragenic	FADS2
CE 20:4	11:61745694:C:T	11:61575158:A:G	0.0813674	1	ENSG00000134824.14	intragenic	FADS2
CE 20:4	11:61861851:C:T	11:61619829:A:C	0.536547	1	ENSG00000134824.14	intragenic	FADS2
CE 20:4	11:61712131:C:T	11:61585144:A:G	0.244903	1	ENSG00000134824.14	intragenic	FADS2
CE 20:4	11:61531810:A:G	11:61585144:A:G	0.244903	1	ENSG00000134824.14	intragenic	FADS2
CE 20:4	11:61387161:G:T	11:61575158:A:G	0.0813674	1	ENSG00000134824.14	intragenic	FADS2
CE 20:4	11:61823576:A:G	11:61585144:A:G	0.719182	1	ENSG00000134824.14	intragenic	FADS2
CE 20:4	11:61310122:C:T	11:61549025:A:G	0.101447	1	ENSG00000124920.14	intragenic	MYRF
CE 20:5	11:61686144:A:G	11:61570783:C:T	0.0268385	1	ENSG00000134824.14	intragenic	FADS2
CE 20:5	11:61464124:A:G	11:61600342:A:C	0.0232522	1	ENSG00000134824.14	intragenic	FADS2
CE 20:5	11:61536583:A:G	11:61570783:C:T	0.0268385	1	ENSG00000134824.14	intragenic	FADS2
CE 20:5	11:61531810:A:G	11:61593005:A:G	0.0822096	1	ENSG00000134824.14	intragenic	FADS2
CE 20:5	11:61531810:A:G	11:61592362:A:G	0.0187145	1	ENSG00000134824.14	intragenic	FADS2
CE 20:5	11:61351107:A:G	11:61585144:A:G	0.0185235	1	ENSG00000134824.14	intragenic	FADS2
CE 20:5	11:61557868:C:T	11:61600342:A:C	0.0232522	1	ENSG00000134824.14	intragenic	FADS2
CE 20:5	11:61812848:A:T	11:61604814:A:C	0.0102912		ENSG00000134824.14	intragenic	FADS2
CE 20:5	11:61686144:A:G	11:61603510:A:C	0.0138611	1	ENSG00000134824.14	intragenic	FADS2
CE 20:5	11:61586886:C:T	11:61593005:A:G	0.0822096	1	ENSG00000134824.14	intragenic	FADS2
CE 20:5	11:61812848:A:T	11:61606683:A:G	0.184183	1	ENSG00000134824.14	intragenic	FADS2
CE 20:5	11:61529656:C:G	11:61570783:C:T	0.0268385	1	ENSG00000134824.14	intragenic	FADS2
CE 20:5	11:61636664:A:G	11:61557826:C:T	0.0309361	1	ENSG00000134825.16	intragenic	TMEM258
CE 20:5	11:61812848:A:T	11:61588305:A:G	0.201409	1	ENSG00000134824.14	intragenic	FADS2
CE 20:5	11:61531810:A:G	11:61606642:A:G	0.160357	1	ENSG00000134824.14	intragenic	FADS2
CE 20:5	11:61781117:A:G	11:61606642:A:G	0.160357	1	ENSG00000134824.14	intragenic	FADS2
CE 20:5	11:61468165:A:G	11:61603510:A:C	0.0138611	1	ENSG00000134824.14	intragenic	FADS2
CE 20:5	11:61812848:A:T	11:61569830:C:T	0.0213997	1	ENSG00000134824.14	intragenic	FADS2
CE 20:5	11:61536583:A:G	11:61588305:A:G	0.178029	1	ENSG00000134824.14	intragenic	FADS2
CE 20:5	11:61660704:A:G	11:61557826:C:T	0.0309361	1	ENSG00000134825.16	intragenic	TMEM258
CE 20:5	11:61607047:A:G	11:61610750:A:G	0.0699495	1	ENSG00000134824.14	intragenic	FADS2
CE 20:5	11:61812848:A:T	11:61592362:A:G	0.0211723	1	ENSG00000134824.14	intragenic	FADS2
CE 20:5	11:61322788:C:T	11:61549025:A:G	0.0104935		ENSG00000124920.14	intragenic	MYRF
CE 20:5	11:61689412:A:G	11:61592362:A:G	0.0187145	1	ENSG00000134824.14	intragenic	FADS2
CE 20:5	11:61726097:G:T	11:61571478:C:T	0.0268385	1	ENSG00000134824.14	intragenic	FADS2
CE 20:5	11:61464124:A:G	11:61571478:C:T	0.0268385	1	ENSG00000134824.14	intragenic	FADS2
CE 20:5	11:61439288:C:T	11:61569830:C:T	0.0189156	1	ENSG00000134824.14	intragenic	FADS2
CE 20:5	11:61531810:A:G	11:61570783:C:T	0.0268385	1	ENSG00000134824.14	intragenic	FADS2
CE 20:5	11:61439288:C:T	11:61600342:A:C	0.0232522	1	ENSG00000134824.14	intragenic	FADS2
CE 20:5	11:61439288:C:T	11:61606683:A:G	0.162803	1	ENSG00000134824.14	intragenic	FADS2
CE 20:5	11:61812848:A:T	11:61609750:C:T	0.077351	1	ENSG00000134824.14	intragenic	FADS2
CE 20:5	11:61631803:A:G	11:61592362:A:G	0.0187145	1	ENSG00000134824.14	intragenic	FADS2
CE 20:5	11:61689412:A:G	11:61557803:C:T	0.0818021	1	ENSG00000134825.16	intragenic	TMEM258
CE 20:5	11:61686144:A:G	11:61557803:C:T	0.0818021	1	ENSG00000134825.16	intragenic	TMEM258
CE 20:5	11:61686144:A:G	11:61588305:A:G	0.178029	1	ENSG00000134824.14	intragenic	FADS2
CE 20:5	11:61662448:C:T	11:61606642:A:G	0.160357	1	ENSG00000134824.14	intragenic	FADS2
CE 20:5	11:61712131:C:T	11:61557803:C:T	0.0818021	1	ENSG00000134825.16	intragenic	TMEM258
CE 20:5	11:61812848:A:T	11:61585144:A:G	0.0107936		ENSG00000134824.14	intragenic	FADS2
CE 20:5	11:61606683:A:G	11:61592362:A:G	0.0187145	1	ENSG00000134824.14	intragenic	FADS2
CE 20:5	11:61686144:A:G	11:61557826:C:T	0.0309361	1	ENSG00000134825.16	intragenic	TMEM258
CE 20:5	11:61464124:A:G	11:61592362:A:G	0.0187145	1	ENSG00000134824.14	intragenic	FADS2
CE 20:5	11:61781117:A:G	11:61557803:C:T	0.0818021	1	ENSG00000134825.16	intragenic	TMEM258
CE 20:5	11:61529656:C:G	11:61592362:A:G	0.0187145	1	ENSG00000134824.14	intragenic	FADS2
CE 20:5	11:61689412:A:G	11:61570783:C:T	0.0268385	1	ENSG00000134824.14	intragenic	FADS2
CE 20:5	11:61468165:A:G	11:61569830:C:T	0.0189156	1	ENSG00000134824.14	intragenic	FADS2
CE 20:5	11:61781117:A:G	11:61610750:A:G	0.0699495	1	ENSG00000134824.14	intragenic	FADS2
CE 20:5	11:61351107:A:G	11:61557826:C:T	0.0600634	1	ENSG00000134825.16	intragenic	TMEM258
CE 20:5	11:61557868:C:T	11:61609750:C:T	0.0683719	1	ENSG00000134824.14	intragenic	FADS2
CE 20:5	11:61586886:C:T	11:61606683:A:G	0.162803	1	ENSG00000134824.14	intragenic	FADS2
CE 20:5	11:61606683:A:G	11:61570783:C:T	0.0268385	1	ENSG00000134824.14	intragenic	FADS2
CE 20:5	11:61631803:A:G	11:61571478:C:T	0.0268385	1	ENSG00000134824.14	intragenic	FADS2
CE 20:5	11:61468165:A:G	11:61606642:A:G	0.160357	1	ENSG00000134824.14	intragenic	FADS2
CE 20:5	11:61468165:A:G	11:61609750:C:T	0.0683719	1	ENSG00000134824.14	intragenic	FADS2
CE 20:5	11:61468165:A:G	11:61606683:A:G	0.162803	1	ENSG00000134824.14	intragenic	FADS2
CE 20:5	11:61726097:G:T	11:61557826:C:T	0.0309361	1	ENSG00000134825.16	intragenic	TMEM258
CE 20:5	11:61636664:A:G	11:61569830:C:T	0.0189156	1	ENSG00000134824.14	intragenic	FADS2
CE 20:5	11:61351107:A:G	11:61596633:C:T	0.0120661		ENSG00000134824.14	intragenic	FADS2
CE 20:5	11:61636664:A:G	11:61609750:C:T	0.0683719	1	ENSG00000134824.14	intragenic	FADS2
CE 20:5	11:61557868:C:T	11:61603510:A:C	0.0138611	1	ENSG00000134824.14	intragenic	FADS2
CE 20:5	11:61619181:C:T	11:61570783:C:T	0.0268385	1	ENSG00000134824.14	intragenic	FADS2
CE 20:5	11:61439288:C:T	11:61609750:C:T	0.0683719	1	ENSG00000134824.14	intragenic	FADS2
CE 20:5	11:61529656:C:G	11:61557803:C:T	0.0818021	1	ENSG00000134825.16	intragenic	TMEM258
CE 20:5	11:61322788:C:T	11:61569830:C:T	0.100003	1	ENSG00000134824.14	intragenic	FADS2
CE 20:5	11:61631803:A:G	11:61609750:C:T	0.0683719	1	ENSG00000134824.14	intragenic	FADS2
CE 20:5	11:61557868:C:T	11:61606642:A:G	0.160357	1	ENSG00000134824.14	intragenic	FADS2
CE 20:5	11:61322788:C:T	11:61557803:C:T	0.432471	1	ENSG00000134825.16	intragenic	TMEM258
CE 20:5	11:61640521:A:G	11:61571478:C:T	0.0268385	1	ENSG00000134824.14	intragenic	FADS2
CE 20:5	11:61660704:A:G	11:61592362:A:G	0.0187145	1	ENSG00000134824.14	intragenic	FADS2
CE 20:5	11:61812848:A:T	11:61571478:C:T	0.0303632	1	ENSG00000134824.14	intragenic	FADS2
CE 20:5	11:61640521:A:G	11:61557803:C:T	0.0818021	1	ENSG00000134825.16	intragenic	TMEM258
CE 20:5	11:61726097:G:T	11:61609750:C:T	0.0683719	1	ENSG00000134824.14	intragenic	FADS2
CE 20:5	11:61407403:A:C	11:61593005:A:G	0.0822096	1	ENSG00000134824.14	intragenic	FADS2
CE 20:5	11:61439288:C:T	11:61603510:A:C	0.0138611	1	ENSG00000134824.14	intragenic	FADS2
CE 20:5	11:61322788:C:T	11:61570783:C:T	0.14189	1	ENSG00000134824.14	intragenic	FADS2
CE 20:5	11:61689412:A:G	11:61610750:A:G	0.0699495	1	ENSG00000134824.14	intragenic	FADS2
CE 20:5	11:61607047:A:G	11:61606642:A:G	0.160357	1	ENSG00000134824.14	intragenic	FADS2
CE 20:5	11:61781117:A:G	11:61600342:A:C	0.0232522	1	ENSG00000134824.14	intragenic	FADS2
CE 20:5	11:61662448:C:T	11:61610750:A:G	0.0699495	1	ENSG00000134824.14	intragenic	FADS2
CE 20:5	11:61557868:C:T	11:61592362:A:G	0.0187145	1	ENSG00000134824.14	intragenic	FADS2
CE 20:5	11:61531810:A:G	11:61571478:C:T	0.0268385	1	ENSG00000134824.14	intragenic	FADS2
CE 20:5	11:61606683:A:G	11:61571478:C:T	0.0268385	1	ENSG00000134824.14	intragenic	FADS2
CE 20:5	11:61640521:A:G	11:61603510:A:C	0.0138611	1	ENSG00000134824.14	intragenic	FADS2
CE 20:5	11:61464124:A:G	11:61570783:C:T	0.0268385	1	ENSG00000134824.14	intragenic	FADS2
CE 20:5	11:61781117:A:G	11:61570783:C:T	0.0268385	1	ENSG00000134824.14	intragenic	FADS2
CE 20:5	11:61322788:C:T	11:61557826:C:T	0.163553	1	ENSG00000134825.16	intragenic	TMEM258
CE 20:5	11:61351107:A:G	11:61569830:C:T	0.0367252	1	ENSG00000134824.14	intragenic	FADS2
CE 20:5	11:61464124:A:G	11:61603510:A:C	0.0138611	1	ENSG00000134824.14	intragenic	FADS2
CE 20:5	11:61606683:A:G	11:61610750:A:G	0.0699495	1	ENSG00000134824.14	intragenic	FADS2
CE 20:5	11:61660704:A:G	11:61606642:A:G	0.160357	1	ENSG00000134824.14	intragenic	FADS2
CE 20:5	11:61686144:A:G	11:61609750:C:T	0.0683719	1	ENSG00000134824.14	intragenic	FADS2
CE 20:5	11:61726097:G:T	11:61593005:A:G	0.0822096	1	ENSG00000134824.14	intragenic	FADS2
CE 20:5	11:61531810:A:G	11:61606683:A:G	0.162803	1	ENSG00000134824.14	intragenic	FADS2
CE 20:5	11:61607047:A:G	11:61609750:C:T	0.0683719	1	ENSG00000134824.14	intragenic	FADS2
CE 20:5	11:61439288:C:T	11:61593005:A:G	0.0822096	1	ENSG00000134824.14	intragenic	FADS2
CE 20:5	11:61712131:C:T	11:61606642:A:G	0.160357	1	ENSG00000134824.14	intragenic	FADS2
CE 20:5	11:61726097:G:T	11:61570783:C:T	0.0268385	1	ENSG00000134824.14	intragenic	FADS2
CE 20:5	11:61636664:A:G	11:61606642:A:G	0.160357	1	ENSG00000134824.14	intragenic	FADS2
CE 20:5	11:61407403:A:C	11:61571478:C:T	0.0268385	1	ENSG00000134824.14	intragenic	FADS2
CE 20:5	11:61464124:A:G	11:61569830:C:T	0.0189156	1	ENSG00000134824.14	intragenic	FADS2
CE 20:5	11:61607047:A:G	11:61606683:A:G	0.162803	1	ENSG00000134824.14	intragenic	FADS2
CE 20:5	11:61631803:A:G	11:61603510:A:C	0.0138611	1	ENSG00000134824.14	intragenic	FADS2
CE 20:5	11:61631803:A:G	11:61557826:C:T	0.0309361	1	ENSG00000134825.16	intragenic	TMEM258
CE 20:5	11:61407403:A:C	11:61603510:A:C	0.0138611	1	ENSG00000134824.14	intragenic	FADS2
CE 20:5	11:61586886:C:T	11:61610750:A:G	0.0699495	1	ENSG00000134824.14	intragenic	FADS2
CE 20:5	11:61660704:A:G	11:61610750:A:G	0.0699495	1	ENSG00000134824.14	intragenic	FADS2
CE 20:5	11:61812848:A:T	11:61570783:C:T	0.0303632	1	ENSG00000134824.14	intragenic	FADS2
CE 20:5	11:61619181:C:T	11:61588305:A:G	0.178029	1	ENSG00000134824.14	intragenic	FADS2
CE 20:5	11:61662448:C:T	11:61609750:C:T	0.0683719	1	ENSG00000134824.14	intragenic	FADS2
CE 20:5	11:61557868:C:T	11:61557803:C:T	0.0818021	1	ENSG00000134825.16	intragenic	TMEM258
CE 20:5	11:61557868:C:T	11:61588305:A:G	0.178029	1	ENSG00000134824.14	intragenic	FADS2
CE 20:5	11:61351107:A:G	11:61592362:A:G	0.0363349	1	ENSG00000134824.14	intragenic	FADS2
CE 20:5	11:61586886:C:T	11:61592362:A:G	0.0187145	1	ENSG00000134824.14	intragenic	FADS2
CE 20:5	11:61640521:A:G	11:61610750:A:G	0.0699495	1	ENSG00000134824.14	intragenic	FADS2
CE 20:5	11:61636664:A:G	11:61570783:C:T	0.0268385	1	ENSG00000134824.14	intragenic	FADS2
CE 20:5	11:61586886:C:T	11:61557826:C:T	0.0309361	1	ENSG00000134825.16	intragenic	TMEM258
CE 20:5	11:61640521:A:G	11:61600342:A:C	0.0232522	1	ENSG00000134824.14	intragenic	FADS2
CE 20:5	11:61464124:A:G	11:61557826:C:T	0.0309361	1	ENSG00000134825.16	intragenic	TMEM258
CE 20:5	11:61557868:C:T	11:61570783:C:T	0.0268385	1	ENSG00000134824.14	intragenic	FADS2
CE 20:5	11:61640521:A:G	11:61588305:A:G	0.178029	1	ENSG00000134824.14	intragenic	FADS2
CE 20:5	11:61619181:C:T	11:61592362:A:G	0.0187145	1	ENSG00000134824.14	intragenic	FADS2
CE 20:5	11:61712131:C:T	11:61569830:C:T	0.0189156	1	ENSG00000134824.14	intragenic	FADS2
CE 20:5	11:61536583:A:G	11:61557803:C:T	0.0818021	1	ENSG00000134825.16	intragenic	TMEM258
CE 20:5	11:61781117:A:G	11:61592362:A:G	0.0187145	1	ENSG00000134824.14	intragenic	FADS2
CE 20:5	11:61812848:A:T	11:61593005:A:G	0.093006	1	ENSG00000134824.14	intragenic	FADS2
CE 20:5	11:61781117:A:G	11:61588305:A:G	0.178029	1	ENSG00000134824.14	intragenic	FADS2
CE 20:5	11:61607047:A:G	11:61603510:A:C	0.0138611	1	ENSG00000134824.14	intragenic	FADS2
CE 20:5	11:61660704:A:G	11:61570783:C:T	0.0268385	1	ENSG00000134824.14	intragenic	FADS2
CE 20:5	11:61631803:A:G	11:61610750:A:G	0.0699495	1	ENSG00000134824.14	intragenic	FADS2
CE 20:5	11:61631803:A:G	11:61570783:C:T	0.0268385	1	ENSG00000134824.14	intragenic	FADS2
CE 20:5	11:61689412:A:G	11:61571478:C:T	0.0268385	1	ENSG00000134824.14	intragenic	FADS2
CE 20:5	11:61631803:A:G	11:61600342:A:C	0.0232522	1	ENSG00000134824.14	intragenic	FADS2
CE 20:5	11:61606683:A:G	11:61606642:A:G	0.160357	1	ENSG00000134824.14	intragenic	FADS2
CE 20:5	11:61529656:C:G	11:61569830:C:T	0.0189156	1	ENSG00000134824.14	intragenic	FADS2
CE 20:5	11:61726097:G:T	11:61600342:A:C	0.0232522	1	ENSG00000134824.14	intragenic	FADS2
CE 20:5	11:61619181:C:T	11:61569830:C:T	0.0189156	1	ENSG00000134824.14	intragenic	FADS2
CE 20:5	11:61531810:A:G	11:61610750:A:G	0.0699495	1	ENSG00000134824.14	intragenic	FADS2
CE 20:5	11:61662448:C:T	11:61588305:A:G	0.178029	1	ENSG00000134824.14	intragenic	FADS2
CE 20:5	11:61631803:A:G	11:61606642:A:G	0.160357	1	ENSG00000134824.14	intragenic	FADS2
CE 20:5	11:61726097:G:T	11:61610750:A:G	0.0699495	1	ENSG00000134824.14	intragenic	FADS2
CE 20:5	11:61407403:A:C	11:61588305:A:G	0.178029	1	ENSG00000134824.14	intragenic	FADS2
CE 20:5	11:61619181:C:T	11:61603510:A:C	0.0138611	1	ENSG00000134824.14	intragenic	FADS2
CE 20:5	11:61689412:A:G	11:61593005:A:G	0.0822096	1	ENSG00000134824.14	intragenic	FADS2
CE 20:5	11:61407403:A:C	11:61610750:A:G	0.0699495	1	ENSG00000134824.14	intragenic	FADS2
CE 20:5	11:61586886:C:T	11:61588305:A:G	0.178029	1	ENSG00000134824.14	intragenic	FADS2
CE 20:5	11:61536583:A:G	11:61603510:A:C	0.0138611	1	ENSG00000134824.14	intragenic	FADS2
CE 20:5	11:61660704:A:G	11:61609750:C:T	0.0683719	1	ENSG00000134824.14	intragenic	FADS2
CE 20:5	11:61662448:C:T	11:61569830:C:T	0.0189156	1	ENSG00000134824.14	intragenic	FADS2
CE 20:5	11:61351107:A:G	11:61571478:C:T	0.0521079	1	ENSG00000134824.14	intragenic	FADS2
CE 20:5	11:61712131:C:T	11:61600342:A:C	0.0232522	1	ENSG00000134824.14	intragenic	FADS2
CE 20:5	11:61536583:A:G	11:61606642:A:G	0.160357	1	ENSG00000134824.14	intragenic	FADS2
CE 20:5	11:61439288:C:T	11:61592362:A:G	0.0187145	1	ENSG00000134824.14	intragenic	FADS2
CE 20:5	11:61536583:A:G	11:61557826:C:T	0.0309361	1	ENSG00000134825.16	intragenic	TMEM258
CE 20:5	11:61640521:A:G	11:61606642:A:G	0.160357	1	ENSG00000134824.14	intragenic	FADS2
CE 20:5	11:61863319:C:T	11:61618608:A:G	0.501343	1	ENSG00000134824.14	intragenic	FADS2
CE 20:5	11:61686144:A:G	11:61593005:A:G	0.0822096	1	ENSG00000134824.14	intragenic	FADS2
CE 20:5	11:61660704:A:G	11:61571478:C:T	0.0268385	1	ENSG00000134824.14	intragenic	FADS2
CE 20:5	11:61640521:A:G	11:61609750:C:T	0.0683719	1	ENSG00000134824.14	intragenic	FADS2
CE 20:5	11:61662448:C:T	11:61592362:A:G	0.0187145	1	ENSG00000134824.14	intragenic	FADS2
CE 20:5	11:61586886:C:T	11:61557803:C:T	0.0818021	1	ENSG00000134825.16	intragenic	TMEM258
CE 20:5	11:61531810:A:G	11:61609750:C:T	0.0683719	1	ENSG00000134824.14	intragenic	FADS2
CE 20:5	11:61464124:A:G	11:61610750:A:G	0.0699495	1	ENSG00000134824.14	intragenic	FADS2
CE 20:5	11:61536583:A:G	11:61592362:A:G	0.0187145	1	ENSG00000134824.14	intragenic	FADS2
CE 20:5	11:61606683:A:G	11:61569830:C:T	0.0189156	1	ENSG00000134824.14	intragenic	FADS2
CE 20:5	11:61712131:C:T	11:61610750:A:G	0.0699495	1	ENSG00000134824.14	intragenic	FADS2
CE 20:5	11:61607047:A:G	11:61571478:C:T	0.0268385	1	ENSG00000134824.14	intragenic	FADS2
CE 20:5	11:61712131:C:T	11:61603510:A:C	0.0138611	1	ENSG00000134824.14	intragenic	FADS2
CE 20:5	11:61536583:A:G	11:61600342:A:C	0.0232522	1	ENSG00000134824.14	intragenic	FADS2
CE 20:5	11:61439288:C:T	11:61606642:A:G	0.160357	1	ENSG00000134824.14	intragenic	FADS2
CE 20:5	11:61606683:A:G	11:61557803:C:T	0.0818021	1	ENSG00000134825.16	intragenic	TMEM258
CE 20:5	11:61686144:A:G	11:61569830:C:T	0.0189156	1	ENSG00000134824.14	intragenic	FADS2
CE 20:5	11:61607047:A:G	11:61557826:C:T	0.0309361	1	ENSG00000134825.16	intragenic	TMEM258
CE 20:5	11:61662448:C:T	11:61557803:C:T	0.0818021	1	ENSG00000134825.16	intragenic	TMEM258
CE 20:5	11:61662448:C:T	11:61593005:A:G	0.0822096	1	ENSG00000134824.14	intragenic	FADS2
CE 20:5	11:61619181:C:T	11:61606683:A:G	0.162803	1	ENSG00000134824.14	intragenic	FADS2
CE 20:5	11:61586886:C:T	11:61569830:C:T	0.0189156	1	ENSG00000134824.14	intragenic	FADS2
CE 20:5	11:61607047:A:G	11:61592362:A:G	0.0187145	1	ENSG00000134824.14	intragenic	FADS2
CE 20:5	11:61407403:A:C	11:61570783:C:T	0.0268385	1	ENSG00000134824.14	intragenic	FADS2
CE 20:5	11:61407403:A:C	11:61606642:A:G	0.160357	1	ENSG00000134824.14	intragenic	FADS2
CE 20:5	11:61619181:C:T	11:61557803:C:T	0.0818021	1	ENSG00000134825.16	intragenic	TMEM258
CE 20:5	11:61468165:A:G	11:61588305:A:G	0.178029	1	ENSG00000134824.14	intragenic	FADS2
CE 20:5	11:61529656:C:G	11:61600342:A:C	0.0232522	1	ENSG00000134824.14	intragenic	FADS2
CE 20:5	11:61464124:A:G	11:61609750:C:T	0.0683719	1	ENSG00000134824.14	intragenic	FADS2
CE 20:5	11:61781117:A:G	11:61609750:C:T	0.0683719	1	ENSG00000134824.14	intragenic	FADS2
CE 20:5	11:61557868:C:T	11:61610750:A:G	0.0699495	1	ENSG00000134824.14	intragenic	FADS2
CE 20:5	11:61660704:A:G	11:61603510:A:C	0.0138611	1	ENSG00000134824.14	intragenic	FADS2
CE 20:5	11:61636664:A:G	11:61588305:A:G	0.178029	1	ENSG00000134824.14	intragenic	FADS2
CE 20:5	11:61689412:A:G	11:61588305:A:G	0.178029	1	ENSG00000134824.14	intragenic	FADS2
CE 20:5	11:61351107:A:G	11:61570783:C:T	0.0521079	1	ENSG00000134824.14	intragenic	FADS2
CE 20:5	11:61607047:A:G	11:61557803:C:T	0.0818021	1	ENSG00000134825.16	intragenic	TMEM258
CE 20:5	11:61531810:A:G	11:61600342:A:C	0.0232522	1	ENSG00000134824.14	intragenic	FADS2
CE 20:5	11:61640521:A:G	11:61592362:A:G	0.0187145	1	ENSG00000134824.14	intragenic	FADS2
CE 20:5	11:61863319:C:T	11:61619829:A:C	0.495814	1	ENSG00000134824.14	intragenic	FADS2
CE 20:5	11:61726097:G:T	11:61557803:C:T	0.0818021	1	ENSG00000134825.16	intragenic	TMEM258
CE 20:5	11:61712131:C:T	11:61588305:A:G	0.178029	1	ENSG00000134824.14	intragenic	FADS2
CE 20:5	11:61631803:A:G	11:61588305:A:G	0.178029	1	ENSG00000134824.14	intragenic	FADS2
CE 20:5	11:61407403:A:C	11:61557826:C:T	0.0309361	1	ENSG00000134825.16	intragenic	TMEM258
CE 20:5	11:61619181:C:T	11:61600342:A:C	0.0232522	1	ENSG00000134824.14	intragenic	FADS2
CE 20:5	11:61712131:C:T	11:61609750:C:T	0.0683719	1	ENSG00000134824.14	intragenic	FADS2
CE 20:5	11:61660704:A:G	11:61600342:A:C	0.0232522	1	ENSG00000134824.14	intragenic	FADS2
CE 20:5	11:61607047:A:G	11:61570783:C:T	0.0268385	1	ENSG00000134824.14	intragenic	FADS2
CE 20:5	11:61531810:A:G	11:61588305:A:G	0.178029	1	ENSG00000134824.14	intragenic	FADS2
CE 20:5	11:61606683:A:G	11:61588305:A:G	0.178029	1	ENSG00000134824.14	intragenic	FADS2
CE 20:5	11:61586886:C:T	11:61571478:C:T	0.0268385	1	ENSG00000134824.14	intragenic	FADS2
CE 20:5	11:61351107:A:G	11:61600342:A:C	0.0451449	1	ENSG00000134824.14	intragenic	FADS2
CE 20:5	11:61407403:A:C	11:61606683:A:G	0.162803	1	ENSG00000134824.14	intragenic	FADS2
CE 20:5	11:61536583:A:G	11:61571478:C:T	0.0268385	1	ENSG00000134824.14	intragenic	FADS2
CE 20:5	11:61439288:C:T	11:61588305:A:G	0.178029	1	ENSG00000134824.14	intragenic	FADS2
CE 20:5	11:61536583:A:G	11:61593005:A:G	0.0822096	1	ENSG00000134824.14	intragenic	FADS2
CE 20:5	11:61607047:A:G	11:61600342:A:C	0.0232522	1	ENSG00000134824.14	intragenic	FADS2
CE 20:5	11:61726097:G:T	11:61606642:A:G	0.160357	1	ENSG00000134824.14	intragenic	FADS2
CE 20:5	11:61536583:A:G	11:61609750:C:T	0.0683719	1	ENSG00000134824.14	intragenic	FADS2
CE 20:5	11:61812848:A:T	11:61603510:A:C	0.0156815	1	ENSG00000134824.14	intragenic	FADS2
CE 20:5	11:61468165:A:G	11:61570783:C:T	0.0268385	1	ENSG00000134824.14	intragenic	FADS2
CE 20:5	11:61557868:C:T	11:61593005:A:G	0.0822096	1	ENSG00000134824.14	intragenic	FADS2
CE 20:5	11:61586886:C:T	11:61600342:A:C	0.0232522	1	ENSG00000134824.14	intragenic	FADS2
CE 20:5	11:61689412:A:G	11:61603510:A:C	0.0138611	1	ENSG00000134824.14	intragenic	FADS2
CE 20:5	11:61631803:A:G	11:61557803:C:T	0.0818021	1	ENSG00000134825.16	intragenic	TMEM258
CE 20:5	11:61468165:A:G	11:61571478:C:T	0.0268385	1	ENSG00000134824.14	intragenic	FADS2
CE 20:5	11:61464124:A:G	11:61606642:A:G	0.160357	1	ENSG00000134824.14	intragenic	FADS2
CE 20:5	11:61536583:A:G	11:61569830:C:T	0.0189156	1	ENSG00000134824.14	intragenic	FADS2
CE 20:5	11:61468165:A:G	11:61592362:A:G	0.0187145	1	ENSG00000134824.14	intragenic	FADS2
CE 20:5	11:61781117:A:G	11:61593005:A:G	0.0822096	1	ENSG00000134824.14	intragenic	FADS2
CE 20:5	11:61640521:A:G	11:61557826:C:T	0.0309361	1	ENSG00000134825.16	intragenic	TMEM258
CE 20:5	11:61640521:A:G	11:61570783:C:T	0.0268385	1	ENSG00000134824.14	intragenic	FADS2
CE 20:5	11:61468165:A:G	11:61557826:C:T	0.0309361	1	ENSG00000134825.16	intragenic	TMEM258
CE 20:5	11:61726097:G:T	11:61606683:A:G	0.162803	1	ENSG00000134824.14	intragenic	FADS2
CE 20:5	11:61812848:A:T	11:61606642:A:G	0.181417	1	ENSG00000134824.14	intragenic	FADS2
CE 20:5	11:61636664:A:G	11:61600342:A:C	0.0232522	1	ENSG00000134824.14	intragenic	FADS2
CE 20:5	11:61607047:A:G	11:61569830:C:T	0.0189156	1	ENSG00000134824.14	intragenic	FADS2
CE 20:5	11:61812848:A:T	11:61600342:A:C	0.0263059	1	ENSG00000134824.14	intragenic	FADS2
CE 20:5	11:61531810:A:G	11:61603510:A:C	0.0138611	1	ENSG00000134824.14	intragenic	FADS2
CE 20:5	11:61464124:A:G	11:61606683:A:G	0.162803	1	ENSG00000134824.14	intragenic	FADS2
CE 20:5	11:61468165:A:G	11:61593005:A:G	0.0822096	1	ENSG00000134824.14	intragenic	FADS2
CE 20:5	11:61781117:A:G	11:61606683:A:G	0.162803	1	ENSG00000134824.14	intragenic	FADS2
CE 20:5	11:61662448:C:T	11:61570783:C:T	0.0268385	1	ENSG00000134824.14	intragenic	FADS2
CE 20:5	11:61619181:C:T	11:61593005:A:G	0.0822096	1	ENSG00000134824.14	intragenic	FADS2
CE 20:5	11:61619181:C:T	11:61557826:C:T	0.0309361	1	ENSG00000134825.16	intragenic	TMEM258
CE 20:5	11:61606683:A:G	11:61593005:A:G	0.0822096	1	ENSG00000134824.14	intragenic	FADS2
CE 20:5	11:61536583:A:G	11:61606683:A:G	0.162803	1	ENSG00000134824.14	intragenic	FADS2
CE 20:5	11:61689412:A:G	11:61569830:C:T	0.0189156	1	ENSG00000134824.14	intragenic	FADS2
CE 20:5	11:61636664:A:G	11:61606683:A:G	0.162803	1	ENSG00000134824.14	intragenic	FADS2
CE 20:5	11:61531810:A:G	11:61557803:C:T	0.0818021	1	ENSG00000134825.16	intragenic	TMEM258
CE 20:5	11:61619181:C:T	11:61571478:C:T	0.0268385	1	ENSG00000134824.14	intragenic	FADS2
CE 20:5	11:61619181:C:T	11:61606642:A:G	0.160357	1	ENSG00000134824.14	intragenic	FADS2
CE 20:5	11:61529656:C:G	11:61606642:A:G	0.160357	1	ENSG00000134824.14	intragenic	FADS2
CE 20:5	11:61712131:C:T	11:61592362:A:G	0.0187145	1	ENSG00000134824.14	intragenic	FADS2
CE 20:5	11:61631803:A:G	11:61569830:C:T	0.0189156	1	ENSG00000134824.14	intragenic	FADS2
CE 20:5	11:61351107:A:G	11:61593005:A:G	0.159613	1	ENSG00000134824.14	intragenic	FADS2
CE 20:5	11:61631803:A:G	11:61593005:A:G	0.0822096	1	ENSG00000134824.14	intragenic	FADS2
CE 20:5	11:61407403:A:C	11:61569830:C:T	0.0189156	1	ENSG00000134824.14	intragenic	FADS2
CE 20:5	11:61557868:C:T	11:61557826:C:T	0.0309361	1	ENSG00000134825.16	intragenic	TMEM258
CE 20:5	11:61439288:C:T	11:61557826:C:T	0.0309361	1	ENSG00000134825.16	intragenic	TMEM258
CE 20:5	11:61636664:A:G	11:61557803:C:T	0.0818021	1	ENSG00000134825.16	intragenic	TMEM258
CE 20:5	11:61636664:A:G	11:61593005:A:G	0.0822096	1	ENSG00000134824.14	intragenic	FADS2
CE 20:5	11:61586886:C:T	11:61570783:C:T	0.0268385	1	ENSG00000134824.14	intragenic	FADS2
CE 20:5	11:61636664:A:G	11:61592362:A:G	0.0187145	1	ENSG00000134824.14	intragenic	FADS2
CE 20:5	11:61689412:A:G	11:61600342:A:C	0.0232522	1	ENSG00000134824.14	intragenic	FADS2
CE 20:5	11:61660704:A:G	11:61606683:A:G	0.162803	1	ENSG00000134824.14	intragenic	FADS2
CE 20:5	11:61557868:C:T	11:61571478:C:T	0.0268385	1	ENSG00000134824.14	intragenic	FADS2
CE 20:5	11:61557868:C:T	11:61606683:A:G	0.162803	1	ENSG00000134824.14	intragenic	FADS2
CE 20:5	11:61468165:A:G	11:61610750:A:G	0.0699495	1	ENSG00000134824.14	intragenic	FADS2
CE 20:5	11:61407403:A:C	11:61609750:C:T	0.0683719	1	ENSG00000134824.14	intragenic	FADS2
CE 20:5	11:61464124:A:G	11:61588305:A:G	0.178029	1	ENSG00000134824.14	intragenic	FADS2
CE 20:5	11:61439288:C:T	11:61557803:C:T	0.0818021	1	ENSG00000134825.16	intragenic	TMEM258
CE 20:5	11:61660704:A:G	11:61569830:C:T	0.0189156	1	ENSG00000134824.14	intragenic	FADS2
CE 20:5	11:61351107:A:G	11:61557803:C:T	0.158821	1	ENSG00000134825.16	intragenic	TMEM258
CE 20:5	11:61607047:A:G	11:61593005:A:G	0.0822096	1	ENSG00000134824.14	intragenic	FADS2
CE 20:5	11:61712131:C:T	11:61571478:C:T	0.0268385	1	ENSG00000134824.14	intragenic	FADS2
CE 20:5	11:61660704:A:G	11:61593005:A:G	0.0822096	1	ENSG00000134824.14	intragenic	FADS2
CE 20:5	11:61606683:A:G	11:61609750:C:T	0.0683719	1	ENSG00000134824.14	intragenic	FADS2
CE 20:5	11:61439288:C:T	11:61570783:C:T	0.0268385	1	ENSG00000134824.14	intragenic	FADS2
CE 20:5	11:61586886:C:T	11:61606642:A:G	0.160357	1	ENSG00000134824.14	intragenic	FADS2
CE 20:5	11:61660704:A:G	11:61557803:C:T	0.0818021	1	ENSG00000134825.16	intragenic	TMEM258
CE 20:5	11:61689412:A:G	11:61606683:A:G	0.162803	1	ENSG00000134824.14	intragenic	FADS2
CE 20:5	11:61712131:C:T	11:61593005:A:G	0.0822096	1	ENSG00000134824.14	intragenic	FADS2
CE 20:5	11:61660704:A:G	11:61588305:A:G	0.178029	1	ENSG00000134824.14	intragenic	FADS2
CE 20:5	11:61351107:A:G	11:61575158:A:G	0.0130793		ENSG00000134824.14	intragenic	FADS2
CE 20:5	11:61689412:A:G	11:61557826:C:T	0.0309361	1	ENSG00000134825.16	intragenic	TMEM258
CE 20:5	11:61606683:A:G	11:61603510:A:C	0.0138611	1	ENSG00000134824.14	intragenic	FADS2
CE 20:5	11:61686144:A:G	11:61571478:C:T	0.0268385	1	ENSG00000134824.14	intragenic	FADS2
CE 20:5	11:61407403:A:C	11:61557803:C:T	0.0818021	1	ENSG00000134825.16	intragenic	TMEM258
CE 20:5	11:61640521:A:G	11:61593005:A:G	0.0822096	1	ENSG00000134824.14	intragenic	FADS2
CE 20:5	11:61606683:A:G	11:61600342:A:C	0.0232522	1	ENSG00000134824.14	intragenic	FADS2
CE 20:5	11:61662448:C:T	11:61600342:A:C	0.0232522	1	ENSG00000134824.14	intragenic	FADS2
CE 20:5	11:61439288:C:T	11:61610750:A:G	0.0699495	1	ENSG00000134824.14	intragenic	FADS2
CE 20:5	11:61781117:A:G	11:61569830:C:T	0.0189156	1	ENSG00000134824.14	intragenic	FADS2
CE 20:5	11:61529656:C:G	11:61588305:A:G	0.178029	1	ENSG00000134824.14	intragenic	FADS2
CE 20:5	11:61640521:A:G	11:61606683:A:G	0.162803	1	ENSG00000134824.14	intragenic	FADS2
CE 20:5	11:61689412:A:G	11:61609750:C:T	0.0683719	1	ENSG00000134824.14	intragenic	FADS2
CE 20:5	11:61712131:C:T	11:61557826:C:T	0.0309361	1	ENSG00000134825.16	intragenic	TMEM258
CE 20:5	11:61686144:A:G	11:61610750:A:G	0.0699495	1	ENSG00000134824.14	intragenic	FADS2
CE 20:5	11:61686144:A:G	11:61600342:A:C	0.0232522	1	ENSG00000134824.14	intragenic	FADS2
CE 20:5	11:61781117:A:G	11:61571478:C:T	0.0268385	1	ENSG00000134824.14	intragenic	FADS2
CE 20:5	11:61662448:C:T	11:61557826:C:T	0.0309361	1	ENSG00000134825.16	intragenic	TMEM258
CE 20:5	11:61529656:C:G	11:61593005:A:G	0.0822096	1	ENSG00000134824.14	intragenic	FADS2
CE 20:5	11:61726097:G:T	11:61603510:A:C	0.0138611	1	ENSG00000134824.14	intragenic	FADS2
CE 20:5	11:61636664:A:G	11:61603510:A:C	0.0138611	1	ENSG00000134824.14	intragenic	FADS2
CE 20:5	11:61529656:C:G	11:61606683:A:G	0.162803	1	ENSG00000134824.14	intragenic	FADS2
CE 20:5	11:61686144:A:G	11:61606642:A:G	0.160357	1	ENSG00000134824.14	intragenic	FADS2
CE 20:5	11:61322788:C:T	11:61571478:C:T	0.14189	1	ENSG00000134824.14	intragenic	FADS2
CE 20:5	11:61586886:C:T	11:61609750:C:T	0.0683719	1	ENSG00000134824.14	intragenic	FADS2
CE 20:5	11:61529656:C:G	11:61610750:A:G	0.0699495	1	ENSG00000134824.14	intragenic	FADS2
CE 20:5	11:61712131:C:T	11:61570783:C:T	0.0268385	1	ENSG00000134824.14	intragenic	FADS2
CE 20:5	11:61464124:A:G	11:61557803:C:T	0.0818021	1	ENSG00000134825.16	intragenic	TMEM258
CE 20:5	11:61726097:G:T	11:61588305:A:G	0.178029	1	ENSG00000134824.14	intragenic	FADS2
CE 20:5	11:61536583:A:G	11:61610750:A:G	0.0699495	1	ENSG00000134824.14	intragenic	FADS2
CE 20:5	11:61606683:A:G	11:61606683:A:G	0.162803	1	ENSG00000134824.14	intragenic	FADS2
CE 20:5	11:61531810:A:G	11:61557826:C:T	0.0309361	1	ENSG00000134825.16	intragenic	TMEM258
CE 20:5	11:61619181:C:T	11:61610750:A:G	0.0699495	1	ENSG00000134824.14	intragenic	FADS2
CE 20:5	11:61712131:C:T	11:61606683:A:G	0.162803	1	ENSG00000134824.14	intragenic	FADS2
CE 20:5	11:61619181:C:T	11:61609750:C:T	0.0683719	1	ENSG00000134824.14	intragenic	FADS2
CE 20:5	11:61468165:A:G	11:61600342:A:C	0.0232522	1	ENSG00000134824.14	intragenic	FADS2
CE 20:5	11:61726097:G:T	11:61569830:C:T	0.0189156	1	ENSG00000134824.14	intragenic	FADS2
CE 20:5	11:61557868:C:T	11:61569830:C:T	0.0189156	1	ENSG00000134824.14	intragenic	FADS2
CE 20:5	11:61606683:A:G	11:61557826:C:T	0.0309361	1	ENSG00000134825.16	intragenic	TMEM258
CE 20:5	11:61529656:C:G	11:61571478:C:T	0.0268385	1	ENSG00000134824.14	intragenic	FADS2
CE 20:5	11:61529656:C:G	11:61557826:C:T	0.0309361	1	ENSG00000134825.16	intragenic	TMEM258
CE 20:5	11:61781117:A:G	11:61603510:A:C	0.0138611	1	ENSG00000134824.14	intragenic	FADS2
CE 20:5	11:61636664:A:G	11:61610750:A:G	0.0699495	1	ENSG00000134824.14	intragenic	FADS2
CE 20:5	11:61529656:C:G	11:61603510:A:C	0.0138611	1	ENSG00000134824.14	intragenic	FADS2
CE 20:5	11:61636664:A:G	11:61571478:C:T	0.0268385	1	ENSG00000134824.14	intragenic	FADS2
CE 20:5	11:61689412:A:G	11:61606642:A:G	0.160357	1	ENSG00000134824.14	intragenic	FADS2
CE 20:5	11:61662448:C:T	11:61603510:A:C	0.0138611	1	ENSG00000134824.14	intragenic	FADS2
CE 20:5	11:61662448:C:T	11:61606683:A:G	0.162803	1	ENSG00000134824.14	intragenic	FADS2
CE 20:5	11:61407403:A:C	11:61592362:A:G	0.0187145	1	ENSG00000134824.14	intragenic	FADS2
CE 20:5	11:61468165:A:G	11:61557803:C:T	0.0818021	1	ENSG00000134825.16	intragenic	TMEM258
CE 20:5	11:61781117:A:G	11:61557826:C:T	0.0309361	1	ENSG00000134825.16	intragenic	TMEM258
CE 20:5	11:61529656:C:G	11:61609750:C:T	0.0683719	1	ENSG00000134824.14	intragenic	FADS2
CE 20:5	11:61607047:A:G	11:61588305:A:G	0.178029	1	ENSG00000134824.14	intragenic	FADS2
CE 20:5	11:61351107:A:G	11:61588305:A:G	0.345649	1	ENSG00000134824.14	intragenic	FADS2
CE 20:5	11:61464124:A:G	11:61593005:A:G	0.0822096	1	ENSG00000134824.14	intragenic	FADS2
CE 20:5	11:61631803:A:G	11:61606683:A:G	0.162803	1	ENSG00000134824.14	intragenic	FADS2
CE 20:5	11:61812848:A:T	11:61610750:A:G	0.0791358	1	ENSG00000134824.14	intragenic	FADS2
CE 20:5	11:61686144:A:G	11:61592362:A:G	0.0187145	1	ENSG00000134824.14	intragenic	FADS2
CE 20:5	11:61640521:A:G	11:61569830:C:T	0.0189156	1	ENSG00000134824.14	intragenic	FADS2
CE 20:5	11:61686144:A:G	11:61606683:A:G	0.162803	1	ENSG00000134824.14	intragenic	FADS2
CE 20:5	11:61439288:C:T	11:61571478:C:T	0.0268385	1	ENSG00000134824.14	intragenic	FADS2
CE 20:5	11:61407403:A:C	11:61600342:A:C	0.0232522	1	ENSG00000134824.14	intragenic	FADS2
CE 20:5	11:61726097:G:T	11:61592362:A:G	0.0187145	1	ENSG00000134824.14	intragenic	FADS2
CE 20:5	11:61662448:C:T	11:61571478:C:T	0.0268385	1	ENSG00000134824.14	intragenic	FADS2
CE 20:5	11:61531810:A:G	11:61569830:C:T	0.0189156	1	ENSG00000134824.14	intragenic	FADS2
CE 20:5	11:61586886:C:T	11:61603510:A:C	0.0138611	1	ENSG00000134824.14	intragenic	FADS2
CE 22:6	11:61640521:A:G	11:61585144:A:G	0.0327696		ENSG00000134824.14	intragenic	FADS2
CE 22:6	11:61640521:A:G	11:61604814:A:C	0.0238813		ENSG00000134824.14	intragenic	FADS2
CE 22:6	11:61863319:C:T	11:61624181:C:T	0.213457	1	ENSG00000134824.14	intragenic	FADS2
CE 22:6	11:61579463:A:G	11:61603510:A:C	0.0328155		ENSG00000134824.14	intragenic	FADS2
CE 22:6	11:61579463:A:G	11:61575158:A:G	0.020232		ENSG00000134824.14	intragenic	FADS2
CE 22:6	11:61640521:A:G	11:61571478:C:T	0.0458395		ENSG00000134824.14	intragenic	FADS2
CE 22:6	11:61579463:A:G	11:61606642:A:G	0.0933665		ENSG00000134824.14	intragenic	FADS2
CE 22:6	11:61579463:A:G	11:61593005:A:G	0.0265713		ENSG00000134824.14	intragenic	FADS2
CE 22:6	11:61640521:A:G	11:61593816:C:T	0.0100798		ENSG00000134824.14	intragenic	FADS2
CE 22:6	11:61640521:A:G	11:61596633:C:T	0.0142343		ENSG00000134824.14	intragenic	FADS2
CE 22:6	11:61579463:A:G	11:61569830:C:T	0.0351403		ENSG00000134824.14	intragenic	FADS2
CE 22:6	11:61640521:A:G	11:61579463:A:G	0.050599		ENSG00000134824.14	intragenic	FADS2
CE 22:6	11:61640521:A:G	11:61603510:A:C	0.0328155		ENSG00000134824.14	intragenic	FADS2
CE 22:6	11:61640521:A:G	11:61606642:A:G	0.0933665		ENSG00000134824.14	intragenic	FADS2
CE 22:6	11:61579463:A:G	11:61570783:C:T	0.0458395		ENSG00000134824.14	intragenic	FADS2
CE 22:6	11:61640521:A:G	11:61557826:C:T	0.022724		ENSG00000134825.16	intragenic	TMEM258
CE 22:6	11:61579463:A:G	11:61588305:A:G	0.0497615		ENSG00000134824.14	intragenic	FADS2
CE 22:6	11:61579463:A:G	11:61557803:C:T	0.0281211		ENSG00000134825.16	intragenic	TMEM258
CE 22:6	11:61640521:A:G	11:61557803:C:T	0.0281211		ENSG00000134825.16	intragenic	TMEM258
CE 22:6	11:61579463:A:G	11:61609750:C:T	0.0969497		ENSG00000134824.14	intragenic	FADS2
CE 22:6	11:61640521:A:G	11:61600342:A:C	0.0320077		ENSG00000134824.14	intragenic	FADS2
CE 22:6	11:61640521:A:G	11:61610750:A:G	0.156522		ENSG00000134824.14	intragenic	FADS2
CE 22:6	11:61579463:A:G	11:61585144:A:G	0.0327696		ENSG00000134824.14	intragenic	FADS2
CE 22:6	11:61640521:A:G	11:61606683:A:G	0.093744		ENSG00000134824.14	intragenic	FADS2
CE 22:6	11:61640521:A:G	11:61609750:C:T	0.0969497		ENSG00000134824.14	intragenic	FADS2
CE 22:6	11:61579463:A:G	11:61596633:C:T	0.0142343		ENSG00000134824.14	intragenic	FADS2
CE 22:6	11:61579463:A:G	11:61571478:C:T	0.0458395		ENSG00000134824.14	intragenic	FADS2
CE 22:6	11:61579463:A:G	11:61606683:A:G	0.093744		ENSG00000134824.14	intragenic	FADS2
CE 22:6	11:61863319:C:T	11:61621556:C:G	0.0351709		ENSG00000134824.14	intragenic	FADS2
CE 22:6	11:61863319:C:T	11:61619829:A:C	0.351756	1	ENSG00000134824.14	intragenic	FADS2
CE 22:6	11:61863319:C:T	11:61623140:C:T	0.108113	1	ENSG00000134824.14	intragenic	FADS2
CE 22:6	11:61640521:A:G	11:61569830:C:T	0.0351403		ENSG00000134824.14	intragenic	FADS2
CE 22:6	11:61640521:A:G	11:61570783:C:T	0.0458395		ENSG00000134824.14	intragenic	FADS2
CE 22:6	11:61579463:A:G	11:61604814:A:C	0.0238813		ENSG00000134824.14	intragenic	FADS2
CE 22:6	11:61579463:A:G	11:61579463:A:G	0.050599		ENSG00000134824.14	intragenic	FADS2
CE 22:6	11:61579463:A:G	11:61610750:A:G	0.156522		ENSG00000134824.14	intragenic	FADS2
CE 22:6	11:61579463:A:G	11:61593816:C:T	0.0100798		ENSG00000134824.14	intragenic	FADS2
CE 22:6	11:61640521:A:G	11:61588305:A:G	0.0497615		ENSG00000134824.14	intragenic	FADS2
CE 22:6	11:61863319:C:T	11:61618608:A:G	0.291504	1	ENSG00000134824.14	intragenic	FADS2
CE 22:6	11:61640521:A:G	11:61575158:A:G	0.020232		ENSG00000134824.14	intragenic	FADS2
CE 22:6	11:61579463:A:G	11:61592362:A:G	0.0204537		ENSG00000134824.14	intragenic	FADS2
CE 22:6	11:61579463:A:G	11:61600342:A:C	0.0320077		ENSG00000134824.14	intragenic	FADS2
CE 22:6	11:61640521:A:G	11:61592362:A:G	0.0204537		ENSG00000134824.14	intragenic	FADS2
CE 22:6	11:61640521:A:G	11:61593005:A:G	0.0265713		ENSG00000134824.14	intragenic	FADS2
CE 22:6	11:61579463:A:G	11:61557826:C:T	0.022724		ENSG00000134825.16	intragenic	TMEM258
Cer 40:1;O2	2:27730940:C:T	2:27742603:C:T	0.0494936		ENSG00000084734.9	intragenic	GCKR
Cer 40:1;O2	2:27730940:C:T	2:27974260:C:G	0.0215276		ENSG00000243147.8	upstream (20324)	MRPL33
Cer 40:1;O2	2:27730940:C:T	2:27741237:C:T	0.388917		ENSG00000084734.9	intragenic	GCKR
Cer 40:1;O2	20:31097877:C:T	20:31091235:C:T	0.29153		ENSG00000197183.15	intragenic	NOL4L
Cer 40:1;O2	20:31097877:C:T	20:31076359:C:T	0.0111992		ENSG00000197183.15	intragenic	NOL4L
Cer 40:1;O2	2:27730940:C:T	2:27952235:A:T	0.0305638		ENSG00000163798.14	(34002)	SLC4A1AP
Cer 40:1;O2	20:31097877:C:T	20:31089109:A:G	0.0106598		ENSG00000197183.15	intragenic	NOL4L
Cer 40:1;O2	20:31097877:C:T	20:31108108:A:C	0.0217549		ENSG00000197183.15	intragenic	NOL4L
Cer 40:1;O2	2:27730940:C:T	2:27975394:C:T	0.0155904		ENSG00000243147.8	upstream (19190)	MRPL33
Cer 40:1;O2	20:31097877:C:T	20:31178577:A:G	0.017469		ENSG00000197183.15	upstream (5442)	NOL4L
Cer 40:1;O2	20:31097877:C:T	20:31093514:A:G	0.100346		ENSG00000197183.15	intragenic	NOL4L
Cer 40:1;O2	2:27730940:C:T	2:27952406:C:T	0.0157823		ENSG00000163798.14	(34173)	SLC4A1AP
Cer 40:1;O2	20:31097877:C:T	20:31085857:A:G	0.0135924		ENSG00000197183.15	intragenic	NOL4L
Cer 40:1;O2	20:31097877:C:T	20:31046567:A:C	0.0161721		ENSG00000197183.15	intragenic	NOL4L
Cer 40:1;O2	2:27730940:C:T	2:27730940:C:T	0.335546		ENSG00000084734.9	intragenic	GCKR
Cer 40:1;O2	2:27730940:C:T	2:27964328:C:G	0.0184901		ENSG00000243147.8	upstream (30256)	MRPL33
Cer 40:1;O2	20:31097877:C:T	20:31163573:G:T	0.0116365		ENSG00000197183.15	intragenic	NOL4L
Cer 40:1;O2	2:27730940:C:T	2:27974971:A:G	0.0131749		ENSG00000243147.8	upstream (19613)	MRPL33
Cer 40:1;O2	2:27730940:C:T	2:27958855:C:G	0.0190425		ENSG00000243147.8	upstream (35729)	MRPL33
Cer 40:1;O2	2:27730940:C:T	2:27952767:C:G	0.0115592		ENSG00000163798.14	(34534)	SLC4A1AP
Cer 40:1;O2	20:31097877:C:T	20:31065490:A:G	0.0105117		ENSG00000197183.15	intragenic	NOL4L
Cer 40:1;O2	20:31097877:C:T	20:31074372:A:G	0.281936		ENSG00000197183.15	intragenic	NOL4L
Cer 40:1;O2	2:27730940:C:T	2:27598097:C:T	0.0111844		ENSG00000115234.11	intragenic	SNX17
Cer 42:1;O2	2:27730940:C:T	2:27958855:C:G	0.0738391		ENSG00000243147.8	upstream (35729)	MRPL33
Cer 42:1;O2	2:27730940:C:T	2:27964328:C:G	0.0705883		ENSG00000243147.8	upstream (30256)	MRPL33
Cer 42:1;O2	2:27730940:C:T	2:27972445:A:G	0.0349639		ENSG00000243147.8	upstream (22139)	MRPL33
Cer 42:1;O2	2:27730940:C:T	2:27878686:C:T	0.0237612		ENSG00000119760.16	intragenic	SUPT7L
Cer 42:1;O2	2:27730940:C:T	2:27974971:A:G	0.0487909		ENSG00000243147.8	upstream (19613)	MRPL33
Cer 42:1;O2	2:27730940:C:T	2:27963133:C:T	0.01114		ENSG00000243147.8	upstream (31451)	MRPL33
Cer 42:1;O2	2:27730940:C:T	2:27975394:C:T	0.0577364		ENSG00000243147.8	upstream (19190)	MRPL33
Cer 42:1;O2	2:27730940:C:T	2:27952406:C:T	0.062405		ENSG00000163798.14	(34173)	SLC4A1AP
Cer 42:1;O2	2:27730940:C:T	2:27980912:C:G	0.0230671		ENSG00000243147.8	upstream (13672)	MRPL33
Cer 42:1;O2	2:27730940:C:T	2:27941888:A:G	0.0664949		ENSG00000163798.14	(23655)	SLC4A1AP
Cer 42:1;O2	2:27730940:C:T	2:27730940:C:T	0.044854		ENSG00000084734.9	intragenic	GCKR
Cer 42:1;O2	2:27730940:C:T	2:27956481:C:T	0.0285961		ENSG00000243147.8	upstream (38103)	MRPL33
Cer 42:1;O2	2:27730940:C:T	2:27974260:C:G	0.079724		ENSG00000243147.8	upstream (20324)	MRPL33
Cer 42:1;O2	2:27730940:C:T	2:27952767:C:G	0.0457507		ENSG00000163798.14	(34534)	SLC4A1AP
Cer 42:1;O2	2:27730940:C:T	2:27951658:C:T	0.0260362		ENSG00000163798.14	(33425)	SLC4A1AP
Cer 42:1;O2	2:27730940:C:T	2:27741237:C:T	0.047745		ENSG00000084734.9	intragenic	GCKR
Cer 42:1;O2	2:27730940:C:T	2:27952235:A:T	0.126972		ENSG00000163798.14	(34002)	SLC4A1AP
Cer 42:1;O2	2:27730940:C:T	2:27963330:A:G	0.0314258		ENSG00000243147.8	upstream (31254)	MRPL33
Cer 42:2;O2	2:27730940:C:T	2:27741237:C:T	0.041396		ENSG00000084734.9	intragenic	GCKR
Cer 42:2;O2	2:27730940:C:T	2:27878686:C:T	0.0121403		ENSG00000119760.16	intragenic	SUPT7L
Cer 42:2;O2	2:27730940:C:T	2:27952406:C:T	0.055235		ENSG00000163798.14	(34173)	SLC4A1AP
Cer 42:2;O2	2:27730940:C:T	2:27952235:A:T	0.109605		ENSG00000163798.14	(34002)	SLC4A1AP
Cer 42:2;O2	2:27730940:C:T	2:27934524:C:T	0.0119675		ENSG00000163798.14	(16291)	SLC4A1AP
Cer 42:2;O2	2:27730940:C:T	2:27975394:C:T	0.0625718		ENSG00000243147.8	upstream (19190)	MRPL33
Cer 42:2;O2	2:27730940:C:T	2:27951658:C:T	0.0166076		ENSG00000163798.14	(33425)	SLC4A1AP
Cer 42:2;O2	2:27730940:C:T	2:27980912:C:G	0.0150755		ENSG00000243147.8	upstream (13672)	MRPL33
Cer 42:2;O2	2:27730940:C:T	2:27956481:C:T	0.0192519		ENSG00000243147.8	upstream (38103)	MRPL33
Cer 42:2;O2	2:27730940:C:T	2:27974971:A:G	0.0528772		ENSG00000243147.8	upstream (19613)	MRPL33
Cer 42:2;O2	2:27730940:C:T	2:27952767:C:G	0.0404252		ENSG00000163798.14	(34534)	SLC4A1AP
Cer 42:2;O2	2:27730940:C:T	2:27730940:C:T	0.174053		ENSG00000084734.9	intragenic	GCKR
Cer 42:2;O2	2:27730940:C:T	2:27941888:A:G	0.0294043		ENSG00000163798.14	(23655)	SLC4A1AP
Cer 42:2;O2	2:27730940:C:T	2:27974260:C:G	0.0864008		ENSG00000243147.8	upstream (20324)	MRPL33
Cer 42:2;O2	2:27730940:C:T	2:27964328:C:G	0.0700864		ENSG00000243147.8	upstream (30256)	MRPL33
Cer 42:2;O2	2:27730940:C:T	2:27958855:C:G	0.0679692		ENSG00000243147.8	upstream (35729)	MRPL33
Cer 42:2;O2	2:27730940:C:T	2:27972445:A:G	0.0378896		ENSG00000243147.8	upstream (22139)	MRPL33
Cer 42:2;O2	2:27730940:C:T	2:27963330:A:G	0.0308689		ENSG00000243147.8	upstream (31254)	MRPL33
DG 16:0_18:1	2:27730940:C:T	2:27730940:C:T	0.0825601		ENSG00000084734.9	intragenic	GCKR
DG 16:0_18:1	2:27730940:C:T	2:27743215:A:G	0.0180339		ENSG00000084734.9	intragenic	GCKR
DG 16:0_18:1	2:27730940:C:T	2:27974260:C:G	0.12608		ENSG00000243147.8	upstream (20324)	MRPL33
DG 16:0_18:1	2:27730940:C:T	2:27878686:C:T	0.0113041		ENSG00000119760.16	intragenic	SUPT7L
DG 16:0_18:1	2:27730940:C:T	2:27974971:A:G	0.0771607		ENSG00000243147.8	upstream (19613)	MRPL33
DG 16:0_18:1	2:27730940:C:T	2:27952235:A:T	0.0874976		ENSG00000163798.14	(34002)	SLC4A1AP
DG 16:0_18:1	2:27730940:C:T	2:27980912:C:G	0.0201953		ENSG00000243147.8	upstream (13672)	MRPL33
DG 16:0_18:1	2:27730940:C:T	2:27964328:C:G	0.11162		ENSG00000243147.8	upstream (30256)	MRPL33
DG 16:0_18:1	2:27730940:C:T	2:27958855:C:G	0.0615056		ENSG00000243147.8	upstream (35729)	MRPL33
DG 16:0_18:1	2:27730940:C:T	2:27952406:C:T	0.0508154		ENSG00000163798.14	(34173)	SLC4A1AP
DG 16:0_18:1	2:27730940:C:T	2:27941888:A:G	0.0235118		ENSG00000163798.14	(23655)	SLC4A1AP
DG 16:0_18:1	2:27730940:C:T	2:27972445:A:G	0.05534		ENSG00000243147.8	upstream (22139)	MRPL33
DG 16:0_18:1	2:27730940:C:T	2:27952767:C:G	0.0378091		ENSG00000163798.14	(34534)	SLC4A1AP
DG 16:0_18:1	2:27730940:C:T	2:27963330:A:G	0.0497689		ENSG00000243147.8	upstream (31254)	MRPL33
DG 16:0_18:1	2:27730940:C:T	2:27956481:C:T	0.0106235		ENSG00000243147.8	upstream (38103)	MRPL33
DG 16:0_18:1	2:27730940:C:T	2:27975394:C:T	0.0913075		ENSG00000243147.8	upstream (19190)	MRPL33
DG 16:0_18:2	2:27730940:C:T	2:27974260:C:G	0.0922901		ENSG00000243147.8	upstream (20324)	MRPL33
DG 16:0_18:2	2:27730940:C:T	2:27975394:C:T	0.0668368		ENSG00000243147.8	upstream (19190)	MRPL33
DG 16:0_18:2	2:27730940:C:T	2:27963330:A:G	0.0349566		ENSG00000243147.8	upstream (31254)	MRPL33
DG 16:0_18:2	2:27730940:C:T	2:27777651:G:T	0.0102143		ENSG00000221843.6	intragenic	SPATA31H1
DG 16:0_18:2	2:27730940:C:T	2:27964328:C:G	0.0789636		ENSG00000243147.8	upstream (30256)	MRPL33
DG 16:0_18:2	2:27730940:C:T	2:27974971:A:G	0.0564814		ENSG00000243147.8	upstream (19613)	MRPL33
DG 16:0_18:2	2:27730940:C:T	2:27980912:C:G	0.0138678		ENSG00000243147.8	upstream (13672)	MRPL33
DG 16:0_18:2	2:27730940:C:T	2:27972445:A:G	0.0404875		ENSG00000243147.8	upstream (22139)	MRPL33
DG 16:0_18:2	2:27730940:C:T	2:27742603:C:T	0.0109774		ENSG00000084734.9	intragenic	GCKR
DG 16:0_18:2	2:27730940:C:T	2:27956481:C:T	0.0129389		ENSG00000243147.8	upstream (38103)	MRPL33
DG 16:0_18:2	2:27730940:C:T	2:27878686:C:T	0.0201936		ENSG00000119760.16	intragenic	SUPT7L
DG 16:0_18:2	2:27730940:C:T	2:27741237:C:T	0.0216876		ENSG00000084734.9	intragenic	GCKR
DG 16:0_18:2	2:27730940:C:T	2:27952767:C:G	0.046338		ENSG00000163798.14	(34534)	SLC4A1AP
DG 16:0_18:2	2:27730940:C:T	2:27730940:C:T	0.0745516		ENSG00000084734.9	intragenic	GCKR
DG 16:0_18:2	2:27730940:C:T	2:27743215:A:G	0.0117493		ENSG00000084734.9	intragenic	GCKR
DG 16:0_18:2	2:27730940:C:T	2:27952235:A:T	0.11098		ENSG00000163798.14	(34002)	SLC4A1AP
DG 16:0_18:2	2:27730940:C:T	2:27941888:A:G	0.0354908		ENSG00000163798.14	(23655)	SLC4A1AP
DG 16:0_18:2	2:27730940:C:T	2:27958855:C:G	0.0832219		ENSG00000243147.8	upstream (35729)	MRPL33
DG 16:0_18:2	2:27730940:C:T	2:27952406:C:T	0.0627783		ENSG00000163798.14	(34173)	SLC4A1AP
DG 16:0_18:2	2:27730940:C:T	2:27951658:C:T	0.011224		ENSG00000163798.14	(33425)	SLC4A1AP
DG 16:1_18:1	2:27730940:C:T	2:27972445:A:G	0.0248578		ENSG00000243147.8	upstream (22139)	MRPL33
DG 16:1_18:1	2:27730940:C:T	2:27974260:C:G	0.0566395		ENSG00000243147.8	upstream (20324)	MRPL33
DG 16:1_18:1	2:27730940:C:T	2:27963330:A:G	0.0218769		ENSG00000243147.8	upstream (31254)	MRPL33
DG 16:1_18:1	2:27730940:C:T	2:27964328:C:G	0.0492308		ENSG00000243147.8	upstream (30256)	MRPL33
DG 16:1_18:1	2:27730940:C:T	2:27980912:C:G	0.0152941		ENSG00000243147.8	upstream (13672)	MRPL33
DG 16:1_18:1	2:27730940:C:T	2:27952767:C:G	0.0119879		ENSG00000163798.14	(34534)	SLC4A1AP
DG 16:1_18:1	2:27730940:C:T	2:27742603:C:T	0.0380599		ENSG00000084734.9	intragenic	GCKR
DG 16:1_18:1	2:27730940:C:T	2:27974971:A:G	0.0346633		ENSG00000243147.8	upstream (19613)	MRPL33
DG 16:1_18:1	2:27730940:C:T	2:27952235:A:T	0.0317562		ENSG00000163798.14	(34002)	SLC4A1AP
DG 16:1_18:1	2:27730940:C:T	2:27958855:C:G	0.019345		ENSG00000243147.8	upstream (35729)	MRPL33
DG 16:1_18:1	2:27730940:C:T	2:27741237:C:T	0.131203		ENSG00000084734.9	intragenic	GCKR
DG 16:1_18:1	2:27730940:C:T	2:27975394:C:T	0.0410186		ENSG00000243147.8	upstream (19190)	MRPL33
DG 16:1_18:1	2:27730940:C:T	2:27730940:C:T	0.4537		ENSG00000084734.9	intragenic	GCKR
DG 16:1_18:1	2:27730940:C:T	2:27952406:C:T	0.0167462		ENSG00000163798.14	(34173)	SLC4A1AP
DG 18:1_18:1	2:27730940:C:T	2:27730940:C:T	0.951158	1	ENSG00000084734.9	intragenic	GCKR
DG 18:1_18:1	2:27730940:C:T	2:27741237:C:T	0.0339798		ENSG00000084734.9	intragenic	GCKR
DG 18:1_18:2	2:27730940:C:T	2:27742603:C:T	0.0135513		ENSG00000084734.9	intragenic	GCKR
DG 18:1_18:2	2:27730940:C:T	2:27730940:C:T	0.939293	1	ENSG00000084734.9	intragenic	GCKR
DG 18:1_18:2	2:27730940:C:T	2:27741237:C:T	0.0444196	1	ENSG00000084734.9	intragenic	GCKR
DG 18:1_18:3	2:27730940:C:T	2:27974971:A:G	0.038393		ENSG00000243147.8	upstream (19613)	MRPL33
DG 18:1_18:3	2:27730940:C:T	2:27952406:C:T	0.0339697		ENSG00000163798.14	(34173)	SLC4A1AP
DG 18:1_18:3	2:27730940:C:T	2:27941888:A:G	0.0183126		ENSG00000163798.14	(23655)	SLC4A1AP
DG 18:1_18:3	2:27730940:C:T	2:27743154:A:G	0.0881254		ENSG00000084734.9	intragenic	GCKR
DG 18:1_18:3	2:27730940:C:T	2:27952235:A:T	0.0639644		ENSG00000163798.14	(34002)	SLC4A1AP
DG 18:1_18:3	2:27730940:C:T	2:27952767:C:G	0.0255464		ENSG00000163798.14	(34534)	SLC4A1AP
DG 18:1_18:3	2:27730940:C:T	2:27750139:C:T	0.0599764		ENSG00000084734.9	(3588)	GCKR
DG 18:1_18:3	2:27730940:C:T	2:27975394:C:T	0.0454321		ENSG00000243147.8	upstream (19190)	MRPL33
DG 18:1_18:3	2:27730940:C:T	2:27743215:A:G	0.227922		ENSG00000084734.9	intragenic	GCKR
DG 18:1_18:3	2:27730940:C:T	2:27963330:A:G	0.0236264		ENSG00000243147.8	upstream (31254)	MRPL33
DG 18:1_18:3	2:27730940:C:T	2:27730940:C:T	0.0148691		ENSG00000084734.9	intragenic	GCKR
DG 18:1_18:3	2:27730940:C:T	2:27964328:C:G	0.0535465		ENSG00000243147.8	upstream (30256)	MRPL33
DG 18:1_18:3	2:27730940:C:T	2:27972445:A:G	0.0274694		ENSG00000243147.8	upstream (22139)	MRPL33
DG 18:1_18:3	2:27730940:C:T	2:27974260:C:G	0.0627339		ENSG00000243147.8	upstream (20324)	MRPL33
DG 18:1_18:3	2:27730940:C:T	2:27958855:C:G	0.044085		ENSG00000243147.8	upstream (35729)	MRPL33
DG 18:1_18:3	2:27730940:C:T	2:27744089:A:G	0.0679687		ENSG00000084734.9	intragenic	GCKR
LPC 16:0	2:27730940:C:T	2:27594397:C:T	0.0110491		ENSG00000115234.11	intragenic	SNX17
LPC 16:0	2:27730940:C:T	2:27964328:C:G	0.0169655		ENSG00000243147.8	upstream (30256)	MRPL33
LPC 16:0	2:27730940:C:T	2:27974260:C:G	0.0200856		ENSG00000243147.8	upstream (20324)	MRPL33
LPC 16:0	2:27730940:C:T	2:27952406:C:T	0.0124466		ENSG00000163798.14	(34173)	SLC4A1AP
LPC 16:0	2:27730940:C:T	2:27952235:A:T	0.02487		ENSG00000163798.14	(34002)	SLC4A1AP
LPC 16:0	2:27730940:C:T	2:27730940:C:T	0.56734		ENSG00000084734.9	intragenic	GCKR
LPC 16:0	2:27730940:C:T	2:27975394:C:T	0.0145461		ENSG00000243147.8	upstream (19190)	MRPL33
LPC 16:0	2:27730940:C:T	2:27742603:C:T	0.0477293		ENSG00000084734.9	intragenic	GCKR
LPC 16:0	2:27730940:C:T	2:27637759:A:G	0.0121688		ENSG00000115241.11	upstream (5301)	PPM1G
LPC 16:0	2:27730940:C:T	2:27505758:C:T	0.0140593		ENSG00000138100.14	intragenic	TRIM54
LPC 16:0	2:27730940:C:T	2:27974971:A:G	0.0122924		ENSG00000243147.8	upstream (19613)	MRPL33
LPC 16:0	2:27730940:C:T	2:27513678:C:T	0.0110539		ENSG00000138100.14	intragenic	TRIM54
LPC 16:0	2:27730940:C:T	2:27958855:C:G	0.0150496		ENSG00000243147.8	upstream (35729)	MRPL33
LPC 16:0	2:27730940:C:T	2:27741237:C:T	0.114492		ENSG00000084734.9	intragenic	GCKR
LPC 16:0	2:27730940:C:T	2:27598097:C:T	0.0103483		ENSG00000115234.11	intragenic	SNX17
LPC 18:2	11:61581764:C:T	11:61600342:A:C	0.0299317		ENSG00000134824.14	intragenic	FADS2
LPC 18:2	11:61581764:C:T	11:61588305:A:G	0.0163451		ENSG00000134824.14	intragenic	FADS2
LPC 18:2	11:61581764:C:T	11:61571478:C:T	0.0126282		ENSG00000134824.14	intragenic	FADS2
LPC 18:2	11:61581764:C:T	11:61589481:A:G	0.046993		ENSG00000134824.14	intragenic	FADS2
LPC 18:2	11:61581764:C:T	11:61571382:A:G	0.0362277		ENSG00000134824.14	intragenic	FADS2
LPC 18:2	11:61581764:C:T	11:61606683:A:G	0.0252547		ENSG00000134824.14	intragenic	FADS2
LPC 18:2	11:61581764:C:T	11:61581764:C:T	0.0870508		ENSG00000134824.14	intragenic	FADS2
LPC 18:2	11:61581764:C:T	11:61571348:C:G	0.0575864		ENSG00000134824.14	intragenic	FADS2
LPC 18:2	11:61581764:C:T	11:61585144:A:G	0.0102392		ENSG00000134824.14	intragenic	FADS2
LPC 18:2	11:61581764:C:T	11:61603510:A:C	0.0284447		ENSG00000134824.14	intragenic	FADS2
LPC 18:2	11:61581764:C:T	11:61606642:A:G	0.02523		ENSG00000134824.14	intragenic	FADS2
LPC 18:2	11:61581764:C:T	11:61557803:C:T	0.0285867		ENSG00000134825.16	intragenic	TMEM258
LPC 18:2	11:61581764:C:T	11:61557826:C:T	0.013198		ENSG00000134825.16	intragenic	TMEM258
LPC 18:2	11:61581764:C:T	11:61579760:C:T	0.0291449		ENSG00000134824.14	intragenic	FADS2
LPC 18:2	11:61581764:C:T	11:61582708:C:T	0.0238143		ENSG00000134824.14	intragenic	FADS2
LPC 18:2	11:61581764:C:T	11:61567753:A:C	0.0206581		ENSG00000134824.14	intragenic	FADS2
LPC 18:2	11:61581764:C:T	11:61609750:C:T	0.0642106		ENSG00000134824.14	intragenic	FADS2
LPC 18:2	11:61581764:C:T	11:61570783:C:T	0.0126282		ENSG00000134824.14	intragenic	FADS2
LPC 18:2	11:61581764:C:T	11:61604814:A:C	0.0237254		ENSG00000134824.14	intragenic	FADS2
LPC 18:2	11:61581764:C:T	11:61596633:C:T	0.0123816		ENSG00000134824.14	intragenic	FADS2
LPC 18:2	11:61581764:C:T	11:61610750:A:G	0.308507		ENSG00000134824.14	intragenic	FADS2
LPC 18:2	11:61581764:C:T	11:61592362:A:G	0.0189465		ENSG00000134824.14	intragenic	FADS2
LPC 20:4	11:61712198:C:T	11:61593816:C:T	0.0153261		ENSG00000134824.14	intragenic	FADS2
LPC 20:4	11:61716395:C:G	11:61570783:C:T	0.157441	1	ENSG00000134824.14	intragenic	FADS2
LPC 20:4	11:61631803:A:G	11:61585144:A:G	0.0702551	1	ENSG00000134824.14	intragenic	FADS2
LPC 20:4	11:61823576:A:G	11:61579463:A:G	0.610336	1	ENSG00000134824.14	intragenic	FADS2
LPC 20:4	11:61553201:A:G	11:61593816:C:T	0.0153261		ENSG00000134824.14	intragenic	FADS2
LPC 20:4	11:61621611:A:G	11:61569830:C:T	0.127229	1	ENSG00000134824.14	intragenic	FADS2
LPC 20:4	11:61755845:A:G	11:61585144:A:G	0.0702551	1	ENSG00000134824.14	intragenic	FADS2
LPC 20:4	11:61823576:A:G	11:61588305:A:G	0.0951496	1	ENSG00000134824.14	intragenic	FADS2
LPC 20:4	11:61524974:A:G	11:61588305:A:G	0.0506883	1	ENSG00000134824.14	intragenic	FADS2
LPC 20:4	11:61824298:A:G	11:61588305:A:G	0.0951496	1	ENSG00000134824.14	intragenic	FADS2
LPC 20:4	11:61712198:C:T	11:61593005:A:G	0.0272436	1	ENSG00000134824.14	intragenic	FADS2
LPC 20:4	11:61529656:C:G	11:61593816:C:T	0.0153261		ENSG00000134824.14	intragenic	FADS2
LPC 20:4	11:61322832:C:G	11:61571478:C:T	0.336932	1	ENSG00000134824.14	intragenic	FADS2
LPC 20:4	11:61621611:A:G	11:61593005:A:G	0.0272436	1	ENSG00000134824.14	intragenic	FADS2
LPC 20:4	11:61637349:C:T	11:61588305:A:G	0.0506883	1	ENSG00000134824.14	intragenic	FADS2
LPC 20:4	11:61637349:C:T	11:61593005:A:G	0.0272436	1	ENSG00000134824.14	intragenic	FADS2
LPC 20:4	11:61712198:C:T	11:61588305:A:G	0.0506883	1	ENSG00000134824.14	intragenic	FADS2
LPC 20:4	11:61845161:C:T	11:61603510:A:C	0.0287587	1	ENSG00000134824.14	intragenic	FADS2
LPC 20:4	11:63560853:C:G	11:63787389:G:T	0.010156		ENSG00000133315.12	intragenic	MACROD1
LPC 20:4	11:61637349:C:T	11:61569830:C:T	0.127229	1	ENSG00000134824.14	intragenic	FADS2
LPC 20:4	11:61712198:C:T	11:61569830:C:T	0.127229	1	ENSG00000134824.14	intragenic	FADS2
LPC 20:4	11:61728651:A:G	11:61569830:C:T	0.127229	1	ENSG00000134824.14	intragenic	FADS2
LPC 20:4	11:61579463:A:G	11:61571478:C:T	0.157441	1	ENSG00000134824.14	intragenic	FADS2
LPC 20:4	11:61408729:C:T	11:61593816:C:T	0.0153261		ENSG00000134824.14	intragenic	FADS2
LPC 20:4	11:61553201:A:G	11:61593005:A:G	0.0272436	1	ENSG00000134824.14	intragenic	FADS2
LPC 20:4	11:61557868:C:T	11:61570783:C:T	0.157441	1	ENSG00000134824.14	intragenic	FADS2
LPC 20:4	11:61712198:C:T	11:61570783:C:T	0.157441	1	ENSG00000134824.14	intragenic	FADS2
LPC 20:4	11:61387161:G:T	11:61579463:A:G	0.325139	1	ENSG00000134824.14	intragenic	FADS2
LPC 20:4	11:61712198:C:T	11:61575158:A:G	0.0393085	1	ENSG00000134824.14	intragenic	FADS2
LPC 20:4	11:61716395:C:G	11:61557826:C:T	0.0200488		ENSG00000134825.16	intragenic	TMEM258
LPC 20:4	11:61712198:C:T	11:61571478:C:T	0.157441	1	ENSG00000134824.14	intragenic	FADS2
LPC 20:4	11:61627960:C:T	11:61593005:A:G	0.0272436	1	ENSG00000134824.14	intragenic	FADS2
LPC 20:4	11:61529656:C:G	11:61579463:A:G	0.325139	1	ENSG00000134824.14	intragenic	FADS2
LPC 20:4	11:61823576:A:G	11:61575158:A:G	0.0737881	1	ENSG00000134824.14	intragenic	FADS2
LPC 20:4	11:61531810:A:G	11:61575158:A:G	0.0393085	1	ENSG00000134824.14	intragenic	FADS2
LPC 20:4	11:61529656:C:G	11:61571478:C:T	0.157441	1	ENSG00000134824.14	intragenic	FADS2
LPC 20:4	11:61755845:A:G	11:61593816:C:T	0.0153261		ENSG00000134824.14	intragenic	FADS2
LPC 20:4	11:61716395:C:G	11:61593816:C:T	0.0153261		ENSG00000134824.14	intragenic	FADS2
LPC 20:4	11:61662448:C:T	11:61569830:C:T	0.127229	1	ENSG00000134824.14	intragenic	FADS2
LPC 20:4	11:61705521:C:T	11:61569830:C:T	0.127229	1	ENSG00000134824.14	intragenic	FADS2
LPC 20:4	11:61705521:C:T	11:61593005:A:G	0.0272436	1	ENSG00000134824.14	intragenic	FADS2
LPC 20:4	11:61637349:C:T	11:61585144:A:G	0.0702551	1	ENSG00000134824.14	intragenic	FADS2
LPC 20:4	11:61529656:C:G	11:61593005:A:G	0.0272436	1	ENSG00000134824.14	intragenic	FADS2
LPC 20:4	11:61531810:A:G	11:61570783:C:T	0.157441	1	ENSG00000134824.14	intragenic	FADS2
LPC 20:4	11:61705521:C:T	11:61570783:C:T	0.157441	1	ENSG00000134824.14	intragenic	FADS2
LPC 20:4	11:61531810:A:G	11:61593816:C:T	0.0153261		ENSG00000134824.14	intragenic	FADS2
LPC 20:4	11:61705521:C:T	11:61575158:A:G	0.0393085	1	ENSG00000134824.14	intragenic	FADS2
LPC 20:4	11:61557868:C:T	11:61593816:C:T	0.0153261		ENSG00000134824.14	intragenic	FADS2
LPC 20:4	11:61627960:C:T	11:61569830:C:T	0.127229	1	ENSG00000134824.14	intragenic	FADS2
LPC 20:4	11:61621611:A:G	11:61571478:C:T	0.157441	1	ENSG00000134824.14	intragenic	FADS2
LPC 20:4	11:61531810:A:G	11:61588305:A:G	0.0506883	1	ENSG00000134824.14	intragenic	FADS2
LPC 20:4	11:61408729:C:T	11:61557826:C:T	0.0200488		ENSG00000134825.16	intragenic	TMEM258
LPC 20:4	11:61408729:C:T	11:61585144:A:G	0.0702551	1	ENSG00000134824.14	intragenic	FADS2
LPC 20:4	11:63560853:C:G	11:63787111:A:G	0.0116054		ENSG00000133315.12	intragenic	MACROD1
LPC 20:4	11:61755845:A:G	11:61575158:A:G	0.0393085	1	ENSG00000134824.14	intragenic	FADS2
LPC 20:4	11:61627960:C:T	11:61585144:A:G	0.0702551	1	ENSG00000134824.14	intragenic	FADS2
LPC 20:4	11:61579463:A:G	11:61575158:A:G	0.0393085	1	ENSG00000134824.14	intragenic	FADS2
LPC 20:4	11:61830169:C:G	11:61588305:A:G	0.301224	1	ENSG00000134824.14	intragenic	FADS2
LPC 20:4	11:61524974:A:G	11:61575158:A:G	0.0393085	1	ENSG00000134824.14	intragenic	FADS2
LPC 20:4	11:61479322:A:G	11:61575158:A:G	0.0393085	1	ENSG00000134824.14	intragenic	FADS2
LPC 20:4	11:61824298:A:G	11:61585144:A:G	0.131879	1	ENSG00000134824.14	intragenic	FADS2
LPC 20:4	11:61627960:C:T	11:61579463:A:G	0.325139	1	ENSG00000134824.14	intragenic	FADS2
LPC 20:4	11:61716395:C:G	11:61579463:A:G	0.325139	1	ENSG00000134824.14	intragenic	FADS2
LPC 20:4	11:61607047:A:G	11:61585144:A:G	0.0702551	1	ENSG00000134824.14	intragenic	FADS2
LPC 20:4	11:61524974:A:G	11:61593005:A:G	0.0272436	1	ENSG00000134824.14	intragenic	FADS2
LPC 20:4	11:61710547:A:G	11:61593005:A:G	0.0272436	1	ENSG00000134824.14	intragenic	FADS2
LPC 20:4	11:61387161:G:T	11:61588305:A:G	0.0506883	1	ENSG00000134824.14	intragenic	FADS2
LPC 20:4	11:61529656:C:G	11:61585144:A:G	0.0702551	1	ENSG00000134824.14	intragenic	FADS2
LPC 20:4	11:61557868:C:T	11:61593005:A:G	0.0272436	1	ENSG00000134824.14	intragenic	FADS2
LPC 20:4	11:61728651:A:G	11:61571478:C:T	0.157441	1	ENSG00000134824.14	intragenic	FADS2
LPC 20:4	11:61430987:A:G	11:61570783:C:T	0.157441	1	ENSG00000134824.14	intragenic	FADS2
LPC 20:4	11:61464124:A:G	11:61588305:A:G	0.0506883	1	ENSG00000134824.14	intragenic	FADS2
LPC 20:4	11:61602572:C:T	11:61585144:A:G	0.0702551	1	ENSG00000134824.14	intragenic	FADS2
LPC 20:4	11:61479322:A:G	11:61588305:A:G	0.0506883	1	ENSG00000134824.14	intragenic	FADS2
LPC 20:4	11:61557868:C:T	11:61585144:A:G	0.0702551	1	ENSG00000134824.14	intragenic	FADS2
LPC 20:4	11:61712198:C:T	11:61557826:C:T	0.0200488		ENSG00000134825.16	intragenic	TMEM258
LPC 20:4	11:61726097:G:T	11:61571478:C:T	0.157441	1	ENSG00000134824.14	intragenic	FADS2
LPC 20:4	11:61531810:A:G	11:61569830:C:T	0.127229	1	ENSG00000134824.14	intragenic	FADS2
LPC 20:4	11:61631803:A:G	11:61571478:C:T	0.157441	1	ENSG00000134824.14	intragenic	FADS2
LPC 20:4	11:61387161:G:T	11:61575158:A:G	0.0393085	1	ENSG00000134824.14	intragenic	FADS2
LPC 20:4	11:61538401:C:G	11:61575158:A:G	0.0393085	1	ENSG00000134824.14	intragenic	FADS2
LPC 20:4	11:61408729:C:T	11:61593005:A:G	0.0272436	1	ENSG00000134824.14	intragenic	FADS2
LPC 20:4	11:61627960:C:T	11:61557826:C:T	0.0200488		ENSG00000134825.16	intragenic	TMEM258
LPC 20:4	11:61728651:A:G	11:61557826:C:T	0.0200488		ENSG00000134825.16	intragenic	TMEM258
LPC 20:4	11:61538401:C:G	11:61571478:C:T	0.157441	1	ENSG00000134824.14	intragenic	FADS2
LPC 20:4	11:61830169:C:G	11:61593816:C:T	0.0910779	1	ENSG00000134824.14	intragenic	FADS2
LPC 20:4	11:61621611:A:G	11:61588305:A:G	0.0506883	1	ENSG00000134824.14	intragenic	FADS2
LPC 20:4	11:61316134:C:T	11:61549025:A:G	0.0629571	1	ENSG00000124920.14	intragenic	MYRF
LPC 20:4	11:61408729:C:T	11:61588305:A:G	0.0506883	1	ENSG00000134824.14	intragenic	FADS2
LPC 20:4	11:61755845:A:G	11:61569830:C:T	0.127229	1	ENSG00000134824.14	intragenic	FADS2
LPC 20:4	11:61479322:A:G	11:61557826:C:T	0.0200488		ENSG00000134825.16	intragenic	TMEM258
LPC 20:4	11:61755845:A:G	11:61557826:C:T	0.0200488		ENSG00000134825.16	intragenic	TMEM258
LPC 20:4	11:61712198:C:T	11:61579463:A:G	0.325139	1	ENSG00000134824.14	intragenic	FADS2
LPC 20:4	11:61579463:A:G	11:61593005:A:G	0.0272436	1	ENSG00000134824.14	intragenic	FADS2
LPC 20:4	11:61538401:C:G	11:61593816:C:T	0.0153261		ENSG00000134824.14	intragenic	FADS2
LPC 20:4	11:61312726:G:T	11:61557826:C:T	0.891011	1	ENSG00000134825.16	intragenic	TMEM258
LPC 20:4	11:61298932:C:G	11:61543499:C:T	0.496777	1	ENSG00000124920.14	intragenic	MYRF
LPC 20:4	11:61824298:A:G	11:61593816:C:T	0.0287694		ENSG00000134824.14	intragenic	FADS2
LPC 20:4	11:61726097:G:T	11:61575158:A:G	0.0393085	1	ENSG00000134824.14	intragenic	FADS2
LPC 20:4	11:61845161:C:T	11:61596633:C:T	0.0126506		ENSG00000134824.14	intragenic	FADS2
LPC 20:4	11:61637349:C:T	11:61579463:A:G	0.325139	1	ENSG00000134824.14	intragenic	FADS2
LPC 20:4	11:61726097:G:T	11:61557826:C:T	0.0200488		ENSG00000134825.16	intragenic	TMEM258
LPC 20:4	11:61662448:C:T	11:61588305:A:G	0.0506883	1	ENSG00000134824.14	intragenic	FADS2
LPC 20:4	11:61538401:C:G	11:61570783:C:T	0.157441	1	ENSG00000134824.14	intragenic	FADS2
LPC 20:4	11:61627960:C:T	11:61575158:A:G	0.0393085	1	ENSG00000134824.14	intragenic	FADS2
LPC 20:4	11:61479322:A:G	11:61571478:C:T	0.157441	1	ENSG00000134824.14	intragenic	FADS2
LPC 20:4	11:61387161:G:T	11:61571478:C:T	0.157441	1	ENSG00000134824.14	intragenic	FADS2
LPC 20:4	11:61602572:C:T	11:61571478:C:T	0.157441	1	ENSG00000134824.14	intragenic	FADS2
LPC 20:4	11:61602572:C:T	11:61575158:A:G	0.0393085	1	ENSG00000134824.14	intragenic	FADS2
LPC 20:4	11:61298932:C:G	11:61543961:C:T	0.503208	1	ENSG00000124920.14	intragenic	MYRF
LPC 20:4	11:61387161:G:T	11:61593005:A:G	0.0272436	1	ENSG00000134824.14	intragenic	FADS2
LPC 20:4	11:61579463:A:G	11:61570783:C:T	0.157441	1	ENSG00000134824.14	intragenic	FADS2
LPC 20:4	11:61524974:A:G	11:61569830:C:T	0.127229	1	ENSG00000134824.14	intragenic	FADS2
LPC 20:4	11:61553201:A:G	11:61571478:C:T	0.157441	1	ENSG00000134824.14	intragenic	FADS2
LPC 20:4	11:61755845:A:G	11:61588305:A:G	0.0506883	1	ENSG00000134824.14	intragenic	FADS2
LPC 20:4	11:61726097:G:T	11:61570783:C:T	0.157441	1	ENSG00000134824.14	intragenic	FADS2
LPC 20:4	11:61607047:A:G	11:61557826:C:T	0.0200488		ENSG00000134825.16	intragenic	TMEM258
LPC 20:4	11:61312726:G:T	11:61552680:G:T	0.0248904		ENSG00000124920.14	intragenic	MYRF
LPC 20:4	11:61710547:A:G	11:61575158:A:G	0.0393085	1	ENSG00000134824.14	intragenic	FADS2
LPC 20:4	11:61726097:G:T	11:61579463:A:G	0.325139	1	ENSG00000134824.14	intragenic	FADS2
LPC 20:4	11:61553201:A:G	11:61557826:C:T	0.0200488		ENSG00000134825.16	intragenic	TMEM258
LPC 20:4	11:61824298:A:G	11:61593005:A:G	0.0511404	1	ENSG00000134824.14	intragenic	FADS2
LPC 20:4	11:61631803:A:G	11:61569830:C:T	0.127229	1	ENSG00000134824.14	intragenic	FADS2
LPC 20:4	11:61531810:A:G	11:61571478:C:T	0.157441	1	ENSG00000134824.14	intragenic	FADS2
LPC 20:4	11:61728651:A:G	11:61588305:A:G	0.0506883	1	ENSG00000134824.14	intragenic	FADS2
LPC 20:4	11:61712198:C:T	11:61585144:A:G	0.0702551	1	ENSG00000134824.14	intragenic	FADS2
LPC 20:4	11:61312726:G:T	11:61557803:C:T	0.0179278		ENSG00000134825.16	intragenic	TMEM258
LPC 20:4	11:61662448:C:T	11:61570783:C:T	0.157441	1	ENSG00000134824.14	intragenic	FADS2
LPC 20:4	11:61524974:A:G	11:61593816:C:T	0.0153261		ENSG00000134824.14	intragenic	FADS2
LPC 20:4	11:61538401:C:G	11:61593005:A:G	0.0272436	1	ENSG00000134824.14	intragenic	FADS2
LPC 20:4	11:61662448:C:T	11:61571478:C:T	0.157441	1	ENSG00000134824.14	intragenic	FADS2
LPC 20:4	11:61662448:C:T	11:61575158:A:G	0.0393085	1	ENSG00000134824.14	intragenic	FADS2
LPC 20:4	11:61479322:A:G	11:61593816:C:T	0.0153261		ENSG00000134824.14	intragenic	FADS2
LPC 20:4	11:61755845:A:G	11:61570783:C:T	0.157441	1	ENSG00000134824.14	intragenic	FADS2
LPC 20:4	11:61387161:G:T	11:61557826:C:T	0.0200488		ENSG00000134825.16	intragenic	TMEM258
LPC 20:4	11:61637349:C:T	11:61575158:A:G	0.0393085	1	ENSG00000134824.14	intragenic	FADS2
LPC 20:4	11:61627960:C:T	11:61571478:C:T	0.157441	1	ENSG00000134824.14	intragenic	FADS2
LPC 20:4	11:61479322:A:G	11:61593005:A:G	0.0272436	1	ENSG00000134824.14	intragenic	FADS2
LPC 20:4	11:61755845:A:G	11:61593005:A:G	0.0272436	1	ENSG00000134824.14	intragenic	FADS2
LPC 20:4	11:61538401:C:G	11:61585144:A:G	0.0702551	1	ENSG00000134824.14	intragenic	FADS2
LPC 20:4	11:61716395:C:G	11:61569830:C:T	0.127229	1	ENSG00000134824.14	intragenic	FADS2
LPC 20:4	11:61529656:C:G	11:61588305:A:G	0.0506883	1	ENSG00000134824.14	intragenic	FADS2
LPC 20:4	11:61716395:C:G	11:61585144:A:G	0.0702551	1	ENSG00000134824.14	intragenic	FADS2
LPC 20:4	11:61479322:A:G	11:61570783:C:T	0.157441	1	ENSG00000134824.14	intragenic	FADS2
LPC 20:4	11:61607047:A:G	11:61575158:A:G	0.0393085	1	ENSG00000134824.14	intragenic	FADS2
LPC 20:4	11:61755845:A:G	11:61579463:A:G	0.325139	1	ENSG00000134824.14	intragenic	FADS2
LPC 20:4	11:61621611:A:G	11:61585144:A:G	0.0702551	1	ENSG00000134824.14	intragenic	FADS2
LPC 20:4	11:61479322:A:G	11:61579463:A:G	0.325139	1	ENSG00000134824.14	intragenic	FADS2
LPC 20:4	11:63560853:C:G	11:63785348:A:G	0.949604	1	ENSG00000133315.12	intragenic	MACROD1
LPC 20:4	11:61316134:C:T	11:61552680:G:T	0.0248904		ENSG00000124920.14	intragenic	MYRF
LPC 20:4	11:61726097:G:T	11:61585144:A:G	0.0702551	1	ENSG00000134824.14	intragenic	FADS2
LPC 20:4	11:61602572:C:T	11:61593816:C:T	0.0153261		ENSG00000134824.14	intragenic	FADS2
LPC 20:4	11:61430987:A:G	11:61593005:A:G	0.0272436	1	ENSG00000134824.14	intragenic	FADS2
LPC 20:4	11:61627960:C:T	11:61570783:C:T	0.157441	1	ENSG00000134824.14	intragenic	FADS2
LPC 20:4	11:61631803:A:G	11:61575158:A:G	0.0393085	1	ENSG00000134824.14	intragenic	FADS2
LPC 20:4	11:61607047:A:G	11:61588305:A:G	0.0506883	1	ENSG00000134824.14	intragenic	FADS2
LPC 20:4	11:61464124:A:G	11:61579463:A:G	0.325139	1	ENSG00000134824.14	intragenic	FADS2
LPC 20:4	11:61553201:A:G	11:61588305:A:G	0.0506883	1	ENSG00000134824.14	intragenic	FADS2
LPC 20:4	11:61705521:C:T	11:61593816:C:T	0.0153261		ENSG00000134824.14	intragenic	FADS2
LPC 20:4	11:61430987:A:G	11:61588305:A:G	0.0506883	1	ENSG00000134824.14	intragenic	FADS2
LPC 20:4	11:61387161:G:T	11:61570783:C:T	0.157441	1	ENSG00000134824.14	intragenic	FADS2
LPC 20:4	11:61529656:C:G	11:61569830:C:T	0.127229	1	ENSG00000134824.14	intragenic	FADS2
LPC 20:4	11:61830169:C:G	11:61593005:A:G	0.1619	1	ENSG00000134824.14	intragenic	FADS2
LPC 20:4	11:61811441:A:G	11:61579463:A:G	0.332624	1	ENSG00000134824.14	intragenic	FADS2
LPC 20:4	11:61710547:A:G	11:61588305:A:G	0.0506883	1	ENSG00000134824.14	intragenic	FADS2
LPC 20:4	11:61607047:A:G	11:61579463:A:G	0.325139	1	ENSG00000134824.14	intragenic	FADS2
LPC 20:4	11:61621611:A:G	11:61570783:C:T	0.157441	1	ENSG00000134824.14	intragenic	FADS2
LPC 20:4	11:61479322:A:G	11:61585144:A:G	0.0702551	1	ENSG00000134824.14	intragenic	FADS2
LPC 20:4	11:61811441:A:G	11:61570783:C:T	0.161065	1	ENSG00000134824.14	intragenic	FADS2
LPC 20:4	11:61538401:C:G	11:61579463:A:G	0.325139	1	ENSG00000134824.14	intragenic	FADS2
LPC 20:4	11:61710547:A:G	11:61557826:C:T	0.0200488		ENSG00000134825.16	intragenic	TMEM258
LPC 20:4	11:61553201:A:G	11:61570783:C:T	0.157441	1	ENSG00000134824.14	intragenic	FADS2
LPC 20:4	11:61579463:A:G	11:61585144:A:G	0.0702551	1	ENSG00000134824.14	intragenic	FADS2
LPC 20:4	11:61631803:A:G	11:61579463:A:G	0.325139	1	ENSG00000134824.14	intragenic	FADS2
LPC 20:4	11:61728651:A:G	11:61585144:A:G	0.0702551	1	ENSG00000134824.14	intragenic	FADS2
LPC 20:4	11:61631803:A:G	11:61588305:A:G	0.0506883	1	ENSG00000134824.14	intragenic	FADS2
LPC 20:4	11:61726097:G:T	11:61569830:C:T	0.127229	1	ENSG00000134824.14	intragenic	FADS2
LPC 20:4	11:61602572:C:T	11:61570783:C:T	0.157441	1	ENSG00000134824.14	intragenic	FADS2
LPC 20:4	11:61811441:A:G	11:61593005:A:G	0.0278707	1	ENSG00000134824.14	intragenic	FADS2
LPC 20:4	11:61710547:A:G	11:61585144:A:G	0.0702551	1	ENSG00000134824.14	intragenic	FADS2
LPC 20:4	11:61602572:C:T	11:61593005:A:G	0.0272436	1	ENSG00000134824.14	intragenic	FADS2
LPC 20:4	11:63560853:C:G	11:63790496:A:G	0.0146109	1	ENSG00000133315.12	intragenic	MACROD1
LPC 20:4	11:61524974:A:G	11:61571478:C:T	0.157441	1	ENSG00000134824.14	intragenic	FADS2
LPC 20:4	11:61631803:A:G	11:61593005:A:G	0.0272436	1	ENSG00000134824.14	intragenic	FADS2
LPC 20:4	11:61529656:C:G	11:61557826:C:T	0.0200488		ENSG00000134825.16	intragenic	TMEM258
LPC 20:4	11:61728651:A:G	11:61570783:C:T	0.157441	1	ENSG00000134824.14	intragenic	FADS2
LPC 20:4	11:61322832:C:G	11:61569830:C:T	0.272277	1	ENSG00000134824.14	intragenic	FADS2
LPC 20:4	11:61553201:A:G	11:61579463:A:G	0.325139	1	ENSG00000134824.14	intragenic	FADS2
LPC 20:4	11:61602572:C:T	11:61569830:C:T	0.127229	1	ENSG00000134824.14	intragenic	FADS2
LPC 20:4	11:61464124:A:G	11:61585144:A:G	0.0702551	1	ENSG00000134824.14	intragenic	FADS2
LPC 20:4	11:61312726:G:T	11:61549025:A:G	0.0629571	1	ENSG00000124920.14	intragenic	MYRF
LPC 20:4	11:61830169:C:G	11:61592362:A:G	0.0258607		ENSG00000134824.14	intragenic	FADS2
LPC 20:4	11:61710547:A:G	11:61593816:C:T	0.0153261		ENSG00000134824.14	intragenic	FADS2
LPC 20:4	11:61607047:A:G	11:61593816:C:T	0.0153261		ENSG00000134824.14	intragenic	FADS2
LPC 20:4	11:61322832:C:G	11:61570783:C:T	0.336932	1	ENSG00000134824.14	intragenic	FADS2
LPC 20:4	11:61845161:C:T	11:61600342:A:C	0.0213563	1	ENSG00000134824.14	intragenic	FADS2
LPC 20:4	11:61408729:C:T	11:61575158:A:G	0.0393085	1	ENSG00000134824.14	intragenic	FADS2
LPC 20:4	11:61662448:C:T	11:61579463:A:G	0.325139	1	ENSG00000134824.14	intragenic	FADS2
LPC 20:4	11:61627960:C:T	11:61588305:A:G	0.0506883	1	ENSG00000134824.14	intragenic	FADS2
LPC 20:4	11:61710547:A:G	11:61571478:C:T	0.157441	1	ENSG00000134824.14	intragenic	FADS2
LPC 20:4	11:61716395:C:G	11:61571478:C:T	0.157441	1	ENSG00000134824.14	intragenic	FADS2
LPC 20:4	11:61430987:A:G	11:61585144:A:G	0.0702551	1	ENSG00000134824.14	intragenic	FADS2
LPC 20:4	11:61553201:A:G	11:61585144:A:G	0.0702551	1	ENSG00000134824.14	intragenic	FADS2
LPC 20:4	11:61553201:A:G	11:61575158:A:G	0.0393085	1	ENSG00000134824.14	intragenic	FADS2
LPC 20:4	11:61602572:C:T	11:61579463:A:G	0.325139	1	ENSG00000134824.14	intragenic	FADS2
LPC 20:4	11:61607047:A:G	11:61570783:C:T	0.157441	1	ENSG00000134824.14	intragenic	FADS2
LPC 20:4	11:61602572:C:T	11:61588305:A:G	0.0506883	1	ENSG00000134824.14	intragenic	FADS2
LPC 20:4	11:61387161:G:T	11:61585144:A:G	0.0702551	1	ENSG00000134824.14	intragenic	FADS2
LPC 20:4	11:61579463:A:G	11:61593816:C:T	0.0153261		ENSG00000134824.14	intragenic	FADS2
LPC 20:4	11:61716395:C:G	11:61593005:A:G	0.0272436	1	ENSG00000134824.14	intragenic	FADS2
LPC 20:4	11:61408729:C:T	11:61569830:C:T	0.127229	1	ENSG00000134824.14	intragenic	FADS2
LPC 20:4	11:61464124:A:G	11:61593005:A:G	0.0272436	1	ENSG00000134824.14	intragenic	FADS2
LPC 20:4	11:61430987:A:G	11:61571478:C:T	0.157441	1	ENSG00000134824.14	intragenic	FADS2
LPC 20:4	11:61579463:A:G	11:61569830:C:T	0.127229	1	ENSG00000134824.14	intragenic	FADS2
LPC 20:4	11:61553201:A:G	11:61569830:C:T	0.127229	1	ENSG00000134824.14	intragenic	FADS2
LPC 20:4	11:61631803:A:G	11:61593816:C:T	0.0153261		ENSG00000134824.14	intragenic	FADS2
LPC 20:4	11:61531810:A:G	11:61557826:C:T	0.0200488		ENSG00000134825.16	intragenic	TMEM258
LPC 20:4	11:61430987:A:G	11:61575158:A:G	0.0393085	1	ENSG00000134824.14	intragenic	FADS2
LPC 20:4	11:61538401:C:G	11:61557826:C:T	0.0200488		ENSG00000134825.16	intragenic	TMEM258
LPC 20:4	11:61387161:G:T	11:61569830:C:T	0.127229	1	ENSG00000134824.14	intragenic	FADS2
LPC 20:4	11:61607047:A:G	11:61571478:C:T	0.157441	1	ENSG00000134824.14	intragenic	FADS2
LPC 20:4	11:61705521:C:T	11:61585144:A:G	0.0702551	1	ENSG00000134824.14	intragenic	FADS2
LPC 20:4	11:61728651:A:G	11:61575158:A:G	0.0393085	1	ENSG00000134824.14	intragenic	FADS2
LPC 20:4	11:61662448:C:T	11:61593816:C:T	0.0153261		ENSG00000134824.14	intragenic	FADS2
LPC 20:4	11:61557868:C:T	11:61569830:C:T	0.127229	1	ENSG00000134824.14	intragenic	FADS2
LPC 20:4	11:61430987:A:G	11:61593816:C:T	0.0153261		ENSG00000134824.14	intragenic	FADS2
LPC 20:4	11:61726097:G:T	11:61593005:A:G	0.0272436	1	ENSG00000134824.14	intragenic	FADS2
LPC 20:4	11:61845161:C:T	11:61606683:A:G	0.432121	1	ENSG00000134824.14	intragenic	FADS2
LPC 20:4	11:61631803:A:G	11:61570783:C:T	0.157441	1	ENSG00000134824.14	intragenic	FADS2
LPC 20:4	11:61710547:A:G	11:61570783:C:T	0.157441	1	ENSG00000134824.14	intragenic	FADS2
LPC 20:4	11:61823576:A:G	11:61593005:A:G	0.0511404	1	ENSG00000134824.14	intragenic	FADS2
LPC 20:4	11:61637349:C:T	11:61570783:C:T	0.157441	1	ENSG00000134824.14	intragenic	FADS2
LPC 20:4	11:61755845:A:G	11:61571478:C:T	0.157441	1	ENSG00000134824.14	intragenic	FADS2
LPC 20:4	11:61531810:A:G	11:61585144:A:G	0.0702551	1	ENSG00000134824.14	intragenic	FADS2
LPC 20:4	11:61637349:C:T	11:61571478:C:T	0.157441	1	ENSG00000134824.14	intragenic	FADS2
LPC 20:4	11:61845161:C:T	11:61609750:C:T	0.0187928		ENSG00000134824.14	intragenic	FADS2
LPC 20:4	11:61464124:A:G	11:61570783:C:T	0.157441	1	ENSG00000134824.14	intragenic	FADS2
LPC 20:4	11:61464124:A:G	11:61575158:A:G	0.0393085	1	ENSG00000134824.14	intragenic	FADS2
LPC 20:4	11:61823576:A:G	11:61585144:A:G	0.131879	1	ENSG00000134824.14	intragenic	FADS2
LPC 20:4	11:61538401:C:G	11:61569830:C:T	0.127229	1	ENSG00000134824.14	intragenic	FADS2
LPC 20:4	11:61524974:A:G	11:61585144:A:G	0.0702551	1	ENSG00000134824.14	intragenic	FADS2
LPC 20:4	11:61322832:C:G	11:61557826:C:T	0.0429056	1	ENSG00000134825.16	intragenic	TMEM258
LPC 20:4	11:61830169:C:G	11:61585144:A:G	0.417504	1	ENSG00000134824.14	intragenic	FADS2
LPC 20:4	11:61823576:A:G	11:61593816:C:T	0.0287694		ENSG00000134824.14	intragenic	FADS2
LPC 20:4	11:61705521:C:T	11:61571478:C:T	0.157441	1	ENSG00000134824.14	intragenic	FADS2
LPC 20:4	11:61579463:A:G	11:61588305:A:G	0.0506883	1	ENSG00000134824.14	intragenic	FADS2
LPC 20:4	11:61845161:C:T	11:61604814:A:C	0.0392211	1	ENSG00000134824.14	intragenic	FADS2
LPC 20:4	11:61637349:C:T	11:61593816:C:T	0.0153261		ENSG00000134824.14	intragenic	FADS2
LPC 20:4	11:61538401:C:G	11:61588305:A:G	0.0506883	1	ENSG00000134824.14	intragenic	FADS2
LPC 20:4	11:61529656:C:G	11:61575158:A:G	0.0393085	1	ENSG00000134824.14	intragenic	FADS2
LPC 20:4	11:61710547:A:G	11:61569830:C:T	0.127229	1	ENSG00000134824.14	intragenic	FADS2
LPC 20:4	11:61662448:C:T	11:61557826:C:T	0.0200488		ENSG00000134825.16	intragenic	TMEM258
LPC 20:4	11:61726097:G:T	11:61593816:C:T	0.0153261		ENSG00000134824.14	intragenic	FADS2
LPC 20:4	11:61811441:A:G	11:61593816:C:T	0.0156789		ENSG00000134824.14	intragenic	FADS2
LPC 20:4	11:61845161:C:T	11:61606642:A:G	0.432121	1	ENSG00000134824.14	intragenic	FADS2
LPC 20:4	11:61387161:G:T	11:61593816:C:T	0.0153261		ENSG00000134824.14	intragenic	FADS2
LPC 20:4	11:61631803:A:G	11:61557826:C:T	0.0200488		ENSG00000134825.16	intragenic	TMEM258
LPC 20:4	11:61430987:A:G	11:61579463:A:G	0.325139	1	ENSG00000134824.14	intragenic	FADS2
LPC 20:4	11:61627960:C:T	11:61593816:C:T	0.0153261		ENSG00000134824.14	intragenic	FADS2
LPC 20:4	11:61710547:A:G	11:61579463:A:G	0.325139	1	ENSG00000134824.14	intragenic	FADS2
LPC 20:4	11:61430987:A:G	11:61557826:C:T	0.0200488		ENSG00000134825.16	intragenic	TMEM258
LPC 20:4	11:61811441:A:G	11:61588305:A:G	0.0518551	1	ENSG00000134824.14	intragenic	FADS2
LPC 20:4	11:61607047:A:G	11:61569830:C:T	0.127229	1	ENSG00000134824.14	intragenic	FADS2
LPC 20:4	11:61728651:A:G	11:61593816:C:T	0.0153261		ENSG00000134824.14	intragenic	FADS2
LPC 20:4	11:61557868:C:T	11:61571478:C:T	0.157441	1	ENSG00000134824.14	intragenic	FADS2
LPC 20:4	11:61430987:A:G	11:61569830:C:T	0.127229	1	ENSG00000134824.14	intragenic	FADS2
LPC 20:4	11:61531810:A:G	11:61593005:A:G	0.0272436	1	ENSG00000134824.14	intragenic	FADS2
LPC 20:4	11:61621611:A:G	11:61557826:C:T	0.0200488		ENSG00000134825.16	intragenic	TMEM258
LPC 20:4	11:61524974:A:G	11:61570783:C:T	0.157441	1	ENSG00000134824.14	intragenic	FADS2
LPC 20:4	11:61662448:C:T	11:61585144:A:G	0.0702551	1	ENSG00000134824.14	intragenic	FADS2
LPC 20:4	11:61662448:C:T	11:61593005:A:G	0.0272436	1	ENSG00000134824.14	intragenic	FADS2
LPC 20:4	11:61728651:A:G	11:61593005:A:G	0.0272436	1	ENSG00000134824.14	intragenic	FADS2
LPC 20:4	11:61705521:C:T	11:61579463:A:G	0.325139	1	ENSG00000134824.14	intragenic	FADS2
LPC 20:4	11:61637349:C:T	11:61557826:C:T	0.0200488		ENSG00000134825.16	intragenic	TMEM258
LPC 20:4	11:61524974:A:G	11:61579463:A:G	0.325139	1	ENSG00000134824.14	intragenic	FADS2
LPC 20:4	11:61464124:A:G	11:61593816:C:T	0.0153261		ENSG00000134824.14	intragenic	FADS2
LPC 20:4	11:61479322:A:G	11:61569830:C:T	0.127229	1	ENSG00000134824.14	intragenic	FADS2
LPC 20:4	11:61529656:C:G	11:61570783:C:T	0.157441	1	ENSG00000134824.14	intragenic	FADS2
LPC 20:4	11:61408729:C:T	11:61579463:A:G	0.325139	1	ENSG00000134824.14	intragenic	FADS2
LPC 20:4	11:61316134:C:T	11:61557803:C:T	0.0179278		ENSG00000134825.16	intragenic	TMEM258
LPC 20:4	11:61607047:A:G	11:61593005:A:G	0.0272436	1	ENSG00000134824.14	intragenic	FADS2
LPC 20:4	11:61716395:C:G	11:61575158:A:G	0.0393085	1	ENSG00000134824.14	intragenic	FADS2
LPC 20:4	11:61728651:A:G	11:61579463:A:G	0.325139	1	ENSG00000134824.14	intragenic	FADS2
LPC 20:4	11:61557868:C:T	11:61557826:C:T	0.0200488		ENSG00000134825.16	intragenic	TMEM258
LPC 20:4	11:61602572:C:T	11:61557826:C:T	0.0200488		ENSG00000134825.16	intragenic	TMEM258
LPC 20:4	11:61464124:A:G	11:61569830:C:T	0.127229	1	ENSG00000134824.14	intragenic	FADS2
LPC 20:4	11:61811441:A:G	11:61575158:A:G	0.0402134	1	ENSG00000134824.14	intragenic	FADS2
LPC 20:4	11:61811441:A:G	11:61585144:A:G	0.0718723	1	ENSG00000134824.14	intragenic	FADS2
LPC 20:4	11:61408729:C:T	11:61571478:C:T	0.157441	1	ENSG00000134824.14	intragenic	FADS2
LPC 20:4	11:61824298:A:G	11:61575158:A:G	0.0737881	1	ENSG00000134824.14	intragenic	FADS2
LPC 20:4	11:61705521:C:T	11:61588305:A:G	0.0506883	1	ENSG00000134824.14	intragenic	FADS2
LPC 20:4	11:61579463:A:G	11:61557826:C:T	0.0200488		ENSG00000134825.16	intragenic	TMEM258
LPC 20:4	11:61464124:A:G	11:61557826:C:T	0.0200488		ENSG00000134825.16	intragenic	TMEM258
LPC 20:4	11:61408729:C:T	11:61570783:C:T	0.157441	1	ENSG00000134824.14	intragenic	FADS2
LPC 20:4	11:61811441:A:G	11:61571478:C:T	0.161065	1	ENSG00000134824.14	intragenic	FADS2
LPC 20:4	11:61621611:A:G	11:61575158:A:G	0.0393085	1	ENSG00000134824.14	intragenic	FADS2
LPC 20:4	11:61557868:C:T	11:61579463:A:G	0.325139	1	ENSG00000134824.14	intragenic	FADS2
LPC 20:4	11:61621611:A:G	11:61593816:C:T	0.0153261		ENSG00000134824.14	intragenic	FADS2
LPC 20:4	11:61524974:A:G	11:61557826:C:T	0.0200488		ENSG00000134825.16	intragenic	TMEM258
LPC 20:4	11:61464124:A:G	11:61571478:C:T	0.157441	1	ENSG00000134824.14	intragenic	FADS2
LPC 20:4	11:61811441:A:G	11:61569830:C:T	0.130158	1	ENSG00000134824.14	intragenic	FADS2
LPC 20:4	11:61726097:G:T	11:61588305:A:G	0.0506883	1	ENSG00000134824.14	intragenic	FADS2
LPC 20:4	11:61316134:C:T	11:61557826:C:T	0.891011	1	ENSG00000134825.16	intragenic	TMEM258
LPC 20:4	11:61716395:C:G	11:61588305:A:G	0.0506883	1	ENSG00000134824.14	intragenic	FADS2
LPC 20:4	11:61557868:C:T	11:61575158:A:G	0.0393085	1	ENSG00000134824.14	intragenic	FADS2
LPC 20:4	11:61824298:A:G	11:61579463:A:G	0.610336	1	ENSG00000134824.14	intragenic	FADS2
LPC 20:4	11:61579463:A:G	11:61579463:A:G	0.325139	1	ENSG00000134824.14	intragenic	FADS2
LPC 20:4	11:61557868:C:T	11:61588305:A:G	0.0506883	1	ENSG00000134824.14	intragenic	FADS2
LPC 20:4	11:61705521:C:T	11:61557826:C:T	0.0200488		ENSG00000134825.16	intragenic	TMEM258
LPC 20:4	11:61531810:A:G	11:61579463:A:G	0.325139	1	ENSG00000134824.14	intragenic	FADS2
LPC 20:4	11:61621611:A:G	11:61579463:A:G	0.325139	1	ENSG00000134824.14	intragenic	FADS2
LPE 18:0	2:27730940:C:T	2:27958855:C:G	0.0766045		ENSG00000243147.8	upstream (35729)	MRPL33
LPE 18:0	2:27730940:C:T	2:27963330:A:G	0.0412864		ENSG00000243147.8	upstream (31254)	MRPL33
LPE 18:0	2:27730940:C:T	2:27975394:C:T	0.0832388		ENSG00000243147.8	upstream (19190)	MRPL33
LPE 18:0	2:27730940:C:T	2:27951658:C:T	0.0113936		ENSG00000163798.14	(33425)	SLC4A1AP
LPE 18:0	2:27730940:C:T	2:27952235:A:T	0.10947		ENSG00000163798.14	(34002)	SLC4A1AP
LPE 18:0	2:27730940:C:T	2:27952406:C:T	0.0559		ENSG00000163798.14	(34173)	SLC4A1AP
LPE 18:0	2:27730940:C:T	2:27730940:C:T	0.0302089		ENSG00000084734.9	intragenic	GCKR
LPE 18:0	2:27730940:C:T	2:27980912:C:G	0.0126711		ENSG00000243147.8	upstream (13672)	MRPL33
LPE 18:0	2:27730940:C:T	2:27952767:C:G	0.0425025		ENSG00000163798.14	(34534)	SLC4A1AP
LPE 18:0	2:27730940:C:T	2:27878686:C:T	0.0155597		ENSG00000119760.16	intragenic	SUPT7L
LPE 18:0	2:27730940:C:T	2:27743215:A:G	0.0227961		ENSG00000084734.9	intragenic	GCKR
LPE 18:0	2:27730940:C:T	2:27964328:C:G	0.0939469		ENSG00000243147.8	upstream (30256)	MRPL33
LPE 18:0	2:27730940:C:T	2:27974260:C:G	0.114938		ENSG00000243147.8	upstream (20324)	MRPL33
LPE 18:0	2:27730940:C:T	2:27742603:C:T	0.0109738		ENSG00000084734.9	intragenic	GCKR
LPE 18:0	2:27730940:C:T	2:27741237:C:T	0.0154597		ENSG00000084734.9	intragenic	GCKR
LPE 18:0	2:27730940:C:T	2:27956481:C:T	0.0138161		ENSG00000243147.8	upstream (38103)	MRPL33
LPE 18:0	2:27730940:C:T	2:27974971:A:G	0.0703421		ENSG00000243147.8	upstream (19613)	MRPL33
LPE 18:0	2:27730940:C:T	2:27941888:A:G	0.0312296		ENSG00000163798.14	(23655)	SLC4A1AP
LPE 18:0	2:27730940:C:T	2:27972445:A:G	0.0503652		ENSG00000243147.8	upstream (22139)	MRPL33
LPE 18:2	11:61660704:A:G	11:61582708:C:T	0.0117775	1	ENSG00000134824.14	intragenic	FADS2
LPE 18:2	11:61660704:A:G	11:61579760:C:T	0.014423	1	ENSG00000134824.14	intragenic	FADS2
LPE 18:2	11:61408729:C:T	11:61604814:A:C	0.0290985	1	ENSG00000134824.14	intragenic	FADS2
LPE 18:2	11:61624414:C:T	11:61582708:C:T	0.0117775	1	ENSG00000134824.14	intragenic	FADS2
LPE 18:2	11:61464124:A:G	11:61600342:A:C	0.0388798	1	ENSG00000134824.14	intragenic	FADS2
LPE 18:2	11:61624414:C:T	11:61609750:C:T	0.0385283	1	ENSG00000134824.14	intragenic	FADS2
LPE 18:2	11:61586886:C:T	11:61609750:C:T	0.0385283	1	ENSG00000134824.14	intragenic	FADS2
LPE 18:2	11:61516476:A:G	11:61603510:A:C	0.0274938	1	ENSG00000134824.14	intragenic	FADS2
LPE 18:2	11:61607047:A:G	11:61610750:A:G	0.0634228	1	ENSG00000134824.14	intragenic	FADS2
LPE 18:2	11:61607047:A:G	11:61609750:C:T	0.0385283	1	ENSG00000134824.14	intragenic	FADS2
LPE 18:2	11:61557868:C:T	11:61589481:A:G	0.110279	1	ENSG00000134824.14	intragenic	FADS2
LPE 18:2	11:61557868:C:T	11:61596633:C:T	0.0116868		ENSG00000134824.14	intragenic	FADS2
LPE 18:2	11:61712242:C:T	11:61571348:C:G	0.133295	1	ENSG00000134824.14	intragenic	FADS2
LPE 18:2	11:61726097:G:T	11:61589481:A:G	0.110279	1	ENSG00000134824.14	intragenic	FADS2
LPE 18:2	11:61310122:C:T	11:61551356:C:T	0.0123808		ENSG00000124920.14	intragenic	MYRF
LPE 18:2	11:61653164:C:T	11:61606642:A:G	0.0128331	1	ENSG00000134824.14	intragenic	FADS2
LPE 18:2	11:61812848:A:T	11:61606642:A:G	0.0128707	1	ENSG00000134824.14	intragenic	FADS2
LPE 18:2	11:61581764:C:T	11:61609750:C:T	0.0385283	1	ENSG00000134824.14	intragenic	FADS2
LPE 18:2	11:61557868:C:T	11:61604814:A:C	0.0290985	1	ENSG00000134824.14	intragenic	FADS2
LPE 18:2	11:61712242:C:T	11:61604814:A:C	0.0290985	1	ENSG00000134824.14	intragenic	FADS2
LPE 18:2	11:61557868:C:T	11:61606683:A:G	0.012815	1	ENSG00000134824.14	intragenic	FADS2
LPE 18:2	11:61581764:C:T	11:61610750:A:G	0.0634228	1	ENSG00000134824.14	intragenic	FADS2
LPE 18:2	11:61726097:G:T	11:61582708:C:T	0.0117775	1	ENSG00000134824.14	intragenic	FADS2
LPE 18:2	2:27730940:C:T	2:27730940:C:T	0.332716	1	ENSG00000084734.9	intragenic	GCKR
LPE 18:2	11:61408729:C:T	11:61596633:C:T	0.0116868		ENSG00000134824.14	intragenic	FADS2
LPE 18:2	11:61653164:C:T	11:61610750:A:G	0.0634228	1	ENSG00000134824.14	intragenic	FADS2
LPE 18:2	11:61629377:C:T	11:61582708:C:T	0.0117775	1	ENSG00000134824.14	intragenic	FADS2
LPE 18:2	11:61624705:C:T	11:61606642:A:G	0.0128331	1	ENSG00000134824.14	intragenic	FADS2
LPE 18:2	11:61586886:C:T	11:61606642:A:G	0.0128331	1	ENSG00000134824.14	intragenic	FADS2
LPE 18:2	11:61812848:A:T	11:61610750:A:G	0.0636086	1	ENSG00000134824.14	intragenic	FADS2
LPE 18:2	11:61629377:C:T	11:61600342:A:C	0.0388798	1	ENSG00000134824.14	intragenic	FADS2
LPE 18:2	11:61624705:C:T	11:61581764:C:T	0.45878	1	ENSG00000134824.14	intragenic	FADS2
LPE 18:2	11:61653164:C:T	11:61582708:C:T	0.0117775	1	ENSG00000134824.14	intragenic	FADS2
LPE 18:2	11:61781117:A:G	11:61610750:A:G	0.0634228	1	ENSG00000134824.14	intragenic	FADS2
LPE 18:2	11:61712242:C:T	11:61596633:C:T	0.0116868		ENSG00000134824.14	intragenic	FADS2
LPE 18:2	11:61629377:C:T	11:61603510:A:C	0.0274938	1	ENSG00000134824.14	intragenic	FADS2
LPE 18:2	11:61653164:C:T	11:61604814:A:C	0.0290985	1	ENSG00000134824.14	intragenic	FADS2
LPE 18:2	11:61607047:A:G	11:61571348:C:G	0.133295	1	ENSG00000134824.14	intragenic	FADS2
LPE 18:2	11:61653164:C:T	11:61600342:A:C	0.0388798	1	ENSG00000134824.14	intragenic	FADS2
LPE 18:2	11:61781117:A:G	11:61600342:A:C	0.0388798	1	ENSG00000134824.14	intragenic	FADS2
LPE 18:2	11:61464124:A:G	11:61581764:C:T	0.45878	1	ENSG00000134824.14	intragenic	FADS2
LPE 18:2	11:61607047:A:G	11:61596633:C:T	0.0116868		ENSG00000134824.14	intragenic	FADS2
LPE 18:2	11:61781117:A:G	11:61579760:C:T	0.014423	1	ENSG00000134824.14	intragenic	FADS2
LPE 18:2	11:61624414:C:T	11:61589481:A:G	0.110279	1	ENSG00000134824.14	intragenic	FADS2
LPE 18:2	11:61581764:C:T	11:61603510:A:C	0.0274938	1	ENSG00000134824.14	intragenic	FADS2
LPE 18:2	11:61653164:C:T	11:61579760:C:T	0.014423	1	ENSG00000134824.14	intragenic	FADS2
LPE 18:2	11:61624705:C:T	11:61600342:A:C	0.0388798	1	ENSG00000134824.14	intragenic	FADS2
LPE 18:2	11:61468165:A:G	11:61603510:A:C	0.0274938	1	ENSG00000134824.14	intragenic	FADS2
LPE 18:2	11:61408729:C:T	11:61579760:C:T	0.014423	1	ENSG00000134824.14	intragenic	FADS2
LPE 18:2	11:61653164:C:T	11:61596633:C:T	0.0116868		ENSG00000134824.14	intragenic	FADS2
LPE 18:2	11:61624414:C:T	11:61596633:C:T	0.0116868		ENSG00000134824.14	intragenic	FADS2
LPE 18:2	11:61726097:G:T	11:61579760:C:T	0.014423	1	ENSG00000134824.14	intragenic	FADS2
LPE 18:2	11:61726097:G:T	11:61606642:A:G	0.0128331	1	ENSG00000134824.14	intragenic	FADS2
LPE 18:2	11:61516476:A:G	11:61606683:A:G	0.012815	1	ENSG00000134824.14	intragenic	FADS2
LPE 18:2	11:61557868:C:T	11:61579760:C:T	0.014423	1	ENSG00000134824.14	intragenic	FADS2
LPE 18:2	11:61660704:A:G	11:61606683:A:G	0.012815	1	ENSG00000134824.14	intragenic	FADS2
LPE 18:2	11:61624705:C:T	11:61609750:C:T	0.0385283	1	ENSG00000134824.14	intragenic	FADS2
LPE 18:2	11:61408729:C:T	11:61606642:A:G	0.0128331	1	ENSG00000134824.14	intragenic	FADS2
LPE 18:2	11:61557868:C:T	11:61600342:A:C	0.0388798	1	ENSG00000134824.14	intragenic	FADS2
LPE 18:2	11:61310122:C:T	11:61552680:G:T	0.0416913	1	ENSG00000124920.14	intragenic	MYRF
LPE 18:2	11:61660704:A:G	11:61604814:A:C	0.0290985	1	ENSG00000134824.14	intragenic	FADS2
LPE 18:2	11:61712242:C:T	11:61579760:C:T	0.014423	1	ENSG00000134824.14	intragenic	FADS2
LPE 18:2	11:61408729:C:T	11:61582708:C:T	0.0117775	1	ENSG00000134824.14	intragenic	FADS2
LPE 18:2	11:61712242:C:T	11:61610750:A:G	0.0634228	1	ENSG00000134824.14	intragenic	FADS2
LPE 18:2	11:61812848:A:T	11:61581764:C:T	0.460124	1	ENSG00000134824.14	intragenic	FADS2
LPE 18:2	11:61653164:C:T	11:61606683:A:G	0.012815	1	ENSG00000134824.14	intragenic	FADS2
LPE 18:2	11:61812848:A:T	11:61596633:C:T	0.011721		ENSG00000134824.14	intragenic	FADS2
LPE 18:2	11:61607047:A:G	11:61606642:A:G	0.0128331	1	ENSG00000134824.14	intragenic	FADS2
LPE 18:2	11:61624705:C:T	11:61582708:C:T	0.0117775	1	ENSG00000134824.14	intragenic	FADS2
LPE 18:2	11:61812848:A:T	11:61603510:A:C	0.0275744	1	ENSG00000134824.14	intragenic	FADS2
LPE 18:2	11:61516476:A:G	11:61571348:C:G	0.133295	1	ENSG00000134824.14	intragenic	FADS2
LPE 18:2	11:61812848:A:T	11:61579760:C:T	0.0144653	1	ENSG00000134824.14	intragenic	FADS2
LPE 18:2	11:61516476:A:G	11:61579760:C:T	0.014423	1	ENSG00000134824.14	intragenic	FADS2
LPE 18:2	11:61607047:A:G	11:61581764:C:T	0.45878	1	ENSG00000134824.14	intragenic	FADS2
LPE 18:2	11:61516476:A:G	11:61589481:A:G	0.110279	1	ENSG00000134824.14	intragenic	FADS2
LPE 18:2	11:61464124:A:G	11:61610750:A:G	0.0634228	1	ENSG00000134824.14	intragenic	FADS2
LPE 18:2	11:61557868:C:T	11:61606642:A:G	0.0128331	1	ENSG00000134824.14	intragenic	FADS2
LPE 18:2	11:61629377:C:T	11:61571348:C:G	0.133295	1	ENSG00000134824.14	intragenic	FADS2
LPE 18:2	11:61660704:A:G	11:61600342:A:C	0.0388798	1	ENSG00000134824.14	intragenic	FADS2
LPE 18:2	11:61781117:A:G	11:61571348:C:G	0.133295	1	ENSG00000134824.14	intragenic	FADS2
LPE 18:2	11:61863319:C:T	11:61618608:A:G	0.469605	1	ENSG00000134824.14	intragenic	FADS2
LPE 18:2	11:61408729:C:T	11:61610750:A:G	0.0634228	1	ENSG00000134824.14	intragenic	FADS2
LPE 18:2	11:61516476:A:G	11:61600342:A:C	0.0388798	1	ENSG00000134824.14	intragenic	FADS2
LPE 18:2	11:61516476:A:G	11:61604814:A:C	0.0290985	1	ENSG00000134824.14	intragenic	FADS2
LPE 18:2	11:61581764:C:T	11:61589481:A:G	0.110279	1	ENSG00000134824.14	intragenic	FADS2
LPE 18:2	11:61863319:C:T	11:61623140:C:T	0.0153002		ENSG00000134824.14	intragenic	FADS2
LPE 18:2	11:61726097:G:T	11:61606683:A:G	0.012815	1	ENSG00000134824.14	intragenic	FADS2
LPE 18:2	11:61812848:A:T	11:61582708:C:T	0.011812	1	ENSG00000134824.14	intragenic	FADS2
LPE 18:2	11:61464124:A:G	11:61596633:C:T	0.0116868		ENSG00000134824.14	intragenic	FADS2
LPE 18:2	11:61660704:A:G	11:61589481:A:G	0.110279	1	ENSG00000134824.14	intragenic	FADS2
LPE 18:2	11:61295920:A:G	11:61543499:C:T	0.952948	1	ENSG00000124920.14	intragenic	MYRF
LPE 18:2	11:61408729:C:T	11:61606683:A:G	0.012815	1	ENSG00000134824.14	intragenic	FADS2
LPE 18:2	11:61863319:C:T	11:61619829:A:C	0.490913	1	ENSG00000134824.14	intragenic	FADS2
LPE 18:2	11:61581764:C:T	11:61604814:A:C	0.0290985	1	ENSG00000134824.14	intragenic	FADS2
LPE 18:2	11:61781117:A:G	11:61606683:A:G	0.012815	1	ENSG00000134824.14	intragenic	FADS2
LPE 18:2	11:61586886:C:T	11:61606683:A:G	0.012815	1	ENSG00000134824.14	intragenic	FADS2
LPE 18:2	11:61624414:C:T	11:61603510:A:C	0.0274938	1	ENSG00000134824.14	intragenic	FADS2
LPE 18:2	11:61310122:C:T	11:61551927:A:C	0.0166969		ENSG00000124920.14	intragenic	MYRF
LPE 18:2	11:61607047:A:G	11:61589481:A:G	0.110279	1	ENSG00000134824.14	intragenic	FADS2
LPE 18:2	11:61468165:A:G	11:61606683:A:G	0.012815	1	ENSG00000134824.14	intragenic	FADS2
LPE 18:2	11:61468165:A:G	11:61609750:C:T	0.0385283	1	ENSG00000134824.14	intragenic	FADS2
LPE 18:2	11:61624414:C:T	11:61606642:A:G	0.0128331	1	ENSG00000134824.14	intragenic	FADS2
LPE 18:2	11:61629377:C:T	11:61604814:A:C	0.0290985	1	ENSG00000134824.14	intragenic	FADS2
LPE 18:2	11:61726097:G:T	11:61571348:C:G	0.133295	1	ENSG00000134824.14	intragenic	FADS2
LPE 18:2	2:27730940:C:T	2:27741237:C:T	0.405494	1	ENSG00000084734.9	intragenic	GCKR
LPE 18:2	11:61408729:C:T	11:61603510:A:C	0.0274938	1	ENSG00000134824.14	intragenic	FADS2
LPE 18:2	11:61516476:A:G	11:61610750:A:G	0.0634228	1	ENSG00000134824.14	intragenic	FADS2
LPE 18:2	11:61586886:C:T	11:61571348:C:G	0.133295	1	ENSG00000134824.14	intragenic	FADS2
LPE 18:2	11:61781117:A:G	11:61582708:C:T	0.0117775	1	ENSG00000134824.14	intragenic	FADS2
LPE 18:2	11:61660704:A:G	11:61571348:C:G	0.133295	1	ENSG00000134824.14	intragenic	FADS2
LPE 18:2	11:61712242:C:T	11:61606642:A:G	0.0128331	1	ENSG00000134824.14	intragenic	FADS2
LPE 18:2	11:61581764:C:T	11:61606642:A:G	0.0128331	1	ENSG00000134824.14	intragenic	FADS2
LPE 18:2	11:61468165:A:G	11:61610750:A:G	0.0634228	1	ENSG00000134824.14	intragenic	FADS2
LPE 18:2	11:61624414:C:T	11:61604814:A:C	0.0290985	1	ENSG00000134824.14	intragenic	FADS2
LPE 18:2	11:61781117:A:G	11:61581764:C:T	0.45878	1	ENSG00000134824.14	intragenic	FADS2
LPE 18:2	11:61408729:C:T	11:61589481:A:G	0.110279	1	ENSG00000134824.14	intragenic	FADS2
LPE 18:2	11:61586886:C:T	11:61600342:A:C	0.0388798	1	ENSG00000134824.14	intragenic	FADS2
LPE 18:2	11:61464124:A:G	11:61609750:C:T	0.0385283	1	ENSG00000134824.14	intragenic	FADS2
LPE 18:2	11:61660704:A:G	11:61596633:C:T	0.0116868		ENSG00000134824.14	intragenic	FADS2
LPE 18:2	11:61516476:A:G	11:61596633:C:T	0.0116868		ENSG00000134824.14	intragenic	FADS2
LPE 18:2	11:61629377:C:T	11:61579760:C:T	0.014423	1	ENSG00000134824.14	intragenic	FADS2
LPE 18:2	11:61624705:C:T	11:61603510:A:C	0.0274938	1	ENSG00000134824.14	intragenic	FADS2
LPE 18:2	11:61464124:A:G	11:61579760:C:T	0.014423	1	ENSG00000134824.14	intragenic	FADS2
LPE 18:2	11:61624414:C:T	11:61600342:A:C	0.0388798	1	ENSG00000134824.14	intragenic	FADS2
LPE 18:2	11:61581764:C:T	11:61600342:A:C	0.0388798	1	ENSG00000134824.14	intragenic	FADS2
LPE 18:2	11:61557868:C:T	11:61582708:C:T	0.0117775	1	ENSG00000134824.14	intragenic	FADS2
LPE 18:2	11:61812848:A:T	11:61600342:A:C	0.0389937	1	ENSG00000134824.14	intragenic	FADS2
LPE 18:2	11:61726097:G:T	11:61596633:C:T	0.0116868		ENSG00000134824.14	intragenic	FADS2
LPE 18:2	11:61781117:A:G	11:61596633:C:T	0.0116868		ENSG00000134824.14	intragenic	FADS2
LPE 18:2	11:61653164:C:T	11:61609750:C:T	0.0385283	1	ENSG00000134824.14	intragenic	FADS2
LPE 18:2	11:61660704:A:G	11:61609750:C:T	0.0385283	1	ENSG00000134824.14	intragenic	FADS2
LPE 18:2	11:61586886:C:T	11:61603510:A:C	0.0274938	1	ENSG00000134824.14	intragenic	FADS2
LPE 18:2	11:61624414:C:T	11:61610750:A:G	0.0634228	1	ENSG00000134824.14	intragenic	FADS2
LPE 18:2	11:61653164:C:T	11:61589481:A:G	0.110279	1	ENSG00000134824.14	intragenic	FADS2
LPE 18:2	11:61586886:C:T	11:61604814:A:C	0.0290985	1	ENSG00000134824.14	intragenic	FADS2
LPE 18:2	11:61516476:A:G	11:61582708:C:T	0.0117775	1	ENSG00000134824.14	intragenic	FADS2
LPE 18:2	11:61581764:C:T	11:61606683:A:G	0.012815	1	ENSG00000134824.14	intragenic	FADS2
LPE 18:2	11:61629377:C:T	11:61581764:C:T	0.45878	1	ENSG00000134824.14	intragenic	FADS2
LPE 18:2	11:61726097:G:T	11:61604814:A:C	0.0290985	1	ENSG00000134824.14	intragenic	FADS2
LPE 18:2	11:61607047:A:G	11:61582708:C:T	0.0117775	1	ENSG00000134824.14	intragenic	FADS2
LPE 18:2	11:61653164:C:T	11:61571348:C:G	0.133295	1	ENSG00000134824.14	intragenic	FADS2
LPE 18:2	11:61629377:C:T	11:61596633:C:T	0.0116868		ENSG00000134824.14	intragenic	FADS2
LPE 18:2	11:61581764:C:T	11:61582708:C:T	0.0117775	1	ENSG00000134824.14	intragenic	FADS2
LPE 18:2	11:61464124:A:G	11:61582708:C:T	0.0117775	1	ENSG00000134824.14	intragenic	FADS2
LPE 18:2	11:61660704:A:G	11:61603510:A:C	0.0274938	1	ENSG00000134824.14	intragenic	FADS2
LPE 18:2	11:61712242:C:T	11:61603510:A:C	0.0274938	1	ENSG00000134824.14	intragenic	FADS2
LPE 18:2	11:61464124:A:G	11:61603510:A:C	0.0274938	1	ENSG00000134824.14	intragenic	FADS2
LPE 18:2	11:61408729:C:T	11:61600342:A:C	0.0388798	1	ENSG00000134824.14	intragenic	FADS2
LPE 18:2	11:61468165:A:G	11:61582708:C:T	0.0117775	1	ENSG00000134824.14	intragenic	FADS2
LPE 18:2	11:61464124:A:G	11:61604814:A:C	0.0290985	1	ENSG00000134824.14	intragenic	FADS2
LPE 18:2	11:61310122:C:T	11:61557826:C:T	0.0531527	1	ENSG00000134825.16	intragenic	TMEM258
LPE 18:2	11:61468165:A:G	11:61600342:A:C	0.0388798	1	ENSG00000134824.14	intragenic	FADS2
LPE 18:2	11:61468165:A:G	11:61604814:A:C	0.0290985	1	ENSG00000134824.14	intragenic	FADS2
LPE 18:2	11:61624705:C:T	11:61571348:C:G	0.133295	1	ENSG00000134824.14	intragenic	FADS2
LPE 18:2	11:61586886:C:T	11:61581764:C:T	0.45878	1	ENSG00000134824.14	intragenic	FADS2
LPE 18:2	11:61586886:C:T	11:61579760:C:T	0.014423	1	ENSG00000134824.14	intragenic	FADS2
LPE 18:2	11:61624705:C:T	11:61579760:C:T	0.014423	1	ENSG00000134824.14	intragenic	FADS2
LPE 18:2	11:61781117:A:G	11:61609750:C:T	0.0385283	1	ENSG00000134824.14	intragenic	FADS2
LPE 18:2	11:61624414:C:T	11:61579760:C:T	0.014423	1	ENSG00000134824.14	intragenic	FADS2
LPE 18:2	11:61712242:C:T	11:61606683:A:G	0.012815	1	ENSG00000134824.14	intragenic	FADS2
LPE 18:2	11:61812848:A:T	11:61571348:C:G	0.133686	1	ENSG00000134824.14	intragenic	FADS2
LPE 18:2	11:61607047:A:G	11:61579760:C:T	0.014423	1	ENSG00000134824.14	intragenic	FADS2
LPE 18:2	11:61624705:C:T	11:61606683:A:G	0.012815	1	ENSG00000134824.14	intragenic	FADS2
LPE 18:2	11:61624705:C:T	11:61604814:A:C	0.0290985	1	ENSG00000134824.14	intragenic	FADS2
LPE 18:2	11:61624414:C:T	11:61581764:C:T	0.45878	1	ENSG00000134824.14	intragenic	FADS2
LPE 18:2	11:61629377:C:T	11:61606642:A:G	0.0128331	1	ENSG00000134824.14	intragenic	FADS2
LPE 18:2	11:61660704:A:G	11:61610750:A:G	0.0634228	1	ENSG00000134824.14	intragenic	FADS2
LPE 18:2	11:61557868:C:T	11:61610750:A:G	0.0634228	1	ENSG00000134824.14	intragenic	FADS2
LPE 18:2	2:27730940:C:T	2:27742603:C:T	0.237901	1	ENSG00000084734.9	intragenic	GCKR
LPE 18:2	11:61660704:A:G	11:61606642:A:G	0.0128331	1	ENSG00000134824.14	intragenic	FADS2
LPE 18:2	11:61624414:C:T	11:61571348:C:G	0.133295	1	ENSG00000134824.14	intragenic	FADS2
LPE 18:2	11:61624705:C:T	11:61610750:A:G	0.0634228	1	ENSG00000134824.14	intragenic	FADS2
LPE 18:2	11:61624705:C:T	11:61596633:C:T	0.0116868		ENSG00000134824.14	intragenic	FADS2
LPE 18:2	11:61607047:A:G	11:61603510:A:C	0.0274938	1	ENSG00000134824.14	intragenic	FADS2
LPE 18:2	11:61408729:C:T	11:61571348:C:G	0.133295	1	ENSG00000134824.14	intragenic	FADS2
LPE 18:2	11:61581764:C:T	11:61581764:C:T	0.45878	1	ENSG00000134824.14	intragenic	FADS2
LPE 18:2	11:61726097:G:T	11:61609750:C:T	0.0385283	1	ENSG00000134824.14	intragenic	FADS2
LPE 18:2	11:61586886:C:T	11:61610750:A:G	0.0634228	1	ENSG00000134824.14	intragenic	FADS2
LPE 18:2	11:61653164:C:T	11:61603510:A:C	0.0274938	1	ENSG00000134824.14	intragenic	FADS2
LPE 18:2	11:61310122:C:T	11:61557803:C:T	0.872574	1	ENSG00000134825.16	intragenic	TMEM258
LPE 18:2	11:61464124:A:G	11:61571348:C:G	0.133295	1	ENSG00000134824.14	intragenic	FADS2
LPE 18:2	11:61557868:C:T	11:61603510:A:C	0.0274938	1	ENSG00000134824.14	intragenic	FADS2
LPE 18:2	11:61408729:C:T	11:61581764:C:T	0.45878	1	ENSG00000134824.14	intragenic	FADS2
LPE 18:2	11:61629377:C:T	11:61589481:A:G	0.110279	1	ENSG00000134824.14	intragenic	FADS2
LPE 18:2	11:61712242:C:T	11:61600342:A:C	0.0388798	1	ENSG00000134824.14	intragenic	FADS2
LPE 18:2	11:61408729:C:T	11:61609750:C:T	0.0385283	1	ENSG00000134824.14	intragenic	FADS2
LPE 18:2	11:61624705:C:T	11:61589481:A:G	0.110279	1	ENSG00000134824.14	intragenic	FADS2
LPE 18:2	11:61712242:C:T	11:61582708:C:T	0.0117775	1	ENSG00000134824.14	intragenic	FADS2
LPE 18:2	11:61468165:A:G	11:61571348:C:G	0.133295	1	ENSG00000134824.14	intragenic	FADS2
LPE 18:2	11:61712242:C:T	11:61589481:A:G	0.110279	1	ENSG00000134824.14	intragenic	FADS2
LPE 18:2	11:61653164:C:T	11:61581764:C:T	0.45878	1	ENSG00000134824.14	intragenic	FADS2
LPE 18:2	11:61629377:C:T	11:61606683:A:G	0.012815	1	ENSG00000134824.14	intragenic	FADS2
LPE 18:2	11:61581764:C:T	11:61579760:C:T	0.014423	1	ENSG00000134824.14	intragenic	FADS2
LPE 18:2	11:61607047:A:G	11:61606683:A:G	0.012815	1	ENSG00000134824.14	intragenic	FADS2
LPE 18:2	11:61812848:A:T	11:61609750:C:T	0.0386412	1	ENSG00000134824.14	intragenic	FADS2
LPE 18:2	11:61464124:A:G	11:61606683:A:G	0.012815	1	ENSG00000134824.14	intragenic	FADS2
LPE 18:2	11:61586886:C:T	11:61582708:C:T	0.0117775	1	ENSG00000134824.14	intragenic	FADS2
LPE 18:2	11:61557868:C:T	11:61581764:C:T	0.45878	1	ENSG00000134824.14	intragenic	FADS2
LPE 18:2	11:61726097:G:T	11:61610750:A:G	0.0634228	1	ENSG00000134824.14	intragenic	FADS2
LPE 18:2	11:61581764:C:T	11:61571348:C:G	0.133295	1	ENSG00000134824.14	intragenic	FADS2
LPE 18:2	11:61464124:A:G	11:61589481:A:G	0.110279	1	ENSG00000134824.14	intragenic	FADS2
LPE 18:2	11:61712242:C:T	11:61609750:C:T	0.0385283	1	ENSG00000134824.14	intragenic	FADS2
LPE 18:2	11:61629377:C:T	11:61610750:A:G	0.0634228	1	ENSG00000134824.14	intragenic	FADS2
LPE 18:2	11:61516476:A:G	11:61606642:A:G	0.0128331	1	ENSG00000134824.14	intragenic	FADS2
LPE 18:2	11:61468165:A:G	11:61581764:C:T	0.45878	1	ENSG00000134824.14	intragenic	FADS2
LPE 18:2	11:61516476:A:G	11:61581764:C:T	0.45878	1	ENSG00000134824.14	intragenic	FADS2
LPE 18:2	11:61812848:A:T	11:61589481:A:G	0.110602	1	ENSG00000134824.14	intragenic	FADS2
LPE 18:2	11:61557868:C:T	11:61571348:C:G	0.133295	1	ENSG00000134824.14	intragenic	FADS2
LPE 18:2	11:61660704:A:G	11:61581764:C:T	0.45878	1	ENSG00000134824.14	intragenic	FADS2
LPE 18:2	11:61468165:A:G	11:61596633:C:T	0.0116868		ENSG00000134824.14	intragenic	FADS2
LPE 18:2	11:61726097:G:T	11:61603510:A:C	0.0274938	1	ENSG00000134824.14	intragenic	FADS2
LPE 18:2	11:61781117:A:G	11:61606642:A:G	0.0128331	1	ENSG00000134824.14	intragenic	FADS2
LPE 18:2	11:61781117:A:G	11:61603510:A:C	0.0274938	1	ENSG00000134824.14	intragenic	FADS2
LPE 18:2	11:61468165:A:G	11:61606642:A:G	0.0128331	1	ENSG00000134824.14	intragenic	FADS2
LPE 18:2	11:61464124:A:G	11:61606642:A:G	0.0128331	1	ENSG00000134824.14	intragenic	FADS2
LPE 18:2	11:61712242:C:T	11:61581764:C:T	0.45878	1	ENSG00000134824.14	intragenic	FADS2
LPE 18:2	11:61624414:C:T	11:61606683:A:G	0.012815	1	ENSG00000134824.14	intragenic	FADS2
LPE 18:2	11:61863319:C:T	11:61621556:C:G	0.0241772		ENSG00000134824.14	intragenic	FADS2
LPE 18:2	11:61516476:A:G	11:61609750:C:T	0.0385283	1	ENSG00000134824.14	intragenic	FADS2
LPE 18:2	11:61607047:A:G	11:61604814:A:C	0.0290985	1	ENSG00000134824.14	intragenic	FADS2
LPE 18:2	11:61781117:A:G	11:61604814:A:C	0.0290985	1	ENSG00000134824.14	intragenic	FADS2
LPE 18:2	11:61629377:C:T	11:61609750:C:T	0.0385283	1	ENSG00000134824.14	intragenic	FADS2
LPE 18:2	11:61607047:A:G	11:61600342:A:C	0.0388798	1	ENSG00000134824.14	intragenic	FADS2
LPE 18:2	11:61295920:A:G	11:61543961:C:T	0.0470516		ENSG00000124920.14	intragenic	MYRF
LPE 18:2	11:61726097:G:T	11:61600342:A:C	0.0388798	1	ENSG00000134824.14	intragenic	FADS2
LPE 18:2	11:61586886:C:T	11:61596633:C:T	0.0116868		ENSG00000134824.14	intragenic	FADS2
LPE 18:2	11:61586886:C:T	11:61589481:A:G	0.110279	1	ENSG00000134824.14	intragenic	FADS2
LPE 18:2	11:61781117:A:G	11:61589481:A:G	0.110279	1	ENSG00000134824.14	intragenic	FADS2
LPE 18:2	11:61812848:A:T	11:61606683:A:G	0.0128525	1	ENSG00000134824.14	intragenic	FADS2
LPE 18:2	11:61557868:C:T	11:61609750:C:T	0.0385283	1	ENSG00000134824.14	intragenic	FADS2
LPE 18:2	11:61726097:G:T	11:61581764:C:T	0.45878	1	ENSG00000134824.14	intragenic	FADS2
LPE 18:2	11:61812848:A:T	11:61604814:A:C	0.0291837	1	ENSG00000134824.14	intragenic	FADS2
LPE 18:2	11:61468165:A:G	11:61589481:A:G	0.110279	1	ENSG00000134824.14	intragenic	FADS2
LPE 18:2	11:61581764:C:T	11:61596633:C:T	0.0116868		ENSG00000134824.14	intragenic	FADS2
LPE 18:2	11:61468165:A:G	11:61579760:C:T	0.014423	1	ENSG00000134824.14	intragenic	FADS2
PC 14:0_18:1	2:27730940:C:T	2:27952406:C:T	0.0186161		ENSG00000163798.14	(34173)	SLC4A1AP
PC 14:0_18:1	2:27730940:C:T	2:27952235:A:T	0.0388375		ENSG00000163798.14	(34002)	SLC4A1AP
PC 14:0_18:1	2:27730940:C:T	2:27958855:C:G	0.0248195		ENSG00000243147.8	upstream (35729)	MRPL33
PC 14:0_18:1	2:27730940:C:T	2:27952767:C:G	0.0131578		ENSG00000163798.14	(34534)	SLC4A1AP
PC 14:0_18:1	2:27730940:C:T	2:27964328:C:G	0.0348294		ENSG00000243147.8	upstream (30256)	MRPL33
PC 14:0_18:1	2:27730940:C:T	2:27941888:A:G	0.0161329		ENSG00000163798.14	(23655)	SLC4A1AP
PC 14:0_18:1	2:27730940:C:T	2:27974971:A:G	0.0241295		ENSG00000243147.8	upstream (19613)	MRPL33
PC 14:0_18:1	2:27730940:C:T	2:27730940:C:T	0.364733		ENSG00000084734.9	intragenic	GCKR
PC 14:0_18:1	2:27730940:C:T	2:27975394:C:T	0.0285534		ENSG00000243147.8	upstream (19190)	MRPL33
PC 14:0_18:1	2:27730940:C:T	2:27972445:A:G	0.0172947		ENSG00000243147.8	upstream (22139)	MRPL33
PC 14:0_18:1	2:27730940:C:T	2:27974260:C:G	0.0394273		ENSG00000243147.8	upstream (20324)	MRPL33
PC 14:0_18:1	2:27730940:C:T	2:27742603:C:T	0.146989		ENSG00000084734.9	intragenic	GCKR
PC 14:0_18:1	2:27730940:C:T	2:27741237:C:T	0.165729		ENSG00000084734.9	intragenic	GCKR
PC 14:0_18:1	2:27730940:C:T	2:27963330:A:G	0.0154371		ENSG00000243147.8	upstream (31254)	MRPL33
PC 14:0_18:2	11:61571348:C:G	11:61571348:C:G	0.209924		ENSG00000134824.14	intragenic	FADS2
PC 14:0_18:2	11:61571348:C:G	11:61557826:C:T	0.0226714		ENSG00000134825.16	intragenic	TMEM258
PC 14:0_18:2	11:61571348:C:G	11:61570783:C:T	0.0188835		ENSG00000134824.14	intragenic	FADS2
PC 14:0_18:2	11:61571348:C:G	11:61582708:C:T	0.0123567		ENSG00000134824.14	intragenic	FADS2
PC 14:0_18:2	11:61571348:C:G	11:61610750:A:G	0.0243478		ENSG00000134824.14	intragenic	FADS2
PC 14:0_18:2	11:61571348:C:G	11:61606683:A:G	0.0178577		ENSG00000134824.14	intragenic	FADS2
PC 14:0_18:2	11:61571348:C:G	11:61569830:C:T	0.0148133		ENSG00000134824.14	intragenic	FADS2
PC 14:0_18:2	11:61571348:C:G	11:61557803:C:T	0.0729791		ENSG00000134825.16	intragenic	TMEM258
PC 14:0_18:2	11:61571348:C:G	11:61571382:A:G	0.0487756		ENSG00000134824.14	intragenic	FADS2
PC 14:0_18:2	11:61571348:C:G	11:61571478:C:T	0.0188835		ENSG00000134824.14	intragenic	FADS2
PC 14:0_18:2	11:61571348:C:G	11:61581764:C:T	0.123107		ENSG00000134824.14	intragenic	FADS2
PC 14:0_18:2	11:61571348:C:G	11:61609750:C:T	0.0131799		ENSG00000134824.14	intragenic	FADS2
PC 14:0_18:2	11:61571348:C:G	11:61588305:A:G	0.0371557		ENSG00000134824.14	intragenic	FADS2
PC 14:0_18:2	11:61571348:C:G	11:61606642:A:G	0.0178896		ENSG00000134824.14	intragenic	FADS2
PC 14:0_18:2	11:61571348:C:G	11:61579760:C:T	0.0156602		ENSG00000134824.14	intragenic	FADS2
PC 14:0_18:2	11:61571348:C:G	11:61592362:A:G	0.0167198		ENSG00000134824.14	intragenic	FADS2
PC 14:0_18:2	11:61571348:C:G	11:61593005:A:G	0.0183185		ENSG00000134824.14	intragenic	FADS2
PC 14:0_18:2	11:61571348:C:G	11:61567753:A:C	0.0385372		ENSG00000134824.14	intragenic	FADS2
PC 14:0_18:2	11:61571348:C:G	11:61589481:A:G	0.164702		ENSG00000134824.14	intragenic	FADS2
PC 14:0_18:2	11:61571348:C:G	11:61580635:C:T	0.0117811		ENSG00000134824.14	intragenic	FADS2
PC 15:0_18:1	2:27730940:C:T	2:27980912:C:G	0.0107297		ENSG00000243147.8	upstream (13672)	MRPL33
PC 15:0_18:1	2:27730940:C:T	2:27975394:C:T	0.0411875		ENSG00000243147.8	upstream (19190)	MRPL33
PC 15:0_18:1	2:27730940:C:T	2:27963330:A:G	0.0210656		ENSG00000243147.8	upstream (31254)	MRPL33
PC 15:0_18:1	2:27730940:C:T	2:27952406:C:T	0.0355457		ENSG00000163798.14	(34173)	SLC4A1AP
PC 15:0_18:1	2:27730940:C:T	2:27742603:C:T	0.0536989		ENSG00000084734.9	intragenic	GCKR
PC 15:0_18:1	2:27730940:C:T	2:27958855:C:G	0.0431898		ENSG00000243147.8	upstream (35729)	MRPL33
PC 15:0_18:1	2:27730940:C:T	2:27972445:A:G	0.0249299		ENSG00000243147.8	upstream (22139)	MRPL33
PC 15:0_18:1	2:27730940:C:T	2:27730940:C:T	0.245892		ENSG00000084734.9	intragenic	GCKR
PC 15:0_18:1	2:27730940:C:T	2:27974260:C:G	0.0568728		ENSG00000243147.8	upstream (20324)	MRPL33
PC 15:0_18:1	2:27730940:C:T	2:27974971:A:G	0.0348061		ENSG00000243147.8	upstream (19613)	MRPL33
PC 15:0_18:1	2:27730940:C:T	2:27964328:C:G	0.047724		ENSG00000243147.8	upstream (30256)	MRPL33
PC 15:0_18:1	2:27730940:C:T	2:27941888:A:G	0.0188043		ENSG00000163798.14	(23655)	SLC4A1AP
PC 15:0_18:1	2:27730940:C:T	2:27952235:A:T	0.0720239		ENSG00000163798.14	(34002)	SLC4A1AP
PC 15:0_18:1	2:27730940:C:T	2:27741237:C:T	0.126902		ENSG00000084734.9	intragenic	GCKR
PC 15:0_18:1	2:27730940:C:T	2:27952767:C:G	0.0265071		ENSG00000163798.14	(34534)	SLC4A1AP
PC 15:0_18:2	11:61660704:A:G	11:61610750:A:G	0.612943	1	ENSG00000134824.14	intragenic	FADS2
PC 15:0_18:2	11:61592362:A:G	11:61581764:C:T	0.0221169	1	ENSG00000134824.14	intragenic	FADS2
PC 15:0_18:2	11:61592362:A:G	11:61588305:A:G	0.0250179	1	ENSG00000134824.14	intragenic	FADS2
PC 15:0_18:2	11:61619181:C:T	11:61581764:C:T	0.0221169	1	ENSG00000134824.14	intragenic	FADS2
PC 15:0_18:2	11:61464124:A:G	11:61604814:A:C	0.0254587	1	ENSG00000134824.14	intragenic	FADS2
PC 15:0_18:2	11:61464124:A:G	11:61581764:C:T	0.0221169	1	ENSG00000134824.14	intragenic	FADS2
PC 15:0_18:2	11:61815803:C:T	11:61610750:A:G	0.614199	1	ENSG00000134824.14	intragenic	FADS2
PC 15:0_18:2	11:61815803:C:T	11:61604814:A:C	0.0255109	1	ENSG00000134824.14	intragenic	FADS2
PC 15:0_18:2	11:61607047:A:G	11:61604814:A:C	0.0254587	1	ENSG00000134824.14	intragenic	FADS2
PC 15:0_18:2	11:61641717:G:T	11:61609750:C:T	0.119881	1	ENSG00000134824.14	intragenic	FADS2
PC 15:0_18:2	11:61619181:C:T	11:61593005:A:G	0.0116968	1	ENSG00000134824.14	intragenic	FADS2
PC 15:0_18:2	11:61662448:C:T	11:61593005:A:G	0.0116968	1	ENSG00000134824.14	intragenic	FADS2
PC 15:0_18:2	11:61660704:A:G	11:61588305:A:G	0.0250179	1	ENSG00000134824.14	intragenic	FADS2
PC 15:0_18:2	11:61629377:C:T	11:61593005:A:G	0.0116968	1	ENSG00000134824.14	intragenic	FADS2
PC 15:0_18:2	11:61712198:C:T	11:61604814:A:C	0.0254587	1	ENSG00000134824.14	intragenic	FADS2
PC 15:0_18:2	11:61464124:A:G	11:61600342:A:C	0.0313944	1	ENSG00000134824.14	intragenic	FADS2
PC 15:0_18:2	11:61592362:A:G	11:61609750:C:T	0.119881	1	ENSG00000134824.14	intragenic	FADS2
PC 15:0_18:2	11:61815803:C:T	11:61581764:C:T	0.0221623	1	ENSG00000134824.14	intragenic	FADS2
PC 15:0_18:2	11:61712198:C:T	11:61592362:A:G	0.0836824	1	ENSG00000134824.14	intragenic	FADS2
PC 15:0_18:2	11:61409247:A:G	11:61588305:A:G	0.0250179	1	ENSG00000134824.14	intragenic	FADS2
PC 15:0_18:2	11:61586886:C:T	11:61604814:A:C	0.0254587	1	ENSG00000134824.14	intragenic	FADS2
PC 15:0_18:2	11:61641717:G:T	11:61600342:A:C	0.0313944	1	ENSG00000134824.14	intragenic	FADS2
PC 15:0_18:2	11:61662448:C:T	11:61592362:A:G	0.0836824	1	ENSG00000134824.14	intragenic	FADS2
PC 15:0_18:2	11:61557868:C:T	11:61604814:A:C	0.0254587	1	ENSG00000134824.14	intragenic	FADS2
PC 15:0_18:2	11:61641717:G:T	11:61592362:A:G	0.0836824	1	ENSG00000134824.14	intragenic	FADS2
PC 15:0_18:2	11:61662448:C:T	11:61604814:A:C	0.0254587	1	ENSG00000134824.14	intragenic	FADS2
PC 15:0_18:2	11:61619181:C:T	11:61604814:A:C	0.0254587	1	ENSG00000134824.14	intragenic	FADS2
PC 15:0_18:2	11:61815803:C:T	11:61600342:A:C	0.0314588	1	ENSG00000134824.14	intragenic	FADS2
PC 15:0_18:2	11:61409247:A:G	11:61603510:A:C	0.0219912	1	ENSG00000134824.14	intragenic	FADS2
PC 15:0_18:2	11:61409247:A:G	11:61610750:A:G	0.612943	1	ENSG00000134824.14	intragenic	FADS2
PC 15:0_18:2	11:61710547:A:G	11:61593005:A:G	0.0116968	1	ENSG00000134824.14	intragenic	FADS2
PC 15:0_18:2	11:61409247:A:G	11:61604814:A:C	0.0254587	1	ENSG00000134824.14	intragenic	FADS2
PC 15:0_18:2	11:61629377:C:T	11:61600342:A:C	0.0313944	1	ENSG00000134824.14	intragenic	FADS2
PC 15:0_18:2	11:61710547:A:G	11:61604814:A:C	0.0254587	1	ENSG00000134824.14	intragenic	FADS2
PC 15:0_18:2	11:61607047:A:G	11:61592362:A:G	0.0836824	1	ENSG00000134824.14	intragenic	FADS2
PC 15:0_18:2	11:61660704:A:G	11:61604814:A:C	0.0254587	1	ENSG00000134824.14	intragenic	FADS2
PC 15:0_18:2	11:61662448:C:T	11:61600342:A:C	0.0313944	1	ENSG00000134824.14	intragenic	FADS2
PC 15:0_18:2	11:61607047:A:G	11:61600342:A:C	0.0313944	1	ENSG00000134824.14	intragenic	FADS2
PC 15:0_18:2	11:61464124:A:G	11:61609750:C:T	0.119881	1	ENSG00000134824.14	intragenic	FADS2
PC 15:0_18:2	11:61557868:C:T	11:61600342:A:C	0.0313944	1	ENSG00000134824.14	intragenic	FADS2
PC 15:0_18:2	11:61660704:A:G	11:61581764:C:T	0.0221169	1	ENSG00000134824.14	intragenic	FADS2
PC 15:0_18:2	11:61464124:A:G	11:61603510:A:C	0.0219912	1	ENSG00000134824.14	intragenic	FADS2
PC 15:0_18:2	11:61629377:C:T	11:61581764:C:T	0.0221169	1	ENSG00000134824.14	intragenic	FADS2
PC 15:0_18:2	11:61815803:C:T	11:61593005:A:G	0.0117208	1	ENSG00000134824.14	intragenic	FADS2
PC 15:0_18:2	11:61409247:A:G	11:61592362:A:G	0.0836824	1	ENSG00000134824.14	intragenic	FADS2
PC 15:0_18:2	11:61607047:A:G	11:61603510:A:C	0.0219912	1	ENSG00000134824.14	intragenic	FADS2
PC 15:0_18:2	11:61586886:C:T	11:61610750:A:G	0.612943	1	ENSG00000134824.14	intragenic	FADS2
PC 15:0_18:2	11:61712198:C:T	11:61588305:A:G	0.0250179	1	ENSG00000134824.14	intragenic	FADS2
PC 15:0_18:2	11:61815803:C:T	11:61609750:C:T	0.120127	1	ENSG00000134824.14	intragenic	FADS2
PC 15:0_18:2	11:61641717:G:T	11:61603510:A:C	0.0219912	1	ENSG00000134824.14	intragenic	FADS2
PC 15:0_18:2	11:61409247:A:G	11:61593005:A:G	0.0116968	1	ENSG00000134824.14	intragenic	FADS2
PC 15:0_18:2	11:61815803:C:T	11:61588305:A:G	0.0250692	1	ENSG00000134824.14	intragenic	FADS2
PC 15:0_18:2	11:61586886:C:T	11:61593005:A:G	0.0116968	1	ENSG00000134824.14	intragenic	FADS2
PC 15:0_18:2	11:61710547:A:G	11:61609750:C:T	0.119881	1	ENSG00000134824.14	intragenic	FADS2
PC 15:0_18:2	11:61662448:C:T	11:61609750:C:T	0.119881	1	ENSG00000134824.14	intragenic	FADS2
PC 15:0_18:2	11:61712198:C:T	11:61603510:A:C	0.0219912	1	ENSG00000134824.14	intragenic	FADS2
PC 15:0_18:2	11:61641717:G:T	11:61610750:A:G	0.612943	1	ENSG00000134824.14	intragenic	FADS2
PC 15:0_18:2	11:61660704:A:G	11:61600342:A:C	0.0313944	1	ENSG00000134824.14	intragenic	FADS2
PC 15:0_18:2	11:61464124:A:G	11:61593005:A:G	0.0116968	1	ENSG00000134824.14	intragenic	FADS2
PC 15:0_18:2	11:61710547:A:G	11:61588305:A:G	0.0250179	1	ENSG00000134824.14	intragenic	FADS2
PC 15:0_18:2	11:61586886:C:T	11:61600342:A:C	0.0313944	1	ENSG00000134824.14	intragenic	FADS2
PC 15:0_18:2	11:61607047:A:G	11:61593005:A:G	0.0116968	1	ENSG00000134824.14	intragenic	FADS2
PC 15:0_18:2	11:61464124:A:G	11:61588305:A:G	0.0250179	1	ENSG00000134824.14	intragenic	FADS2
PC 15:0_18:2	11:61557868:C:T	11:61592362:A:G	0.0836824	1	ENSG00000134824.14	intragenic	FADS2
PC 15:0_18:2	11:61641717:G:T	11:61593005:A:G	0.0116968	1	ENSG00000134824.14	intragenic	FADS2
PC 15:0_18:2	11:61592362:A:G	11:61592362:A:G	0.0836824	1	ENSG00000134824.14	intragenic	FADS2
PC 15:0_18:2	11:61629377:C:T	11:61609750:C:T	0.119881	1	ENSG00000134824.14	intragenic	FADS2
PC 15:0_18:2	11:61660704:A:G	11:61592362:A:G	0.0836824	1	ENSG00000134824.14	intragenic	FADS2
PC 15:0_18:2	11:61662448:C:T	11:61588305:A:G	0.0250179	1	ENSG00000134824.14	intragenic	FADS2
PC 15:0_18:2	11:61710547:A:G	11:61592362:A:G	0.0836824	1	ENSG00000134824.14	intragenic	FADS2
PC 15:0_18:2	11:61660704:A:G	11:61609750:C:T	0.119881	1	ENSG00000134824.14	intragenic	FADS2
PC 15:0_18:2	11:61619181:C:T	11:61588305:A:G	0.0250179	1	ENSG00000134824.14	intragenic	FADS2
PC 15:0_18:2	11:61710547:A:G	11:61600342:A:C	0.0313944	1	ENSG00000134824.14	intragenic	FADS2
PC 15:0_18:2	11:61586886:C:T	11:61588305:A:G	0.0250179	1	ENSG00000134824.14	intragenic	FADS2
PC 15:0_18:2	11:61557868:C:T	11:61610750:A:G	0.612943	1	ENSG00000134824.14	intragenic	FADS2
PC 15:0_18:2	11:61710547:A:G	11:61603510:A:C	0.0219912	1	ENSG00000134824.14	intragenic	FADS2
PC 15:0_18:2	11:61629377:C:T	11:61610750:A:G	0.612943	1	ENSG00000134824.14	intragenic	FADS2
PC 15:0_18:2	11:61409247:A:G	11:61581764:C:T	0.0221169	1	ENSG00000134824.14	intragenic	FADS2
PC 15:0_18:2	11:61641717:G:T	11:61604814:A:C	0.0254587	1	ENSG00000134824.14	intragenic	FADS2
PC 15:0_18:2	11:61409247:A:G	11:61609750:C:T	0.119881	1	ENSG00000134824.14	intragenic	FADS2
PC 15:0_18:2	11:61641717:G:T	11:61588305:A:G	0.0250179	1	ENSG00000134824.14	intragenic	FADS2
PC 15:0_18:2	11:61592362:A:G	11:61604814:A:C	0.0254587	1	ENSG00000134824.14	intragenic	FADS2
PC 15:0_18:2	11:61312726:G:T	11:61543499:C:T	0.041603	1	ENSG00000124920.14	intragenic	MYRF
PC 15:0_18:2	11:61464124:A:G	11:61592362:A:G	0.0836824	1	ENSG00000134824.14	intragenic	FADS2
PC 15:0_18:2	11:61557868:C:T	11:61593005:A:G	0.0116968	1	ENSG00000134824.14	intragenic	FADS2
PC 15:0_18:2	11:61629377:C:T	11:61604814:A:C	0.0254587	1	ENSG00000134824.14	intragenic	FADS2
PC 15:0_18:2	11:61592362:A:G	11:61610750:A:G	0.612943	1	ENSG00000134824.14	intragenic	FADS2
PC 15:0_18:2	11:61641717:G:T	11:61581764:C:T	0.0221169	1	ENSG00000134824.14	intragenic	FADS2
PC 15:0_18:2	11:61619181:C:T	11:61610750:A:G	0.612943	1	ENSG00000134824.14	intragenic	FADS2
PC 15:0_18:2	11:61312726:G:T	11:61557826:C:T	0.0121283		ENSG00000134825.16	intragenic	TMEM258
PC 15:0_18:2	11:61586886:C:T	11:61581764:C:T	0.0221169	1	ENSG00000134824.14	intragenic	FADS2
PC 15:0_18:2	11:61557868:C:T	11:61588305:A:G	0.0250179	1	ENSG00000134824.14	intragenic	FADS2
PC 15:0_18:2	11:61592362:A:G	11:61593005:A:G	0.0116968	1	ENSG00000134824.14	intragenic	FADS2
PC 15:0_18:2	11:61619181:C:T	11:61592362:A:G	0.0836824	1	ENSG00000134824.14	intragenic	FADS2
PC 15:0_18:2	11:61662448:C:T	11:61581764:C:T	0.0221169	1	ENSG00000134824.14	intragenic	FADS2
PC 15:0_18:2	11:61629377:C:T	11:61592362:A:G	0.0836824	1	ENSG00000134824.14	intragenic	FADS2
PC 15:0_18:2	11:61557868:C:T	11:61581764:C:T	0.0221169	1	ENSG00000134824.14	intragenic	FADS2
PC 15:0_18:2	11:61607047:A:G	11:61588305:A:G	0.0250179	1	ENSG00000134824.14	intragenic	FADS2
PC 15:0_18:2	11:61619181:C:T	11:61600342:A:C	0.0313944	1	ENSG00000134824.14	intragenic	FADS2
PC 15:0_18:2	11:61592362:A:G	11:61603510:A:C	0.0219912	1	ENSG00000134824.14	intragenic	FADS2
PC 15:0_18:2	11:61662448:C:T	11:61603510:A:C	0.0219912	1	ENSG00000134824.14	intragenic	FADS2
PC 15:0_18:2	11:61712198:C:T	11:61600342:A:C	0.0313944	1	ENSG00000134824.14	intragenic	FADS2
PC 15:0_18:2	11:61409247:A:G	11:61600342:A:C	0.0313944	1	ENSG00000134824.14	intragenic	FADS2
PC 15:0_18:2	11:61710547:A:G	11:61610750:A:G	0.612943	1	ENSG00000134824.14	intragenic	FADS2
PC 15:0_18:2	11:61660704:A:G	11:61603510:A:C	0.0219912	1	ENSG00000134824.14	intragenic	FADS2
PC 15:0_18:2	11:61712198:C:T	11:61593005:A:G	0.0116968	1	ENSG00000134824.14	intragenic	FADS2
PC 15:0_18:2	11:61607047:A:G	11:61610750:A:G	0.612943	1	ENSG00000134824.14	intragenic	FADS2
PC 15:0_18:2	11:61660704:A:G	11:61593005:A:G	0.0116968	1	ENSG00000134824.14	intragenic	FADS2
PC 15:0_18:2	11:61557868:C:T	11:61603510:A:C	0.0219912	1	ENSG00000134824.14	intragenic	FADS2
PC 15:0_18:2	11:61312726:G:T	11:61557803:C:T	0.932213	1	ENSG00000134825.16	intragenic	TMEM258
PC 15:0_18:2	11:61815803:C:T	11:61603510:A:C	0.0220363	1	ENSG00000134824.14	intragenic	FADS2
PC 15:0_18:2	11:61712198:C:T	11:61610750:A:G	0.612943	1	ENSG00000134824.14	intragenic	FADS2
PC 15:0_18:2	11:61557868:C:T	11:61609750:C:T	0.119881	1	ENSG00000134824.14	intragenic	FADS2
PC 15:0_18:2	11:61662448:C:T	11:61610750:A:G	0.612943	1	ENSG00000134824.14	intragenic	FADS2
PC 15:0_18:2	11:61607047:A:G	11:61609750:C:T	0.119881	1	ENSG00000134824.14	intragenic	FADS2
PC 15:0_18:2	11:61815803:C:T	11:61592362:A:G	0.0838539	1	ENSG00000134824.14	intragenic	FADS2
PC 15:0_18:2	11:61586886:C:T	11:61609750:C:T	0.119881	1	ENSG00000134824.14	intragenic	FADS2
PC 15:0_18:2	11:61295920:A:G	11:61543499:C:T	0.992921	1	ENSG00000124920.14	intragenic	MYRF
PC 15:0_18:2	11:61619181:C:T	11:61603510:A:C	0.0219912	1	ENSG00000134824.14	intragenic	FADS2
PC 15:0_18:2	11:61619181:C:T	11:61609750:C:T	0.119881	1	ENSG00000134824.14	intragenic	FADS2
PC 15:0_18:2	11:61629377:C:T	11:61588305:A:G	0.0250179	1	ENSG00000134824.14	intragenic	FADS2
PC 15:0_18:2	11:61712198:C:T	11:61581764:C:T	0.0221169	1	ENSG00000134824.14	intragenic	FADS2
PC 15:0_18:2	11:61464124:A:G	11:61610750:A:G	0.612943	1	ENSG00000134824.14	intragenic	FADS2
PC 15:0_18:2	11:61586886:C:T	11:61592362:A:G	0.0836824	1	ENSG00000134824.14	intragenic	FADS2
PC 15:0_18:2	11:61592362:A:G	11:61600342:A:C	0.0313944	1	ENSG00000134824.14	intragenic	FADS2
PC 15:0_18:2	11:61607047:A:G	11:61581764:C:T	0.0221169	1	ENSG00000134824.14	intragenic	FADS2
PC 15:0_18:2	11:61586886:C:T	11:61603510:A:C	0.0219912	1	ENSG00000134824.14	intragenic	FADS2
PC 15:0_18:2	11:61712198:C:T	11:61609750:C:T	0.119881	1	ENSG00000134824.14	intragenic	FADS2
PC 15:0_18:2	11:61629377:C:T	11:61603510:A:C	0.0219912	1	ENSG00000134824.14	intragenic	FADS2
PC 15:0_18:2	11:61710547:A:G	11:61581764:C:T	0.0221169	1	ENSG00000134824.14	intragenic	FADS2
PC 16:0_16:0	11:61569830:C:T	11:61606683:A:G	0.0280692		ENSG00000134824.14	intragenic	FADS2
PC 16:0_16:0	11:61557868:C:T	11:61552680:G:T	0.0104774		ENSG00000124920.14	intragenic	MYRF
PC 16:0_16:0	11:61569830:C:T	11:61570783:C:T	0.0960542		ENSG00000134824.14	intragenic	FADS2
PC 16:0_16:0	11:61569830:C:T	11:61600342:A:C	0.0143646		ENSG00000134824.14	intragenic	FADS2
PC 16:0_16:0	11:61569830:C:T	11:61569830:C:T	0.0930027		ENSG00000134824.14	intragenic	FADS2
PC 16:0_16:0	11:61557868:C:T	11:61603510:A:C	0.0123565		ENSG00000134824.14	intragenic	FADS2
PC 16:0_16:0	11:61557868:C:T	11:61575158:A:G	0.0380945		ENSG00000134824.14	intragenic	FADS2
PC 16:0_16:0	11:61569830:C:T	11:61575158:A:G	0.0380945		ENSG00000134824.14	intragenic	FADS2
PC 16:0_16:0	11:61569830:C:T	11:61557826:C:T	0.076625		ENSG00000134825.16	intragenic	TMEM258
PC 16:0_16:0	11:61557868:C:T	11:61557826:C:T	0.076625		ENSG00000134825.16	intragenic	TMEM258
PC 16:0_16:0	11:61569830:C:T	11:61593005:A:G	0.0264662		ENSG00000134824.14	intragenic	FADS2
PC 16:0_16:0	11:61569830:C:T	11:61585144:A:G	0.0631287		ENSG00000134824.14	intragenic	FADS2
PC 16:0_16:0	11:61557868:C:T	11:61610750:A:G	0.180443		ENSG00000134824.14	intragenic	FADS2
PC 16:0_16:0	11:61569830:C:T	11:61557803:C:T	0.0481296		ENSG00000134825.16	intragenic	TMEM258
PC 16:0_16:0	11:61569830:C:T	11:61552680:G:T	0.0104774		ENSG00000124920.14	intragenic	MYRF
PC 16:0_16:0	11:61557868:C:T	11:61557803:C:T	0.0481296		ENSG00000134825.16	intragenic	TMEM258
PC 16:0_16:0	11:61557868:C:T	11:61593005:A:G	0.0264662		ENSG00000134824.14	intragenic	FADS2
PC 16:0_16:0	11:61557868:C:T	11:61606683:A:G	0.0280692		ENSG00000134824.14	intragenic	FADS2
PC 16:0_16:0	11:61569830:C:T	11:61609750:C:T	0.0247491		ENSG00000134824.14	intragenic	FADS2
PC 16:0_16:0	11:61557868:C:T	11:61592362:A:G	0.021973		ENSG00000134824.14	intragenic	FADS2
PC 16:0_16:0	11:61569830:C:T	11:61606642:A:G	0.028181		ENSG00000134824.14	intragenic	FADS2
PC 16:0_16:0	11:61557868:C:T	11:61585144:A:G	0.0631287		ENSG00000134824.14	intragenic	FADS2
PC 16:0_16:0	11:61557868:C:T	11:61588305:A:G	0.0483057		ENSG00000134824.14	intragenic	FADS2
PC 16:0_16:0	11:61569830:C:T	11:61610750:A:G	0.180443		ENSG00000134824.14	intragenic	FADS2
PC 16:0_16:0	11:61569830:C:T	11:61571478:C:T	0.0960542		ENSG00000134824.14	intragenic	FADS2
PC 16:0_16:0	11:61557868:C:T	11:61571478:C:T	0.0960542		ENSG00000134824.14	intragenic	FADS2
PC 16:0_16:0	11:61569830:C:T	11:61588305:A:G	0.0483057		ENSG00000134824.14	intragenic	FADS2
PC 16:0_16:0	11:61569830:C:T	11:61592362:A:G	0.021973		ENSG00000134824.14	intragenic	FADS2
PC 16:0_16:0	11:61569830:C:T	11:61579463:A:G	0.0132337		ENSG00000134824.14	intragenic	FADS2
PC 16:0_16:0	11:61557868:C:T	11:61600342:A:C	0.0143646		ENSG00000134824.14	intragenic	FADS2
PC 16:0_16:0	11:61557868:C:T	11:61570783:C:T	0.0960542		ENSG00000134824.14	intragenic	FADS2
PC 16:0_16:0	11:61569830:C:T	11:61603510:A:C	0.0123565		ENSG00000134824.14	intragenic	FADS2
PC 16:0_16:0	11:61557868:C:T	11:61609750:C:T	0.0247491		ENSG00000134824.14	intragenic	FADS2
PC 16:0_16:0	11:61557868:C:T	11:61579463:A:G	0.0132337		ENSG00000134824.14	intragenic	FADS2
PC 16:0_16:0	11:61557868:C:T	11:61569830:C:T	0.0930027		ENSG00000134824.14	intragenic	FADS2
PC 16:0_16:0	11:61557868:C:T	11:61606642:A:G	0.028181		ENSG00000134824.14	intragenic	FADS2
PC 16:0_16:1	2:27730940:C:T	2:27730940:C:T	0.632021		ENSG00000084734.9	intragenic	GCKR
PC 16:0_16:1	2:27730940:C:T	2:27741105:A:G	0.0158409		ENSG00000084734.9	intragenic	GCKR
PC 16:0_16:1	2:27730940:C:T	2:27742603:C:T	0.0518743		ENSG00000084734.9	intragenic	GCKR
PC 16:0_16:1	2:27730940:C:T	2:27741237:C:T	0.209624		ENSG00000084734.9	intragenic	GCKR
PC 16:0_18:0	11:61623140:C:T	11:61571348:C:G	0.0129803		ENSG00000134824.14	intragenic	FADS2
PC 16:0_18:0	11:61623140:C:T	11:61621556:C:G	0.03251		ENSG00000134824.14	intragenic	FADS2
PC 16:0_18:0	11:61623140:C:T	11:61592362:A:G	0.0175117		ENSG00000134824.14	intragenic	FADS2
PC 16:0_18:0	11:61623140:C:T	11:61606642:A:G	0.0276378		ENSG00000134824.14	intragenic	FADS2
PC 16:0_18:0	11:61623140:C:T	11:61588305:A:G	0.0262893		ENSG00000134824.14	intragenic	FADS2
PC 16:0_18:0	11:61623140:C:T	11:61606683:A:G	0.0276777		ENSG00000134824.14	intragenic	FADS2
PC 16:0_18:0	11:61623140:C:T	11:61603510:A:C	0.0193347		ENSG00000134824.14	intragenic	FADS2
PC 16:0_18:0	11:61623140:C:T	11:61585144:A:G	0.0113963		ENSG00000134824.14	intragenic	FADS2
PC 16:0_18:0	11:61623140:C:T	11:61569830:C:T	0.0120974		ENSG00000134824.14	intragenic	FADS2
PC 16:0_18:0	11:61623140:C:T	11:61604814:A:C	0.0157264		ENSG00000134824.14	intragenic	FADS2
PC 16:0_18:0	11:61623140:C:T	11:61619829:A:C	0.164892		ENSG00000134824.14	intragenic	FADS2
PC 16:0_18:0	11:61623140:C:T	11:61570783:C:T	0.0196066		ENSG00000134824.14	intragenic	FADS2
PC 16:0_18:0	11:61623140:C:T	11:61623140:C:T	0.128802		ENSG00000134824.14	intragenic	FADS2
PC 16:0_18:0	11:61623140:C:T	11:61600342:A:C	0.0200511		ENSG00000134824.14	intragenic	FADS2
PC 16:0_18:0	11:61623140:C:T	11:61609750:C:T	0.0306431		ENSG00000134824.14	intragenic	FADS2
PC 16:0_18:0	11:61623140:C:T	11:61618608:A:G	0.12731		ENSG00000134824.14	intragenic	FADS2
PC 16:0_18:0	11:61623140:C:T	11:61593005:A:G	0.012993		ENSG00000134824.14	intragenic	FADS2
PC 16:0_18:0	11:61623140:C:T	11:61581764:C:T	0.0113494		ENSG00000134824.14	intragenic	FADS2
PC 16:0_18:0	11:61623140:C:T	11:61557803:C:T	0.0123495		ENSG00000134825.16	intragenic	TMEM258
PC 16:0_18:0	11:61623140:C:T	11:61571478:C:T	0.0196066		ENSG00000134824.14	intragenic	FADS2
PC 16:0_18:0	11:61623140:C:T	11:61610750:A:G	0.189553		ENSG00000134824.14	intragenic	FADS2
PC 16:0_18:1	2:27730940:C:T	2:27964328:C:G	0.016283		ENSG00000243147.8	upstream (30256)	MRPL33
PC 16:0_18:1	2:27730940:C:T	2:27742603:C:T	0.0491247		ENSG00000084734.9	intragenic	GCKR
PC 16:0_18:1	2:27730940:C:T	2:27975394:C:T	0.0135254		ENSG00000243147.8	upstream (19190)	MRPL33
PC 16:0_18:1	2:27730940:C:T	2:27974971:A:G	0.0114298		ENSG00000243147.8	upstream (19613)	MRPL33
PC 16:0_18:1	2:27730940:C:T	2:27974260:C:G	0.0186762		ENSG00000243147.8	upstream (20324)	MRPL33
PC 16:0_18:1	2:27730940:C:T	2:27741237:C:T	0.134412		ENSG00000084734.9	intragenic	GCKR
PC 16:0_18:1	2:27730940:C:T	2:27958855:C:G	0.0112354		ENSG00000243147.8	upstream (35729)	MRPL33
PC 16:0_18:1	2:27730940:C:T	2:27730940:C:T	0.652313		ENSG00000084734.9	intragenic	GCKR
PC 16:0_18:1	2:27730940:C:T	2:27952235:A:T	0.0184086		ENSG00000163798.14	(34002)	SLC4A1AP
PC 16:0_18:2	11:61607047:A:G	11:61619829:A:C	0.0446549	1	ENSG00000134824.14	intragenic	FADS2
PC 16:0_18:2	11:61536583:A:G	11:61619829:A:C	0.0446549	1	ENSG00000134824.14	intragenic	FADS2
PC 16:0_18:2	11:61607047:A:G	11:61610750:A:G	0.190854	1	ENSG00000134824.14	intragenic	FADS2
PC 16:0_18:2	11:61755845:A:G	11:61606683:A:G	0.0698989	1	ENSG00000134824.14	intragenic	FADS2
PC 16:0_18:2	11:61405853:A:C	11:61593005:A:G	0.04073	1	ENSG00000134824.14	intragenic	FADS2
PC 16:0_18:2	11:61712198:C:T	11:61606683:A:G	0.0698989	1	ENSG00000134824.14	intragenic	FADS2
PC 16:0_18:2	11:61815803:C:T	11:61618608:A:G	0.0313288		ENSG00000134824.14	intragenic	FADS2
PC 16:0_18:2	11:61662448:C:T	11:61606683:A:G	0.0698989	1	ENSG00000134824.14	intragenic	FADS2
PC 16:0_18:2	11:61619181:C:T	11:61596633:C:T	0.0368222	1	ENSG00000134824.14	intragenic	FADS2
PC 16:0_18:2	11:61536583:A:G	11:61610750:A:G	0.190854	1	ENSG00000134824.14	intragenic	FADS2
PC 16:0_18:2	11:61712198:C:T	11:61596633:C:T	0.0368222	1	ENSG00000134824.14	intragenic	FADS2
PC 16:0_18:2	11:61712198:C:T	11:61619829:A:C	0.0446549	1	ENSG00000134824.14	intragenic	FADS2
PC 16:0_18:2	11:61557868:C:T	11:61606642:A:G	0.0692406	1	ENSG00000134824.14	intragenic	FADS2
PC 16:0_18:2	11:61464124:A:G	11:61619829:A:C	0.0446549	1	ENSG00000134824.14	intragenic	FADS2
PC 16:0_18:2	11:61619181:C:T	11:61600342:A:C	0.0969534	1	ENSG00000134824.14	intragenic	FADS2
PC 16:0_18:2	11:61600342:A:C	11:61603510:A:C	0.0807569	1	ENSG00000134824.14	intragenic	FADS2
PC 16:0_18:2	11:61712198:C:T	11:61618608:A:G	0.0311464	1	ENSG00000134824.14	intragenic	FADS2
PC 16:0_18:2	11:61712198:C:T	11:61606642:A:G	0.0692406	1	ENSG00000134824.14	intragenic	FADS2
PC 16:0_18:2	11:61536583:A:G	11:61593005:A:G	0.04073	1	ENSG00000134824.14	intragenic	FADS2
PC 16:0_18:2	11:61600342:A:C	11:61606683:A:G	0.0698989	1	ENSG00000134824.14	intragenic	FADS2
PC 16:0_18:2	11:61662448:C:T	11:61618608:A:G	0.0311464	1	ENSG00000134824.14	intragenic	FADS2
PC 16:0_18:2	11:61638044:A:G	11:61592362:A:G	0.0965947	1	ENSG00000134824.14	intragenic	FADS2
PC 16:0_18:2	11:61712198:C:T	11:61588305:A:G	0.100245	1	ENSG00000134824.14	intragenic	FADS2
PC 16:0_18:2	11:61409247:A:G	11:61603510:A:C	0.0807569	1	ENSG00000134824.14	intragenic	FADS2
PC 16:0_18:2	11:61619181:C:T	11:61606683:A:G	0.0698989	1	ENSG00000134824.14	intragenic	FADS2
PC 16:0_18:2	11:61638044:A:G	11:61588305:A:G	0.100245	1	ENSG00000134824.14	intragenic	FADS2
PC 16:0_18:2	11:61660704:A:G	11:61596633:C:T	0.0368222	1	ENSG00000134824.14	intragenic	FADS2
PC 16:0_18:2	11:61607047:A:G	11:61604814:A:C	0.0727809	1	ENSG00000134824.14	intragenic	FADS2
PC 16:0_18:2	11:61586886:C:T	11:61618608:A:G	0.0311464	1	ENSG00000134824.14	intragenic	FADS2
PC 16:0_18:2	11:61409247:A:G	11:61609750:C:T	0.0489498	1	ENSG00000134824.14	intragenic	FADS2
PC 16:0_18:2	11:61662448:C:T	11:61600342:A:C	0.0969534	1	ENSG00000134824.14	intragenic	FADS2
PC 16:0_18:2	11:61755845:A:G	11:61596633:C:T	0.0368222	1	ENSG00000134824.14	intragenic	FADS2
PC 16:0_18:2	11:61726097:G:T	11:61618608:A:G	0.0311464	1	ENSG00000134824.14	intragenic	FADS2
PC 16:0_18:2	11:61607047:A:G	11:61603510:A:C	0.0807569	1	ENSG00000134824.14	intragenic	FADS2
PC 16:0_18:2	11:61464124:A:G	11:61606642:A:G	0.0692406	1	ENSG00000134824.14	intragenic	FADS2
PC 16:0_18:2	11:61536583:A:G	11:61592362:A:G	0.0965947	1	ENSG00000134824.14	intragenic	FADS2
PC 16:0_18:2	11:61619181:C:T	11:61618608:A:G	0.0311464	1	ENSG00000134824.14	intragenic	FADS2
PC 16:0_18:2	11:61464124:A:G	11:61618608:A:G	0.0311464	1	ENSG00000134824.14	intragenic	FADS2
PC 16:0_18:2	11:61710547:A:G	11:61592362:A:G	0.0965947	1	ENSG00000134824.14	intragenic	FADS2
PC 16:0_18:2	11:61710547:A:G	11:61603510:A:C	0.0807569	1	ENSG00000134824.14	intragenic	FADS2
PC 16:0_18:2	11:61726097:G:T	11:61609750:C:T	0.0489498	1	ENSG00000134824.14	intragenic	FADS2
PC 16:0_18:2	11:61557868:C:T	11:61604814:A:C	0.0727809	1	ENSG00000134824.14	intragenic	FADS2
PC 16:0_18:2	11:61815803:C:T	11:61588305:A:G	0.100832	1	ENSG00000134824.14	intragenic	FADS2
PC 16:0_18:2	11:61638044:A:G	11:61618608:A:G	0.0311464	1	ENSG00000134824.14	intragenic	FADS2
PC 16:0_18:2	11:61710547:A:G	11:61588305:A:G	0.100245	1	ENSG00000134824.14	intragenic	FADS2
PC 16:0_18:2	11:61405853:A:C	11:61618608:A:G	0.0311464	1	ENSG00000134824.14	intragenic	FADS2
PC 16:0_18:2	11:61600342:A:C	11:61610750:A:G	0.190854	1	ENSG00000134824.14	intragenic	FADS2
PC 16:0_18:2	11:61619181:C:T	11:61592362:A:G	0.0965947	1	ENSG00000134824.14	intragenic	FADS2
PC 16:0_18:2	11:61726097:G:T	11:61604814:A:C	0.0727809	1	ENSG00000134824.14	intragenic	FADS2
PC 16:0_18:2	11:61607047:A:G	11:61596633:C:T	0.0368222	1	ENSG00000134824.14	intragenic	FADS2
PC 16:0_18:2	11:61322647:C:T	11:61571348:C:G	0.076483	1	ENSG00000134824.14	intragenic	FADS2
PC 16:0_18:2	11:61755845:A:G	11:61619829:A:C	0.0446549	1	ENSG00000134824.14	intragenic	FADS2
PC 16:0_18:2	11:61557868:C:T	11:61592362:A:G	0.0965947	1	ENSG00000134824.14	intragenic	FADS2
PC 16:0_18:2	11:61619181:C:T	11:61606642:A:G	0.0692406	1	ENSG00000134824.14	intragenic	FADS2
PC 16:0_18:2	11:61607047:A:G	11:61593005:A:G	0.04073	1	ENSG00000134824.14	intragenic	FADS2
PC 16:0_18:2	11:61536583:A:G	11:61606642:A:G	0.0692406	1	ENSG00000134824.14	intragenic	FADS2
PC 16:0_18:2	11:61662448:C:T	11:61592362:A:G	0.0965947	1	ENSG00000134824.14	intragenic	FADS2
PC 16:0_18:2	11:61710547:A:G	11:61619829:A:C	0.0446549	1	ENSG00000134824.14	intragenic	FADS2
PC 16:0_18:2	11:61712198:C:T	11:61609750:C:T	0.0489498	1	ENSG00000134824.14	intragenic	FADS2
PC 16:0_18:2	11:61755845:A:G	11:61592362:A:G	0.0965947	1	ENSG00000134824.14	intragenic	FADS2
PC 16:0_18:2	11:61710547:A:G	11:61604814:A:C	0.0727809	1	ENSG00000134824.14	intragenic	FADS2
PC 16:0_18:2	11:61557868:C:T	11:61603510:A:C	0.0807569	1	ENSG00000134824.14	intragenic	FADS2
PC 16:0_18:2	11:61557868:C:T	11:61593005:A:G	0.04073	1	ENSG00000134824.14	intragenic	FADS2
PC 16:0_18:2	11:61586886:C:T	11:61596633:C:T	0.0368222	1	ENSG00000134824.14	intragenic	FADS2
PC 16:0_18:2	11:61619181:C:T	11:61588305:A:G	0.100245	1	ENSG00000134824.14	intragenic	FADS2
PC 16:0_18:2	11:61536583:A:G	11:61596633:C:T	0.0368222	1	ENSG00000134824.14	intragenic	FADS2
PC 16:0_18:2	11:61464124:A:G	11:61606683:A:G	0.0698989	1	ENSG00000134824.14	intragenic	FADS2
PC 16:0_18:2	11:61710547:A:G	11:61618608:A:G	0.0311464	1	ENSG00000134824.14	intragenic	FADS2
PC 16:0_18:2	11:61409247:A:G	11:61606642:A:G	0.0692406	1	ENSG00000134824.14	intragenic	FADS2
PC 16:0_18:2	11:61536583:A:G	11:61618608:A:G	0.0311464	1	ENSG00000134824.14	intragenic	FADS2
PC 16:0_18:2	11:61322647:C:T	11:61570783:C:T	0.0723165	1	ENSG00000134824.14	intragenic	FADS2
PC 16:0_18:2	11:61409247:A:G	11:61596633:C:T	0.0368222	1	ENSG00000134824.14	intragenic	FADS2
PC 16:0_18:2	11:61557868:C:T	11:61606683:A:G	0.0698989	1	ENSG00000134824.14	intragenic	FADS2
PC 16:0_18:2	11:61726097:G:T	11:61603510:A:C	0.0807569	1	ENSG00000134824.14	intragenic	FADS2
PC 16:0_18:2	11:61600342:A:C	11:61606642:A:G	0.0692406	1	ENSG00000134824.14	intragenic	FADS2
PC 16:0_18:2	11:61712198:C:T	11:61603510:A:C	0.0807569	1	ENSG00000134824.14	intragenic	FADS2
PC 16:0_18:2	11:61726097:G:T	11:61600342:A:C	0.0969534	1	ENSG00000134824.14	intragenic	FADS2
PC 16:0_18:2	11:61638044:A:G	11:61604814:A:C	0.0727809	1	ENSG00000134824.14	intragenic	FADS2
PC 16:0_18:2	11:61405853:A:C	11:61603510:A:C	0.0807569	1	ENSG00000134824.14	intragenic	FADS2
PC 16:0_18:2	11:61586886:C:T	11:61610750:A:G	0.190854	1	ENSG00000134824.14	intragenic	FADS2
PC 16:0_18:2	11:61600342:A:C	11:61609750:C:T	0.0489498	1	ENSG00000134824.14	intragenic	FADS2
PC 16:0_18:2	11:61755845:A:G	11:61603510:A:C	0.0807569	1	ENSG00000134824.14	intragenic	FADS2
PC 16:0_18:2	11:61815803:C:T	11:61592362:A:G	0.0971602	1	ENSG00000134824.14	intragenic	FADS2
PC 16:0_18:2	11:61660704:A:G	11:61610750:A:G	0.190854	1	ENSG00000134824.14	intragenic	FADS2
PC 16:0_18:2	11:61726097:G:T	11:61588305:A:G	0.100245	1	ENSG00000134824.14	intragenic	FADS2
PC 16:0_18:2	11:61660704:A:G	11:61593005:A:G	0.04073	1	ENSG00000134824.14	intragenic	FADS2
PC 16:0_18:2	11:61405853:A:C	11:61600342:A:C	0.0969534	1	ENSG00000134824.14	intragenic	FADS2
PC 16:0_18:2	11:61464124:A:G	11:61593005:A:G	0.04073	1	ENSG00000134824.14	intragenic	FADS2
PC 16:0_18:2	11:61619181:C:T	11:61610750:A:G	0.190854	1	ENSG00000134824.14	intragenic	FADS2
PC 16:0_18:2	11:61638044:A:G	11:61606642:A:G	0.0692406	1	ENSG00000134824.14	intragenic	FADS2
PC 16:0_18:2	11:61619181:C:T	11:61603510:A:C	0.0807569	1	ENSG00000134824.14	intragenic	FADS2
PC 16:0_18:2	11:61464124:A:G	11:61596633:C:T	0.0368222	1	ENSG00000134824.14	intragenic	FADS2
PC 16:0_18:2	11:61726097:G:T	11:61606642:A:G	0.0692406	1	ENSG00000134824.14	intragenic	FADS2
PC 16:0_18:2	11:61660704:A:G	11:61592362:A:G	0.0965947	1	ENSG00000134824.14	intragenic	FADS2
PC 16:0_18:2	11:61409247:A:G	11:61592362:A:G	0.0965947	1	ENSG00000134824.14	intragenic	FADS2
PC 16:0_18:2	11:61660704:A:G	11:61609750:C:T	0.0489498	1	ENSG00000134824.14	intragenic	FADS2
PC 16:0_18:2	11:61710547:A:G	11:61610750:A:G	0.190854	1	ENSG00000134824.14	intragenic	FADS2
PC 16:0_18:2	11:61607047:A:G	11:61600342:A:C	0.0969534	1	ENSG00000134824.14	intragenic	FADS2
PC 16:0_18:2	11:61409247:A:G	11:61610750:A:G	0.190854	1	ENSG00000134824.14	intragenic	FADS2
PC 16:0_18:2	11:61815803:C:T	11:61596633:C:T	0.0370378	1	ENSG00000134824.14	intragenic	FADS2
PC 16:0_18:2	11:61638044:A:G	11:61593005:A:G	0.04073	1	ENSG00000134824.14	intragenic	FADS2
PC 16:0_18:2	11:61755845:A:G	11:61593005:A:G	0.04073	1	ENSG00000134824.14	intragenic	FADS2
PC 16:0_18:2	11:61607047:A:G	11:61609750:C:T	0.0489498	1	ENSG00000134824.14	intragenic	FADS2
PC 16:0_18:2	11:61726097:G:T	11:61593005:A:G	0.04073	1	ENSG00000134824.14	intragenic	FADS2
PC 16:0_18:2	11:61536583:A:G	11:61606683:A:G	0.0698989	1	ENSG00000134824.14	intragenic	FADS2
PC 16:0_18:2	11:61712198:C:T	11:61610750:A:G	0.190854	1	ENSG00000134824.14	intragenic	FADS2
PC 16:0_18:2	11:61710547:A:G	11:61606642:A:G	0.0692406	1	ENSG00000134824.14	intragenic	FADS2
PC 16:0_18:2	11:61662448:C:T	11:61596633:C:T	0.0368222	1	ENSG00000134824.14	intragenic	FADS2
PC 16:0_18:2	11:61557868:C:T	11:61600342:A:C	0.0969534	1	ENSG00000134824.14	intragenic	FADS2
PC 16:0_18:2	11:61586886:C:T	11:61600342:A:C	0.0969534	1	ENSG00000134824.14	intragenic	FADS2
PC 16:0_18:2	11:61405853:A:C	11:61596633:C:T	0.0368222	1	ENSG00000134824.14	intragenic	FADS2
PC 16:0_18:2	11:61405853:A:C	11:61606642:A:G	0.0692406	1	ENSG00000134824.14	intragenic	FADS2
PC 16:0_18:2	11:61638044:A:G	11:61600342:A:C	0.0969534	1	ENSG00000134824.14	intragenic	FADS2
PC 16:0_18:2	11:61464124:A:G	11:61604814:A:C	0.0727809	1	ENSG00000134824.14	intragenic	FADS2
PC 16:0_18:2	11:61464124:A:G	11:61592362:A:G	0.0965947	1	ENSG00000134824.14	intragenic	FADS2
PC 16:0_18:2	11:61710547:A:G	11:61593005:A:G	0.04073	1	ENSG00000134824.14	intragenic	FADS2
[truncated: 8,935 more rows]
